# Supplementary material for: Wideband parametric baseband macromodeling of linear and passive photonic circuits via complex vector fitting
Source: Sci Rep. 2023 Sep 16;13:15407. doi: 10.1038/s41598-023-41227-w (PMC10505194; doi:10.1038/s41598-023-41227-w)
Supplement: Supplementary file 1 — Supplementary Information. [file 41598_2023_41227_MOESM1_ESM.zip]

Archive with 37 entries (36 files):
- raw_data/AWGx4_luceda_smatrix_simulation.mat
- raw_data/directional_coupler_lumerical_fdtd_simulations/
- raw_data/directional_coupler_lumerical_fdtd_simulations/dc_spacing_0.550um.dat
- raw_data/directional_coupler_lumerical_fdtd_simulations/dc_spacing_0.556um.dat
- raw_data/directional_coupler_lumerical_fdtd_simulations/dc_spacing_0.562um.dat
- raw_data/directional_coupler_lumerical_fdtd_simulations/dc_spacing_0.568um.dat
- raw_data/directional_coupler_lumerical_fdtd_simulations/dc_spacing_0.574um.dat
- raw_data/directional_coupler_lumerical_fdtd_simulations/dc_spacing_0.580um.dat
- raw_data/directional_coupler_lumerical_fdtd_simulations/dc_spacing_0.586um.dat
- raw_data/directional_coupler_lumerical_fdtd_simulations/dc_spacing_0.592um.dat
- raw_data/directional_coupler_lumerical_fdtd_simulations/dc_spacing_0.598um.dat
- raw_data/directional_coupler_lumerical_fdtd_simulations/dc_spacing_0.604um.dat
- raw_data/directional_coupler_lumerical_fdtd_simulations/dc_spacing_0.610um.dat
- raw_data/directional_coupler_lumerical_fdtd_simulations/dc_spacing_0.616um.dat
- raw_data/directional_coupler_lumerical_fdtd_simulations/dc_spacing_0.622um.dat
- raw_data/directional_coupler_lumerical_fdtd_simulations/dc_spacing_0.624um.dat
- raw_data/directional_coupler_lumerical_fdtd_simulations/dc_spacing_0.628um.dat
- raw_data/directional_coupler_lumerical_fdtd_simulations/dc_spacing_0.634um.dat
- raw_data/directional_coupler_lumerical_fdtd_simulations/dc_spacing_0.640um.dat
- raw_data/directional_coupler_lumerical_fdtd_simulations/dc_spacing_0.646um.dat
- raw_data/directional_coupler_lumerical_fdtd_simulations/dc_spacing_0.652um.dat
- raw_data/directional_coupler_lumerical_fdtd_simulations/dc_spacing_0.658um.dat
- raw_data/directional_coupler_lumerical_fdtd_simulations/dc_spacing_0.664um.dat
- raw_data/directional_coupler_lumerical_fdtd_simulations/dc_spacing_0.670um.dat
- raw_data/directional_coupler_lumerical_fdtd_simulations/dc_spacing_0.676um.dat
- raw_data/directional_coupler_lumerical_fdtd_simulations/dc_spacing_0.682um.dat
- raw_data/directional_coupler_lumerical_fdtd_simulations/dc_spacing_0.688um.dat
- raw_data/directional_coupler_lumerical_fdtd_simulations/dc_spacing_0.694um.dat
- raw_data/directional_coupler_lumerical_fdtd_simulations/dc_spacing_0.700um.dat
- raw_data/directional_coupler_lumerical_fdtd_simulations/dc_spacing_0.706um.dat
- raw_data/directional_coupler_lumerical_fdtd_simulations/dc_spacing_0.712um.dat
- raw_data/directional_coupler_lumerical_fdtd_simulations/dc_spacing_0.718um.dat
- raw_data/directional_coupler_lumerical_fdtd_simulations/dc_spacing_0.724um.dat
- raw_data/directional_coupler_lumerical_fdtd_simulations/dc_spacing_0.730um.dat
- raw_data/directional_coupler_lumerical_fdtd_simulations/dc_spacing_0.736um.dat
- raw_data/directional_coupler_lumerical_fdtd_simulations/dc_spacing_0.742um.dat
- raw_data/double_ring_luceda_smatrix_simulations.mat
