# Supplementary material for: Wideband parametric baseband macromodeling of linear and passive photonic circuits via complex vector fitting
Source: Sci Rep. 2023 Sep 16;13:15407. doi: 10.1038/s41598-023-41227-w (PMC10505194; doi:10.1038/s41598-023-41227-w)
Supplement: Supplementary file 1 — Supplementary Information. [file 41598_2023_41227_MOESM1_ESM.zip › raw_data/directional_coupler_lumerical_fdtd_simulations/dc_spacing_0.550um.dat]

["in1","LEFT"]
["in2","LEFT"]
["out1","LEFT"]
["out2","RIGHT"]
("in1","mode 1",1,"in1",1,"transmission")
(500, 3)
1.9217465256410256e+14 1.2234830588685711e-03 1.3388067177462486e+00
1.9217965411662484e+14 1.2132198705196399e-03 1.3660940149771705e+00
1.9218465566914716e+14 1.2031846369022286e-03 1.3935985632072199e+00
1.9218965722166944e+14 1.1933834334078729e-03 1.4213195412170949e+00
1.9219465877419175e+14 1.1838222982668337e-03 1.4492557218131612e+00
1.9219966032671403e+14 1.1745072189746643e-03 1.4774054509222285e+00
1.9220466187923631e+14 1.1654441179272553e-03 1.5057666274852295e+00
1.9220966343175862e+14 1.1566388372710747e-03 1.5343366843886190e+00
1.9221466498428091e+14 1.1480971230484359e-03 1.5631125707086702e+00
1.9221966653680322e+14 1.1398246086464152e-03 1.5920907355245533e+00
1.9222466808932550e+14 1.1318267976385269e-03 1.6212671135927148e+00
1.9222966964184778e+14 1.1241090460754764e-03 1.6506371131545654e+00
1.9223467119437009e+14 1.1166765443234570e-03 1.6801956061709600e+00
1.9223967274689238e+14 1.1095342985514109e-03 1.7099369212511144e+00
1.9224467429941469e+14 1.1026871119339087e-03 1.7398548395534783e+00
1.9224967585193697e+14 1.0961395657865976e-03 1.7699425938984295e+00
1.9225467740445928e+14 1.0898960006553589e-03 1.8001928713290289e+00
1.9225967895698156e+14 1.0839604975841220e-03 1.8305978193121861e+00
1.9226468050950384e+14 1.0783368596743597e-03 1.8611490557508681e+00
1.9226968206202616e+14 1.0730285941068995e-03 1.8918376829231638e+00
1.9227468361454844e+14 1.0680388947861112e-03 1.9226543054364873e+00
1.9227968516707075e+14 1.0633706257687772e-03 1.9535890522076707e+00
1.9228468671959303e+14 1.0590263056487899e-03 1.9846316024519808e+00
1.9228968827211531e+14 1.0550080930535435e-03 2.0157712155948397e+00
1.9229468982463762e+14 1.0513177734188942e-03 2.0469967649469174e+00
1.9229969137715991e+14 1.0479567471786135e-03 2.0782967749464953e+00
1.9230469292968222e+14 1.0449260195144665e-03 2.1096594617062179e+00
1.9230969448220450e+14 1.0422261917977052e-03 2.1410727765225612e+00
1.9231469603472678e+14 1.0398574548036133e-03 2.1725244520037470e+00
1.9231969758724909e+14 1.0378195838362107e-03 2.2040020503582691e+00
1.9232469913977138e+14 1.0361119357749091e-03 2.2354930134150037e+00
1.9232970069229369e+14 1.0347334481427136e-03 2.2669847138512234e+00
1.9233470224481597e+14 1.0336826401734927e-03 2.2984645071465346e+00
1.9233970379733825e+14 1.0329576159270261e-03 2.3299197836870222e+00
1.9234470534986056e+14 1.0325560693895037e-03 2.3613380205261176e+00
1.9234970690238284e+14 1.0324752915249591e-03 2.3927068322540967e+00
1.9235470845490516e+14 1.0327121792230113e-03 2.4240140204713247e+00
1.9235971000742744e+14 1.0332632460349021e-03 2.4552476213756402e+00
1.9236471155994972e+14 1.0341246345860033e-03 2.4863959510290510e+00
1.9236971311247203e+14 1.0352921305639073e-03 2.5174476478731660e+00
1.9237471466499431e+14 1.0367611781014114e-03 2.5483917121702815e+00
1.9237971621751662e+14 1.0385268964367951e-03 2.5792175420278074e+00
1.9238471777003891e+14 1.0405840976608466e-03 2.6099149657916390e+00
1.9238971932256119e+14 1.0429273054044534e-03 2.6404742706052220e+00
1.9239472087508350e+14 1.0455507742665128e-03 2.6708862270170934e+00
1.9239972242760578e+14 1.0484485098322064e-03 2.7011421095592114e+00
1.9240472398012809e+14 1.0516142890974851e-03 2.7312337133087552e+00
1.9240972553265038e+14 1.0550416811336717e-03 2.7611533664443528e+00
1.9241472708517269e+14 1.0587240678356065e-03 2.7908939389207932e+00
1.9241972863769497e+14 1.0626546645863349e-03 2.8204488473910203e+00
1.9242473019021725e+14 1.0668265407204581e-03 2.8498120565365301e+00
1.9242973174273956e+14 1.0712326396337248e-03 2.8789780770418041e+00
1.9243473329526184e+14 1.0758657984258116e-03 2.9079419604388956e+00
1.9243973484778416e+14 1.0807187669852648e-03 2.9366992910543255e+00
1.9244473640030644e+14 1.0857842263903440e-03 2.9652461753844541e+00
1.9244973795282872e+14 1.0910548066001401e-03 2.9935792291212704e+00
1.9245473950535103e+14 1.0965231033122276e-03 3.0216955621508812e+00
1.9245974105787331e+14 1.1021816939816463e-03 3.0495927617843193e+00
1.9246474261039562e+14 1.1080231529392046e-03 3.0772688745219940e+00
1.9246974416291791e+14 1.1140400655786384e-03 3.1047223865912894e+00
1.9247474571544019e+14 1.1202250416171740e-03 3.1319522035336536e+00
1.9247974726796250e+14 1.1265707273960346e-03 3.1589576290786638e+00
1.9248474882048478e+14 1.1330698172418237e-03 3.1857383435212658e+00
1.9248975037300709e+14 1.1397150638932053e-03 3.2122943818221610e+00
1.9249475192552938e+14 1.1464992880085626e-03 3.2386261116153432e+00
1.9249975347805166e+14 1.1534153867819529e-03 3.2647342112853930e+00
1.9250475503057397e+14 1.1604563416897735e-03 3.2906196482818686e+00
1.9250975658309625e+14 1.1676152254110309e-03 3.3162836577808568e+00
1.9251475813561856e+14 1.1748852079434332e-03 3.3417277218432146e+00
1.9251975968814084e+14 1.1822595619693269e-03 3.3669535491175475e+00
1.9252476124066312e+14 1.1897316675006460e-03 3.3919630552178019e+00
1.9252976279318544e+14 1.1972950158446987e-03 3.4167583438117628e+00
1.9253476434570772e+14 1.2049432129455449e-03 3.4413416884773951e+00
1.9253976589823003e+14 1.2126699821225074e-03 3.4657155153765036e+00
1.9254476745075231e+14 1.2204691662752783e-03 3.4898823867497537e+00
1.9254976900327462e+14 1.2283347295650832e-03 3.5138449852864646e+00
1.9255477055579691e+14 1.2362607586421689e-03 3.5376060993380789e+00
1.9255977210831919e+14 1.2442414634355884e-03 3.5611686089920922e+00
1.9256477366084150e+14 1.2522711775619470e-03 3.5845354730205861e+00
1.9256977521336378e+14 1.2603443583718344e-03 3.6077097166335754e+00
1.9257477676588609e+14 1.2684555866815837e-03 3.6306944200849323e+00
1.9257977831840838e+14 1.2765995662153387e-03 3.6534927080572182e+00
1.9258477987093066e+14 1.2847711227909752e-03 3.6761077398320663e+00
1.9258978142345297e+14 1.2929652032775136e-03 3.6985427001945710e+00
1.9259478297597525e+14 1.3011768743567589e-03 3.7208007910576426e+00
1.9259978452849756e+14 1.3094013210954284e-03 3.7428852237678059e+00
1.9260478608101984e+14 1.3176338453788460e-03 3.7647992120561571e+00
1.9260978763354212e+14 1.3258698642090875e-03 3.7865459656127540e+00
1.9261478918606444e+14 1.3341049078825855e-03 3.8081286842308324e+00
1.9261979073858672e+14 1.3423346180840908e-03 3.8295505525136142e+00
1.9262479229110903e+14 1.3505547459055258e-03 3.8508147350901893e+00
1.9262979384363131e+14 1.3587611497835261e-03 3.8719243723091603e+00
1.9263479539615359e+14 1.3669497934169579e-03 3.8928825764049093e+00
1.9263979694867591e+14 1.3751167436255728e-03 3.9136924280602381e+00
1.9264479850119819e+14 1.3832581681912680e-03 3.9343569733808450e+00
1.9264980005372050e+14 1.3913703336883461e-03 3.9548792212289530e+00
1.9265480160624278e+14 1.3994496032989250e-03 3.9752621408936539e+00
1.9265980315876506e+14 1.4074924346414871e-03 3.9955086600755956e+00
1.9266480471128738e+14 1.4154953775947460e-03 4.0156216631579618e+00
1.9266980626380966e+14 1.4234550721502351e-03 4.0356039897497009e+00
1.9267480781633197e+14 1.4313682462763627e-03 4.0554584334626824e+00
1.9267980936885425e+14 1.4392317138072108e-03 4.0751877409184889e+00
1.9268481092137653e+14 1.4470423723713292e-03 4.0947946109610402e+00
1.9268981247389884e+14 1.4547972013372959e-03 4.1142816940492981e+00
1.9269481402642112e+14 1.4624932598118080e-03 4.1336515918267853e+00
1.9269981557894344e+14 1.4701276846592148e-03 4.1529068568392482e+00
1.9270481713146572e+14 1.4776976885776791e-03 4.1720499923964773e+00
1.9270981868398803e+14 1.4852005582090210e-03 4.1910834525567635e+00
1.9271482023651031e+14 1.4926336522848125e-03 4.2100096422264066e+00
1.9271982178903259e+14 1.4999943998324254e-03 4.2288309173609040e+00
1.9272482334155491e+14 1.5072802984160457e-03 4.2475495852575218e+00
1.9272982489407719e+14 1.5144889124253853e-03 4.2661679049285892e+00
1.9273482644659950e+14 1.5216178714054485e-03 4.2846880875445539e+00
1.9273982799912178e+14 1.5286648684449192e-03 4.3031122969466509e+00
1.9274482955164406e+14 1.5356276585963050e-03 4.3214426502091507e+00
1.9274983110416638e+14 1.5425040573442191e-03 4.3396812182544329e+00
1.9275483265668866e+14 1.5492919391293498e-03 4.3578300265075240e+00
1.9275983420921097e+14 1.5559892358999133e-03 4.3758910555880721e+00
1.9276483576173325e+14 1.5625939357216722e-03 4.3938662420366956e+00
1.9276983731425553e+14 1.5691040814207679e-03 4.4117574790607623e+00
1.9277483886677784e+14 1.5755177692763263e-03 4.4295666173075441e+00
1.9277984041930012e+14 1.5818331477483929e-03 4.4472954656499848e+00
1.9278484197182244e+14 1.5880484162514462e-03 4.4649457919916511e+00
1.9278984352434472e+14 1.5941618239591127e-03 4.4825193240775656e+00
1.9279484507686700e+14 1.6001716686634545e-03 4.5000177503121499e+00
1.9279984662938931e+14 1.6060762956516962e-03 4.5174427205886278e+00
1.9280484818191159e+14 1.6118740966356221e-03 4.5347958471108383e+00
1.9280984973443391e+14 1.6175635087116319e-03 4.5520787052221214e+00
1.9281485128695619e+14 1.6231430133481820e-03 4.5692928342308230e+00
1.9281985283947847e+14 1.6286111354217412e-03 4.5864397382299416e+00
1.9282485439200078e+14 1.6339664422705877e-03 4.6035208869143727e+00
1.9282985594452306e+14 1.6392075427860277e-03 4.6205377163899799e+00
1.9283485749704538e+14 1.6443330865428215e-03 4.6374916299753615e+00
1.9283985904956766e+14 1.6493417629390129e-03 4.6543839989953959e+00
1.9284486060208997e+14 1.6542323003885205e-03 4.6712161635637628e+00
1.9284986215461225e+14 1.6590034655204788e-03 4.6879894333573793e+00
1.9285486370713453e+14 1.6636540624174658e-03 4.7047050883753707e+00
1.9285986525965684e+14 1.6681829318819985e-03 4.7213643796931226e+00
1.9286486681217912e+14 1.6725889507087405e-03 4.7379685301965750e+00
1.9286986836470144e+14 1.6768710310097121e-03 4.7545187353093032e+00
1.9287486991722372e+14 1.6810281195372245e-03 4.7710161637051582e+00
1.9287987146974600e+14 1.6850591970446246e-03 4.7874619580073707e+00
1.9288487302226831e+14 1.6889632776615625e-03 4.8038572354744611e+00
1.9288987457479059e+14 1.6927394082908221e-03 4.8202030886734057e+00
1.9289487612731291e+14 1.6963866680313410e-03 4.8365005861390724e+00
1.9289987767983519e+14 1.6999041676104888e-03 4.8527507730177639e+00
1.9290487923235747e+14 1.7032910488414647e-03 4.8689546717042198e+00
1.9290988078487978e+14 1.7065464840975550e-03 4.8851132824566132e+00
1.9291488233740206e+14 1.7096696758044858e-03 4.9012275840026494e+00
1.9291988388992438e+14 1.7126598559462514e-03 4.9172985341339590e+00
1.9292488544244666e+14 1.7155162855879212e-03 4.9333270702829353e+00
1.9292988699496894e+14 1.7182382544190357e-03 4.9493141100906684e+00
1.9293488854749125e+14 1.7208250803002884e-03 4.9652605519612019e+00
1.9293989010001353e+14 1.7232761088387856e-03 4.9811672755998915e+00
1.9294489165253584e+14 1.7255907129614383e-03 4.9970351425454353e+00
1.9294989320505812e+14 1.7277682925181176e-03 5.0128649966851473e+00
1.9295489475758041e+14 1.7298082738818859e-03 5.0286576647597752e+00
1.9295989631010272e+14 1.7317101095690227e-03 5.0444139568574986e+00
1.9296489786262500e+14 1.7334732778731016e-03 5.0601346668954230e+00
1.9296989941514731e+14 1.7350972825042931e-03 5.0758205730901720e+00
1.9297490096766959e+14 1.7365816522413174e-03 5.0914724384202810e+00
1.9297990252019188e+14 1.7379259405946579e-03 5.1070910110721028e+00
1.9298490407271419e+14 1.7391297254800849e-03 5.1226770248839593e+00
1.9298990562523647e+14 1.7401926089008924e-03 5.1382311997700150e+00
1.9299490717775878e+14 1.7411142166335477e-03 5.1537542421466442e+00
1.9299990873028106e+14 1.7418941979383588e-03 5.1692468453355387e+00
1.9300491028280338e+14 1.7425322252549811e-03 5.1847096899719025e+00
1.9300991183532566e+14 1.7430279939276922e-03 5.2001434443934178e+00
1.9301491338784794e+14 1.7433812219249337e-03 5.2155487650240753e+00
1.9301991494037025e+14 1.7435916495720973e-03 5.2309262967514876e+00
1.9302491649289253e+14 1.7436590392881587e-03 5.2462766732935862e+00
1.9302991804541484e+14 1.7435831753325512e-03 5.2616005175598399e+00
1.9303491959793712e+14 1.7433638635551455e-03 5.2768984420028575e+00
1.9303992115045941e+14 1.7430009311548912e-03 5.2921710489657485e+00
1.9304492270298172e+14 1.7424942264425893e-03 5.3074189310200053e+00
1.9304992425550400e+14 1.7418436186116321e-03 5.3226426712964816e+00
1.9305492580802631e+14 1.7410489975097836e-03 5.3378428438175005e+00
1.9305992736054859e+14 1.7401102734242557e-03 5.3530200138075559e+00
1.9306492891307088e+14 1.7390273768628764e-03 5.3681747380164815e+00
1.9306993046559319e+14 1.7378002583456017e-03 5.3833075650246469e+00
1.9307493201811547e+14 1.7364288881993497e-03 5.3984190355473345e+00
1.9307993357063778e+14 1.7349132563553224e-03 5.4135096827351230e+00
1.9308493512316006e+14 1.7332533721550062e-03 5.4285800324662477e+00
1.9308993667568234e+14 1.7314492641566390e-03 5.4436306036394004e+00
1.9309493822820466e+14 1.7295009799443795e-03 5.4586619084603978e+00
1.9309993978072694e+14 1.7274085859462643e-03 5.4736744527195000e+00
1.9310494133324925e+14 1.7251721672514556e-03 5.4886687360780426e+00
1.9310994288577153e+14 1.7227918274325047e-03 5.5036452523397816e+00
1.9311494443829381e+14 1.7202676883710732e-03 5.5186044897241784e+00
1.9311994599081612e+14 1.7175998900850445e-03 5.5335469311373986e+00
1.9312494754333841e+14 1.7147885905630187e-03 5.5484730544431144e+00
1.9312994909586072e+14 1.7118339655941108e-03 5.5633833327224469e+00
1.9313495064838300e+14 1.7087362086111249e-03 5.5782782345438964e+00
1.9313995220090531e+14 1.7054955305247884e-03 5.5931582242236537e+00
1.9314495375342759e+14 1.7021121595701954e-03 5.6080237620874884e+00
1.9314995530594988e+14 1.6985863411508146e-03 5.6228753047310658e+00
1.9315495685847219e+14 1.6949183376815252e-03 5.6377133052822517e+00
1.9315995841099447e+14 1.6911084284478913e-03 5.6525382136573308e+00
1.9316495996351678e+14 1.6871569094475275e-03 5.6673504768255647e+00
1.9316996151603906e+14 1.6830640932499392e-03 5.6821505390649580e+00
1.9317496306856134e+14 1.6788303088508000e-03 5.6969388422284997e+00
1.9317996462108366e+14 1.6744559015315845e-03 5.7117158259993284e+00
1.9318496617360594e+14 1.6699412327159590e-03 5.7264819281633450e+00
1.9318996772612825e+14 1.6652866798324585e-03 5.7412375848670125e+00
1.9319496927865053e+14 1.6604926361810095e-03 5.7559832308897212e+00
1.9319997083117281e+14 1.6555595107943218e-03 5.7707192999103727e+00
1.9320497238369512e+14 1.6504877283058461e-03 5.7854462247838390e+00
1.9320997393621741e+14 1.6452777288196439e-03 5.8001644378136916e+00
1.9321497548873972e+14 1.6399299677743429e-03 5.8148743710405260e+00
1.9321997704126200e+14 1.6344449158260134e-03 5.8295764565120036e+00
1.9322497859378428e+14 1.6288230587079538e-03 5.8442711265876621e+00
1.9322998014630659e+14 1.6230648971157940e-03 5.8589588142247804e+00
1.9323498169882888e+14 1.6171709465759080e-03 5.8736399532798345e+00
1.9323998325135119e+14 1.6111417373277359e-03 5.8883149788157345e+00
1.9324498480387347e+14 1.6049778141997916e-03 5.9029843274156502e+00
1.9324998635639575e+14 1.5986797364895670e-03 5.9176484375023559e+00
1.9325498790891806e+14 1.5922480778486794e-03 5.9323077496690466e+00
1.9325998946144034e+14 1.5856834261600090e-03 5.9469627070136140e+00
1.9326499101396266e+14 1.5789863834267265e-03 5.9616137554881439e+00
1.9326999256648494e+14 1.5721575656563998e-03 5.9762613442554589e+00
1.9327499411900722e+14 1.5651976027479038e-03 5.9909059260539763e+00
1.9327999567152953e+14 1.5581071383794966e-03 6.0055479575805810e+00
1.9328499722405181e+14 1.5508868298986691e-03 6.0201878998835001e+00
1.9328999877657412e+14 1.5435373482154144e-03 6.0348262187601982e+00
1.9329500032909641e+14 1.5360593776937209e-03 6.0494633851849668e+00
1.9330000188161872e+14 1.5284536160457749e-03 6.0640998757410927e+00
1.9330500343414100e+14 1.5207207742290356e-03 6.0787361730695286e+00
1.9331000498666328e+14 1.5128615763419591e-03 6.0933727663432089e+00
1.9331500653918559e+14 1.5048767595267371e-03 6.1080101517502641e+00
1.9332000809170788e+14 1.4967670738664763e-03 6.1226488330034536e+00
1.9332500964423019e+14 1.4885332822921380e-03 6.1372893218710463e+00
1.9333001119675247e+14 1.4801761604850176e-03 6.1519321387267363e+00
1.9333501274927475e+14 1.4716964967827939e-03 6.1665778131299920e+00
1.9334001430179706e+14 1.4630950920925959e-03 6.1812268844225722e+00
1.9334501585431934e+14 1.4543727597978616e-03 6.1958799023695912e+00
1.9335001740684166e+14 1.4455303256729042e-03 6.2105374278127519e+00
1.9335501895936394e+14 1.4365686278027937e-03 6.2252000333672317e+00
1.9336002051188622e+14 1.4274885164969103e-03 6.2398683041479170e+00
1.9336502206440853e+14 1.4182908542129849e-03 6.2545428385335908e+00
1.9337002361693081e+14 1.4089765154813270e-03 6.2692242489724244e+00
1.9337502516945312e+14 1.3995463868340177e-03 6.2839131628242351e+00
1.9338002672197541e+14 1.3900013667300084e-03 6.2986102232540677e+00
1.9338502827449769e+14 1.3803423654969007e-03 6.3133160901686498e+00
1.9339002982702000e+14 1.3705703052639575e-03 6.3280314412054794e+00
1.9339503137954228e+14 1.3606861199092978e-03 6.3427569727809967e+00
1.9340003293206459e+14 1.3506907550001061e-03 6.3574934011924018e+00
1.9340503448458688e+14 1.3405851677480733e-03 6.3722414637892628e+00
1.9341003603710916e+14 1.3303703269656772e-03 6.3870019202002917e+00
1.9341503758963147e+14 1.3200472130293387e-03 6.4017755536604275e+00
1.9342003914215375e+14 1.3096168178385499e-03 6.4165631723804264e+00
1.9342504069467606e+14 1.2991554128573102e-03 6.4313591667112870e+00
1.9343004224719834e+14 1.2886636196448814e-03 6.4461616465297480e+00
1.9343504379972066e+14 1.2780669821039912e-03 6.4609769553260321e+00
1.9344004535224294e+14 1.2673664379205380e-03 6.4758059229988172e+00
1.9344504690476522e+14 1.2565629360248181e-03 6.4906494089191451e+00
1.9345004845728753e+14 1.2456574365931295e-03 6.5055083037134604e+00
1.9345505000980981e+14 1.2346509110644267e-03 6.5203835311654146e+00
1.9346005156233212e+14 1.2235443421623868e-03 6.5352760502429872e+00
1.9346505311485441e+14 1.2123387239248913e-03 6.5501868572638315e+00
1.9347005466737669e+14 1.2010350617417910e-03 6.5651169882096569e+00
1.9347505621989900e+14 1.1896343724109196e-03 6.5800675212059341e+00
1.9348005777242128e+14 1.1781376841940605e-03 6.5950395791613836e+00
1.9348505932494359e+14 1.1665460368985984e-03 6.6100343326274382e+00
1.9349006087746588e+14 1.1548604819590323e-03 6.6250530028272152e+00
1.9349506242998816e+14 1.1430820825437974e-03 6.6400968649343621e+00
1.9350006398251047e+14 1.1312119136736990e-03 6.6551672515884368e+00
1.9350506553503275e+14 1.1192510623583944e-03 6.6702655566701772e+00
1.9351006708755506e+14 1.1072006277498784e-03 6.6853932393743012e+00
1.9351506864007734e+14 1.0950617213248944e-03 6.7005518285894548e+00
1.9352007019259962e+14 1.0828354670780068e-03 6.7157429276343166e+00
1.9352507174512194e+14 1.0705230017482121e-03 6.7309682193570701e+00
1.9353007329764422e+14 1.0581254750748779e-03 6.7462294716533497e+00
1.9353507485016653e+14 1.0456440500739015e-03 6.7615285434464774e+00
1.9354007640268881e+14 1.0330799033570299e-03 6.7768673911390707e+00
1.9354507795521109e+14 1.0204342254809501e-03 6.7922480756352748e+00
1.9355007950773341e+14 1.0077082213419452e-03 6.8076727699464588e+00
1.9355508106025569e+14 9.9490311061163779e-04 6.8231437674613522e+00
1.9356008261277800e+14 9.8202012821762869e-04 6.8386634909412383e+00
1.9356508416530028e+14 9.6906052488902699e-04 6.8542345023200921e+00
1.9357008571782256e+14 9.5602556774980864e-04 6.8698595133934299e+00
1.9357508727034488e+14 9.4291654098772491e-04 6.8855413974797468e+00
1.9358008882286716e+14 9.2973474658892077e-04 6.9012832021844339e+00
1.9358509037538947e+14 9.1648150516378984e-04 6.9170881633613988e+00
1.9359009192791175e+14 9.0315815685342710e-04 6.9329597204236499e+00
1.9359509348043406e+14 8.8976606234408731e-04 6.9489015331472990e+00
1.9360009503295634e+14 8.7630660399602408e-04 6.9649175001383705e+00
1.9360509658547862e+14 8.6278118709926118e-04 6.9810117791873676e+00
1.9361009813800094e+14 8.4919124125882987e-04 6.9971888096641823e+00
1.9361509969052322e+14 8.3553822196424064e-04 7.0134533372959904e+00
1.9362010124304553e+14 8.2182361231746025e-04 7.0298104415434253e+00
1.9362510279556781e+14 8.0804892497545822e-04 7.0462655659265030e+00
1.9363010434809009e+14 7.9421570431267776e-04 7.0628245516942343e+00
1.9363510590061241e+14 7.8032552885474473e-04 7.0794936752242288e+00
1.9364010745313469e+14 7.6638001399257109e-04 7.0962796896924845e+00
1.9364510900565700e+14 7.5238081504117580e-04 7.1131898715415396e+00
1.9365011055817928e+14 7.3832963067288254e-04 7.1302320724275088e+00
1.9365511211070156e+14 7.2422820678395155e-04 7.1474147773882457e+00
1.9366011366322388e+14 7.1007834086255785e-04 7.1647471701113155e+00
1.9366511521574616e+14 6.9588188692696143e-04 7.1822392063378349e+00
1.9367011676826847e+14 6.8164076110768747e-04 7.1999016965526215e+00
1.9367511832079075e+14 6.6735694800599263e-04 7.2177463993928246e+00
1.9368011987331303e+14 6.5303250789919861e-04 7.2357861273483630e+00
1.9368512142583534e+14 6.3866958498840485e-04 7.2540348667103407e+00
1.9369012297835762e+14 6.2427041680141208e-04 7.2725079139633459e+00
1.9369512453087994e+14 6.0983734497758774e-04 7.2912220312866873e+00
1.9370012608340222e+14 5.9537282766668144e-04 7.3101956243157380e+00
1.9370512763592450e+14 5.8087945380326999e-04 7.3294489458379859e+00
1.9371012918844681e+14 5.6635995961090897e-04 7.3490043298866841e+00
1.9371513074096909e+14 5.5181724773392888e-04 7.3688864614853342e+00
1.9372013229349141e+14 5.3725440947888974e-04 7.3891226884076566e+00
1.9372513384601369e+14 5.2267475077204522e-04 7.4097433824934482e+00
1.9373013539853600e+14 5.0808182253869163e-04 7.4307823596966136e+00
1.9373513695105828e+14 4.9347945641390690e-04 7.4522773699132756e+00
1.9374013850358056e+14 4.7887180684622277e-04 7.4742706699077432e+00
1.9374514005610288e+14 4.6426340095683888e-04 7.4968096955821384e+00
1.9375014160862516e+14 4.4965919780273305e-04 7.5199478532643367e+00
1.9375514316114747e+14 4.3506465913631219e-04 7.5437454540229094e+00
1.9376014471366975e+14 4.2048583422760817e-04 7.5682708202057460e+00
1.9376514626619203e+14 4.0592946202020532e-04 7.5936015998853925e+00
1.9377014781871434e+14 3.9140309470901723e-04 7.6198263325576985e+00
1.9377514937123662e+14 3.7691524793160392e-04 7.6470463188254465e+00
1.9378015092375894e+14 3.6247558416219162e-04 7.6753778577541611e+00
1.9378515247628122e+14 3.4809513769528408e-04 7.7049549282193679e+00
1.9379015402880350e+14 3.3378659192006063e-04 7.7359324045261371e+00
1.9379515558132581e+14 3.1956462257722349e-04 7.7684899105739058e+00
1.9380015713384809e+14 3.0544632442099817e-04 7.8028364288841061e+00
1.9380515868637041e+14 2.9145174353609193e-04 7.8392157856892295e+00
1.9381016023889269e+14 2.7760454324980797e-04 7.8779131225513641e+00
1.9381516179141497e+14 2.6393283864491722e-04 7.9192624220299761e+00
1.9382016334393728e+14 2.5047024209520795e-04 7.9636550513778710e+00
1.9382516489645956e+14 2.3725716954787018e-04 8.0115490749407314e+00
1.9383016644898188e+14 2.2434246143164359e-04 8.0634786819854689e+00
1.9383516800150416e+14 2.1178536800358223e-04 8.1200623544851531e+00
1.9384016955402644e+14 1.9965792622945799e-04 8.1820071740666940e+00
1.9384517110654875e+14 1.8804769558129514e-04 8.2501047091731383e+00
1.9385017265907103e+14 1.7706069346970645e-04 8.3252110469373832e+00
1.9385517421159334e+14 1.6682413496774183e-04 8.4081998729559455e+00
1.9386017576411562e+14 1.5748819255665032e-04 8.4998741369471382e+00
1.9386517731663794e+14 1.4922544650499504e-04 8.6008218711487618e+00
1.9387017886916022e+14 1.4222612765482735e-04 8.7112112394795460e+00
1.9387518042168250e+14 1.3668707002992611e-04 8.8305466136832820e+00
1.9388018197420481e+14 1.3279321728394445e-04 8.9574529172697339e+00
1.9388518352672709e+14 1.3069321690035139e-04 9.0895999074173091e+00
1.9389018507924941e+14 1.3047462332671614e-04 9.2238742553540369e+00
1.9389518663177169e+14 1.3214707246190995e-04 9.3568149223040198e+00
1.9390018818429397e+14 1.3564034227922801e-04 9.4851807375271235e+00
1.9390518973681628e+14 1.4081815253654968e-04 9.6064333389532557e+00
1.9391019128933856e+14 1.4750187822614694e-04 9.7189743351132911e+00
1.9391519284186088e+14 1.5549568480641065e-04 9.8221195006316400e+00
1.9392019439438316e+14 1.6460667335572486e-04 9.9159046712025596e+00
1.9392519594690544e+14 1.7465763062897191e-04 1.0000840485899062e+01
1.9393019749942775e+14 1.8549307990467929e-04 1.0077695006158443e+01
1.9393519905195003e+14 1.9698062826060820e-04 1.0147335175023727e+01
1.9394020060447234e+14 2.0900960754630376e-04 1.0210626630445798e+01
1.9394520215699462e+14 2.2148847817087807e-04 1.0268378521867094e+01
1.9395020370951691e+14 2.3434189477500371e-04 1.0321318400199473e+01
1.9395520526203922e+14 2.4750790491215422e-04 1.0370085202593348e+01
1.9396020681456150e+14 2.6093548365947381e-04 1.0415232096142871e+01
1.9396520836708381e+14 2.7458245901358809e-04 1.0457234037334725e+01
1.9397020991960609e+14 2.8841381080290133e-04 1.0496497064587205e+01
1.9397521147212838e+14 3.0240029646376221e-04 1.0533367716062463e+01
1.9398021302465069e+14 3.1651734980451407e-04 1.0568141785597339e+01
1.9398521457717297e+14 3.3074420168609778e-04 1.0601072094180335e+01
1.9399021612969528e+14 3.4506317841391233e-04 1.0632375203494805e+01
1.9399521768221756e+14 3.5945914118187144e-04 1.0662237121713167e+01
1.9400021923473984e+14 3.7391903709628281e-04 1.0690818105719645e+01
1.9400522078726216e+14 3.8843153826914438e-04 1.0718256680289720e+01
1.9401022233978444e+14 4.0298675057800462e-04 1.0744672992547779e+01
1.9401522389230675e+14 4.1757597759473091e-04 1.0770171609129992e+01
1.9402022544482903e+14 4.3219152835104906e-04 1.0794843849582435e+01
1.9402522699735134e+14 4.4682656008698341e-04 1.0818769735519140e+01
1.9403022854987362e+14 4.6147494897806510e-04 1.0842019622011399e+01
1.9403523010239591e+14 4.7613118340411050e-04 1.0864655566323799e+01
1.9404023165491822e+14 4.9079027540383543e-04 1.0886732479422106e+01
1.9404523320744050e+14 5.0544768688604480e-04 1.0908299097539794e+01
1.9405023475996281e+14 5.2009926788777706e-04 1.0929398804456900e+01
1.9405523631248509e+14 5.3474120466880733e-04 1.0950070329560511e+01
1.9406023786500738e+14 5.4936997592572453e-04 1.0970348342337369e+01
1.9406523941752969e+14 5.6398231567633033e-04 1.0990263960248527e+01
1.9407024097005197e+14 5.7857518171688103e-04 1.1009845183956296e+01
1.9407524252257428e+14 5.9314572868167956e-04 1.1029117271432453e+01
1.9408024407509656e+14 6.0769128497366277e-04 1.1048103060509780e+01
1.9408524562761884e+14 6.2220933293759804e-04 1.1066823247806024e+01
1.9409024718014116e+14 6.3669749176286056e-04 1.1085296630589150e+01
1.9409524873266344e+14 6.5115350269861929e-04 1.1103540317133847e+01
1.9410025028518575e+14 6.6557521621989091e-04 1.1121569910149248e+01
1.9410525183770803e+14 6.7996058087208976e-04 1.1139399667156921e+01
1.9411025339023031e+14 6.9430763353364711e-04 1.1157042641074776e+01
1.9411525494275262e+14 7.0861449088945147e-04 1.1174510803767054e+01
1.9412025649527491e+14 7.2287934198214069e-04 1.1191815154874686e+01
1.9412525804779722e+14 7.3710044162380781e-04 1.1208965817920721e+01
1.9413025960031950e+14 7.5127610462554764e-04 1.1225972125357096e+01
1.9413526115284178e+14 7.6540470068548361e-04 1.1242842694010591e+01
1.9414026270536409e+14 7.7948464987075182e-04 1.1259585492131450e+01
1.9414526425788638e+14 7.9351441860509269e-04 1.1276207899126399e+01
1.9415026581040869e+14 8.0749251610934356e-04 1.1292716758873913e+01
1.9415526736293097e+14 8.2141749123643343e-04 1.1309118427395475e+01
1.9416026891545325e+14 8.3528792963828203e-04 1.1325418815567454e+01
1.9416527046797556e+14 8.4910245124766534e-04 1.1341623427476552e+01
1.9417027202049784e+14 8.6285970801510867e-04 1.1357737394887245e+01
1.9417527357302016e+14 8.7655838189104043e-04 1.1373765508312328e+01
1.9418027512554244e+14 8.9019718300683193e-04 1.1389712245028534e+01
1.9418527667806475e+14 9.0377484804154149e-04 1.1405581794415712e+01
1.9419027823058703e+14 9.1729013876537253e-04 1.1421378080876840e+01
1.9419527978310931e+14 9.3074184070331253e-04 1.1437104784632508e+01
1.9420028133563162e+14 9.4412876195321496e-04 1.1452765360594073e+01
1.9420528288815391e+14 9.5744973210788709e-04 1.1468363055523959e+01
1.9421028444067622e+14 9.7070360128008286e-04 1.1483900923666354e+01
1.9421528599319850e+14 9.8388923922442819e-04 1.1499381841002478e+01
1.9422028754572078e+14 9.9700553454061839e-04 1.1514808518255554e+01
1.9422528909824309e+14 1.0100513939545524e-03 1.1530183512792979e+01
1.9423029065076538e+14 1.0230257416572399e-03 1.1545509239514248e+01
1.9423529220328769e+14 1.0359275187167736e-03 1.1560787980833700e+01
1.9424029375580997e+14 1.0487556825379443e-03 1.1576021895839332e+01
1.9424529530833225e+14 1.0615092063672093e-03 1.1591213028712122e+01
1.9425029686085456e+14 1.0741870788569215e-03 1.1606363316461909e+01
1.9425529841337684e+14 1.0867883036508269e-03 1.1621474596058935e+01
1.9426029996589916e+14 1.0993118990227893e-03 1.1636548611000386e+01
1.9426530151842144e+14 1.1117568975330635e-03 1.1651587017378647e+01
1.9427030307094372e+14 1.1241223457331426e-03 1.1666591389478244e+01
1.9427530462346603e+14 1.1364073038803693e-03 1.1681563224959724e+01
1.9428030617598831e+14 1.1486108456872429e-03 1.1696503949644553e+01
1.9428530772851062e+14 1.1607320580937603e-03 1.1711414921968611e+01
1.9429030928103291e+14 1.1727700410536369e-03 1.1726297437092928e+01
1.9429531083355519e+14 1.1847239073439837e-03 1.1741152730728357e+01
1.9430031238607750e+14 1.1965927823946363e-03 1.1755981982690530e+01
1.9430531393859978e+14 1.2083758041281343e-03 1.1770786320198912e+01
1.9431031549112209e+14 1.2200721228147928e-03 1.1785566820954385e+01
1.9431531704364438e+14 1.2316809009428784e-03 1.1800324516002501e+01
1.9432031859616669e+14 1.2432013131013333e-03 1.1815060392399470e+01
1.9432532014868897e+14 1.2546325458712715e-03 1.1829775395705978e+01
1.9433032170121125e+14 1.2659737977258757e-03 1.1844470432312587e+01
1.9433532325373356e+14 1.2772242789441115e-03 1.1859146371610645e+01
1.9434032480625584e+14 1.2883832115306907e-03 1.1873804048026493e+01
1.9434532635877816e+14 1.2994498291407110e-03 1.1888444262922530e+01
1.9435032791130044e+14 1.3104233770164493e-03 1.1903067786376511e+01
1.9435532946382272e+14 1.3213031119252172e-03 1.1917675358857224e+01
1.9436033101634503e+14 1.3320883021130363e-03 1.1932267692783077e+01
1.9436533256886731e+14 1.3427782272462355e-03 1.1946845473993603e+01
1.9437033412138962e+14 1.3533721783744270e-03 1.1961409363132420e+01
1.9437533567391191e+14 1.3638694578929586e-03 1.1975959996940473e+01
1.9438033722643419e+14 1.3742693795043015e-03 1.1990497989476097e+01
1.9438533877895650e+14 1.3845712681869659e-03 1.2005023933269074e+01
1.9439034033147878e+14 1.3947744601729263e-03 1.2019538400392186e+01
1.9439534188400109e+14 1.4048783029183035e-03 1.2034041943484270e+01
1.9440034343652338e+14 1.4148821550836620e-03 1.2048535096710024e+01
1.9440534498904566e+14 1.4247853865152226e-03 1.2063018376667756e+01
1.9441034654156797e+14 1.4345873782250079e-03 1.2077492283239923e+01
1.9441534809409025e+14 1.4442875223808877e-03 1.2091957300401942e+01
1.9442034964661256e+14 1.4538852222880771e-03 1.2106413896990585e+01
1.9442535119913484e+14 1.4633798923832091e-03 1.2120862527416710e+01
1.9443035275165712e+14 1.4727709582211836e-03 1.2135303632354535e+01
1.9443535430417944e+14 1.4820578564673614e-03 1.2149737639386874e+01
1.9444035585670172e+14 1.4912400348927233e-03 1.2164164963614757e+01
1.9444535740922403e+14 1.5003169523613519e-03 1.2178586008241545e+01
1.9445035896174631e+14 1.5092880788319086e-03 1.2193001165117581e+01
1.9445536051426862e+14 1.5181528953503759e-03 1.2207410815270025e+01
1.9446036206679091e+14 1.5269108940453868e-03 1.2221815329390676e+01
1.9446536361931319e+14 1.5355615781261979e-03 1.2236215068309669e+01
1.9447036517183550e+14 1.5441044618775539e-03 1.2250610383444128e+01
1.9447536672435778e+14 1.5525390706624240e-03 1.2265001617222785e+01
1.9448036827688009e+14 1.5608649409108242e-03 1.2279389103486915e+01
1.9448536982940238e+14 1.5690816201268960e-03 1.2293773167879147e+01
1.9449037138192466e+14 1.5771886668815044e-03 1.2308154128210592e+01
1.9449537293444697e+14 1.5851856508122049e-03 1.2322532294805915e+01
1.9450037448696925e+14 1.5930721526218313e-03 1.2336907970839773e+01
1.9450537603949156e+14 1.6008477640750123e-03 1.2351281452653586e+01
1.9451037759201384e+14 1.6085120879954196e-03 1.2365653030057461e+01
1.9451537914453612e+14 1.6160647382656504e-03 1.2380022986621542e+01
1.9452038069705844e+14 1.6235053398259984e-03 1.2394391599949989e+01
1.9452538224958072e+14 1.6308335286663934e-03 1.2408759141945925e+01
1.9453038380210303e+14 1.6380489518271785e-03 1.2423125879064266e+01
1.9453538535462531e+14 1.6451512673959965e-03 1.2437492072553859e+01
1.9454038690714759e+14 1.6521401445008554e-03 1.2451857978686352e+01
1.9454538845966991e+14 1.6590152633095315e-03 1.2466223848982482e+01
1.9455039001219219e+14 1.6657763150204142e-03 1.2480589930417789e+01
1.9455539156471450e+14 1.6724230018613077e-03 1.2494956465631162e+01
1.9456039311723678e+14 1.6789550370811146e-03 1.2509323693117432e+01
1.9456539466975906e+14 1.6853721449440187e-03 1.2523691847416817e+01
1.9457039622228138e+14 1.6916740607230440e-03 1.2538061159292225e+01
1.9457539777480366e+14 1.6978605306933617e-03 1.2552431855903293e+01
1.9458039932732597e+14 1.7039313121191447e-03 1.2566804160975924e+01
1.9458540087984825e+14 1.7098861732509386e-03 1.2581178294954045e+01
1.9459040243237053e+14 1.7157248933143340e-03 1.2595554475161679e+01
1.9459540398489284e+14 1.7214472624970797e-03 1.2609932915947040e+01
1.9460040553741512e+14 1.7270530819391075e-03 1.2624313828825844e+01
1.9460540708993744e+14 1.7325421637258099e-03 1.2638697422618874e+01
1.9461040864245972e+14 1.7379143308689407e-03 1.2653083903585781e+01
1.9461541019498203e+14 1.7431694172970805e-03 1.2667473475554409e+01
1.9462041174750431e+14 1.7483072678406537e-03 1.2681866340040079e+01
1.9462541330002659e+14 1.7533277382200509e-03 1.2696262696369951e+01
1.9463041485254891e+14 1.7582306950241881e-03 1.2710662741797057e+01
1.9463541640507119e+14 1.7630160157024613e-03 1.2725066671612934e+01
1.9464041795759350e+14 1.7676835885416249e-03 1.2739474679256380e+01
1.9464541951011578e+14 1.7722333126527375e-03 1.2753886956416542e+01
1.9465042106263806e+14 1.7766650979463229e-03 1.2768303693140167e+01
1.9465542261516038e+14 1.7809788651207007e-03 1.2782725077924011e+01
1.9466042416768266e+14 1.7851745456371208e-03 1.2797151297817248e+01
1.9466542572020497e+14 1.7892520817001073e-03 1.2811582538511649e+01
1.9467042727272725e+14 1.7932114262344950e-03 1.2826018984432306e+01
("in1","mode 1",1,"out1",1,"transmission")
(500, 3)
1.9217465256410256e+14 0.0000000000000000e+00 0.0000000000000000e+00
1.9217965411662484e+14 0.0000000000000000e+00 0.0000000000000000e+00
1.9218465566914716e+14 0.0000000000000000e+00 0.0000000000000000e+00
1.9218965722166944e+14 0.0000000000000000e+00 0.0000000000000000e+00
1.9219465877419175e+14 0.0000000000000000e+00 0.0000000000000000e+00
1.9219966032671403e+14 0.0000000000000000e+00 0.0000000000000000e+00
1.9220466187923631e+14 0.0000000000000000e+00 0.0000000000000000e+00
1.9220966343175862e+14 0.0000000000000000e+00 0.0000000000000000e+00
1.9221466498428091e+14 0.0000000000000000e+00 0.0000000000000000e+00
1.9221966653680322e+14 0.0000000000000000e+00 0.0000000000000000e+00
1.9222466808932550e+14 0.0000000000000000e+00 0.0000000000000000e+00
1.9222966964184778e+14 0.0000000000000000e+00 0.0000000000000000e+00
1.9223467119437009e+14 0.0000000000000000e+00 0.0000000000000000e+00
1.9223967274689238e+14 0.0000000000000000e+00 0.0000000000000000e+00
1.9224467429941469e+14 0.0000000000000000e+00 0.0000000000000000e+00
1.9224967585193697e+14 0.0000000000000000e+00 0.0000000000000000e+00
1.9225467740445928e+14 0.0000000000000000e+00 0.0000000000000000e+00
1.9225967895698156e+14 0.0000000000000000e+00 0.0000000000000000e+00
1.9226468050950384e+14 0.0000000000000000e+00 0.0000000000000000e+00
1.9226968206202616e+14 0.0000000000000000e+00 0.0000000000000000e+00
1.9227468361454844e+14 0.0000000000000000e+00 0.0000000000000000e+00
1.9227968516707075e+14 0.0000000000000000e+00 0.0000000000000000e+00
1.9228468671959303e+14 0.0000000000000000e+00 0.0000000000000000e+00
1.9228968827211531e+14 0.0000000000000000e+00 0.0000000000000000e+00
1.9229468982463762e+14 0.0000000000000000e+00 0.0000000000000000e+00
1.9229969137715991e+14 0.0000000000000000e+00 0.0000000000000000e+00
1.9230469292968222e+14 0.0000000000000000e+00 0.0000000000000000e+00
1.9230969448220450e+14 0.0000000000000000e+00 0.0000000000000000e+00
1.9231469603472678e+14 0.0000000000000000e+00 0.0000000000000000e+00
1.9231969758724909e+14 0.0000000000000000e+00 0.0000000000000000e+00
1.9232469913977138e+14 0.0000000000000000e+00 0.0000000000000000e+00
1.9232970069229369e+14 0.0000000000000000e+00 0.0000000000000000e+00
1.9233470224481597e+14 0.0000000000000000e+00 0.0000000000000000e+00
1.9233970379733825e+14 0.0000000000000000e+00 0.0000000000000000e+00
1.9234470534986056e+14 0.0000000000000000e+00 0.0000000000000000e+00
1.9234970690238284e+14 0.0000000000000000e+00 0.0000000000000000e+00
1.9235470845490516e+14 0.0000000000000000e+00 0.0000000000000000e+00
1.9235971000742744e+14 0.0000000000000000e+00 0.0000000000000000e+00
1.9236471155994972e+14 0.0000000000000000e+00 0.0000000000000000e+00
1.9236971311247203e+14 0.0000000000000000e+00 0.0000000000000000e+00
1.9237471466499431e+14 0.0000000000000000e+00 0.0000000000000000e+00
1.9237971621751662e+14 0.0000000000000000e+00 0.0000000000000000e+00
1.9238471777003891e+14 0.0000000000000000e+00 0.0000000000000000e+00
1.9238971932256119e+14 0.0000000000000000e+00 0.0000000000000000e+00
1.9239472087508350e+14 0.0000000000000000e+00 0.0000000000000000e+00
1.9239972242760578e+14 0.0000000000000000e+00 0.0000000000000000e+00
1.9240472398012809e+14 0.0000000000000000e+00 0.0000000000000000e+00
1.9240972553265038e+14 0.0000000000000000e+00 0.0000000000000000e+00
1.9241472708517269e+14 0.0000000000000000e+00 0.0000000000000000e+00
1.9241972863769497e+14 0.0000000000000000e+00 0.0000000000000000e+00
1.9242473019021725e+14 0.0000000000000000e+00 0.0000000000000000e+00
1.9242973174273956e+14 0.0000000000000000e+00 0.0000000000000000e+00
1.9243473329526184e+14 0.0000000000000000e+00 0.0000000000000000e+00
1.9243973484778416e+14 0.0000000000000000e+00 0.0000000000000000e+00
1.9244473640030644e+14 0.0000000000000000e+00 0.0000000000000000e+00
1.9244973795282872e+14 0.0000000000000000e+00 0.0000000000000000e+00
1.9245473950535103e+14 0.0000000000000000e+00 0.0000000000000000e+00
1.9245974105787331e+14 0.0000000000000000e+00 0.0000000000000000e+00
1.9246474261039562e+14 0.0000000000000000e+00 0.0000000000000000e+00
1.9246974416291791e+14 0.0000000000000000e+00 0.0000000000000000e+00
1.9247474571544019e+14 0.0000000000000000e+00 0.0000000000000000e+00
1.9247974726796250e+14 0.0000000000000000e+00 0.0000000000000000e+00
1.9248474882048478e+14 0.0000000000000000e+00 0.0000000000000000e+00
1.9248975037300709e+14 0.0000000000000000e+00 0.0000000000000000e+00
1.9249475192552938e+14 0.0000000000000000e+00 0.0000000000000000e+00
1.9249975347805166e+14 0.0000000000000000e+00 0.0000000000000000e+00
1.9250475503057397e+14 0.0000000000000000e+00 0.0000000000000000e+00
1.9250975658309625e+14 0.0000000000000000e+00 0.0000000000000000e+00
1.9251475813561856e+14 0.0000000000000000e+00 0.0000000000000000e+00
1.9251975968814084e+14 0.0000000000000000e+00 0.0000000000000000e+00
1.9252476124066312e+14 0.0000000000000000e+00 0.0000000000000000e+00
1.9252976279318544e+14 0.0000000000000000e+00 0.0000000000000000e+00
1.9253476434570772e+14 0.0000000000000000e+00 0.0000000000000000e+00
1.9253976589823003e+14 0.0000000000000000e+00 0.0000000000000000e+00
1.9254476745075231e+14 0.0000000000000000e+00 0.0000000000000000e+00
1.9254976900327462e+14 0.0000000000000000e+00 0.0000000000000000e+00
1.9255477055579691e+14 0.0000000000000000e+00 0.0000000000000000e+00
1.9255977210831919e+14 0.0000000000000000e+00 0.0000000000000000e+00
1.9256477366084150e+14 0.0000000000000000e+00 0.0000000000000000e+00
1.9256977521336378e+14 0.0000000000000000e+00 0.0000000000000000e+00
1.9257477676588609e+14 0.0000000000000000e+00 0.0000000000000000e+00
1.9257977831840838e+14 0.0000000000000000e+00 0.0000000000000000e+00
1.9258477987093066e+14 0.0000000000000000e+00 0.0000000000000000e+00
1.9258978142345297e+14 0.0000000000000000e+00 0.0000000000000000e+00
1.9259478297597525e+14 0.0000000000000000e+00 0.0000000000000000e+00
1.9259978452849756e+14 0.0000000000000000e+00 0.0000000000000000e+00
1.9260478608101984e+14 0.0000000000000000e+00 0.0000000000000000e+00
1.9260978763354212e+14 0.0000000000000000e+00 0.0000000000000000e+00
1.9261478918606444e+14 0.0000000000000000e+00 0.0000000000000000e+00
1.9261979073858672e+14 0.0000000000000000e+00 0.0000000000000000e+00
1.9262479229110903e+14 0.0000000000000000e+00 0.0000000000000000e+00
1.9262979384363131e+14 0.0000000000000000e+00 0.0000000000000000e+00
1.9263479539615359e+14 0.0000000000000000e+00 0.0000000000000000e+00
1.9263979694867591e+14 0.0000000000000000e+00 0.0000000000000000e+00
1.9264479850119819e+14 0.0000000000000000e+00 0.0000000000000000e+00
1.9264980005372050e+14 0.0000000000000000e+00 0.0000000000000000e+00
1.9265480160624278e+14 0.0000000000000000e+00 0.0000000000000000e+00
1.9265980315876506e+14 0.0000000000000000e+00 0.0000000000000000e+00
1.9266480471128738e+14 0.0000000000000000e+00 0.0000000000000000e+00
1.9266980626380966e+14 0.0000000000000000e+00 0.0000000000000000e+00
1.9267480781633197e+14 0.0000000000000000e+00 0.0000000000000000e+00
1.9267980936885425e+14 0.0000000000000000e+00 0.0000000000000000e+00
1.9268481092137653e+14 0.0000000000000000e+00 0.0000000000000000e+00
1.9268981247389884e+14 0.0000000000000000e+00 0.0000000000000000e+00
1.9269481402642112e+14 0.0000000000000000e+00 0.0000000000000000e+00
1.9269981557894344e+14 0.0000000000000000e+00 0.0000000000000000e+00
1.9270481713146572e+14 0.0000000000000000e+00 0.0000000000000000e+00
1.9270981868398803e+14 0.0000000000000000e+00 0.0000000000000000e+00
1.9271482023651031e+14 0.0000000000000000e+00 0.0000000000000000e+00
1.9271982178903259e+14 0.0000000000000000e+00 0.0000000000000000e+00
1.9272482334155491e+14 0.0000000000000000e+00 0.0000000000000000e+00
1.9272982489407719e+14 0.0000000000000000e+00 0.0000000000000000e+00
1.9273482644659950e+14 0.0000000000000000e+00 0.0000000000000000e+00
1.9273982799912178e+14 0.0000000000000000e+00 0.0000000000000000e+00
1.9274482955164406e+14 0.0000000000000000e+00 0.0000000000000000e+00
1.9274983110416638e+14 0.0000000000000000e+00 0.0000000000000000e+00
1.9275483265668866e+14 0.0000000000000000e+00 0.0000000000000000e+00
1.9275983420921097e+14 0.0000000000000000e+00 0.0000000000000000e+00
1.9276483576173325e+14 0.0000000000000000e+00 0.0000000000000000e+00
1.9276983731425553e+14 0.0000000000000000e+00 0.0000000000000000e+00
1.9277483886677784e+14 0.0000000000000000e+00 0.0000000000000000e+00
1.9277984041930012e+14 0.0000000000000000e+00 0.0000000000000000e+00
1.9278484197182244e+14 0.0000000000000000e+00 0.0000000000000000e+00
1.9278984352434472e+14 0.0000000000000000e+00 0.0000000000000000e+00
1.9279484507686700e+14 0.0000000000000000e+00 0.0000000000000000e+00
1.9279984662938931e+14 0.0000000000000000e+00 0.0000000000000000e+00
1.9280484818191159e+14 0.0000000000000000e+00 0.0000000000000000e+00
1.9280984973443391e+14 0.0000000000000000e+00 0.0000000000000000e+00
1.9281485128695619e+14 0.0000000000000000e+00 0.0000000000000000e+00
1.9281985283947847e+14 0.0000000000000000e+00 0.0000000000000000e+00
1.9282485439200078e+14 0.0000000000000000e+00 0.0000000000000000e+00
1.9282985594452306e+14 0.0000000000000000e+00 0.0000000000000000e+00
1.9283485749704538e+14 0.0000000000000000e+00 0.0000000000000000e+00
1.9283985904956766e+14 0.0000000000000000e+00 0.0000000000000000e+00
1.9284486060208997e+14 0.0000000000000000e+00 0.0000000000000000e+00
1.9284986215461225e+14 0.0000000000000000e+00 0.0000000000000000e+00
1.9285486370713453e+14 0.0000000000000000e+00 0.0000000000000000e+00
1.9285986525965684e+14 0.0000000000000000e+00 0.0000000000000000e+00
1.9286486681217912e+14 0.0000000000000000e+00 0.0000000000000000e+00
1.9286986836470144e+14 0.0000000000000000e+00 0.0000000000000000e+00
1.9287486991722372e+14 0.0000000000000000e+00 0.0000000000000000e+00
1.9287987146974600e+14 0.0000000000000000e+00 0.0000000000000000e+00
1.9288487302226831e+14 0.0000000000000000e+00 0.0000000000000000e+00
1.9288987457479059e+14 0.0000000000000000e+00 0.0000000000000000e+00
1.9289487612731291e+14 0.0000000000000000e+00 0.0000000000000000e+00
1.9289987767983519e+14 0.0000000000000000e+00 0.0000000000000000e+00
1.9290487923235747e+14 0.0000000000000000e+00 0.0000000000000000e+00
1.9290988078487978e+14 0.0000000000000000e+00 0.0000000000000000e+00
1.9291488233740206e+14 0.0000000000000000e+00 0.0000000000000000e+00
1.9291988388992438e+14 0.0000000000000000e+00 0.0000000000000000e+00
1.9292488544244666e+14 0.0000000000000000e+00 0.0000000000000000e+00
1.9292988699496894e+14 0.0000000000000000e+00 0.0000000000000000e+00
1.9293488854749125e+14 0.0000000000000000e+00 0.0000000000000000e+00
1.9293989010001353e+14 0.0000000000000000e+00 0.0000000000000000e+00
1.9294489165253584e+14 0.0000000000000000e+00 0.0000000000000000e+00
1.9294989320505812e+14 0.0000000000000000e+00 0.0000000000000000e+00
1.9295489475758041e+14 0.0000000000000000e+00 0.0000000000000000e+00
1.9295989631010272e+14 0.0000000000000000e+00 0.0000000000000000e+00
1.9296489786262500e+14 0.0000000000000000e+00 0.0000000000000000e+00
1.9296989941514731e+14 0.0000000000000000e+00 0.0000000000000000e+00
1.9297490096766959e+14 0.0000000000000000e+00 0.0000000000000000e+00
1.9297990252019188e+14 0.0000000000000000e+00 0.0000000000000000e+00
1.9298490407271419e+14 0.0000000000000000e+00 0.0000000000000000e+00
1.9298990562523647e+14 0.0000000000000000e+00 0.0000000000000000e+00
1.9299490717775878e+14 0.0000000000000000e+00 0.0000000000000000e+00
1.9299990873028106e+14 0.0000000000000000e+00 0.0000000000000000e+00
1.9300491028280338e+14 0.0000000000000000e+00 0.0000000000000000e+00
1.9300991183532566e+14 0.0000000000000000e+00 0.0000000000000000e+00
1.9301491338784794e+14 0.0000000000000000e+00 0.0000000000000000e+00
1.9301991494037025e+14 0.0000000000000000e+00 0.0000000000000000e+00
1.9302491649289253e+14 0.0000000000000000e+00 0.0000000000000000e+00
1.9302991804541484e+14 0.0000000000000000e+00 0.0000000000000000e+00
1.9303491959793712e+14 0.0000000000000000e+00 0.0000000000000000e+00
1.9303992115045941e+14 0.0000000000000000e+00 0.0000000000000000e+00
1.9304492270298172e+14 0.0000000000000000e+00 0.0000000000000000e+00
1.9304992425550400e+14 0.0000000000000000e+00 0.0000000000000000e+00
1.9305492580802631e+14 0.0000000000000000e+00 0.0000000000000000e+00
1.9305992736054859e+14 0.0000000000000000e+00 0.0000000000000000e+00
1.9306492891307088e+14 0.0000000000000000e+00 0.0000000000000000e+00
1.9306993046559319e+14 0.0000000000000000e+00 0.0000000000000000e+00
1.9307493201811547e+14 0.0000000000000000e+00 0.0000000000000000e+00
1.9307993357063778e+14 0.0000000000000000e+00 0.0000000000000000e+00
1.9308493512316006e+14 0.0000000000000000e+00 0.0000000000000000e+00
1.9308993667568234e+14 0.0000000000000000e+00 0.0000000000000000e+00
1.9309493822820466e+14 0.0000000000000000e+00 0.0000000000000000e+00
1.9309993978072694e+14 0.0000000000000000e+00 0.0000000000000000e+00
1.9310494133324925e+14 0.0000000000000000e+00 0.0000000000000000e+00
1.9310994288577153e+14 0.0000000000000000e+00 0.0000000000000000e+00
1.9311494443829381e+14 0.0000000000000000e+00 0.0000000000000000e+00
1.9311994599081612e+14 0.0000000000000000e+00 0.0000000000000000e+00
1.9312494754333841e+14 0.0000000000000000e+00 0.0000000000000000e+00
1.9312994909586072e+14 0.0000000000000000e+00 0.0000000000000000e+00
1.9313495064838300e+14 0.0000000000000000e+00 0.0000000000000000e+00
1.9313995220090531e+14 0.0000000000000000e+00 0.0000000000000000e+00
1.9314495375342759e+14 0.0000000000000000e+00 0.0000000000000000e+00
1.9314995530594988e+14 0.0000000000000000e+00 0.0000000000000000e+00
1.9315495685847219e+14 0.0000000000000000e+00 0.0000000000000000e+00
1.9315995841099447e+14 0.0000000000000000e+00 0.0000000000000000e+00
1.9316495996351678e+14 0.0000000000000000e+00 0.0000000000000000e+00
1.9316996151603906e+14 0.0000000000000000e+00 0.0000000000000000e+00
1.9317496306856134e+14 0.0000000000000000e+00 0.0000000000000000e+00
1.9317996462108366e+14 0.0000000000000000e+00 0.0000000000000000e+00
1.9318496617360594e+14 0.0000000000000000e+00 0.0000000000000000e+00
1.9318996772612825e+14 0.0000000000000000e+00 0.0000000000000000e+00
1.9319496927865053e+14 0.0000000000000000e+00 0.0000000000000000e+00
1.9319997083117281e+14 0.0000000000000000e+00 0.0000000000000000e+00
1.9320497238369512e+14 0.0000000000000000e+00 0.0000000000000000e+00
1.9320997393621741e+14 0.0000000000000000e+00 0.0000000000000000e+00
1.9321497548873972e+14 0.0000000000000000e+00 0.0000000000000000e+00
1.9321997704126200e+14 0.0000000000000000e+00 0.0000000000000000e+00
1.9322497859378428e+14 0.0000000000000000e+00 0.0000000000000000e+00
1.9322998014630659e+14 0.0000000000000000e+00 0.0000000000000000e+00
1.9323498169882888e+14 0.0000000000000000e+00 0.0000000000000000e+00
1.9323998325135119e+14 0.0000000000000000e+00 0.0000000000000000e+00
1.9324498480387347e+14 0.0000000000000000e+00 0.0000000000000000e+00
1.9324998635639575e+14 0.0000000000000000e+00 0.0000000000000000e+00
1.9325498790891806e+14 0.0000000000000000e+00 0.0000000000000000e+00
1.9325998946144034e+14 0.0000000000000000e+00 0.0000000000000000e+00
1.9326499101396266e+14 0.0000000000000000e+00 0.0000000000000000e+00
1.9326999256648494e+14 0.0000000000000000e+00 0.0000000000000000e+00
1.9327499411900722e+14 0.0000000000000000e+00 0.0000000000000000e+00
1.9327999567152953e+14 0.0000000000000000e+00 0.0000000000000000e+00
1.9328499722405181e+14 0.0000000000000000e+00 0.0000000000000000e+00
1.9328999877657412e+14 0.0000000000000000e+00 0.0000000000000000e+00
1.9329500032909641e+14 0.0000000000000000e+00 0.0000000000000000e+00
1.9330000188161872e+14 0.0000000000000000e+00 0.0000000000000000e+00
1.9330500343414100e+14 0.0000000000000000e+00 0.0000000000000000e+00
1.9331000498666328e+14 0.0000000000000000e+00 0.0000000000000000e+00
1.9331500653918559e+14 0.0000000000000000e+00 0.0000000000000000e+00
1.9332000809170788e+14 0.0000000000000000e+00 0.0000000000000000e+00
1.9332500964423019e+14 0.0000000000000000e+00 0.0000000000000000e+00
1.9333001119675247e+14 0.0000000000000000e+00 0.0000000000000000e+00
1.9333501274927475e+14 0.0000000000000000e+00 0.0000000000000000e+00
1.9334001430179706e+14 0.0000000000000000e+00 0.0000000000000000e+00
1.9334501585431934e+14 0.0000000000000000e+00 0.0000000000000000e+00
1.9335001740684166e+14 0.0000000000000000e+00 0.0000000000000000e+00
1.9335501895936394e+14 0.0000000000000000e+00 0.0000000000000000e+00
1.9336002051188622e+14 0.0000000000000000e+00 0.0000000000000000e+00
1.9336502206440853e+14 0.0000000000000000e+00 0.0000000000000000e+00
1.9337002361693081e+14 0.0000000000000000e+00 0.0000000000000000e+00
1.9337502516945312e+14 0.0000000000000000e+00 0.0000000000000000e+00
1.9338002672197541e+14 0.0000000000000000e+00 0.0000000000000000e+00
1.9338502827449769e+14 0.0000000000000000e+00 0.0000000000000000e+00
1.9339002982702000e+14 0.0000000000000000e+00 0.0000000000000000e+00
1.9339503137954228e+14 0.0000000000000000e+00 0.0000000000000000e+00
1.9340003293206459e+14 0.0000000000000000e+00 0.0000000000000000e+00
1.9340503448458688e+14 0.0000000000000000e+00 0.0000000000000000e+00
1.9341003603710916e+14 0.0000000000000000e+00 0.0000000000000000e+00
1.9341503758963147e+14 0.0000000000000000e+00 0.0000000000000000e+00
1.9342003914215375e+14 0.0000000000000000e+00 0.0000000000000000e+00
1.9342504069467606e+14 0.0000000000000000e+00 0.0000000000000000e+00
1.9343004224719834e+14 0.0000000000000000e+00 0.0000000000000000e+00
1.9343504379972066e+14 0.0000000000000000e+00 0.0000000000000000e+00
1.9344004535224294e+14 0.0000000000000000e+00 0.0000000000000000e+00
1.9344504690476522e+14 0.0000000000000000e+00 0.0000000000000000e+00
1.9345004845728753e+14 0.0000000000000000e+00 0.0000000000000000e+00
1.9345505000980981e+14 0.0000000000000000e+00 0.0000000000000000e+00
1.9346005156233212e+14 0.0000000000000000e+00 0.0000000000000000e+00
1.9346505311485441e+14 0.0000000000000000e+00 0.0000000000000000e+00
1.9347005466737669e+14 0.0000000000000000e+00 0.0000000000000000e+00
1.9347505621989900e+14 0.0000000000000000e+00 0.0000000000000000e+00
1.9348005777242128e+14 0.0000000000000000e+00 0.0000000000000000e+00
1.9348505932494359e+14 0.0000000000000000e+00 0.0000000000000000e+00
1.9349006087746588e+14 0.0000000000000000e+00 0.0000000000000000e+00
1.9349506242998816e+14 0.0000000000000000e+00 0.0000000000000000e+00
1.9350006398251047e+14 0.0000000000000000e+00 0.0000000000000000e+00
1.9350506553503275e+14 0.0000000000000000e+00 0.0000000000000000e+00
1.9351006708755506e+14 0.0000000000000000e+00 0.0000000000000000e+00
1.9351506864007734e+14 0.0000000000000000e+00 0.0000000000000000e+00
1.9352007019259962e+14 0.0000000000000000e+00 0.0000000000000000e+00
1.9352507174512194e+14 0.0000000000000000e+00 0.0000000000000000e+00
1.9353007329764422e+14 0.0000000000000000e+00 0.0000000000000000e+00
1.9353507485016653e+14 0.0000000000000000e+00 0.0000000000000000e+00
1.9354007640268881e+14 0.0000000000000000e+00 0.0000000000000000e+00
1.9354507795521109e+14 0.0000000000000000e+00 0.0000000000000000e+00
1.9355007950773341e+14 0.0000000000000000e+00 0.0000000000000000e+00
1.9355508106025569e+14 0.0000000000000000e+00 0.0000000000000000e+00
1.9356008261277800e+14 0.0000000000000000e+00 0.0000000000000000e+00
1.9356508416530028e+14 0.0000000000000000e+00 0.0000000000000000e+00
1.9357008571782256e+14 0.0000000000000000e+00 0.0000000000000000e+00
1.9357508727034488e+14 0.0000000000000000e+00 0.0000000000000000e+00
1.9358008882286716e+14 0.0000000000000000e+00 0.0000000000000000e+00
1.9358509037538947e+14 0.0000000000000000e+00 0.0000000000000000e+00
1.9359009192791175e+14 0.0000000000000000e+00 0.0000000000000000e+00
1.9359509348043406e+14 0.0000000000000000e+00 0.0000000000000000e+00
1.9360009503295634e+14 0.0000000000000000e+00 0.0000000000000000e+00
1.9360509658547862e+14 0.0000000000000000e+00 0.0000000000000000e+00
1.9361009813800094e+14 0.0000000000000000e+00 0.0000000000000000e+00
1.9361509969052322e+14 0.0000000000000000e+00 0.0000000000000000e+00
1.9362010124304553e+14 0.0000000000000000e+00 0.0000000000000000e+00
1.9362510279556781e+14 0.0000000000000000e+00 0.0000000000000000e+00
1.9363010434809009e+14 0.0000000000000000e+00 0.0000000000000000e+00
1.9363510590061241e+14 0.0000000000000000e+00 0.0000000000000000e+00
1.9364010745313469e+14 0.0000000000000000e+00 0.0000000000000000e+00
1.9364510900565700e+14 0.0000000000000000e+00 0.0000000000000000e+00
1.9365011055817928e+14 0.0000000000000000e+00 0.0000000000000000e+00
1.9365511211070156e+14 0.0000000000000000e+00 0.0000000000000000e+00
1.9366011366322388e+14 0.0000000000000000e+00 0.0000000000000000e+00
1.9366511521574616e+14 0.0000000000000000e+00 0.0000000000000000e+00
1.9367011676826847e+14 0.0000000000000000e+00 0.0000000000000000e+00
1.9367511832079075e+14 0.0000000000000000e+00 0.0000000000000000e+00
1.9368011987331303e+14 0.0000000000000000e+00 0.0000000000000000e+00
1.9368512142583534e+14 0.0000000000000000e+00 0.0000000000000000e+00
1.9369012297835762e+14 0.0000000000000000e+00 0.0000000000000000e+00
1.9369512453087994e+14 0.0000000000000000e+00 0.0000000000000000e+00
1.9370012608340222e+14 0.0000000000000000e+00 0.0000000000000000e+00
1.9370512763592450e+14 0.0000000000000000e+00 0.0000000000000000e+00
1.9371012918844681e+14 0.0000000000000000e+00 0.0000000000000000e+00
1.9371513074096909e+14 0.0000000000000000e+00 0.0000000000000000e+00
1.9372013229349141e+14 0.0000000000000000e+00 0.0000000000000000e+00
1.9372513384601369e+14 0.0000000000000000e+00 0.0000000000000000e+00
1.9373013539853600e+14 0.0000000000000000e+00 0.0000000000000000e+00
1.9373513695105828e+14 0.0000000000000000e+00 0.0000000000000000e+00
1.9374013850358056e+14 0.0000000000000000e+00 0.0000000000000000e+00
1.9374514005610288e+14 0.0000000000000000e+00 0.0000000000000000e+00
1.9375014160862516e+14 0.0000000000000000e+00 0.0000000000000000e+00
1.9375514316114747e+14 0.0000000000000000e+00 0.0000000000000000e+00
1.9376014471366975e+14 0.0000000000000000e+00 0.0000000000000000e+00
1.9376514626619203e+14 0.0000000000000000e+00 0.0000000000000000e+00
1.9377014781871434e+14 0.0000000000000000e+00 0.0000000000000000e+00
1.9377514937123662e+14 0.0000000000000000e+00 0.0000000000000000e+00
1.9378015092375894e+14 0.0000000000000000e+00 0.0000000000000000e+00
1.9378515247628122e+14 0.0000000000000000e+00 0.0000000000000000e+00
1.9379015402880350e+14 0.0000000000000000e+00 0.0000000000000000e+00
1.9379515558132581e+14 0.0000000000000000e+00 0.0000000000000000e+00
1.9380015713384809e+14 0.0000000000000000e+00 0.0000000000000000e+00
1.9380515868637041e+14 0.0000000000000000e+00 0.0000000000000000e+00
1.9381016023889269e+14 0.0000000000000000e+00 0.0000000000000000e+00
1.9381516179141497e+14 0.0000000000000000e+00 0.0000000000000000e+00
1.9382016334393728e+14 0.0000000000000000e+00 0.0000000000000000e+00
1.9382516489645956e+14 0.0000000000000000e+00 0.0000000000000000e+00
1.9383016644898188e+14 0.0000000000000000e+00 0.0000000000000000e+00
1.9383516800150416e+14 0.0000000000000000e+00 0.0000000000000000e+00
1.9384016955402644e+14 0.0000000000000000e+00 0.0000000000000000e+00
1.9384517110654875e+14 0.0000000000000000e+00 0.0000000000000000e+00
1.9385017265907103e+14 0.0000000000000000e+00 0.0000000000000000e+00
1.9385517421159334e+14 0.0000000000000000e+00 0.0000000000000000e+00
1.9386017576411562e+14 0.0000000000000000e+00 0.0000000000000000e+00
1.9386517731663794e+14 0.0000000000000000e+00 0.0000000000000000e+00
1.9387017886916022e+14 0.0000000000000000e+00 0.0000000000000000e+00
1.9387518042168250e+14 0.0000000000000000e+00 0.0000000000000000e+00
1.9388018197420481e+14 0.0000000000000000e+00 0.0000000000000000e+00
1.9388518352672709e+14 0.0000000000000000e+00 0.0000000000000000e+00
1.9389018507924941e+14 0.0000000000000000e+00 0.0000000000000000e+00
1.9389518663177169e+14 0.0000000000000000e+00 0.0000000000000000e+00
1.9390018818429397e+14 0.0000000000000000e+00 0.0000000000000000e+00
1.9390518973681628e+14 0.0000000000000000e+00 0.0000000000000000e+00
1.9391019128933856e+14 0.0000000000000000e+00 0.0000000000000000e+00
1.9391519284186088e+14 0.0000000000000000e+00 0.0000000000000000e+00
1.9392019439438316e+14 0.0000000000000000e+00 0.0000000000000000e+00
1.9392519594690544e+14 0.0000000000000000e+00 0.0000000000000000e+00
1.9393019749942775e+14 0.0000000000000000e+00 0.0000000000000000e+00
1.9393519905195003e+14 0.0000000000000000e+00 0.0000000000000000e+00
1.9394020060447234e+14 0.0000000000000000e+00 0.0000000000000000e+00
1.9394520215699462e+14 0.0000000000000000e+00 0.0000000000000000e+00
1.9395020370951691e+14 0.0000000000000000e+00 0.0000000000000000e+00
1.9395520526203922e+14 0.0000000000000000e+00 0.0000000000000000e+00
1.9396020681456150e+14 0.0000000000000000e+00 0.0000000000000000e+00
1.9396520836708381e+14 0.0000000000000000e+00 0.0000000000000000e+00
1.9397020991960609e+14 0.0000000000000000e+00 0.0000000000000000e+00
1.9397521147212838e+14 0.0000000000000000e+00 0.0000000000000000e+00
1.9398021302465069e+14 0.0000000000000000e+00 0.0000000000000000e+00
1.9398521457717297e+14 0.0000000000000000e+00 0.0000000000000000e+00
1.9399021612969528e+14 0.0000000000000000e+00 0.0000000000000000e+00
1.9399521768221756e+14 0.0000000000000000e+00 0.0000000000000000e+00
1.9400021923473984e+14 0.0000000000000000e+00 0.0000000000000000e+00
1.9400522078726216e+14 0.0000000000000000e+00 0.0000000000000000e+00
1.9401022233978444e+14 0.0000000000000000e+00 0.0000000000000000e+00
1.9401522389230675e+14 0.0000000000000000e+00 0.0000000000000000e+00
1.9402022544482903e+14 0.0000000000000000e+00 0.0000000000000000e+00
1.9402522699735134e+14 0.0000000000000000e+00 0.0000000000000000e+00
1.9403022854987362e+14 0.0000000000000000e+00 0.0000000000000000e+00
1.9403523010239591e+14 0.0000000000000000e+00 0.0000000000000000e+00
1.9404023165491822e+14 0.0000000000000000e+00 0.0000000000000000e+00
1.9404523320744050e+14 0.0000000000000000e+00 0.0000000000000000e+00
1.9405023475996281e+14 0.0000000000000000e+00 0.0000000000000000e+00
1.9405523631248509e+14 0.0000000000000000e+00 0.0000000000000000e+00
1.9406023786500738e+14 0.0000000000000000e+00 0.0000000000000000e+00
1.9406523941752969e+14 0.0000000000000000e+00 0.0000000000000000e+00
1.9407024097005197e+14 0.0000000000000000e+00 0.0000000000000000e+00
1.9407524252257428e+14 0.0000000000000000e+00 0.0000000000000000e+00
1.9408024407509656e+14 0.0000000000000000e+00 0.0000000000000000e+00
1.9408524562761884e+14 0.0000000000000000e+00 0.0000000000000000e+00
1.9409024718014116e+14 0.0000000000000000e+00 0.0000000000000000e+00
1.9409524873266344e+14 0.0000000000000000e+00 0.0000000000000000e+00
1.9410025028518575e+14 0.0000000000000000e+00 0.0000000000000000e+00
1.9410525183770803e+14 0.0000000000000000e+00 0.0000000000000000e+00
1.9411025339023031e+14 0.0000000000000000e+00 0.0000000000000000e+00
1.9411525494275262e+14 0.0000000000000000e+00 0.0000000000000000e+00
1.9412025649527491e+14 0.0000000000000000e+00 0.0000000000000000e+00
1.9412525804779722e+14 0.0000000000000000e+00 0.0000000000000000e+00
1.9413025960031950e+14 0.0000000000000000e+00 0.0000000000000000e+00
1.9413526115284178e+14 0.0000000000000000e+00 0.0000000000000000e+00
1.9414026270536409e+14 0.0000000000000000e+00 0.0000000000000000e+00
1.9414526425788638e+14 0.0000000000000000e+00 0.0000000000000000e+00
1.9415026581040869e+14 0.0000000000000000e+00 0.0000000000000000e+00
1.9415526736293097e+14 0.0000000000000000e+00 0.0000000000000000e+00
1.9416026891545325e+14 0.0000000000000000e+00 0.0000000000000000e+00
1.9416527046797556e+14 0.0000000000000000e+00 0.0000000000000000e+00
1.9417027202049784e+14 0.0000000000000000e+00 0.0000000000000000e+00
1.9417527357302016e+14 0.0000000000000000e+00 0.0000000000000000e+00
1.9418027512554244e+14 0.0000000000000000e+00 0.0000000000000000e+00
1.9418527667806475e+14 0.0000000000000000e+00 0.0000000000000000e+00
1.9419027823058703e+14 0.0000000000000000e+00 0.0000000000000000e+00
1.9419527978310931e+14 0.0000000000000000e+00 0.0000000000000000e+00
1.9420028133563162e+14 0.0000000000000000e+00 0.0000000000000000e+00
1.9420528288815391e+14 0.0000000000000000e+00 0.0000000000000000e+00
1.9421028444067622e+14 0.0000000000000000e+00 0.0000000000000000e+00
1.9421528599319850e+14 0.0000000000000000e+00 0.0000000000000000e+00
1.9422028754572078e+14 0.0000000000000000e+00 0.0000000000000000e+00
1.9422528909824309e+14 0.0000000000000000e+00 0.0000000000000000e+00
1.9423029065076538e+14 0.0000000000000000e+00 0.0000000000000000e+00
1.9423529220328769e+14 0.0000000000000000e+00 0.0000000000000000e+00
1.9424029375580997e+14 0.0000000000000000e+00 0.0000000000000000e+00
1.9424529530833225e+14 0.0000000000000000e+00 0.0000000000000000e+00
1.9425029686085456e+14 0.0000000000000000e+00 0.0000000000000000e+00
1.9425529841337684e+14 0.0000000000000000e+00 0.0000000000000000e+00
1.9426029996589916e+14 0.0000000000000000e+00 0.0000000000000000e+00
1.9426530151842144e+14 0.0000000000000000e+00 0.0000000000000000e+00
1.9427030307094372e+14 0.0000000000000000e+00 0.0000000000000000e+00
1.9427530462346603e+14 0.0000000000000000e+00 0.0000000000000000e+00
1.9428030617598831e+14 0.0000000000000000e+00 0.0000000000000000e+00
1.9428530772851062e+14 0.0000000000000000e+00 0.0000000000000000e+00
1.9429030928103291e+14 0.0000000000000000e+00 0.0000000000000000e+00
1.9429531083355519e+14 0.0000000000000000e+00 0.0000000000000000e+00
1.9430031238607750e+14 0.0000000000000000e+00 0.0000000000000000e+00
1.9430531393859978e+14 0.0000000000000000e+00 0.0000000000000000e+00
1.9431031549112209e+14 0.0000000000000000e+00 0.0000000000000000e+00
1.9431531704364438e+14 0.0000000000000000e+00 0.0000000000000000e+00
1.9432031859616669e+14 0.0000000000000000e+00 0.0000000000000000e+00
1.9432532014868897e+14 0.0000000000000000e+00 0.0000000000000000e+00
1.9433032170121125e+14 0.0000000000000000e+00 0.0000000000000000e+00
1.9433532325373356e+14 0.0000000000000000e+00 0.0000000000000000e+00
1.9434032480625584e+14 0.0000000000000000e+00 0.0000000000000000e+00
1.9434532635877816e+14 0.0000000000000000e+00 0.0000000000000000e+00
1.9435032791130044e+14 0.0000000000000000e+00 0.0000000000000000e+00
1.9435532946382272e+14 0.0000000000000000e+00 0.0000000000000000e+00
1.9436033101634503e+14 0.0000000000000000e+00 0.0000000000000000e+00
1.9436533256886731e+14 0.0000000000000000e+00 0.0000000000000000e+00
1.9437033412138962e+14 0.0000000000000000e+00 0.0000000000000000e+00
1.9437533567391191e+14 0.0000000000000000e+00 0.0000000000000000e+00
1.9438033722643419e+14 0.0000000000000000e+00 0.0000000000000000e+00
1.9438533877895650e+14 0.0000000000000000e+00 0.0000000000000000e+00
1.9439034033147878e+14 0.0000000000000000e+00 0.0000000000000000e+00
1.9439534188400109e+14 0.0000000000000000e+00 0.0000000000000000e+00
1.9440034343652338e+14 0.0000000000000000e+00 0.0000000000000000e+00
1.9440534498904566e+14 0.0000000000000000e+00 0.0000000000000000e+00
1.9441034654156797e+14 0.0000000000000000e+00 0.0000000000000000e+00
1.9441534809409025e+14 0.0000000000000000e+00 0.0000000000000000e+00
1.9442034964661256e+14 0.0000000000000000e+00 0.0000000000000000e+00
1.9442535119913484e+14 0.0000000000000000e+00 0.0000000000000000e+00
1.9443035275165712e+14 0.0000000000000000e+00 0.0000000000000000e+00
1.9443535430417944e+14 0.0000000000000000e+00 0.0000000000000000e+00
1.9444035585670172e+14 0.0000000000000000e+00 0.0000000000000000e+00
1.9444535740922403e+14 0.0000000000000000e+00 0.0000000000000000e+00
1.9445035896174631e+14 0.0000000000000000e+00 0.0000000000000000e+00
1.9445536051426862e+14 0.0000000000000000e+00 0.0000000000000000e+00
1.9446036206679091e+14 0.0000000000000000e+00 0.0000000000000000e+00
1.9446536361931319e+14 0.0000000000000000e+00 0.0000000000000000e+00
1.9447036517183550e+14 0.0000000000000000e+00 0.0000000000000000e+00
1.9447536672435778e+14 0.0000000000000000e+00 0.0000000000000000e+00
1.9448036827688009e+14 0.0000000000000000e+00 0.0000000000000000e+00
1.9448536982940238e+14 0.0000000000000000e+00 0.0000000000000000e+00
1.9449037138192466e+14 0.0000000000000000e+00 0.0000000000000000e+00
1.9449537293444697e+14 0.0000000000000000e+00 0.0000000000000000e+00
1.9450037448696925e+14 0.0000000000000000e+00 0.0000000000000000e+00
1.9450537603949156e+14 0.0000000000000000e+00 0.0000000000000000e+00
1.9451037759201384e+14 0.0000000000000000e+00 0.0000000000000000e+00
1.9451537914453612e+14 0.0000000000000000e+00 0.0000000000000000e+00
1.9452038069705844e+14 0.0000000000000000e+00 0.0000000000000000e+00
1.9452538224958072e+14 0.0000000000000000e+00 0.0000000000000000e+00
1.9453038380210303e+14 0.0000000000000000e+00 0.0000000000000000e+00
1.9453538535462531e+14 0.0000000000000000e+00 0.0000000000000000e+00
1.9454038690714759e+14 0.0000000000000000e+00 0.0000000000000000e+00
1.9454538845966991e+14 0.0000000000000000e+00 0.0000000000000000e+00
1.9455039001219219e+14 0.0000000000000000e+00 0.0000000000000000e+00
1.9455539156471450e+14 0.0000000000000000e+00 0.0000000000000000e+00
1.9456039311723678e+14 0.0000000000000000e+00 0.0000000000000000e+00
1.9456539466975906e+14 0.0000000000000000e+00 0.0000000000000000e+00
1.9457039622228138e+14 0.0000000000000000e+00 0.0000000000000000e+00
1.9457539777480366e+14 0.0000000000000000e+00 0.0000000000000000e+00
1.9458039932732597e+14 0.0000000000000000e+00 0.0000000000000000e+00
1.9458540087984825e+14 0.0000000000000000e+00 0.0000000000000000e+00
1.9459040243237053e+14 0.0000000000000000e+00 0.0000000000000000e+00
1.9459540398489284e+14 0.0000000000000000e+00 0.0000000000000000e+00
1.9460040553741512e+14 0.0000000000000000e+00 0.0000000000000000e+00
1.9460540708993744e+14 0.0000000000000000e+00 0.0000000000000000e+00
1.9461040864245972e+14 0.0000000000000000e+00 0.0000000000000000e+00
1.9461541019498203e+14 0.0000000000000000e+00 0.0000000000000000e+00
1.9462041174750431e+14 0.0000000000000000e+00 0.0000000000000000e+00
1.9462541330002659e+14 0.0000000000000000e+00 0.0000000000000000e+00
1.9463041485254891e+14 0.0000000000000000e+00 0.0000000000000000e+00
1.9463541640507119e+14 0.0000000000000000e+00 0.0000000000000000e+00
1.9464041795759350e+14 0.0000000000000000e+00 0.0000000000000000e+00
1.9464541951011578e+14 0.0000000000000000e+00 0.0000000000000000e+00
1.9465042106263806e+14 0.0000000000000000e+00 0.0000000000000000e+00
1.9465542261516038e+14 0.0000000000000000e+00 0.0000000000000000e+00
1.9466042416768266e+14 0.0000000000000000e+00 0.0000000000000000e+00
1.9466542572020497e+14 0.0000000000000000e+00 0.0000000000000000e+00
1.9467042727272725e+14 0.0000000000000000e+00 0.0000000000000000e+00
("in1","mode 1",1,"in2",1,"transmission")
(500, 3)
1.9217465256410256e+14 0.0000000000000000e+00 0.0000000000000000e+00
1.9217965411662484e+14 0.0000000000000000e+00 0.0000000000000000e+00
1.9218465566914716e+14 0.0000000000000000e+00 0.0000000000000000e+00
1.9218965722166944e+14 0.0000000000000000e+00 0.0000000000000000e+00
1.9219465877419175e+14 0.0000000000000000e+00 0.0000000000000000e+00
1.9219966032671403e+14 0.0000000000000000e+00 0.0000000000000000e+00
1.9220466187923631e+14 0.0000000000000000e+00 0.0000000000000000e+00
1.9220966343175862e+14 0.0000000000000000e+00 0.0000000000000000e+00
1.9221466498428091e+14 0.0000000000000000e+00 0.0000000000000000e+00
1.9221966653680322e+14 0.0000000000000000e+00 0.0000000000000000e+00
1.9222466808932550e+14 0.0000000000000000e+00 0.0000000000000000e+00
1.9222966964184778e+14 0.0000000000000000e+00 0.0000000000000000e+00
1.9223467119437009e+14 0.0000000000000000e+00 0.0000000000000000e+00
1.9223967274689238e+14 0.0000000000000000e+00 0.0000000000000000e+00
1.9224467429941469e+14 0.0000000000000000e+00 0.0000000000000000e+00
1.9224967585193697e+14 0.0000000000000000e+00 0.0000000000000000e+00
1.9225467740445928e+14 0.0000000000000000e+00 0.0000000000000000e+00
1.9225967895698156e+14 0.0000000000000000e+00 0.0000000000000000e+00
1.9226468050950384e+14 0.0000000000000000e+00 0.0000000000000000e+00
1.9226968206202616e+14 0.0000000000000000e+00 0.0000000000000000e+00
1.9227468361454844e+14 0.0000000000000000e+00 0.0000000000000000e+00
1.9227968516707075e+14 0.0000000000000000e+00 0.0000000000000000e+00
1.9228468671959303e+14 0.0000000000000000e+00 0.0000000000000000e+00
1.9228968827211531e+14 0.0000000000000000e+00 0.0000000000000000e+00
1.9229468982463762e+14 0.0000000000000000e+00 0.0000000000000000e+00
1.9229969137715991e+14 0.0000000000000000e+00 0.0000000000000000e+00
1.9230469292968222e+14 0.0000000000000000e+00 0.0000000000000000e+00
1.9230969448220450e+14 0.0000000000000000e+00 0.0000000000000000e+00
1.9231469603472678e+14 0.0000000000000000e+00 0.0000000000000000e+00
1.9231969758724909e+14 0.0000000000000000e+00 0.0000000000000000e+00
1.9232469913977138e+14 0.0000000000000000e+00 0.0000000000000000e+00
1.9232970069229369e+14 0.0000000000000000e+00 0.0000000000000000e+00
1.9233470224481597e+14 0.0000000000000000e+00 0.0000000000000000e+00
1.9233970379733825e+14 0.0000000000000000e+00 0.0000000000000000e+00
1.9234470534986056e+14 0.0000000000000000e+00 0.0000000000000000e+00
1.9234970690238284e+14 0.0000000000000000e+00 0.0000000000000000e+00
1.9235470845490516e+14 0.0000000000000000e+00 0.0000000000000000e+00
1.9235971000742744e+14 0.0000000000000000e+00 0.0000000000000000e+00
1.9236471155994972e+14 0.0000000000000000e+00 0.0000000000000000e+00
1.9236971311247203e+14 0.0000000000000000e+00 0.0000000000000000e+00
1.9237471466499431e+14 0.0000000000000000e+00 0.0000000000000000e+00
1.9237971621751662e+14 0.0000000000000000e+00 0.0000000000000000e+00
1.9238471777003891e+14 0.0000000000000000e+00 0.0000000000000000e+00
1.9238971932256119e+14 0.0000000000000000e+00 0.0000000000000000e+00
1.9239472087508350e+14 0.0000000000000000e+00 0.0000000000000000e+00
1.9239972242760578e+14 0.0000000000000000e+00 0.0000000000000000e+00
1.9240472398012809e+14 0.0000000000000000e+00 0.0000000000000000e+00
1.9240972553265038e+14 0.0000000000000000e+00 0.0000000000000000e+00
1.9241472708517269e+14 0.0000000000000000e+00 0.0000000000000000e+00
1.9241972863769497e+14 0.0000000000000000e+00 0.0000000000000000e+00
1.9242473019021725e+14 0.0000000000000000e+00 0.0000000000000000e+00
1.9242973174273956e+14 0.0000000000000000e+00 0.0000000000000000e+00
1.9243473329526184e+14 0.0000000000000000e+00 0.0000000000000000e+00
1.9243973484778416e+14 0.0000000000000000e+00 0.0000000000000000e+00
1.9244473640030644e+14 0.0000000000000000e+00 0.0000000000000000e+00
1.9244973795282872e+14 0.0000000000000000e+00 0.0000000000000000e+00
1.9245473950535103e+14 0.0000000000000000e+00 0.0000000000000000e+00
1.9245974105787331e+14 0.0000000000000000e+00 0.0000000000000000e+00
1.9246474261039562e+14 0.0000000000000000e+00 0.0000000000000000e+00
1.9246974416291791e+14 0.0000000000000000e+00 0.0000000000000000e+00
1.9247474571544019e+14 0.0000000000000000e+00 0.0000000000000000e+00
1.9247974726796250e+14 0.0000000000000000e+00 0.0000000000000000e+00
1.9248474882048478e+14 0.0000000000000000e+00 0.0000000000000000e+00
1.9248975037300709e+14 0.0000000000000000e+00 0.0000000000000000e+00
1.9249475192552938e+14 0.0000000000000000e+00 0.0000000000000000e+00
1.9249975347805166e+14 0.0000000000000000e+00 0.0000000000000000e+00
1.9250475503057397e+14 0.0000000000000000e+00 0.0000000000000000e+00
1.9250975658309625e+14 0.0000000000000000e+00 0.0000000000000000e+00
1.9251475813561856e+14 0.0000000000000000e+00 0.0000000000000000e+00
1.9251975968814084e+14 0.0000000000000000e+00 0.0000000000000000e+00
1.9252476124066312e+14 0.0000000000000000e+00 0.0000000000000000e+00
1.9252976279318544e+14 0.0000000000000000e+00 0.0000000000000000e+00
1.9253476434570772e+14 0.0000000000000000e+00 0.0000000000000000e+00
1.9253976589823003e+14 0.0000000000000000e+00 0.0000000000000000e+00
1.9254476745075231e+14 0.0000000000000000e+00 0.0000000000000000e+00
1.9254976900327462e+14 0.0000000000000000e+00 0.0000000000000000e+00
1.9255477055579691e+14 0.0000000000000000e+00 0.0000000000000000e+00
1.9255977210831919e+14 0.0000000000000000e+00 0.0000000000000000e+00
1.9256477366084150e+14 0.0000000000000000e+00 0.0000000000000000e+00
1.9256977521336378e+14 0.0000000000000000e+00 0.0000000000000000e+00
1.9257477676588609e+14 0.0000000000000000e+00 0.0000000000000000e+00
1.9257977831840838e+14 0.0000000000000000e+00 0.0000000000000000e+00
1.9258477987093066e+14 0.0000000000000000e+00 0.0000000000000000e+00
1.9258978142345297e+14 0.0000000000000000e+00 0.0000000000000000e+00
1.9259478297597525e+14 0.0000000000000000e+00 0.0000000000000000e+00
1.9259978452849756e+14 0.0000000000000000e+00 0.0000000000000000e+00
1.9260478608101984e+14 0.0000000000000000e+00 0.0000000000000000e+00
1.9260978763354212e+14 0.0000000000000000e+00 0.0000000000000000e+00
1.9261478918606444e+14 0.0000000000000000e+00 0.0000000000000000e+00
1.9261979073858672e+14 0.0000000000000000e+00 0.0000000000000000e+00
1.9262479229110903e+14 0.0000000000000000e+00 0.0000000000000000e+00
1.9262979384363131e+14 0.0000000000000000e+00 0.0000000000000000e+00
1.9263479539615359e+14 0.0000000000000000e+00 0.0000000000000000e+00
1.9263979694867591e+14 0.0000000000000000e+00 0.0000000000000000e+00
1.9264479850119819e+14 0.0000000000000000e+00 0.0000000000000000e+00
1.9264980005372050e+14 0.0000000000000000e+00 0.0000000000000000e+00
1.9265480160624278e+14 0.0000000000000000e+00 0.0000000000000000e+00
1.9265980315876506e+14 0.0000000000000000e+00 0.0000000000000000e+00
1.9266480471128738e+14 0.0000000000000000e+00 0.0000000000000000e+00
1.9266980626380966e+14 0.0000000000000000e+00 0.0000000000000000e+00
1.9267480781633197e+14 0.0000000000000000e+00 0.0000000000000000e+00
1.9267980936885425e+14 0.0000000000000000e+00 0.0000000000000000e+00
1.9268481092137653e+14 0.0000000000000000e+00 0.0000000000000000e+00
1.9268981247389884e+14 0.0000000000000000e+00 0.0000000000000000e+00
1.9269481402642112e+14 0.0000000000000000e+00 0.0000000000000000e+00
1.9269981557894344e+14 0.0000000000000000e+00 0.0000000000000000e+00
1.9270481713146572e+14 0.0000000000000000e+00 0.0000000000000000e+00
1.9270981868398803e+14 0.0000000000000000e+00 0.0000000000000000e+00
1.9271482023651031e+14 0.0000000000000000e+00 0.0000000000000000e+00
1.9271982178903259e+14 0.0000000000000000e+00 0.0000000000000000e+00
1.9272482334155491e+14 0.0000000000000000e+00 0.0000000000000000e+00
1.9272982489407719e+14 0.0000000000000000e+00 0.0000000000000000e+00
1.9273482644659950e+14 0.0000000000000000e+00 0.0000000000000000e+00
1.9273982799912178e+14 0.0000000000000000e+00 0.0000000000000000e+00
1.9274482955164406e+14 0.0000000000000000e+00 0.0000000000000000e+00
1.9274983110416638e+14 0.0000000000000000e+00 0.0000000000000000e+00
1.9275483265668866e+14 0.0000000000000000e+00 0.0000000000000000e+00
1.9275983420921097e+14 0.0000000000000000e+00 0.0000000000000000e+00
1.9276483576173325e+14 0.0000000000000000e+00 0.0000000000000000e+00
1.9276983731425553e+14 0.0000000000000000e+00 0.0000000000000000e+00
1.9277483886677784e+14 0.0000000000000000e+00 0.0000000000000000e+00
1.9277984041930012e+14 0.0000000000000000e+00 0.0000000000000000e+00
1.9278484197182244e+14 0.0000000000000000e+00 0.0000000000000000e+00
1.9278984352434472e+14 0.0000000000000000e+00 0.0000000000000000e+00
1.9279484507686700e+14 0.0000000000000000e+00 0.0000000000000000e+00
1.9279984662938931e+14 0.0000000000000000e+00 0.0000000000000000e+00
1.9280484818191159e+14 0.0000000000000000e+00 0.0000000000000000e+00
1.9280984973443391e+14 0.0000000000000000e+00 0.0000000000000000e+00
1.9281485128695619e+14 0.0000000000000000e+00 0.0000000000000000e+00
1.9281985283947847e+14 0.0000000000000000e+00 0.0000000000000000e+00
1.9282485439200078e+14 0.0000000000000000e+00 0.0000000000000000e+00
1.9282985594452306e+14 0.0000000000000000e+00 0.0000000000000000e+00
1.9283485749704538e+14 0.0000000000000000e+00 0.0000000000000000e+00
1.9283985904956766e+14 0.0000000000000000e+00 0.0000000000000000e+00
1.9284486060208997e+14 0.0000000000000000e+00 0.0000000000000000e+00
1.9284986215461225e+14 0.0000000000000000e+00 0.0000000000000000e+00
1.9285486370713453e+14 0.0000000000000000e+00 0.0000000000000000e+00
1.9285986525965684e+14 0.0000000000000000e+00 0.0000000000000000e+00
1.9286486681217912e+14 0.0000000000000000e+00 0.0000000000000000e+00
1.9286986836470144e+14 0.0000000000000000e+00 0.0000000000000000e+00
1.9287486991722372e+14 0.0000000000000000e+00 0.0000000000000000e+00
1.9287987146974600e+14 0.0000000000000000e+00 0.0000000000000000e+00
1.9288487302226831e+14 0.0000000000000000e+00 0.0000000000000000e+00
1.9288987457479059e+14 0.0000000000000000e+00 0.0000000000000000e+00
1.9289487612731291e+14 0.0000000000000000e+00 0.0000000000000000e+00
1.9289987767983519e+14 0.0000000000000000e+00 0.0000000000000000e+00
1.9290487923235747e+14 0.0000000000000000e+00 0.0000000000000000e+00
1.9290988078487978e+14 0.0000000000000000e+00 0.0000000000000000e+00
1.9291488233740206e+14 0.0000000000000000e+00 0.0000000000000000e+00
1.9291988388992438e+14 0.0000000000000000e+00 0.0000000000000000e+00
1.9292488544244666e+14 0.0000000000000000e+00 0.0000000000000000e+00
1.9292988699496894e+14 0.0000000000000000e+00 0.0000000000000000e+00
1.9293488854749125e+14 0.0000000000000000e+00 0.0000000000000000e+00
1.9293989010001353e+14 0.0000000000000000e+00 0.0000000000000000e+00
1.9294489165253584e+14 0.0000000000000000e+00 0.0000000000000000e+00
1.9294989320505812e+14 0.0000000000000000e+00 0.0000000000000000e+00
1.9295489475758041e+14 0.0000000000000000e+00 0.0000000000000000e+00
1.9295989631010272e+14 0.0000000000000000e+00 0.0000000000000000e+00
1.9296489786262500e+14 0.0000000000000000e+00 0.0000000000000000e+00
1.9296989941514731e+14 0.0000000000000000e+00 0.0000000000000000e+00
1.9297490096766959e+14 0.0000000000000000e+00 0.0000000000000000e+00
1.9297990252019188e+14 0.0000000000000000e+00 0.0000000000000000e+00
1.9298490407271419e+14 0.0000000000000000e+00 0.0000000000000000e+00
1.9298990562523647e+14 0.0000000000000000e+00 0.0000000000000000e+00
1.9299490717775878e+14 0.0000000000000000e+00 0.0000000000000000e+00
1.9299990873028106e+14 0.0000000000000000e+00 0.0000000000000000e+00
1.9300491028280338e+14 0.0000000000000000e+00 0.0000000000000000e+00
1.9300991183532566e+14 0.0000000000000000e+00 0.0000000000000000e+00
1.9301491338784794e+14 0.0000000000000000e+00 0.0000000000000000e+00
1.9301991494037025e+14 0.0000000000000000e+00 0.0000000000000000e+00
1.9302491649289253e+14 0.0000000000000000e+00 0.0000000000000000e+00
1.9302991804541484e+14 0.0000000000000000e+00 0.0000000000000000e+00
1.9303491959793712e+14 0.0000000000000000e+00 0.0000000000000000e+00
1.9303992115045941e+14 0.0000000000000000e+00 0.0000000000000000e+00
1.9304492270298172e+14 0.0000000000000000e+00 0.0000000000000000e+00
1.9304992425550400e+14 0.0000000000000000e+00 0.0000000000000000e+00
1.9305492580802631e+14 0.0000000000000000e+00 0.0000000000000000e+00
1.9305992736054859e+14 0.0000000000000000e+00 0.0000000000000000e+00
1.9306492891307088e+14 0.0000000000000000e+00 0.0000000000000000e+00
1.9306993046559319e+14 0.0000000000000000e+00 0.0000000000000000e+00
1.9307493201811547e+14 0.0000000000000000e+00 0.0000000000000000e+00
1.9307993357063778e+14 0.0000000000000000e+00 0.0000000000000000e+00
1.9308493512316006e+14 0.0000000000000000e+00 0.0000000000000000e+00
1.9308993667568234e+14 0.0000000000000000e+00 0.0000000000000000e+00
1.9309493822820466e+14 0.0000000000000000e+00 0.0000000000000000e+00
1.9309993978072694e+14 0.0000000000000000e+00 0.0000000000000000e+00
1.9310494133324925e+14 0.0000000000000000e+00 0.0000000000000000e+00
1.9310994288577153e+14 0.0000000000000000e+00 0.0000000000000000e+00
1.9311494443829381e+14 0.0000000000000000e+00 0.0000000000000000e+00
1.9311994599081612e+14 0.0000000000000000e+00 0.0000000000000000e+00
1.9312494754333841e+14 0.0000000000000000e+00 0.0000000000000000e+00
1.9312994909586072e+14 0.0000000000000000e+00 0.0000000000000000e+00
1.9313495064838300e+14 0.0000000000000000e+00 0.0000000000000000e+00
1.9313995220090531e+14 0.0000000000000000e+00 0.0000000000000000e+00
1.9314495375342759e+14 0.0000000000000000e+00 0.0000000000000000e+00
1.9314995530594988e+14 0.0000000000000000e+00 0.0000000000000000e+00
1.9315495685847219e+14 0.0000000000000000e+00 0.0000000000000000e+00
1.9315995841099447e+14 0.0000000000000000e+00 0.0000000000000000e+00
1.9316495996351678e+14 0.0000000000000000e+00 0.0000000000000000e+00
1.9316996151603906e+14 0.0000000000000000e+00 0.0000000000000000e+00
1.9317496306856134e+14 0.0000000000000000e+00 0.0000000000000000e+00
1.9317996462108366e+14 0.0000000000000000e+00 0.0000000000000000e+00
1.9318496617360594e+14 0.0000000000000000e+00 0.0000000000000000e+00
1.9318996772612825e+14 0.0000000000000000e+00 0.0000000000000000e+00
1.9319496927865053e+14 0.0000000000000000e+00 0.0000000000000000e+00
1.9319997083117281e+14 0.0000000000000000e+00 0.0000000000000000e+00
1.9320497238369512e+14 0.0000000000000000e+00 0.0000000000000000e+00
1.9320997393621741e+14 0.0000000000000000e+00 0.0000000000000000e+00
1.9321497548873972e+14 0.0000000000000000e+00 0.0000000000000000e+00
1.9321997704126200e+14 0.0000000000000000e+00 0.0000000000000000e+00
1.9322497859378428e+14 0.0000000000000000e+00 0.0000000000000000e+00
1.9322998014630659e+14 0.0000000000000000e+00 0.0000000000000000e+00
1.9323498169882888e+14 0.0000000000000000e+00 0.0000000000000000e+00
1.9323998325135119e+14 0.0000000000000000e+00 0.0000000000000000e+00
1.9324498480387347e+14 0.0000000000000000e+00 0.0000000000000000e+00
1.9324998635639575e+14 0.0000000000000000e+00 0.0000000000000000e+00
1.9325498790891806e+14 0.0000000000000000e+00 0.0000000000000000e+00
1.9325998946144034e+14 0.0000000000000000e+00 0.0000000000000000e+00
1.9326499101396266e+14 0.0000000000000000e+00 0.0000000000000000e+00
1.9326999256648494e+14 0.0000000000000000e+00 0.0000000000000000e+00
1.9327499411900722e+14 0.0000000000000000e+00 0.0000000000000000e+00
1.9327999567152953e+14 0.0000000000000000e+00 0.0000000000000000e+00
1.9328499722405181e+14 0.0000000000000000e+00 0.0000000000000000e+00
1.9328999877657412e+14 0.0000000000000000e+00 0.0000000000000000e+00
1.9329500032909641e+14 0.0000000000000000e+00 0.0000000000000000e+00
1.9330000188161872e+14 0.0000000000000000e+00 0.0000000000000000e+00
1.9330500343414100e+14 0.0000000000000000e+00 0.0000000000000000e+00
1.9331000498666328e+14 0.0000000000000000e+00 0.0000000000000000e+00
1.9331500653918559e+14 0.0000000000000000e+00 0.0000000000000000e+00
1.9332000809170788e+14 0.0000000000000000e+00 0.0000000000000000e+00
1.9332500964423019e+14 0.0000000000000000e+00 0.0000000000000000e+00
1.9333001119675247e+14 0.0000000000000000e+00 0.0000000000000000e+00
1.9333501274927475e+14 0.0000000000000000e+00 0.0000000000000000e+00
1.9334001430179706e+14 0.0000000000000000e+00 0.0000000000000000e+00
1.9334501585431934e+14 0.0000000000000000e+00 0.0000000000000000e+00
1.9335001740684166e+14 0.0000000000000000e+00 0.0000000000000000e+00
1.9335501895936394e+14 0.0000000000000000e+00 0.0000000000000000e+00
1.9336002051188622e+14 0.0000000000000000e+00 0.0000000000000000e+00
1.9336502206440853e+14 0.0000000000000000e+00 0.0000000000000000e+00
1.9337002361693081e+14 0.0000000000000000e+00 0.0000000000000000e+00
1.9337502516945312e+14 0.0000000000000000e+00 0.0000000000000000e+00
1.9338002672197541e+14 0.0000000000000000e+00 0.0000000000000000e+00
1.9338502827449769e+14 0.0000000000000000e+00 0.0000000000000000e+00
1.9339002982702000e+14 0.0000000000000000e+00 0.0000000000000000e+00
1.9339503137954228e+14 0.0000000000000000e+00 0.0000000000000000e+00
1.9340003293206459e+14 0.0000000000000000e+00 0.0000000000000000e+00
1.9340503448458688e+14 0.0000000000000000e+00 0.0000000000000000e+00
1.9341003603710916e+14 0.0000000000000000e+00 0.0000000000000000e+00
1.9341503758963147e+14 0.0000000000000000e+00 0.0000000000000000e+00
1.9342003914215375e+14 0.0000000000000000e+00 0.0000000000000000e+00
1.9342504069467606e+14 0.0000000000000000e+00 0.0000000000000000e+00
1.9343004224719834e+14 0.0000000000000000e+00 0.0000000000000000e+00
1.9343504379972066e+14 0.0000000000000000e+00 0.0000000000000000e+00
1.9344004535224294e+14 0.0000000000000000e+00 0.0000000000000000e+00
1.9344504690476522e+14 0.0000000000000000e+00 0.0000000000000000e+00
1.9345004845728753e+14 0.0000000000000000e+00 0.0000000000000000e+00
1.9345505000980981e+14 0.0000000000000000e+00 0.0000000000000000e+00
1.9346005156233212e+14 0.0000000000000000e+00 0.0000000000000000e+00
1.9346505311485441e+14 0.0000000000000000e+00 0.0000000000000000e+00
1.9347005466737669e+14 0.0000000000000000e+00 0.0000000000000000e+00
1.9347505621989900e+14 0.0000000000000000e+00 0.0000000000000000e+00
1.9348005777242128e+14 0.0000000000000000e+00 0.0000000000000000e+00
1.9348505932494359e+14 0.0000000000000000e+00 0.0000000000000000e+00
1.9349006087746588e+14 0.0000000000000000e+00 0.0000000000000000e+00
1.9349506242998816e+14 0.0000000000000000e+00 0.0000000000000000e+00
1.9350006398251047e+14 0.0000000000000000e+00 0.0000000000000000e+00
1.9350506553503275e+14 0.0000000000000000e+00 0.0000000000000000e+00
1.9351006708755506e+14 0.0000000000000000e+00 0.0000000000000000e+00
1.9351506864007734e+14 0.0000000000000000e+00 0.0000000000000000e+00
1.9352007019259962e+14 0.0000000000000000e+00 0.0000000000000000e+00
1.9352507174512194e+14 0.0000000000000000e+00 0.0000000000000000e+00
1.9353007329764422e+14 0.0000000000000000e+00 0.0000000000000000e+00
1.9353507485016653e+14 0.0000000000000000e+00 0.0000000000000000e+00
1.9354007640268881e+14 0.0000000000000000e+00 0.0000000000000000e+00
1.9354507795521109e+14 0.0000000000000000e+00 0.0000000000000000e+00
1.9355007950773341e+14 0.0000000000000000e+00 0.0000000000000000e+00
1.9355508106025569e+14 0.0000000000000000e+00 0.0000000000000000e+00
1.9356008261277800e+14 0.0000000000000000e+00 0.0000000000000000e+00
1.9356508416530028e+14 0.0000000000000000e+00 0.0000000000000000e+00
1.9357008571782256e+14 0.0000000000000000e+00 0.0000000000000000e+00
1.9357508727034488e+14 0.0000000000000000e+00 0.0000000000000000e+00
1.9358008882286716e+14 0.0000000000000000e+00 0.0000000000000000e+00
1.9358509037538947e+14 0.0000000000000000e+00 0.0000000000000000e+00
1.9359009192791175e+14 0.0000000000000000e+00 0.0000000000000000e+00
1.9359509348043406e+14 0.0000000000000000e+00 0.0000000000000000e+00
1.9360009503295634e+14 0.0000000000000000e+00 0.0000000000000000e+00
1.9360509658547862e+14 0.0000000000000000e+00 0.0000000000000000e+00
1.9361009813800094e+14 0.0000000000000000e+00 0.0000000000000000e+00
1.9361509969052322e+14 0.0000000000000000e+00 0.0000000000000000e+00
1.9362010124304553e+14 0.0000000000000000e+00 0.0000000000000000e+00
1.9362510279556781e+14 0.0000000000000000e+00 0.0000000000000000e+00
1.9363010434809009e+14 0.0000000000000000e+00 0.0000000000000000e+00
1.9363510590061241e+14 0.0000000000000000e+00 0.0000000000000000e+00
1.9364010745313469e+14 0.0000000000000000e+00 0.0000000000000000e+00
1.9364510900565700e+14 0.0000000000000000e+00 0.0000000000000000e+00
1.9365011055817928e+14 0.0000000000000000e+00 0.0000000000000000e+00
1.9365511211070156e+14 0.0000000000000000e+00 0.0000000000000000e+00
1.9366011366322388e+14 0.0000000000000000e+00 0.0000000000000000e+00
1.9366511521574616e+14 0.0000000000000000e+00 0.0000000000000000e+00
1.9367011676826847e+14 0.0000000000000000e+00 0.0000000000000000e+00
1.9367511832079075e+14 0.0000000000000000e+00 0.0000000000000000e+00
1.9368011987331303e+14 0.0000000000000000e+00 0.0000000000000000e+00
1.9368512142583534e+14 0.0000000000000000e+00 0.0000000000000000e+00
1.9369012297835762e+14 0.0000000000000000e+00 0.0000000000000000e+00
1.9369512453087994e+14 0.0000000000000000e+00 0.0000000000000000e+00
1.9370012608340222e+14 0.0000000000000000e+00 0.0000000000000000e+00
1.9370512763592450e+14 0.0000000000000000e+00 0.0000000000000000e+00
1.9371012918844681e+14 0.0000000000000000e+00 0.0000000000000000e+00
1.9371513074096909e+14 0.0000000000000000e+00 0.0000000000000000e+00
1.9372013229349141e+14 0.0000000000000000e+00 0.0000000000000000e+00
1.9372513384601369e+14 0.0000000000000000e+00 0.0000000000000000e+00
1.9373013539853600e+14 0.0000000000000000e+00 0.0000000000000000e+00
1.9373513695105828e+14 0.0000000000000000e+00 0.0000000000000000e+00
1.9374013850358056e+14 0.0000000000000000e+00 0.0000000000000000e+00
1.9374514005610288e+14 0.0000000000000000e+00 0.0000000000000000e+00
1.9375014160862516e+14 0.0000000000000000e+00 0.0000000000000000e+00
1.9375514316114747e+14 0.0000000000000000e+00 0.0000000000000000e+00
1.9376014471366975e+14 0.0000000000000000e+00 0.0000000000000000e+00
1.9376514626619203e+14 0.0000000000000000e+00 0.0000000000000000e+00
1.9377014781871434e+14 0.0000000000000000e+00 0.0000000000000000e+00
1.9377514937123662e+14 0.0000000000000000e+00 0.0000000000000000e+00
1.9378015092375894e+14 0.0000000000000000e+00 0.0000000000000000e+00
1.9378515247628122e+14 0.0000000000000000e+00 0.0000000000000000e+00
1.9379015402880350e+14 0.0000000000000000e+00 0.0000000000000000e+00
1.9379515558132581e+14 0.0000000000000000e+00 0.0000000000000000e+00
1.9380015713384809e+14 0.0000000000000000e+00 0.0000000000000000e+00
1.9380515868637041e+14 0.0000000000000000e+00 0.0000000000000000e+00
1.9381016023889269e+14 0.0000000000000000e+00 0.0000000000000000e+00
1.9381516179141497e+14 0.0000000000000000e+00 0.0000000000000000e+00
1.9382016334393728e+14 0.0000000000000000e+00 0.0000000000000000e+00
1.9382516489645956e+14 0.0000000000000000e+00 0.0000000000000000e+00
1.9383016644898188e+14 0.0000000000000000e+00 0.0000000000000000e+00
1.9383516800150416e+14 0.0000000000000000e+00 0.0000000000000000e+00
1.9384016955402644e+14 0.0000000000000000e+00 0.0000000000000000e+00
1.9384517110654875e+14 0.0000000000000000e+00 0.0000000000000000e+00
1.9385017265907103e+14 0.0000000000000000e+00 0.0000000000000000e+00
1.9385517421159334e+14 0.0000000000000000e+00 0.0000000000000000e+00
1.9386017576411562e+14 0.0000000000000000e+00 0.0000000000000000e+00
1.9386517731663794e+14 0.0000000000000000e+00 0.0000000000000000e+00
1.9387017886916022e+14 0.0000000000000000e+00 0.0000000000000000e+00
1.9387518042168250e+14 0.0000000000000000e+00 0.0000000000000000e+00
1.9388018197420481e+14 0.0000000000000000e+00 0.0000000000000000e+00
1.9388518352672709e+14 0.0000000000000000e+00 0.0000000000000000e+00
1.9389018507924941e+14 0.0000000000000000e+00 0.0000000000000000e+00
1.9389518663177169e+14 0.0000000000000000e+00 0.0000000000000000e+00
1.9390018818429397e+14 0.0000000000000000e+00 0.0000000000000000e+00
1.9390518973681628e+14 0.0000000000000000e+00 0.0000000000000000e+00
1.9391019128933856e+14 0.0000000000000000e+00 0.0000000000000000e+00
1.9391519284186088e+14 0.0000000000000000e+00 0.0000000000000000e+00
1.9392019439438316e+14 0.0000000000000000e+00 0.0000000000000000e+00
1.9392519594690544e+14 0.0000000000000000e+00 0.0000000000000000e+00
1.9393019749942775e+14 0.0000000000000000e+00 0.0000000000000000e+00
1.9393519905195003e+14 0.0000000000000000e+00 0.0000000000000000e+00
1.9394020060447234e+14 0.0000000000000000e+00 0.0000000000000000e+00
1.9394520215699462e+14 0.0000000000000000e+00 0.0000000000000000e+00
1.9395020370951691e+14 0.0000000000000000e+00 0.0000000000000000e+00
1.9395520526203922e+14 0.0000000000000000e+00 0.0000000000000000e+00
1.9396020681456150e+14 0.0000000000000000e+00 0.0000000000000000e+00
1.9396520836708381e+14 0.0000000000000000e+00 0.0000000000000000e+00
1.9397020991960609e+14 0.0000000000000000e+00 0.0000000000000000e+00
1.9397521147212838e+14 0.0000000000000000e+00 0.0000000000000000e+00
1.9398021302465069e+14 0.0000000000000000e+00 0.0000000000000000e+00
1.9398521457717297e+14 0.0000000000000000e+00 0.0000000000000000e+00
1.9399021612969528e+14 0.0000000000000000e+00 0.0000000000000000e+00
1.9399521768221756e+14 0.0000000000000000e+00 0.0000000000000000e+00
1.9400021923473984e+14 0.0000000000000000e+00 0.0000000000000000e+00
1.9400522078726216e+14 0.0000000000000000e+00 0.0000000000000000e+00
1.9401022233978444e+14 0.0000000000000000e+00 0.0000000000000000e+00
1.9401522389230675e+14 0.0000000000000000e+00 0.0000000000000000e+00
1.9402022544482903e+14 0.0000000000000000e+00 0.0000000000000000e+00
1.9402522699735134e+14 0.0000000000000000e+00 0.0000000000000000e+00
1.9403022854987362e+14 0.0000000000000000e+00 0.0000000000000000e+00
1.9403523010239591e+14 0.0000000000000000e+00 0.0000000000000000e+00
1.9404023165491822e+14 0.0000000000000000e+00 0.0000000000000000e+00
1.9404523320744050e+14 0.0000000000000000e+00 0.0000000000000000e+00
1.9405023475996281e+14 0.0000000000000000e+00 0.0000000000000000e+00
1.9405523631248509e+14 0.0000000000000000e+00 0.0000000000000000e+00
1.9406023786500738e+14 0.0000000000000000e+00 0.0000000000000000e+00
1.9406523941752969e+14 0.0000000000000000e+00 0.0000000000000000e+00
1.9407024097005197e+14 0.0000000000000000e+00 0.0000000000000000e+00
1.9407524252257428e+14 0.0000000000000000e+00 0.0000000000000000e+00
1.9408024407509656e+14 0.0000000000000000e+00 0.0000000000000000e+00
1.9408524562761884e+14 0.0000000000000000e+00 0.0000000000000000e+00
1.9409024718014116e+14 0.0000000000000000e+00 0.0000000000000000e+00
1.9409524873266344e+14 0.0000000000000000e+00 0.0000000000000000e+00
1.9410025028518575e+14 0.0000000000000000e+00 0.0000000000000000e+00
1.9410525183770803e+14 0.0000000000000000e+00 0.0000000000000000e+00
1.9411025339023031e+14 0.0000000000000000e+00 0.0000000000000000e+00
1.9411525494275262e+14 0.0000000000000000e+00 0.0000000000000000e+00
1.9412025649527491e+14 0.0000000000000000e+00 0.0000000000000000e+00
1.9412525804779722e+14 0.0000000000000000e+00 0.0000000000000000e+00
1.9413025960031950e+14 0.0000000000000000e+00 0.0000000000000000e+00
1.9413526115284178e+14 0.0000000000000000e+00 0.0000000000000000e+00
1.9414026270536409e+14 0.0000000000000000e+00 0.0000000000000000e+00
1.9414526425788638e+14 0.0000000000000000e+00 0.0000000000000000e+00
1.9415026581040869e+14 0.0000000000000000e+00 0.0000000000000000e+00
1.9415526736293097e+14 0.0000000000000000e+00 0.0000000000000000e+00
1.9416026891545325e+14 0.0000000000000000e+00 0.0000000000000000e+00
1.9416527046797556e+14 0.0000000000000000e+00 0.0000000000000000e+00
1.9417027202049784e+14 0.0000000000000000e+00 0.0000000000000000e+00
1.9417527357302016e+14 0.0000000000000000e+00 0.0000000000000000e+00
1.9418027512554244e+14 0.0000000000000000e+00 0.0000000000000000e+00
1.9418527667806475e+14 0.0000000000000000e+00 0.0000000000000000e+00
1.9419027823058703e+14 0.0000000000000000e+00 0.0000000000000000e+00
1.9419527978310931e+14 0.0000000000000000e+00 0.0000000000000000e+00
1.9420028133563162e+14 0.0000000000000000e+00 0.0000000000000000e+00
1.9420528288815391e+14 0.0000000000000000e+00 0.0000000000000000e+00
1.9421028444067622e+14 0.0000000000000000e+00 0.0000000000000000e+00
1.9421528599319850e+14 0.0000000000000000e+00 0.0000000000000000e+00
1.9422028754572078e+14 0.0000000000000000e+00 0.0000000000000000e+00
1.9422528909824309e+14 0.0000000000000000e+00 0.0000000000000000e+00
1.9423029065076538e+14 0.0000000000000000e+00 0.0000000000000000e+00
1.9423529220328769e+14 0.0000000000000000e+00 0.0000000000000000e+00
1.9424029375580997e+14 0.0000000000000000e+00 0.0000000000000000e+00
1.9424529530833225e+14 0.0000000000000000e+00 0.0000000000000000e+00
1.9425029686085456e+14 0.0000000000000000e+00 0.0000000000000000e+00
1.9425529841337684e+14 0.0000000000000000e+00 0.0000000000000000e+00
1.9426029996589916e+14 0.0000000000000000e+00 0.0000000000000000e+00
1.9426530151842144e+14 0.0000000000000000e+00 0.0000000000000000e+00
1.9427030307094372e+14 0.0000000000000000e+00 0.0000000000000000e+00
1.9427530462346603e+14 0.0000000000000000e+00 0.0000000000000000e+00
1.9428030617598831e+14 0.0000000000000000e+00 0.0000000000000000e+00
1.9428530772851062e+14 0.0000000000000000e+00 0.0000000000000000e+00
1.9429030928103291e+14 0.0000000000000000e+00 0.0000000000000000e+00
1.9429531083355519e+14 0.0000000000000000e+00 0.0000000000000000e+00
1.9430031238607750e+14 0.0000000000000000e+00 0.0000000000000000e+00
1.9430531393859978e+14 0.0000000000000000e+00 0.0000000000000000e+00
1.9431031549112209e+14 0.0000000000000000e+00 0.0000000000000000e+00
1.9431531704364438e+14 0.0000000000000000e+00 0.0000000000000000e+00
1.9432031859616669e+14 0.0000000000000000e+00 0.0000000000000000e+00
1.9432532014868897e+14 0.0000000000000000e+00 0.0000000000000000e+00
1.9433032170121125e+14 0.0000000000000000e+00 0.0000000000000000e+00
1.9433532325373356e+14 0.0000000000000000e+00 0.0000000000000000e+00
1.9434032480625584e+14 0.0000000000000000e+00 0.0000000000000000e+00
1.9434532635877816e+14 0.0000000000000000e+00 0.0000000000000000e+00
1.9435032791130044e+14 0.0000000000000000e+00 0.0000000000000000e+00
1.9435532946382272e+14 0.0000000000000000e+00 0.0000000000000000e+00
1.9436033101634503e+14 0.0000000000000000e+00 0.0000000000000000e+00
1.9436533256886731e+14 0.0000000000000000e+00 0.0000000000000000e+00
1.9437033412138962e+14 0.0000000000000000e+00 0.0000000000000000e+00
1.9437533567391191e+14 0.0000000000000000e+00 0.0000000000000000e+00
1.9438033722643419e+14 0.0000000000000000e+00 0.0000000000000000e+00
1.9438533877895650e+14 0.0000000000000000e+00 0.0000000000000000e+00
1.9439034033147878e+14 0.0000000000000000e+00 0.0000000000000000e+00
1.9439534188400109e+14 0.0000000000000000e+00 0.0000000000000000e+00
1.9440034343652338e+14 0.0000000000000000e+00 0.0000000000000000e+00
1.9440534498904566e+14 0.0000000000000000e+00 0.0000000000000000e+00
1.9441034654156797e+14 0.0000000000000000e+00 0.0000000000000000e+00
1.9441534809409025e+14 0.0000000000000000e+00 0.0000000000000000e+00
1.9442034964661256e+14 0.0000000000000000e+00 0.0000000000000000e+00
1.9442535119913484e+14 0.0000000000000000e+00 0.0000000000000000e+00
1.9443035275165712e+14 0.0000000000000000e+00 0.0000000000000000e+00
1.9443535430417944e+14 0.0000000000000000e+00 0.0000000000000000e+00
1.9444035585670172e+14 0.0000000000000000e+00 0.0000000000000000e+00
1.9444535740922403e+14 0.0000000000000000e+00 0.0000000000000000e+00
1.9445035896174631e+14 0.0000000000000000e+00 0.0000000000000000e+00
1.9445536051426862e+14 0.0000000000000000e+00 0.0000000000000000e+00
1.9446036206679091e+14 0.0000000000000000e+00 0.0000000000000000e+00
1.9446536361931319e+14 0.0000000000000000e+00 0.0000000000000000e+00
1.9447036517183550e+14 0.0000000000000000e+00 0.0000000000000000e+00
1.9447536672435778e+14 0.0000000000000000e+00 0.0000000000000000e+00
1.9448036827688009e+14 0.0000000000000000e+00 0.0000000000000000e+00
1.9448536982940238e+14 0.0000000000000000e+00 0.0000000000000000e+00
1.9449037138192466e+14 0.0000000000000000e+00 0.0000000000000000e+00
1.9449537293444697e+14 0.0000000000000000e+00 0.0000000000000000e+00
1.9450037448696925e+14 0.0000000000000000e+00 0.0000000000000000e+00
1.9450537603949156e+14 0.0000000000000000e+00 0.0000000000000000e+00
1.9451037759201384e+14 0.0000000000000000e+00 0.0000000000000000e+00
1.9451537914453612e+14 0.0000000000000000e+00 0.0000000000000000e+00
1.9452038069705844e+14 0.0000000000000000e+00 0.0000000000000000e+00
1.9452538224958072e+14 0.0000000000000000e+00 0.0000000000000000e+00
1.9453038380210303e+14 0.0000000000000000e+00 0.0000000000000000e+00
1.9453538535462531e+14 0.0000000000000000e+00 0.0000000000000000e+00
1.9454038690714759e+14 0.0000000000000000e+00 0.0000000000000000e+00
1.9454538845966991e+14 0.0000000000000000e+00 0.0000000000000000e+00
1.9455039001219219e+14 0.0000000000000000e+00 0.0000000000000000e+00
1.9455539156471450e+14 0.0000000000000000e+00 0.0000000000000000e+00
1.9456039311723678e+14 0.0000000000000000e+00 0.0000000000000000e+00
1.9456539466975906e+14 0.0000000000000000e+00 0.0000000000000000e+00
1.9457039622228138e+14 0.0000000000000000e+00 0.0000000000000000e+00
1.9457539777480366e+14 0.0000000000000000e+00 0.0000000000000000e+00
1.9458039932732597e+14 0.0000000000000000e+00 0.0000000000000000e+00
1.9458540087984825e+14 0.0000000000000000e+00 0.0000000000000000e+00
1.9459040243237053e+14 0.0000000000000000e+00 0.0000000000000000e+00
1.9459540398489284e+14 0.0000000000000000e+00 0.0000000000000000e+00
1.9460040553741512e+14 0.0000000000000000e+00 0.0000000000000000e+00
1.9460540708993744e+14 0.0000000000000000e+00 0.0000000000000000e+00
1.9461040864245972e+14 0.0000000000000000e+00 0.0000000000000000e+00
1.9461541019498203e+14 0.0000000000000000e+00 0.0000000000000000e+00
1.9462041174750431e+14 0.0000000000000000e+00 0.0000000000000000e+00
1.9462541330002659e+14 0.0000000000000000e+00 0.0000000000000000e+00
1.9463041485254891e+14 0.0000000000000000e+00 0.0000000000000000e+00
1.9463541640507119e+14 0.0000000000000000e+00 0.0000000000000000e+00
1.9464041795759350e+14 0.0000000000000000e+00 0.0000000000000000e+00
1.9464541951011578e+14 0.0000000000000000e+00 0.0000000000000000e+00
1.9465042106263806e+14 0.0000000000000000e+00 0.0000000000000000e+00
1.9465542261516038e+14 0.0000000000000000e+00 0.0000000000000000e+00
1.9466042416768266e+14 0.0000000000000000e+00 0.0000000000000000e+00
1.9466542572020497e+14 0.0000000000000000e+00 0.0000000000000000e+00
1.9467042727272725e+14 0.0000000000000000e+00 0.0000000000000000e+00
("in1","mode 1",1,"out2",1,"transmission")
(500, 3)
1.9217465256410256e+14 0.0000000000000000e+00 0.0000000000000000e+00
1.9217965411662484e+14 0.0000000000000000e+00 0.0000000000000000e+00
1.9218465566914716e+14 0.0000000000000000e+00 0.0000000000000000e+00
1.9218965722166944e+14 0.0000000000000000e+00 0.0000000000000000e+00
1.9219465877419175e+14 0.0000000000000000e+00 0.0000000000000000e+00
1.9219966032671403e+14 0.0000000000000000e+00 0.0000000000000000e+00
1.9220466187923631e+14 0.0000000000000000e+00 0.0000000000000000e+00
1.9220966343175862e+14 0.0000000000000000e+00 0.0000000000000000e+00
1.9221466498428091e+14 0.0000000000000000e+00 0.0000000000000000e+00
1.9221966653680322e+14 0.0000000000000000e+00 0.0000000000000000e+00
1.9222466808932550e+14 0.0000000000000000e+00 0.0000000000000000e+00
1.9222966964184778e+14 0.0000000000000000e+00 0.0000000000000000e+00
1.9223467119437009e+14 0.0000000000000000e+00 0.0000000000000000e+00
1.9223967274689238e+14 0.0000000000000000e+00 0.0000000000000000e+00
1.9224467429941469e+14 0.0000000000000000e+00 0.0000000000000000e+00
1.9224967585193697e+14 0.0000000000000000e+00 0.0000000000000000e+00
1.9225467740445928e+14 0.0000000000000000e+00 0.0000000000000000e+00
1.9225967895698156e+14 0.0000000000000000e+00 0.0000000000000000e+00
1.9226468050950384e+14 0.0000000000000000e+00 0.0000000000000000e+00
1.9226968206202616e+14 0.0000000000000000e+00 0.0000000000000000e+00
1.9227468361454844e+14 0.0000000000000000e+00 0.0000000000000000e+00
1.9227968516707075e+14 0.0000000000000000e+00 0.0000000000000000e+00
1.9228468671959303e+14 0.0000000000000000e+00 0.0000000000000000e+00
1.9228968827211531e+14 0.0000000000000000e+00 0.0000000000000000e+00
1.9229468982463762e+14 0.0000000000000000e+00 0.0000000000000000e+00
1.9229969137715991e+14 0.0000000000000000e+00 0.0000000000000000e+00
1.9230469292968222e+14 0.0000000000000000e+00 0.0000000000000000e+00
1.9230969448220450e+14 0.0000000000000000e+00 0.0000000000000000e+00
1.9231469603472678e+14 0.0000000000000000e+00 0.0000000000000000e+00
1.9231969758724909e+14 0.0000000000000000e+00 0.0000000000000000e+00
1.9232469913977138e+14 0.0000000000000000e+00 0.0000000000000000e+00
1.9232970069229369e+14 0.0000000000000000e+00 0.0000000000000000e+00
1.9233470224481597e+14 0.0000000000000000e+00 0.0000000000000000e+00
1.9233970379733825e+14 0.0000000000000000e+00 0.0000000000000000e+00
1.9234470534986056e+14 0.0000000000000000e+00 0.0000000000000000e+00
1.9234970690238284e+14 0.0000000000000000e+00 0.0000000000000000e+00
1.9235470845490516e+14 0.0000000000000000e+00 0.0000000000000000e+00
1.9235971000742744e+14 0.0000000000000000e+00 0.0000000000000000e+00
1.9236471155994972e+14 0.0000000000000000e+00 0.0000000000000000e+00
1.9236971311247203e+14 0.0000000000000000e+00 0.0000000000000000e+00
1.9237471466499431e+14 0.0000000000000000e+00 0.0000000000000000e+00
1.9237971621751662e+14 0.0000000000000000e+00 0.0000000000000000e+00
1.9238471777003891e+14 0.0000000000000000e+00 0.0000000000000000e+00
1.9238971932256119e+14 0.0000000000000000e+00 0.0000000000000000e+00
1.9239472087508350e+14 0.0000000000000000e+00 0.0000000000000000e+00
1.9239972242760578e+14 0.0000000000000000e+00 0.0000000000000000e+00
1.9240472398012809e+14 0.0000000000000000e+00 0.0000000000000000e+00
1.9240972553265038e+14 0.0000000000000000e+00 0.0000000000000000e+00
1.9241472708517269e+14 0.0000000000000000e+00 0.0000000000000000e+00
1.9241972863769497e+14 0.0000000000000000e+00 0.0000000000000000e+00
1.9242473019021725e+14 0.0000000000000000e+00 0.0000000000000000e+00
1.9242973174273956e+14 0.0000000000000000e+00 0.0000000000000000e+00
1.9243473329526184e+14 0.0000000000000000e+00 0.0000000000000000e+00
1.9243973484778416e+14 0.0000000000000000e+00 0.0000000000000000e+00
1.9244473640030644e+14 0.0000000000000000e+00 0.0000000000000000e+00
1.9244973795282872e+14 0.0000000000000000e+00 0.0000000000000000e+00
1.9245473950535103e+14 0.0000000000000000e+00 0.0000000000000000e+00
1.9245974105787331e+14 0.0000000000000000e+00 0.0000000000000000e+00
1.9246474261039562e+14 0.0000000000000000e+00 0.0000000000000000e+00
1.9246974416291791e+14 0.0000000000000000e+00 0.0000000000000000e+00
1.9247474571544019e+14 0.0000000000000000e+00 0.0000000000000000e+00
1.9247974726796250e+14 0.0000000000000000e+00 0.0000000000000000e+00
1.9248474882048478e+14 0.0000000000000000e+00 0.0000000000000000e+00
1.9248975037300709e+14 0.0000000000000000e+00 0.0000000000000000e+00
1.9249475192552938e+14 0.0000000000000000e+00 0.0000000000000000e+00
1.9249975347805166e+14 0.0000000000000000e+00 0.0000000000000000e+00
1.9250475503057397e+14 0.0000000000000000e+00 0.0000000000000000e+00
1.9250975658309625e+14 0.0000000000000000e+00 0.0000000000000000e+00
1.9251475813561856e+14 0.0000000000000000e+00 0.0000000000000000e+00
1.9251975968814084e+14 0.0000000000000000e+00 0.0000000000000000e+00
1.9252476124066312e+14 0.0000000000000000e+00 0.0000000000000000e+00
1.9252976279318544e+14 0.0000000000000000e+00 0.0000000000000000e+00
1.9253476434570772e+14 0.0000000000000000e+00 0.0000000000000000e+00
1.9253976589823003e+14 0.0000000000000000e+00 0.0000000000000000e+00
1.9254476745075231e+14 0.0000000000000000e+00 0.0000000000000000e+00
1.9254976900327462e+14 0.0000000000000000e+00 0.0000000000000000e+00
1.9255477055579691e+14 0.0000000000000000e+00 0.0000000000000000e+00
1.9255977210831919e+14 0.0000000000000000e+00 0.0000000000000000e+00
1.9256477366084150e+14 0.0000000000000000e+00 0.0000000000000000e+00
1.9256977521336378e+14 0.0000000000000000e+00 0.0000000000000000e+00
1.9257477676588609e+14 0.0000000000000000e+00 0.0000000000000000e+00
1.9257977831840838e+14 0.0000000000000000e+00 0.0000000000000000e+00
1.9258477987093066e+14 0.0000000000000000e+00 0.0000000000000000e+00
1.9258978142345297e+14 0.0000000000000000e+00 0.0000000000000000e+00
1.9259478297597525e+14 0.0000000000000000e+00 0.0000000000000000e+00
1.9259978452849756e+14 0.0000000000000000e+00 0.0000000000000000e+00
1.9260478608101984e+14 0.0000000000000000e+00 0.0000000000000000e+00
1.9260978763354212e+14 0.0000000000000000e+00 0.0000000000000000e+00
1.9261478918606444e+14 0.0000000000000000e+00 0.0000000000000000e+00
1.9261979073858672e+14 0.0000000000000000e+00 0.0000000000000000e+00
1.9262479229110903e+14 0.0000000000000000e+00 0.0000000000000000e+00
1.9262979384363131e+14 0.0000000000000000e+00 0.0000000000000000e+00
1.9263479539615359e+14 0.0000000000000000e+00 0.0000000000000000e+00
1.9263979694867591e+14 0.0000000000000000e+00 0.0000000000000000e+00
1.9264479850119819e+14 0.0000000000000000e+00 0.0000000000000000e+00
1.9264980005372050e+14 0.0000000000000000e+00 0.0000000000000000e+00
1.9265480160624278e+14 0.0000000000000000e+00 0.0000000000000000e+00
1.9265980315876506e+14 0.0000000000000000e+00 0.0000000000000000e+00
1.9266480471128738e+14 0.0000000000000000e+00 0.0000000000000000e+00
1.9266980626380966e+14 0.0000000000000000e+00 0.0000000000000000e+00
1.9267480781633197e+14 0.0000000000000000e+00 0.0000000000000000e+00
1.9267980936885425e+14 0.0000000000000000e+00 0.0000000000000000e+00
1.9268481092137653e+14 0.0000000000000000e+00 0.0000000000000000e+00
1.9268981247389884e+14 0.0000000000000000e+00 0.0000000000000000e+00
1.9269481402642112e+14 0.0000000000000000e+00 0.0000000000000000e+00
1.9269981557894344e+14 0.0000000000000000e+00 0.0000000000000000e+00
1.9270481713146572e+14 0.0000000000000000e+00 0.0000000000000000e+00
1.9270981868398803e+14 0.0000000000000000e+00 0.0000000000000000e+00
1.9271482023651031e+14 0.0000000000000000e+00 0.0000000000000000e+00
1.9271982178903259e+14 0.0000000000000000e+00 0.0000000000000000e+00
1.9272482334155491e+14 0.0000000000000000e+00 0.0000000000000000e+00
1.9272982489407719e+14 0.0000000000000000e+00 0.0000000000000000e+00
1.9273482644659950e+14 0.0000000000000000e+00 0.0000000000000000e+00
1.9273982799912178e+14 0.0000000000000000e+00 0.0000000000000000e+00
1.9274482955164406e+14 0.0000000000000000e+00 0.0000000000000000e+00
1.9274983110416638e+14 0.0000000000000000e+00 0.0000000000000000e+00
1.9275483265668866e+14 0.0000000000000000e+00 0.0000000000000000e+00
1.9275983420921097e+14 0.0000000000000000e+00 0.0000000000000000e+00
1.9276483576173325e+14 0.0000000000000000e+00 0.0000000000000000e+00
1.9276983731425553e+14 0.0000000000000000e+00 0.0000000000000000e+00
1.9277483886677784e+14 0.0000000000000000e+00 0.0000000000000000e+00
1.9277984041930012e+14 0.0000000000000000e+00 0.0000000000000000e+00
1.9278484197182244e+14 0.0000000000000000e+00 0.0000000000000000e+00
1.9278984352434472e+14 0.0000000000000000e+00 0.0000000000000000e+00
1.9279484507686700e+14 0.0000000000000000e+00 0.0000000000000000e+00
1.9279984662938931e+14 0.0000000000000000e+00 0.0000000000000000e+00
1.9280484818191159e+14 0.0000000000000000e+00 0.0000000000000000e+00
1.9280984973443391e+14 0.0000000000000000e+00 0.0000000000000000e+00
1.9281485128695619e+14 0.0000000000000000e+00 0.0000000000000000e+00
1.9281985283947847e+14 0.0000000000000000e+00 0.0000000000000000e+00
1.9282485439200078e+14 0.0000000000000000e+00 0.0000000000000000e+00
1.9282985594452306e+14 0.0000000000000000e+00 0.0000000000000000e+00
1.9283485749704538e+14 0.0000000000000000e+00 0.0000000000000000e+00
1.9283985904956766e+14 0.0000000000000000e+00 0.0000000000000000e+00
1.9284486060208997e+14 0.0000000000000000e+00 0.0000000000000000e+00
1.9284986215461225e+14 0.0000000000000000e+00 0.0000000000000000e+00
1.9285486370713453e+14 0.0000000000000000e+00 0.0000000000000000e+00
1.9285986525965684e+14 0.0000000000000000e+00 0.0000000000000000e+00
1.9286486681217912e+14 0.0000000000000000e+00 0.0000000000000000e+00
1.9286986836470144e+14 0.0000000000000000e+00 0.0000000000000000e+00
1.9287486991722372e+14 0.0000000000000000e+00 0.0000000000000000e+00
1.9287987146974600e+14 0.0000000000000000e+00 0.0000000000000000e+00
1.9288487302226831e+14 0.0000000000000000e+00 0.0000000000000000e+00
1.9288987457479059e+14 0.0000000000000000e+00 0.0000000000000000e+00
1.9289487612731291e+14 0.0000000000000000e+00 0.0000000000000000e+00
1.9289987767983519e+14 0.0000000000000000e+00 0.0000000000000000e+00
1.9290487923235747e+14 0.0000000000000000e+00 0.0000000000000000e+00
1.9290988078487978e+14 0.0000000000000000e+00 0.0000000000000000e+00
1.9291488233740206e+14 0.0000000000000000e+00 0.0000000000000000e+00
1.9291988388992438e+14 0.0000000000000000e+00 0.0000000000000000e+00
1.9292488544244666e+14 0.0000000000000000e+00 0.0000000000000000e+00
1.9292988699496894e+14 0.0000000000000000e+00 0.0000000000000000e+00
1.9293488854749125e+14 0.0000000000000000e+00 0.0000000000000000e+00
1.9293989010001353e+14 0.0000000000000000e+00 0.0000000000000000e+00
1.9294489165253584e+14 0.0000000000000000e+00 0.0000000000000000e+00
1.9294989320505812e+14 0.0000000000000000e+00 0.0000000000000000e+00
1.9295489475758041e+14 0.0000000000000000e+00 0.0000000000000000e+00
1.9295989631010272e+14 0.0000000000000000e+00 0.0000000000000000e+00
1.9296489786262500e+14 0.0000000000000000e+00 0.0000000000000000e+00
1.9296989941514731e+14 0.0000000000000000e+00 0.0000000000000000e+00
1.9297490096766959e+14 0.0000000000000000e+00 0.0000000000000000e+00
1.9297990252019188e+14 0.0000000000000000e+00 0.0000000000000000e+00
1.9298490407271419e+14 0.0000000000000000e+00 0.0000000000000000e+00
1.9298990562523647e+14 0.0000000000000000e+00 0.0000000000000000e+00
1.9299490717775878e+14 0.0000000000000000e+00 0.0000000000000000e+00
1.9299990873028106e+14 0.0000000000000000e+00 0.0000000000000000e+00
1.9300491028280338e+14 0.0000000000000000e+00 0.0000000000000000e+00
1.9300991183532566e+14 0.0000000000000000e+00 0.0000000000000000e+00
1.9301491338784794e+14 0.0000000000000000e+00 0.0000000000000000e+00
1.9301991494037025e+14 0.0000000000000000e+00 0.0000000000000000e+00
1.9302491649289253e+14 0.0000000000000000e+00 0.0000000000000000e+00
1.9302991804541484e+14 0.0000000000000000e+00 0.0000000000000000e+00
1.9303491959793712e+14 0.0000000000000000e+00 0.0000000000000000e+00
1.9303992115045941e+14 0.0000000000000000e+00 0.0000000000000000e+00
1.9304492270298172e+14 0.0000000000000000e+00 0.0000000000000000e+00
1.9304992425550400e+14 0.0000000000000000e+00 0.0000000000000000e+00
1.9305492580802631e+14 0.0000000000000000e+00 0.0000000000000000e+00
1.9305992736054859e+14 0.0000000000000000e+00 0.0000000000000000e+00
1.9306492891307088e+14 0.0000000000000000e+00 0.0000000000000000e+00
1.9306993046559319e+14 0.0000000000000000e+00 0.0000000000000000e+00
1.9307493201811547e+14 0.0000000000000000e+00 0.0000000000000000e+00
1.9307993357063778e+14 0.0000000000000000e+00 0.0000000000000000e+00
1.9308493512316006e+14 0.0000000000000000e+00 0.0000000000000000e+00
1.9308993667568234e+14 0.0000000000000000e+00 0.0000000000000000e+00
1.9309493822820466e+14 0.0000000000000000e+00 0.0000000000000000e+00
1.9309993978072694e+14 0.0000000000000000e+00 0.0000000000000000e+00
1.9310494133324925e+14 0.0000000000000000e+00 0.0000000000000000e+00
1.9310994288577153e+14 0.0000000000000000e+00 0.0000000000000000e+00
1.9311494443829381e+14 0.0000000000000000e+00 0.0000000000000000e+00
1.9311994599081612e+14 0.0000000000000000e+00 0.0000000000000000e+00
1.9312494754333841e+14 0.0000000000000000e+00 0.0000000000000000e+00
1.9312994909586072e+14 0.0000000000000000e+00 0.0000000000000000e+00
1.9313495064838300e+14 0.0000000000000000e+00 0.0000000000000000e+00
1.9313995220090531e+14 0.0000000000000000e+00 0.0000000000000000e+00
1.9314495375342759e+14 0.0000000000000000e+00 0.0000000000000000e+00
1.9314995530594988e+14 0.0000000000000000e+00 0.0000000000000000e+00
1.9315495685847219e+14 0.0000000000000000e+00 0.0000000000000000e+00
1.9315995841099447e+14 0.0000000000000000e+00 0.0000000000000000e+00
1.9316495996351678e+14 0.0000000000000000e+00 0.0000000000000000e+00
1.9316996151603906e+14 0.0000000000000000e+00 0.0000000000000000e+00
1.9317496306856134e+14 0.0000000000000000e+00 0.0000000000000000e+00
1.9317996462108366e+14 0.0000000000000000e+00 0.0000000000000000e+00
1.9318496617360594e+14 0.0000000000000000e+00 0.0000000000000000e+00
1.9318996772612825e+14 0.0000000000000000e+00 0.0000000000000000e+00
1.9319496927865053e+14 0.0000000000000000e+00 0.0000000000000000e+00
1.9319997083117281e+14 0.0000000000000000e+00 0.0000000000000000e+00
1.9320497238369512e+14 0.0000000000000000e+00 0.0000000000000000e+00
1.9320997393621741e+14 0.0000000000000000e+00 0.0000000000000000e+00
1.9321497548873972e+14 0.0000000000000000e+00 0.0000000000000000e+00
1.9321997704126200e+14 0.0000000000000000e+00 0.0000000000000000e+00
1.9322497859378428e+14 0.0000000000000000e+00 0.0000000000000000e+00
1.9322998014630659e+14 0.0000000000000000e+00 0.0000000000000000e+00
1.9323498169882888e+14 0.0000000000000000e+00 0.0000000000000000e+00
1.9323998325135119e+14 0.0000000000000000e+00 0.0000000000000000e+00
1.9324498480387347e+14 0.0000000000000000e+00 0.0000000000000000e+00
1.9324998635639575e+14 0.0000000000000000e+00 0.0000000000000000e+00
1.9325498790891806e+14 0.0000000000000000e+00 0.0000000000000000e+00
1.9325998946144034e+14 0.0000000000000000e+00 0.0000000000000000e+00
1.9326499101396266e+14 0.0000000000000000e+00 0.0000000000000000e+00
1.9326999256648494e+14 0.0000000000000000e+00 0.0000000000000000e+00
1.9327499411900722e+14 0.0000000000000000e+00 0.0000000000000000e+00
1.9327999567152953e+14 0.0000000000000000e+00 0.0000000000000000e+00
1.9328499722405181e+14 0.0000000000000000e+00 0.0000000000000000e+00
1.9328999877657412e+14 0.0000000000000000e+00 0.0000000000000000e+00
1.9329500032909641e+14 0.0000000000000000e+00 0.0000000000000000e+00
1.9330000188161872e+14 0.0000000000000000e+00 0.0000000000000000e+00
1.9330500343414100e+14 0.0000000000000000e+00 0.0000000000000000e+00
1.9331000498666328e+14 0.0000000000000000e+00 0.0000000000000000e+00
1.9331500653918559e+14 0.0000000000000000e+00 0.0000000000000000e+00
1.9332000809170788e+14 0.0000000000000000e+00 0.0000000000000000e+00
1.9332500964423019e+14 0.0000000000000000e+00 0.0000000000000000e+00
1.9333001119675247e+14 0.0000000000000000e+00 0.0000000000000000e+00
1.9333501274927475e+14 0.0000000000000000e+00 0.0000000000000000e+00
1.9334001430179706e+14 0.0000000000000000e+00 0.0000000000000000e+00
1.9334501585431934e+14 0.0000000000000000e+00 0.0000000000000000e+00
1.9335001740684166e+14 0.0000000000000000e+00 0.0000000000000000e+00
1.9335501895936394e+14 0.0000000000000000e+00 0.0000000000000000e+00
1.9336002051188622e+14 0.0000000000000000e+00 0.0000000000000000e+00
1.9336502206440853e+14 0.0000000000000000e+00 0.0000000000000000e+00
1.9337002361693081e+14 0.0000000000000000e+00 0.0000000000000000e+00
1.9337502516945312e+14 0.0000000000000000e+00 0.0000000000000000e+00
1.9338002672197541e+14 0.0000000000000000e+00 0.0000000000000000e+00
1.9338502827449769e+14 0.0000000000000000e+00 0.0000000000000000e+00
1.9339002982702000e+14 0.0000000000000000e+00 0.0000000000000000e+00
1.9339503137954228e+14 0.0000000000000000e+00 0.0000000000000000e+00
1.9340003293206459e+14 0.0000000000000000e+00 0.0000000000000000e+00
1.9340503448458688e+14 0.0000000000000000e+00 0.0000000000000000e+00
1.9341003603710916e+14 0.0000000000000000e+00 0.0000000000000000e+00
1.9341503758963147e+14 0.0000000000000000e+00 0.0000000000000000e+00
1.9342003914215375e+14 0.0000000000000000e+00 0.0000000000000000e+00
1.9342504069467606e+14 0.0000000000000000e+00 0.0000000000000000e+00
1.9343004224719834e+14 0.0000000000000000e+00 0.0000000000000000e+00
1.9343504379972066e+14 0.0000000000000000e+00 0.0000000000000000e+00
1.9344004535224294e+14 0.0000000000000000e+00 0.0000000000000000e+00
1.9344504690476522e+14 0.0000000000000000e+00 0.0000000000000000e+00
1.9345004845728753e+14 0.0000000000000000e+00 0.0000000000000000e+00
1.9345505000980981e+14 0.0000000000000000e+00 0.0000000000000000e+00
1.9346005156233212e+14 0.0000000000000000e+00 0.0000000000000000e+00
1.9346505311485441e+14 0.0000000000000000e+00 0.0000000000000000e+00
1.9347005466737669e+14 0.0000000000000000e+00 0.0000000000000000e+00
1.9347505621989900e+14 0.0000000000000000e+00 0.0000000000000000e+00
1.9348005777242128e+14 0.0000000000000000e+00 0.0000000000000000e+00
1.9348505932494359e+14 0.0000000000000000e+00 0.0000000000000000e+00
1.9349006087746588e+14 0.0000000000000000e+00 0.0000000000000000e+00
1.9349506242998816e+14 0.0000000000000000e+00 0.0000000000000000e+00
1.9350006398251047e+14 0.0000000000000000e+00 0.0000000000000000e+00
1.9350506553503275e+14 0.0000000000000000e+00 0.0000000000000000e+00
1.9351006708755506e+14 0.0000000000000000e+00 0.0000000000000000e+00
1.9351506864007734e+14 0.0000000000000000e+00 0.0000000000000000e+00
1.9352007019259962e+14 0.0000000000000000e+00 0.0000000000000000e+00
1.9352507174512194e+14 0.0000000000000000e+00 0.0000000000000000e+00
1.9353007329764422e+14 0.0000000000000000e+00 0.0000000000000000e+00
1.9353507485016653e+14 0.0000000000000000e+00 0.0000000000000000e+00
1.9354007640268881e+14 0.0000000000000000e+00 0.0000000000000000e+00
1.9354507795521109e+14 0.0000000000000000e+00 0.0000000000000000e+00
1.9355007950773341e+14 0.0000000000000000e+00 0.0000000000000000e+00
1.9355508106025569e+14 0.0000000000000000e+00 0.0000000000000000e+00
1.9356008261277800e+14 0.0000000000000000e+00 0.0000000000000000e+00
1.9356508416530028e+14 0.0000000000000000e+00 0.0000000000000000e+00
1.9357008571782256e+14 0.0000000000000000e+00 0.0000000000000000e+00
1.9357508727034488e+14 0.0000000000000000e+00 0.0000000000000000e+00
1.9358008882286716e+14 0.0000000000000000e+00 0.0000000000000000e+00
1.9358509037538947e+14 0.0000000000000000e+00 0.0000000000000000e+00
1.9359009192791175e+14 0.0000000000000000e+00 0.0000000000000000e+00
1.9359509348043406e+14 0.0000000000000000e+00 0.0000000000000000e+00
1.9360009503295634e+14 0.0000000000000000e+00 0.0000000000000000e+00
1.9360509658547862e+14 0.0000000000000000e+00 0.0000000000000000e+00
1.9361009813800094e+14 0.0000000000000000e+00 0.0000000000000000e+00
1.9361509969052322e+14 0.0000000000000000e+00 0.0000000000000000e+00
1.9362010124304553e+14 0.0000000000000000e+00 0.0000000000000000e+00
1.9362510279556781e+14 0.0000000000000000e+00 0.0000000000000000e+00
1.9363010434809009e+14 0.0000000000000000e+00 0.0000000000000000e+00
1.9363510590061241e+14 0.0000000000000000e+00 0.0000000000000000e+00
1.9364010745313469e+14 0.0000000000000000e+00 0.0000000000000000e+00
1.9364510900565700e+14 0.0000000000000000e+00 0.0000000000000000e+00
1.9365011055817928e+14 0.0000000000000000e+00 0.0000000000000000e+00
1.9365511211070156e+14 0.0000000000000000e+00 0.0000000000000000e+00
1.9366011366322388e+14 0.0000000000000000e+00 0.0000000000000000e+00
1.9366511521574616e+14 0.0000000000000000e+00 0.0000000000000000e+00
1.9367011676826847e+14 0.0000000000000000e+00 0.0000000000000000e+00
1.9367511832079075e+14 0.0000000000000000e+00 0.0000000000000000e+00
1.9368011987331303e+14 0.0000000000000000e+00 0.0000000000000000e+00
1.9368512142583534e+14 0.0000000000000000e+00 0.0000000000000000e+00
1.9369012297835762e+14 0.0000000000000000e+00 0.0000000000000000e+00
1.9369512453087994e+14 0.0000000000000000e+00 0.0000000000000000e+00
1.9370012608340222e+14 0.0000000000000000e+00 0.0000000000000000e+00
1.9370512763592450e+14 0.0000000000000000e+00 0.0000000000000000e+00
1.9371012918844681e+14 0.0000000000000000e+00 0.0000000000000000e+00
1.9371513074096909e+14 0.0000000000000000e+00 0.0000000000000000e+00
1.9372013229349141e+14 0.0000000000000000e+00 0.0000000000000000e+00
1.9372513384601369e+14 0.0000000000000000e+00 0.0000000000000000e+00
1.9373013539853600e+14 0.0000000000000000e+00 0.0000000000000000e+00
1.9373513695105828e+14 0.0000000000000000e+00 0.0000000000000000e+00
1.9374013850358056e+14 0.0000000000000000e+00 0.0000000000000000e+00
1.9374514005610288e+14 0.0000000000000000e+00 0.0000000000000000e+00
1.9375014160862516e+14 0.0000000000000000e+00 0.0000000000000000e+00
1.9375514316114747e+14 0.0000000000000000e+00 0.0000000000000000e+00
1.9376014471366975e+14 0.0000000000000000e+00 0.0000000000000000e+00
1.9376514626619203e+14 0.0000000000000000e+00 0.0000000000000000e+00
1.9377014781871434e+14 0.0000000000000000e+00 0.0000000000000000e+00
1.9377514937123662e+14 0.0000000000000000e+00 0.0000000000000000e+00
1.9378015092375894e+14 0.0000000000000000e+00 0.0000000000000000e+00
1.9378515247628122e+14 0.0000000000000000e+00 0.0000000000000000e+00
1.9379015402880350e+14 0.0000000000000000e+00 0.0000000000000000e+00
1.9379515558132581e+14 0.0000000000000000e+00 0.0000000000000000e+00
1.9380015713384809e+14 0.0000000000000000e+00 0.0000000000000000e+00
1.9380515868637041e+14 0.0000000000000000e+00 0.0000000000000000e+00
1.9381016023889269e+14 0.0000000000000000e+00 0.0000000000000000e+00
1.9381516179141497e+14 0.0000000000000000e+00 0.0000000000000000e+00
1.9382016334393728e+14 0.0000000000000000e+00 0.0000000000000000e+00
1.9382516489645956e+14 0.0000000000000000e+00 0.0000000000000000e+00
1.9383016644898188e+14 0.0000000000000000e+00 0.0000000000000000e+00
1.9383516800150416e+14 0.0000000000000000e+00 0.0000000000000000e+00
1.9384016955402644e+14 0.0000000000000000e+00 0.0000000000000000e+00
1.9384517110654875e+14 0.0000000000000000e+00 0.0000000000000000e+00
1.9385017265907103e+14 0.0000000000000000e+00 0.0000000000000000e+00
1.9385517421159334e+14 0.0000000000000000e+00 0.0000000000000000e+00
1.9386017576411562e+14 0.0000000000000000e+00 0.0000000000000000e+00
1.9386517731663794e+14 0.0000000000000000e+00 0.0000000000000000e+00
1.9387017886916022e+14 0.0000000000000000e+00 0.0000000000000000e+00
1.9387518042168250e+14 0.0000000000000000e+00 0.0000000000000000e+00
1.9388018197420481e+14 0.0000000000000000e+00 0.0000000000000000e+00
1.9388518352672709e+14 0.0000000000000000e+00 0.0000000000000000e+00
1.9389018507924941e+14 0.0000000000000000e+00 0.0000000000000000e+00
1.9389518663177169e+14 0.0000000000000000e+00 0.0000000000000000e+00
1.9390018818429397e+14 0.0000000000000000e+00 0.0000000000000000e+00
1.9390518973681628e+14 0.0000000000000000e+00 0.0000000000000000e+00
1.9391019128933856e+14 0.0000000000000000e+00 0.0000000000000000e+00
1.9391519284186088e+14 0.0000000000000000e+00 0.0000000000000000e+00
1.9392019439438316e+14 0.0000000000000000e+00 0.0000000000000000e+00
1.9392519594690544e+14 0.0000000000000000e+00 0.0000000000000000e+00
1.9393019749942775e+14 0.0000000000000000e+00 0.0000000000000000e+00
1.9393519905195003e+14 0.0000000000000000e+00 0.0000000000000000e+00
1.9394020060447234e+14 0.0000000000000000e+00 0.0000000000000000e+00
1.9394520215699462e+14 0.0000000000000000e+00 0.0000000000000000e+00
1.9395020370951691e+14 0.0000000000000000e+00 0.0000000000000000e+00
1.9395520526203922e+14 0.0000000000000000e+00 0.0000000000000000e+00
1.9396020681456150e+14 0.0000000000000000e+00 0.0000000000000000e+00
1.9396520836708381e+14 0.0000000000000000e+00 0.0000000000000000e+00
1.9397020991960609e+14 0.0000000000000000e+00 0.0000000000000000e+00
1.9397521147212838e+14 0.0000000000000000e+00 0.0000000000000000e+00
1.9398021302465069e+14 0.0000000000000000e+00 0.0000000000000000e+00
1.9398521457717297e+14 0.0000000000000000e+00 0.0000000000000000e+00
1.9399021612969528e+14 0.0000000000000000e+00 0.0000000000000000e+00
1.9399521768221756e+14 0.0000000000000000e+00 0.0000000000000000e+00
1.9400021923473984e+14 0.0000000000000000e+00 0.0000000000000000e+00
1.9400522078726216e+14 0.0000000000000000e+00 0.0000000000000000e+00
1.9401022233978444e+14 0.0000000000000000e+00 0.0000000000000000e+00
1.9401522389230675e+14 0.0000000000000000e+00 0.0000000000000000e+00
1.9402022544482903e+14 0.0000000000000000e+00 0.0000000000000000e+00
1.9402522699735134e+14 0.0000000000000000e+00 0.0000000000000000e+00
1.9403022854987362e+14 0.0000000000000000e+00 0.0000000000000000e+00
1.9403523010239591e+14 0.0000000000000000e+00 0.0000000000000000e+00
1.9404023165491822e+14 0.0000000000000000e+00 0.0000000000000000e+00
1.9404523320744050e+14 0.0000000000000000e+00 0.0000000000000000e+00
1.9405023475996281e+14 0.0000000000000000e+00 0.0000000000000000e+00
1.9405523631248509e+14 0.0000000000000000e+00 0.0000000000000000e+00
1.9406023786500738e+14 0.0000000000000000e+00 0.0000000000000000e+00
1.9406523941752969e+14 0.0000000000000000e+00 0.0000000000000000e+00
1.9407024097005197e+14 0.0000000000000000e+00 0.0000000000000000e+00
1.9407524252257428e+14 0.0000000000000000e+00 0.0000000000000000e+00
1.9408024407509656e+14 0.0000000000000000e+00 0.0000000000000000e+00
1.9408524562761884e+14 0.0000000000000000e+00 0.0000000000000000e+00
1.9409024718014116e+14 0.0000000000000000e+00 0.0000000000000000e+00
1.9409524873266344e+14 0.0000000000000000e+00 0.0000000000000000e+00
1.9410025028518575e+14 0.0000000000000000e+00 0.0000000000000000e+00
1.9410525183770803e+14 0.0000000000000000e+00 0.0000000000000000e+00
1.9411025339023031e+14 0.0000000000000000e+00 0.0000000000000000e+00
1.9411525494275262e+14 0.0000000000000000e+00 0.0000000000000000e+00
1.9412025649527491e+14 0.0000000000000000e+00 0.0000000000000000e+00
1.9412525804779722e+14 0.0000000000000000e+00 0.0000000000000000e+00
1.9413025960031950e+14 0.0000000000000000e+00 0.0000000000000000e+00
1.9413526115284178e+14 0.0000000000000000e+00 0.0000000000000000e+00
1.9414026270536409e+14 0.0000000000000000e+00 0.0000000000000000e+00
1.9414526425788638e+14 0.0000000000000000e+00 0.0000000000000000e+00
1.9415026581040869e+14 0.0000000000000000e+00 0.0000000000000000e+00
1.9415526736293097e+14 0.0000000000000000e+00 0.0000000000000000e+00
1.9416026891545325e+14 0.0000000000000000e+00 0.0000000000000000e+00
1.9416527046797556e+14 0.0000000000000000e+00 0.0000000000000000e+00
1.9417027202049784e+14 0.0000000000000000e+00 0.0000000000000000e+00
1.9417527357302016e+14 0.0000000000000000e+00 0.0000000000000000e+00
1.9418027512554244e+14 0.0000000000000000e+00 0.0000000000000000e+00
1.9418527667806475e+14 0.0000000000000000e+00 0.0000000000000000e+00
1.9419027823058703e+14 0.0000000000000000e+00 0.0000000000000000e+00
1.9419527978310931e+14 0.0000000000000000e+00 0.0000000000000000e+00
1.9420028133563162e+14 0.0000000000000000e+00 0.0000000000000000e+00
1.9420528288815391e+14 0.0000000000000000e+00 0.0000000000000000e+00
1.9421028444067622e+14 0.0000000000000000e+00 0.0000000000000000e+00
1.9421528599319850e+14 0.0000000000000000e+00 0.0000000000000000e+00
1.9422028754572078e+14 0.0000000000000000e+00 0.0000000000000000e+00
1.9422528909824309e+14 0.0000000000000000e+00 0.0000000000000000e+00
1.9423029065076538e+14 0.0000000000000000e+00 0.0000000000000000e+00
1.9423529220328769e+14 0.0000000000000000e+00 0.0000000000000000e+00
1.9424029375580997e+14 0.0000000000000000e+00 0.0000000000000000e+00
1.9424529530833225e+14 0.0000000000000000e+00 0.0000000000000000e+00
1.9425029686085456e+14 0.0000000000000000e+00 0.0000000000000000e+00
1.9425529841337684e+14 0.0000000000000000e+00 0.0000000000000000e+00
1.9426029996589916e+14 0.0000000000000000e+00 0.0000000000000000e+00
1.9426530151842144e+14 0.0000000000000000e+00 0.0000000000000000e+00
1.9427030307094372e+14 0.0000000000000000e+00 0.0000000000000000e+00
1.9427530462346603e+14 0.0000000000000000e+00 0.0000000000000000e+00
1.9428030617598831e+14 0.0000000000000000e+00 0.0000000000000000e+00
1.9428530772851062e+14 0.0000000000000000e+00 0.0000000000000000e+00
1.9429030928103291e+14 0.0000000000000000e+00 0.0000000000000000e+00
1.9429531083355519e+14 0.0000000000000000e+00 0.0000000000000000e+00
1.9430031238607750e+14 0.0000000000000000e+00 0.0000000000000000e+00
1.9430531393859978e+14 0.0000000000000000e+00 0.0000000000000000e+00
1.9431031549112209e+14 0.0000000000000000e+00 0.0000000000000000e+00
1.9431531704364438e+14 0.0000000000000000e+00 0.0000000000000000e+00
1.9432031859616669e+14 0.0000000000000000e+00 0.0000000000000000e+00
1.9432532014868897e+14 0.0000000000000000e+00 0.0000000000000000e+00
1.9433032170121125e+14 0.0000000000000000e+00 0.0000000000000000e+00
1.9433532325373356e+14 0.0000000000000000e+00 0.0000000000000000e+00
1.9434032480625584e+14 0.0000000000000000e+00 0.0000000000000000e+00
1.9434532635877816e+14 0.0000000000000000e+00 0.0000000000000000e+00
1.9435032791130044e+14 0.0000000000000000e+00 0.0000000000000000e+00
1.9435532946382272e+14 0.0000000000000000e+00 0.0000000000000000e+00
1.9436033101634503e+14 0.0000000000000000e+00 0.0000000000000000e+00
1.9436533256886731e+14 0.0000000000000000e+00 0.0000000000000000e+00
1.9437033412138962e+14 0.0000000000000000e+00 0.0000000000000000e+00
1.9437533567391191e+14 0.0000000000000000e+00 0.0000000000000000e+00
1.9438033722643419e+14 0.0000000000000000e+00 0.0000000000000000e+00
1.9438533877895650e+14 0.0000000000000000e+00 0.0000000000000000e+00
1.9439034033147878e+14 0.0000000000000000e+00 0.0000000000000000e+00
1.9439534188400109e+14 0.0000000000000000e+00 0.0000000000000000e+00
1.9440034343652338e+14 0.0000000000000000e+00 0.0000000000000000e+00
1.9440534498904566e+14 0.0000000000000000e+00 0.0000000000000000e+00
1.9441034654156797e+14 0.0000000000000000e+00 0.0000000000000000e+00
1.9441534809409025e+14 0.0000000000000000e+00 0.0000000000000000e+00
1.9442034964661256e+14 0.0000000000000000e+00 0.0000000000000000e+00
1.9442535119913484e+14 0.0000000000000000e+00 0.0000000000000000e+00
1.9443035275165712e+14 0.0000000000000000e+00 0.0000000000000000e+00
1.9443535430417944e+14 0.0000000000000000e+00 0.0000000000000000e+00
1.9444035585670172e+14 0.0000000000000000e+00 0.0000000000000000e+00
1.9444535740922403e+14 0.0000000000000000e+00 0.0000000000000000e+00
1.9445035896174631e+14 0.0000000000000000e+00 0.0000000000000000e+00
1.9445536051426862e+14 0.0000000000000000e+00 0.0000000000000000e+00
1.9446036206679091e+14 0.0000000000000000e+00 0.0000000000000000e+00
1.9446536361931319e+14 0.0000000000000000e+00 0.0000000000000000e+00
1.9447036517183550e+14 0.0000000000000000e+00 0.0000000000000000e+00
1.9447536672435778e+14 0.0000000000000000e+00 0.0000000000000000e+00
1.9448036827688009e+14 0.0000000000000000e+00 0.0000000000000000e+00
1.9448536982940238e+14 0.0000000000000000e+00 0.0000000000000000e+00
1.9449037138192466e+14 0.0000000000000000e+00 0.0000000000000000e+00
1.9449537293444697e+14 0.0000000000000000e+00 0.0000000000000000e+00
1.9450037448696925e+14 0.0000000000000000e+00 0.0000000000000000e+00
1.9450537603949156e+14 0.0000000000000000e+00 0.0000000000000000e+00
1.9451037759201384e+14 0.0000000000000000e+00 0.0000000000000000e+00
1.9451537914453612e+14 0.0000000000000000e+00 0.0000000000000000e+00
1.9452038069705844e+14 0.0000000000000000e+00 0.0000000000000000e+00
1.9452538224958072e+14 0.0000000000000000e+00 0.0000000000000000e+00
1.9453038380210303e+14 0.0000000000000000e+00 0.0000000000000000e+00
1.9453538535462531e+14 0.0000000000000000e+00 0.0000000000000000e+00
1.9454038690714759e+14 0.0000000000000000e+00 0.0000000000000000e+00
1.9454538845966991e+14 0.0000000000000000e+00 0.0000000000000000e+00
1.9455039001219219e+14 0.0000000000000000e+00 0.0000000000000000e+00
1.9455539156471450e+14 0.0000000000000000e+00 0.0000000000000000e+00
1.9456039311723678e+14 0.0000000000000000e+00 0.0000000000000000e+00
1.9456539466975906e+14 0.0000000000000000e+00 0.0000000000000000e+00
1.9457039622228138e+14 0.0000000000000000e+00 0.0000000000000000e+00
1.9457539777480366e+14 0.0000000000000000e+00 0.0000000000000000e+00
1.9458039932732597e+14 0.0000000000000000e+00 0.0000000000000000e+00
1.9458540087984825e+14 0.0000000000000000e+00 0.0000000000000000e+00
1.9459040243237053e+14 0.0000000000000000e+00 0.0000000000000000e+00
1.9459540398489284e+14 0.0000000000000000e+00 0.0000000000000000e+00
1.9460040553741512e+14 0.0000000000000000e+00 0.0000000000000000e+00
1.9460540708993744e+14 0.0000000000000000e+00 0.0000000000000000e+00
1.9461040864245972e+14 0.0000000000000000e+00 0.0000000000000000e+00
1.9461541019498203e+14 0.0000000000000000e+00 0.0000000000000000e+00
1.9462041174750431e+14 0.0000000000000000e+00 0.0000000000000000e+00
1.9462541330002659e+14 0.0000000000000000e+00 0.0000000000000000e+00
1.9463041485254891e+14 0.0000000000000000e+00 0.0000000000000000e+00
1.9463541640507119e+14 0.0000000000000000e+00 0.0000000000000000e+00
1.9464041795759350e+14 0.0000000000000000e+00 0.0000000000000000e+00
1.9464541951011578e+14 0.0000000000000000e+00 0.0000000000000000e+00
1.9465042106263806e+14 0.0000000000000000e+00 0.0000000000000000e+00
1.9465542261516038e+14 0.0000000000000000e+00 0.0000000000000000e+00
1.9466042416768266e+14 0.0000000000000000e+00 0.0000000000000000e+00
1.9466542572020497e+14 0.0000000000000000e+00 0.0000000000000000e+00
1.9467042727272725e+14 0.0000000000000000e+00 0.0000000000000000e+00
("out1","mode 1",1,"in1",1,"transmission")
(500, 3)
1.9217465256410256e+14 6.5457033822729660e-01 6.8441171416636393e-01
1.9217965411662484e+14 6.5467756626138462e-01 6.9379203086743513e-01
1.9218465566914716e+14 6.5478475723335761e-01 7.0317226757773410e-01
1.9218965722166944e+14 6.5489191129565949e-01 7.1255242425902576e-01
1.9219465877419175e+14 6.5499902860122861e-01 7.2193250087784588e-01
1.9219966032671403e+14 6.5510610930343982e-01 7.3131249740478133e-01
1.9220466187923631e+14 6.5521315355603915e-01 7.4069241381494555e-01
1.9220966343175862e+14 6.5532016151309258e-01 7.5007225008804401e-01
1.9221466498428091e+14 6.5542713332891867e-01 7.5945200620787223e-01
1.9221966653680322e+14 6.5553406915805712e-01 7.6883168216287412e-01
1.9222466808932550e+14 6.5564096915516323e-01 7.7821127794565492e-01
1.9222966964184778e+14 6.5574783347499965e-01 7.8759079355353112e-01
1.9223467119437009e+14 6.5585466227235178e-01 7.9697022898803238e-01
1.9223967274689238e+14 6.5596145570196451e-01 8.0634958425493541e-01
1.9224467429941469e+14 6.5606821391851400e-01 8.1572885936476447e-01
1.9224967585193697e+14 6.5617493707651042e-01 8.2510805433200718e-01
1.9225467740445928e+14 6.5628162533027867e-01 8.3448716917574084e-01
1.9225967895698156e+14 6.5638827883387640e-01 8.4386620391930589e-01
1.9226468050950384e+14 6.5649489774104186e-01 8.5324515859036831e-01
1.9226968206202616e+14 6.5660148220515069e-01 8.6262403322093562e-01
1.9227468361454844e+14 6.5670803237913955e-01 8.7200282784707628e-01
1.9227968516707075e+14 6.5681454841546827e-01 8.8138154250950362e-01
1.9228468671959303e+14 6.5692103046604777e-01 8.9076017725277079e-01
1.9228968827211531e+14 6.5702747868219891e-01 9.0013873212581119e-01
1.9229468982463762e+14 6.5713389321458948e-01 9.0951720718187856e-01
1.9229969137715991e+14 6.5724027421317655e-01 9.1889560247807589e-01
1.9230469292968222e+14 6.5734662182716219e-01 9.2827391807584203e-01
1.9230969448220450e+14 6.5745293620493572e-01 9.3765215404062008e-01
1.9231469603472678e+14 6.5755921749401325e-01 9.4703031044193320e-01
1.9231969758724909e+14 6.5766546584098984e-01 9.5640838735332401e-01
1.9232469913977138e+14 6.5777168139149900e-01 9.6578638485229751e-01
1.9232970069229369e+14 6.5787786429013562e-01 9.7516430302038326e-01
1.9233470224481597e+14 6.5798401468042012e-01 9.8454214194278589e-01
1.9233970379733825e+14 6.5809013270475247e-01 9.9391990170889477e-01
1.9234470534986056e+14 6.5819621850435561e-01 1.0032975824117634e+00
1.9234970690238284e+14 6.5830227221920667e-01 1.0126751841480661e+00
1.9235470845490516e+14 6.5840829398803447e-01 1.0220527070185690e+00
1.9235971000742744e+14 6.5851428394822298e-01 1.0314301511273727e+00
1.9236471155994972e+14 6.5862024223578719e-01 1.0408075165823567e+00
1.9236971311247203e+14 6.5872616898532033e-01 1.0501848034951387e+00
1.9237471466499431e+14 6.5883206432995900e-01 1.0595620119805762e+00
1.9237971621751662e+14 6.5893792840131182e-01 1.0689391421572776e+00
1.9238471777003891e+14 6.5904376132943798e-01 1.0783161941469821e+00
1.9238971932256119e+14 6.5914956324279805e-01 1.0876931680751560e+00
1.9239472087508350e+14 6.5925533426819938e-01 1.0970700640704047e+00
1.9239972242760578e+14 6.5936107453077009e-01 1.1064468822644553e+00
1.9240472398012809e+14 6.5946678415388593e-01 1.1158236227926046e+00
1.9240972553265038e+14 6.5957246325917906e-01 1.1252002857928951e+00
1.9241472708517269e+14 6.5967811196644244e-01 1.1345768714067115e+00
1.9241972863769497e+14 6.5978373039364246e-01 1.1439533797783763e+00
1.9242473019021725e+14 6.5988931865682510e-01 1.1533298110551529e+00
1.9242973174273956e+14 6.5999487687013414e-01 1.1627061653873054e+00
1.9243473329526184e+14 6.6010040514572699e-01 1.1720824429276766e+00
1.9243973484778416e+14 6.6020590359376985e-01 1.1814586438322237e+00
1.9244473640030644e+14 6.6031137232239034e-01 1.1908347682592997e+00
1.9244973795282872e+14 6.6041681143762809e-01 1.2002108163699721e+00
1.9245473950535103e+14 6.6052222104343838e-01 1.2095867883280544e+00
1.9245974105787331e+14 6.6062760124162245e-01 1.2189626842995527e+00
1.9246474261039562e+14 6.6073295213182293e-01 1.2283385044530710e+00
1.9246974416291791e+14 6.6083827381146365e-01 1.2377142489595128e+00
1.9247474571544019e+14 6.6094356637575813e-01 1.2470899179920782e+00
1.9247974726796250e+14 6.6104882991764524e-01 1.2564655117261541e+00
1.9248474882048478e+14 6.6115406452778014e-01 1.2658410303392582e+00
1.9248975037300709e+14 6.6125927029451204e-01 1.2752164740110126e+00
1.9249475192552938e+14 6.6136444730383470e-01 1.2845918429228156e+00
1.9249975347805166e+14 6.6146959563938934e-01 1.2939671372582879e+00
1.9250475503057397e+14 6.6157471538242629e-01 1.3033423572027003e+00
1.9250975658309625e+14 6.6167980661177739e-01 1.3127175029429434e+00
1.9251475813561856e+14 6.6178486940385461e-01 1.3220925746679308e+00
1.9251975968814084e+14 6.6188990383259894e-01 1.3314675725678085e+00
1.9252476124066312e+14 6.6199490996949550e-01 1.3408424968344612e+00
1.9252976279318544e+14 6.6209988788352470e-01 1.3502173476611412e+00
1.9253476434570772e+14 6.6220483764116767e-01 1.3595921252424754e+00
1.9253976589823003e+14 6.6230975930636926e-01 1.3689668297744260e+00
1.9254476745075231e+14 6.6241465294054025e-01 1.3783414614539351e+00
1.9254976900327462e+14 6.6251951860253666e-01 1.3877160204794392e+00
1.9255477055579691e+14 6.6262435634863803e-01 1.3970905070500450e+00
1.9255977210831919e+14 6.6272916623255407e-01 1.4064649213659828e+00
1.9256477366084150e+14 6.6283394830539488e-01 1.4158392636285151e+00
1.9256977521336378e+14 6.6293870261567500e-01 1.4252135340393963e+00
1.9257477676588609e+14 6.6304342920928905e-01 1.4345877328012895e+00
1.9257977831840838e+14 6.6314812812952129e-01 1.4439618601174724e+00
1.9258477987093066e+14 6.6325279941703075e-01 1.4533359161917505e+00
1.9258978142345297e+14 6.6335744310984557e-01 1.4627099012284577e+00
1.9259478297597525e+14 6.6346205924334412e-01 1.4720838154321405e+00
1.9259978452849756e+14 6.6356664785029196e-01 1.4814576590079824e+00
1.9260478608101984e+14 6.6367120896079956e-01 1.4908314321610847e+00
1.9260978763354212e+14 6.6377574260233463e-01 1.5002051350968011e+00
1.9261478918606444e+14 6.6388024879971186e-01 1.5095787680207378e+00
1.9261979073858672e+14 6.6398472757513738e-01 1.5189523311381952e+00
1.9262479229110903e+14 6.6408917894815156e-01 1.5283258246545666e+00
1.9262979384363131e+14 6.6419360293565721e-01 1.5376992487749794e+00
1.9263479539615359e+14 6.6429799955193913e-01 1.5470726037044191e+00
1.9263979694867591e+14 6.6440236880864090e-01 1.5564458896474518e+00
1.9264479850119819e+14 6.6450671071480594e-01 1.5658191068082561e+00
1.9264980005372050e+14 6.6461102527683535e-01 1.5751922553905930e+00
1.9265480160624278e+14 6.6471531249855909e-01 1.5845653355974270e+00
1.9265980315876506e+14 6.6481957238117861e-01 1.5939383476313951e+00
1.9266480471128738e+14 6.6492380492334335e-01 1.6033112916942693e+00
1.9266980626380966e+14 6.6502801012109858e-01 1.6126841679868327e+00
1.9267480781633197e+14 6.6513218796794582e-01 1.6220569767093864e+00
1.9267980936885425e+14 6.6523633845484298e-01 1.6314297180609181e+00
1.9268481092137653e+14 6.6534046157019966e-01 1.6408023922395685e+00
1.9268981247389884e+14 6.6544455729992746e-01 1.6501749994423487e+00
1.9269481402642112e+14 6.6554862562742223e-01 1.6595475398650785e+00
1.9269981557894344e+14 6.6565266653360800e-01 1.6689200137023914e+00
1.9270481713146572e+14 6.6575667999693722e-01 1.6782924211473815e+00
1.9270981868398803e+14 6.6586066599342553e-01 1.6876647623921208e+00
1.9271482023651031e+14 6.6596462449665361e-01 1.6970370376268447e+00
1.9271982178903259e+14 6.6606855547781274e-01 1.7064092470404111e+00
1.9272482334155491e+14 6.6617245890570509e-01 1.7157813908202360e+00
1.9272982489407719e+14 6.6627633474678261e-01 1.7251534691517247e+00
1.9273482644659950e+14 6.6638018296515922e-01 1.7345254822187848e+00
1.9273982799912178e+14 6.6648400352264436e-01 1.7438974302034289e+00
1.9274482955164406e+14 6.6658779637876331e-01 1.7532693132858101e+00
1.9274983110416638e+14 6.6669156149079656e-01 1.7626411316441941e+00
1.9275483265668866e+14 6.6679529881378463e-01 1.7720128854546333e+00
1.9275983420921097e+14 6.6689900830058246e-01 1.7813845748914701e+00
1.9276483576173325e+14 6.6700268990187206e-01 1.7907562001265502e+00
1.9276983731425553e+14 6.6710634356619192e-01 1.8001277613297000e+00
1.9277483886677784e+14 6.6720996923998455e-01 1.8094992586686351e+00
1.9277984041930012e+14 6.6731356686760968e-01 1.8188706923084617e+00
1.9278484197182244e+14 6.6741713639138667e-01 1.8282420624121056e+00
1.9278984352434472e+14 6.6752067775163193e-01 1.8376133691400411e+00
1.9279484507686700e+14 6.6762419088667668e-01 1.8469846126502449e+00
1.9279984662938931e+14 6.6772767573291925e-01 1.8563557930981591e+00
1.9280484818191159e+14 6.6783113222485813e-01 1.8657269106366492e+00
1.9280984973443391e+14 6.6793456029512155e-01 1.8750979654159836e+00
1.9281485128695619e+14 6.6803795987449321e-01 1.8844689575835356e+00
1.9281985283947847e+14 6.6814133089198946e-01 1.8938398872842386e+00
1.9282485439200078e+14 6.6824467327485804e-01 1.9032107546601147e+00
1.9282985594452306e+14 6.6834798694862663e-01 1.9125815598501448e+00
1.9283485749704538e+14 6.6845127183715813e-01 1.9219523029908336e+00
1.9283985904956766e+14 6.6855452786267633e-01 1.9313229842153834e+00
1.9284486060208997e+14 6.6865775494581547e-01 1.9406936036542695e+00
1.9284986215461225e+14 6.6876095300563621e-01 1.9500641614347216e+00
1.9285486370713453e+14 6.6886412195971912e-01 1.9594346576812294e+00
1.9285986525965684e+14 6.6896726172414800e-01 1.9688050925150056e+00
1.9286486681217912e+14 6.6907037221360066e-01 1.9781754660540276e+00
1.9286986836470144e+14 6.6917345334136114e-01 1.9875457784134398e+00
1.9287486991722372e+14 6.6927650501938218e-01 1.9969160297048127e+00
1.9287987146974600e+14 6.6937952715831239e-01 2.0062862200366856e+00
1.9288487302226831e+14 6.6948251966755989e-01 2.0156563495144604e+00
1.9288987457479059e+14 6.6958548245532790e-01 2.0250264182399231e+00
1.9289487612731291e+14 6.6968841542865487e-01 2.0343964263117691e+00
1.9289987767983519e+14 6.6979131849347406e-01 2.0437663738252727e+00
1.9290487923235747e+14 6.6989419155464669e-01 2.0531362608723533e+00
1.9290988078487978e+14 6.6999703451601911e-01 2.0625060875415473e+00
1.9291488233740206e+14 6.7009984728046168e-01 2.0718758539177791e+00
1.9291988388992438e+14 6.7020262974991718e-01 2.0812455600828921e+00
1.9292488544244666e+14 6.7030538182545230e-01 2.0906152061148897e+00
1.9292988699496894e+14 6.7040810340730161e-01 2.0999847920884420e+00
1.9293488854749125e+14 6.7051079439492833e-01 2.1093543180749004e+00
1.9293989010001353e+14 6.7061345468704037e-01 2.1187237841417459e+00
1.9294489165253584e+14 6.7071608418168016e-01 2.1280931903531535e+00
1.9294989320505812e+14 6.7081868277624124e-01 2.1374625367696996e+00
1.9295489475758041e+14 6.7092125036753092e-01 2.1468318234484176e+00
1.9295989631010272e+14 6.7102378685181618e-01 2.1562010504427396e+00
1.9296489786262500e+14 6.7112629212487762e-01 2.1655702178025593e+00
1.9296989941514731e+14 6.7122876608204551e-01 2.1749393255742104e+00
1.9297490096766959e+14 6.7133120861826046e-01 2.1843083738002562e+00
1.9297990252019188e+14 6.7143361962812176e-01 2.1936773625199733e+00
1.9298490407271419e+14 6.7153599900593719e-01 2.2030462917688767e+00
1.9298990562523647e+14 6.7163834664575517e-01 2.2124151615787544e+00
1.9299490717775878e+14 6.7174066244143726e-01 2.2217839719781498e+00
1.9299990873028106e+14 6.7184294628669816e-01 2.2311527229916499e+00
1.9300491028280338e+14 6.7194519807515363e-01 2.2405214146405319e+00
1.9300991183532566e+14 6.7204741770035725e-01 2.2498900469422147e+00
1.9301491338784794e+14 6.7214960505588439e-01 2.2592586199108604e+00
1.9301991494037025e+14 6.7225176003533849e-01 2.2686271335569428e+00
1.9302491649289253e+14 6.7235388253242712e-01 2.2779955878871379e+00
1.9302991804541484e+14 6.7245597244100030e-01 2.2873639829050245e+00
1.9303491959793712e+14 6.7255802965510414e-01 2.2967323186102453e+00
1.9303992115045941e+14 6.7266005406901697e-01 2.3061005949990920e+00
1.9304492270298172e+14 6.7276204557732022e-01 2.3154688120645019e+00
1.9304992425550400e+14 6.7286400407491564e-01 2.3248369697956148e+00
1.9305492580802631e+14 6.7296592945709721e-01 2.3342050681783211e+00
1.9305992736054859e+14 6.7306782161958167e-01 2.3435731071949952e+00
1.9306492891307088e+14 6.7316968045857761e-01 2.3529410868245897e+00
1.9306993046559319e+14 6.7327150587079720e-01 2.3623090070427160e+00
1.9307493201811547e+14 6.7337329775353405e-01 2.3716768678213755e+00
1.9307993357063778e+14 6.7347505600469404e-01 2.3810446691295897e+00
1.9308493512316006e+14 6.7357678052284287e-01 2.3904124109326865e+00
1.9308993667568234e+14 6.7367847120724600e-01 2.3997800931928461e+00
1.9309493822820466e+14 6.7378012795793074e-01 2.4091477158691315e+00
1.9309993978072694e+14 6.7388175067570233e-01 2.4185152789170599e+00
1.9310494133324925e+14 6.7398333926221599e-01 2.4278827822891196e+00
1.9310994288577153e+14 6.7408489362000124e-01 2.4372502259346032e+00
1.9311494443829381e+14 6.7418641365250531e-01 2.4466176097996430e+00
1.9311994599081612e+14 6.7428789926414956e-01 2.4559849338272532e+00
1.9312494754333841e+14 6.7438935036036085e-01 2.4653521979574036e+00
1.9312994909586072e+14 6.7449076684760356e-01 2.4747194021270489e+00
1.9313495064838300e+14 6.7459214863344219e-01 2.4840865462699657e+00
1.9313995220090531e+14 6.7469349562656522e-01 2.4934536303173327e+00
1.9314495375342759e+14 6.7479480773682687e-01 2.5028206541970444e+00
1.9314995530594988e+14 6.7489608487528563e-01 2.5121876178342810e+00
1.9315495685847219e+14 6.7499732695425352e-01 2.5215545211515673e+00
1.9315995841099447e+14 6.7509853388732199e-01 2.5309213640683050e+00
1.9316495996351678e+14 6.7519970558938713e-01 2.5402881465014473e+00
1.9316996151603906e+14 6.7530084197671858e-01 2.5496548683649607e+00
1.9317496306856134e+14 6.7540194296696876e-01 2.5590215295705043e+00
1.9317996462108366e+14 6.7550300847922051e-01 2.5683881300269982e+00
1.9318496617360594e+14 6.7560403843400418e-01 2.5777546696406195e+00
1.9318996772612825e+14 6.7570503275337357e-01 2.5871211483154277e+00
1.9319496927865053e+14 6.7580599136086916e-01 2.5964875659527102e+00
1.9319997083117281e+14 6.7590691418161297e-01 2.6058539224514616e+00
1.9320497238369512e+14 6.7600780114232839e-01 2.6152202177085231e+00
1.9320997393621741e+14 6.7610865217132476e-01 2.6245864516181538e+00
1.9321497548873972e+14 6.7620946719859409e-01 2.6339526240725832e+00
1.9321997704126200e+14 6.7631024615578439e-01 2.6433187349616767e+00
1.9322497859378428e+14 6.7641098897628349e-01 2.6526847841734509e+00
1.9322998014630659e+14 6.7651169559517088e-01 2.6620507715936998e+00
1.9323498169882888e+14 6.7661236594931584e-01 2.6714166971060673e+00
1.9323998325135119e+14 6.7671299997738077e-01 2.6807825605926290e+00
1.9324498480387347e+14 6.7681359761981796e-01 2.6901483619331792e+00
1.9324998635639575e+14 6.7691415881892736e-01 2.6995141010058523e+00
1.9325498790891806e+14 6.7701468351887573e-01 2.7088797776871760e+00
1.9325998946144034e+14 6.7711517166570312e-01 2.7182453918516423e+00
1.9326499101396266e+14 6.7721562320735751e-01 2.7276109433723357e+00
1.9326999256648494e+14 6.7731603809371144e-01 2.7369764321206631e+00
1.9327499411900722e+14 6.7741641627658145e-01 2.7463418579665384e+00
1.9327999567152953e+14 6.7751675770974906e-01 2.7557072207784068e+00
1.9328499722405181e+14 6.7761706234897623e-01 2.7650725204233089e+00
1.9328999877657412e+14 6.7771733015202484e-01 2.7744377567670155e+00
1.9329500032909641e+14 6.7781756107867042e-01 2.7838029296738225e+00
1.9330000188161872e+14 6.7791775509073060e-01 2.7931680390071709e+00
1.9330500343414100e+14 6.7801791215204865e-01 2.8025330846290024e+00
1.9331000498666328e+14 6.7811803222853984e-01 2.8118980664003428e+00
1.9331500653918559e+14 6.7821811528819376e-01 2.8212629841813719e+00
1.9332000809170788e+14 6.7831816130106892e-01 2.8306278378309835e+00
1.9332500964423019e+14 6.7841817023934137e-01 2.8399926272074940e+00
1.9333001119675247e+14 6.7851814207726391e-01 2.8493573521681093e+00
1.9333501274927475e+14 6.7861807679122510e-01 2.8587220125696189e+00
1.9334001430179706e+14 6.7871797435972170e-01 2.8680866082679737e+00
1.9334501585431934e+14 6.7881783476338764e-01 2.8774511391183384e+00
1.9335001740684166e+14 6.7891765798498327e-01 2.8868156049757037e+00
1.9335501895936394e+14 6.7901744400941655e-01 2.8961800056942355e+00
1.9336002051188622e+14 6.7911719282373495e-01 2.9055443411277864e+00
1.9336502206440853e+14 6.7921690441713667e-01 2.9149086111300648e+00
1.9337002361693081e+14 6.7931657878097429e-01 2.9242728155541666e+00
1.9337502516945312e+14 6.7941621590873280e-01 2.9336369542532030e+00
1.9338002672197541e+14 6.7951581579607956e-01 2.9430010270799150e+00
1.9338502827449769e+14 6.7961537844080600e-01 2.9523650338872498e+00
1.9339002982702000e+14 6.7971490384288225e-01 2.9617289745279680e+00
1.9339503137954228e+14 6.7981439200439842e-01 2.9710928488547319e+00
1.9340003293206459e+14 6.7991384292961499e-01 2.9804566567206909e+00
1.9340503448458688e+14 6.8001325662491929e-01 2.9898203979787592e+00
1.9341003603710916e+14 6.8011263309885062e-01 2.9991840724823358e+00
1.9341503758963147e+14 6.8021197236206454e-01 3.0085476800851843e+00
1.9342003914215375e+14 6.8031127442733519e-01 3.0179112206411500e+00
1.9342504069467606e+14 6.8041053802670914e-01 3.0272746980834828e+00
1.9343004224719834e+14 6.8050976317775347e-01 3.0366381122590393e+00
1.9343504379972066e+14 6.8060895118273912e-01 3.0460014589420616e+00
1.9344004535224294e+14 6.8070810206297772e-01 3.0553647379887461e+00
1.9344504690476522e+14 6.8080721584185888e-01 3.0647279492562225e+00
1.9345004845728753e+14 6.8090629254481960e-01 3.0740910926022380e+00
1.9345505000980981e+14 6.8100533219935366e-01 3.0834541678852045e+00
1.9346005156233212e+14 6.8110433483499944e-01 3.0928171749647348e+00
1.9346505311485441e+14 6.8120330048330857e-01 3.1021801137010536e+00
1.9347005466737669e+14 6.8130222917784289e-01 3.1115429839554980e+00
1.9347505621989900e+14 6.8140112095415550e-01 3.1209057855906277e+00
1.9348005777242128e+14 6.8149997584976396e-01 3.1302685184697863e+00
1.9348505932494359e+14 6.8159879390415523e-01 3.1396311824577570e+00
1.9349006087746588e+14 6.8169757515874507e-01 3.1489937774202690e+00
1.9349506242998816e+14 6.8179631965686327e-01 3.1583563032246653e+00
1.9350006398251047e+14 6.8189502744375152e-01 3.1677187597394316e+00
1.9350506553503275e+14 6.8199369856650771e-01 3.1770811468343134e+00
1.9351006708755506e+14 6.8209233307410655e-01 3.1864434643808530e+00
1.9351506864007734e+14 6.8219093101733630e-01 3.1958057122517283e+00
1.9352007019259962e+14 6.8228949244880710e-01 3.2051678903213130e+00
1.9352507174512194e+14 6.8238801742290345e-01 3.2145299984657512e+00
1.9353007329764422e+14 6.8248650599578220e-01 3.2238920365624995e+00
1.9353507485016653e+14 6.8258495822533305e-01 3.2332540044909974e+00
1.9354007640268881e+14 6.8268337417114977e-01 3.2426159021321670e+00
1.9354507795521109e+14 6.8278175389451001e-01 3.2519777293690355e+00
1.9355007950773341e+14 6.8288009745835376e-01 3.2613394860863187e+00
1.9355508106025569e+14 6.8297840492724093e-01 3.2707011721704737e+00
1.9356008261277800e+14 6.8307667636734060e-01 3.2800627875102473e+00
1.9356508416530028e+14 6.8317491184637935e-01 3.2894243319960048e+00
1.9357008571782256e+14 6.8327311143363301e-01 3.2987858055202928e+00
1.9357508727034488e+14 6.8337127519988883e-01 3.3081472079778873e+00
1.9358008882286716e+14 6.8346940321740357e-01 3.3175085392653330e+00
1.9358509037538947e+14 6.8356749555988827e-01 3.3268697992815639e+00
1.9359009192791175e+14 6.8366555230247428e-01 3.3362309879276260e+00
1.9359509348043406e+14 6.8376357352166595e-01 3.3455921051068431e+00
1.9360009503295634e+14 6.8386155929531578e-01 3.3549531507245938e+00
1.9360509658547862e+14 6.8395950970260855e-01 3.3643141246888733e+00
1.9361009813800094e+14 6.8405742482399812e-01 3.3736750269098450e+00
1.9361509969052322e+14 6.8415530474119524e-01 3.3830358572999000e+00
1.9362010124304553e+14 6.8425314953710303e-01 3.3923966157741634e+00
1.9362510279556781e+14 6.8435095929583334e-01 3.4017573022498389e+00
1.9363010434809009e+14 6.8444873410260920e-01 3.4111179166467656e+00
1.9363510590061241e+14 6.8454647404378821e-01 3.4204784588873962e+00
1.9364010745313469e+14 6.8464417920676213e-01 3.4298389288964102e+00
1.9364510900565700e+14 6.8474184967998974e-01 3.4391993266012877e+00
1.9365011055817928e+14 6.8483948555290108e-01 3.4485596519318169e+00
1.9365511211070156e+14 6.8493708691589128e-01 3.4579199048207108e+00
1.9366011366322388e+14 6.8503465386027684e-01 3.4672800852031074e+00
1.9366511521574616e+14 6.8513218647824259e-01 3.4766401930166615e+00
1.9367011676826847e+14 6.8522968486283231e-01 3.4860002282020477e+00
1.9367511832079075e+14 6.8532714910787895e-01 3.4953601907022507e+00
1.9368011987331303e+14 6.8542457930798839e-01 3.5047200804631147e+00
1.9368512142583534e+14 6.8552197555848227e-01 3.5140798974333514e+00
1.9369012297835762e+14 6.8561933795538088e-01 3.5234396415641203e+00
1.9369512453087994e+14 6.8571666659533348e-01 3.5327993128095461e+00
1.9370012608340222e+14 6.8581396157560781e-01 3.5421589111262879e+00
1.9370512763592450e+14 6.8591122299403229e-01 3.5515184364740753e+00
1.9371012918844681e+14 6.8600845094896257e-01 3.5608778888152708e+00
1.9371513074096909e+14 6.8610564553923270e-01 3.5702372681148842e+00
1.9372013229349141e+14 6.8620280686413315e-01 3.5795965743410867e+00
1.9372513384601369e+14 6.8629993502334541e-01 3.5889558074644894e+00
1.9373013539853600e+14 6.8639703011692488e-01 3.5983149674587378e+00
1.9373513695105828e+14 6.8649409224523728e-01 3.6076740543002499e+00
1.9374013850358056e+14 6.8659112150894841e-01 3.6170330679682592e+00
1.9374514005610288e+14 6.8668811800894813e-01 3.6263920084448396e+00
1.9375014160862516e+14 6.8678508184633658e-01 3.6357508757148720e+00
1.9375514316114747e+14 6.8688201312237074e-01 3.6451096697661578e+00
1.9376014471366975e+14 6.8697891193842542e-01 3.6544683905890820e+00
1.9376514626619203e+14 6.8707577839596379e-01 3.6638270381771840e+00
1.9377014781871434e+14 6.8717261259647011e-01 3.6731856125266740e+00
1.9377514937123662e+14 6.8726941464143843e-01 3.6825441136363950e+00
1.9378015092375894e+14 6.8736618463231469e-01 3.6919025415084112e+00
1.9378515247628122e+14 6.8746292267047260e-01 3.7012608961471902e+00
1.9379015402880350e+14 6.8755962885714639e-01 3.7106191775601629e+00
1.9379515558132581e+14 6.8765630329341076e-01 3.7199773857576948e+00
1.9380015713384809e+14 6.8775294608015392e-01 3.7293355207526360e+00
1.9380515868637041e+14 6.8784955731800190e-01 3.7386935825608378e+00
1.9381016023889269e+14 6.8794613710730879e-01 3.7480515712006404e+00
1.9381516179141497e+14 6.8804268554810477e-01 3.7574094866934429e+00
1.9382016334393728e+14 6.8813920274006446e-01 3.7667673290632062e+00
1.9382516489645956e+14 6.8823568878245689e-01 3.7761250983364225e+00
1.9383016644898188e+14 6.8833214377411711e-01 3.7854827945426539e+00
1.9383516800150416e+14 6.8842856781340878e-01 3.7948404177137598e+00
1.9384016955402644e+14 6.8852496099817762e-01 3.8041979678843871e+00
1.9384517110654875e+14 6.8862132342572280e-01 3.8135554450919797e+00
1.9385017265907103e+14 6.8871765519274886e-01 3.8229128493762685e+00
1.9385517421159334e+14 6.8881395639534626e-01 3.8322701807798176e+00
1.9386017576411562e+14 6.8891022712893735e-01 3.8416274393474970e+00
1.9386517731663794e+14 6.8900646748824979e-01 3.8509846251270670e+00
1.9387017886916022e+14 6.8910267756727728e-01 3.8603417381684220e+00
1.9387518042168250e+14 6.8919885745924747e-01 3.8696987785240857e+00
1.9388018197420481e+14 6.8929500725658499e-01 3.8790557462491968e+00
1.9388518352672709e+14 6.8939112705087335e-01 3.8884126414009961e+00
1.9389018507924941e+14 6.8948721693283288e-01 3.8977694640393188e+00
1.9389518663177169e+14 6.8958327699227151e-01 3.9071262142263077e+00
1.9390018818429397e+14 6.8967930731806326e-01 3.9164828920264214e+00
1.9390518973681628e+14 6.8977530799810860e-01 3.9258394975064235e+00
1.9391019128933856e+14 6.8987127911931478e-01 3.9351960307353182e+00
1.9391519284186088e+14 6.8996722076754446e-01 3.9445524917844086e+00
1.9392019439438316e+14 6.9006313302759636e-01 3.9539088807269516e+00
1.9392519594690544e+14 6.9015901598318030e-01 3.9632651976386764e+00
1.9393019749942775e+14 6.9025486971687844e-01 3.9726214425972639e+00
1.9393519905195003e+14 6.9035069431011331e-01 3.9819776156823266e+00
1.9394020060447234e+14 6.9044648984313439e-01 3.9913337169758440e+00
1.9394520215699462e+14 6.9054225639496725e-01 4.0006897465614877e+00
1.9395020370951691e+14 6.9063799404340664e-01 4.0100457045250177e+00
1.9395520526203922e+14 6.9073370286498026e-01 4.0194015909540983e+00
1.9396020681456150e+14 6.9082938293491525e-01 4.0287574059382703e+00
1.9396520836708381e+14 6.9092503432713348e-01 4.0381131495689147e+00
1.9397020991960609e+14 6.9102065711421179e-01 4.0474688219390451e+00
1.9397521147212838e+14 6.9111625136734822e-01 4.0568244231436790e+00
1.9398021302465069e+14 6.9121181715634272e-01 4.0661799532793879e+00
1.9398521457717297e+14 6.9130735454961700e-01 4.0755354124442604e+00
1.9399021612969528e+14 6.9140286361411996e-01 4.0848908007383322e+00
1.9399521768221756e+14 6.9149834441534908e-01 4.0942461182627934e+00
1.9400021923473984e+14 6.9159379701732937e-01 4.1036013651206016e+00
1.9400522078726216e+14 6.9168922148258105e-01 4.1129565414162412e+00
1.9401022233978444e+14 6.9178461787210355e-01 4.1223116472553434e+00
1.9401522389230675e+14 6.9187998624535685e-01 4.1316666827451627e+00
1.9402022544482903e+14 6.9197532666024875e-01 4.1410216479939947e+00
1.9402522699735134e+14 6.9207063917309986e-01 4.1503765431117756e+00
1.9403022854987362e+14 6.9216592383864906e-01 4.1597313682093109e+00
1.9403523010239591e+14 6.9226118071002296e-01 4.1690861233986993e+00
1.9404023165491822e+14 6.9235640983872615e-01 4.1784408087933365e+00
1.9404523320744050e+14 6.9245161127462596e-01 4.1877954245073701e+00
1.9405023475996281e+14 6.9254678506593537e-01 4.1971499706561577e+00
1.9405523631248509e+14 6.9264193125920115e-01 4.2065044473559805e+00
1.9406023786500738e+14 6.9273704989929752e-01 4.2158588547240221e+00
1.9406523941752969e+14 6.9283214102940505e-01 4.2252131928783339e+00
1.9407024097005197e+14 6.9292720469100721e-01 4.2345674619377709e+00
1.9407524252257428e+14 6.9302224092387088e-01 4.2439216620219806e+00
1.9408024407509656e+14 6.9311724976605316e-01 4.2532757932511300e+00
1.9408524562761884e+14 6.9321223125387765e-01 4.2626298557463347e+00
1.9409024718014116e+14 6.9330718542193503e-01 4.2719838496291382e+00
1.9409524873266344e+14 6.9340211230306459e-01 4.2813377750214858e+00
1.9410025028518575e+14 6.9349701192837321e-01 4.2906916320461663e+00
1.9410525183770803e+14 6.9359188432719887e-01 4.3000454208260468e+00
1.9411025339023031e+14 6.9368672952712551e-01 4.3093991414845787e+00
1.9411525494275262e+14 6.9378154755397203e-01 4.3187527941454951e+00
1.9412025649527491e+14 6.9387633843179730e-01 4.3281063789328034e+00
1.9412525804779722e+14 6.9397110218288549e-01 4.3374598959707864e+00
1.9413025960031950e+14 6.9406583882774953e-01 4.3468133453836870e+00
1.9413526115284178e+14 6.9416054838514152e-01 4.3561667272961770e+00
1.9414026270536409e+14 6.9425523087203045e-01 4.3655200418328146e+00
1.9414526425788638e+14 6.9434988630362104e-01 4.3748732891180468e+00
1.9415026581040869e+14 6.9444451469335333e-01 4.3842264692766308e+00
1.9415526736293097e+14 6.9453911605289054e-01 4.3935795824328352e+00
1.9416026891545325e+14 6.9463369039214851e-01 4.4029326287109800e+00
1.9416527046797556e+14 6.9472823771925718e-01 4.4122856082353046e+00
1.9417027202049784e+14 6.9482275804061877e-01 4.4216385211294948e+00
1.9417527357302016e+14 6.9491725136088323e-01 4.4309913675172119e+00
1.9418027512554244e+14 6.9501171768292691e-01 4.4403441475214844e+00
1.9418527667806475e+14 6.9510615700792511e-01 4.4496968612652532e+00
1.9419027823058703e+14 6.9520056933530805e-01 4.4590495088707485e+00
1.9419527978310931e+14 6.9529495466278968e-01 4.4684020904597350e+00
1.9420028133563162e+14 6.9538931298635243e-01 4.4777546061536260e+00
1.9420528288815391e+14 6.9548364430031184e-01 4.4871070560729160e+00
1.9421028444067622e+14 6.9557794859726430e-01 4.4964594403376363e+00
1.9421528599319850e+14 6.9567222586812083e-01 4.5058117590670657e+00
1.9422028754572078e+14 6.9576647610214837e-01 4.5151640123797208e+00
1.9422528909824309e+14 6.9586069928694028e-01 4.5245162003933119e+00
1.9423029065076538e+14 6.9595489540845268e-01 4.5338683232247181e+00
1.9423529220328769e+14 6.9604906445100556e-01 4.5432203809899594e+00
1.9424029375580997e+14 6.9614320639730953e-01 4.5525723738038826e+00
1.9424529530833225e+14 6.9623732122847182e-01 4.5619243017806976e+00
1.9425029686085456e+14 6.9633140892402245e-01 4.5712761650333862e+00
1.9425529841337684e+14 6.9642546946191053e-01 4.5806279636737104e+00
1.9426029996589916e+14 6.9651950281855368e-01 4.5899796978126650e+00
1.9426530151842144e+14 6.9661350896882390e-01 4.5993313675597136e+00
1.9427030307094372e+14 6.9670748788607928e-01 4.6086829730233099e+00
1.9427530462346603e+14 6.9680143954219398e-01 4.6180345143106125e+00
1.9428030617598831e+14 6.9689536390755058e-01 4.6273859915274720e+00
1.9428530772851062e+14 6.9698926095109104e-01 4.6367374047784580e+00
1.9429030928103291e+14 6.9708313064031213e-01 4.6460887541665645e+00
1.9429531083355519e+14 6.9717697294131065e-01 4.6554400397936577e+00
1.9430031238607750e+14 6.9727078781877694e-01 4.6647912617600058e+00
1.9430531393859978e+14 6.9736457523604478e-01 4.6741424201642330e+00
1.9431031549112209e+14 6.9745833515509914e-01 4.6834935151037840e+00
1.9431531704364438e+14 6.9755206753659715e-01 4.6928445466741771e+00
1.9432031859616669e+14 6.9764577233990521e-01 4.7021955149695298e+00
1.9432532014868897e+14 6.9773944952311651e-01 4.7115464200822705e+00
1.9433032170121125e+14 6.9783309904306978e-01 4.7208972621031648e+00
1.9433532325373356e+14 6.9792672085538865e-01 4.7302480411213041e+00
1.9434032480625584e+14 6.9802031491449212e-01 4.7395987572238454e+00
1.9434532635877816e+14 6.9811388117363526e-01 4.7489494104965413e+00
1.9435032791130044e+14 6.9820741958492716e-01 4.7583000010229659e+00
1.9435532946382272e+14 6.9830093009936012e-01 4.7676505288850271e+00
1.9436033101634503e+14 6.9839441266684177e-01 4.7770009941629361e+00
1.9436533256886731e+14 6.9848786723621181e-01 4.7863513969346823e+00
1.9437033412138962e+14 6.9858129375528288e-01 4.7957017372765653e+00
1.9437533567391191e+14 6.9867469217086986e-01 4.8050520152628735e+00
1.9438033722643419e+14 6.9876806242880918e-01 4.8144022309659542e+00
1.9438533877895650e+14 6.9886140447398803e-01 4.8237523844561219e+00
1.9439034033147878e+14 6.9895471825038114e-01 4.8331024758017174e+00
1.9439534188400109e+14 6.9904800370110043e-01 4.8424525050690788e+00
1.9440034343652338e+14 6.9914126076836547e-01 4.8518024723222535e+00
1.9440534498904566e+14 6.9923448939360344e-01 4.8611523776235606e+00
1.9441034654156797e+14 6.9932768951744906e-01 4.8705022210330435e+00
1.9441534809409025e+14 6.9942086107976487e-01 4.8798520026084500e+00
1.9442034964661256e+14 6.9951400401968356e-01 4.8892017224057938e+00
1.9442535119913484e+14 6.9960711827565303e-01 4.8985513804785414e+00
1.9443035275165712e+14 6.9970020378545295e-01 4.9079009768782011e+00
1.9443535430417944e+14 6.9979326048623136e-01 4.9172505116540730e+00
1.9444035585670172e+14 6.9988628831453470e-01 4.9265999848532136e+00
1.9444535740922403e+14 6.9997928720633806e-01 4.9359493965205736e+00
1.9445035896174631e+14 7.0007225709709031e-01 4.9452987466986071e+00
1.9445536051426862e+14 7.0016519792174259e-01 4.9546480354279554e+00
1.9446036206679091e+14 7.0025810961476609e-01 4.9639972627466431e+00
1.9446536361931319e+14 7.0035099211020369e-01 4.9733464286905669e+00
1.9447036517183550e+14 7.0044384534169635e-01 4.9826955332935405e+00
1.9447536672435778e+14 7.0053666924252311e-01 4.9920445765868191e+00
1.9448036827688009e+14 7.0062946374561319e-01 5.0013935585995597e+00
1.9448536982940238e+14 7.0072222878361146e-01 5.0107424793586057e+00
1.9449037138192466e+14 7.0081496428888879e-01 5.0200913388885233e+00
1.9449537293444697e+14 7.0090767019357170e-01 5.0294401372116377e+00
1.9450037448696925e+14 7.0100034642960640e-01 5.0387888743477820e+00
1.9450537603949156e+14 7.0109299292875871e-01 5.0481375503148804e+00
1.9451037759201384e+14 7.0118560962266674e-01 5.0574861651281875e+00
1.9451537914453612e+14 7.0127819644286193e-01 5.0668347188008482e+00
1.9452038069705844e+14 7.0137075332082466e-01 5.0761832113438645e+00
1.9452538224958072e+14 7.0146328018798587e-01 5.0855316427656714e+00
1.9453038380210303e+14 7.0155577697578730e-01 5.0948800130726077e+00
1.9453538535462531e+14 7.0164824361570188e-01 5.1042283222687121e+00
1.9454038690714759e+14 7.0174068003926837e-01 5.1135765703557468e+00
1.9454538845966991e+14 7.0183308617813689e-01 5.1229247573332328e+00
1.9455039001219219e+14 7.0192546196407202e-01 5.1322728831984303e+00
1.9455539156471450e+14 7.0201780732902164e-01 5.1416209479464285e+00
1.9456039311723678e+14 7.0211012220511881e-01 5.1509689515698582e+00
1.9456539466975906e+14 7.0220240652473809e-01 5.1603168940594637e+00
1.9457039622228138e+14 7.0229466022051112e-01 5.1696647754036134e+00
1.9457539777480366e+14 7.0238688322537379e-01 5.1790125955883557e+00
1.9458039932732597e+14 7.0247907547257227e-01 5.1883603545978705e+00
1.9458540087984825e+14 7.0257123689573420e-01 5.1977080524138684e+00
1.9459040243237053e+14 7.0266336742885749e-01 5.2070556890160846e+00
1.9459540398489284e+14 7.0275546700637137e-01 5.2164032643820839e+00
1.9460040553741512e+14 7.0284753556315438e-01 5.2257507784873045e+00
1.9460540708993744e+14 7.0293957303457244e-01 5.2350982313051606e+00
1.9461040864245972e+14 7.0303157935649396e-01 5.2444456228067606e+00
1.9461541019498203e+14 7.0312355446534658e-01 5.2537929529615308e+00
1.9462041174750431e+14 7.0321549829811691e-01 5.2631402217364949e+00
1.9462541330002659e+14 7.0330741079239745e-01 5.2724874290968220e+00
1.9463041485254891e+14 7.0339929188641237e-01 5.2818345750058340e+00
1.9463541640507119e+14 7.0349114151904457e-01 5.2911816594245895e+00
1.9464041795759350e+14 7.0358295962986750e-01 5.3005286823124456e+00
1.9464541951011578e+14 7.0367474615916825e-01 5.3098756436265955e+00
1.9465042106263806e+14 7.0376650104797234e-01 5.3192225433226286e+00
1.9465542261516038e+14 7.0385822423808320e-01 5.3285693813541366e+00
1.9466042416768266e+14 7.0394991567209919e-01 5.3379161576726943e+00
1.9466542572020497e+14 7.0404157529343381e-01 5.3472628722284448e+00
1.9467042727272725e+14 7.0413320304636084e-01 5.3566095249693744e+00
("out1","mode 1",1,"out1",1,"transmission")
(500, 3)
1.9217465256410256e+14 0.0000000000000000e+00 0.0000000000000000e+00
1.9217965411662484e+14 0.0000000000000000e+00 0.0000000000000000e+00
1.9218465566914716e+14 0.0000000000000000e+00 0.0000000000000000e+00
1.9218965722166944e+14 0.0000000000000000e+00 0.0000000000000000e+00
1.9219465877419175e+14 0.0000000000000000e+00 0.0000000000000000e+00
1.9219966032671403e+14 0.0000000000000000e+00 0.0000000000000000e+00
1.9220466187923631e+14 0.0000000000000000e+00 0.0000000000000000e+00
1.9220966343175862e+14 0.0000000000000000e+00 0.0000000000000000e+00
1.9221466498428091e+14 0.0000000000000000e+00 0.0000000000000000e+00
1.9221966653680322e+14 0.0000000000000000e+00 0.0000000000000000e+00
1.9222466808932550e+14 0.0000000000000000e+00 0.0000000000000000e+00
1.9222966964184778e+14 0.0000000000000000e+00 0.0000000000000000e+00
1.9223467119437009e+14 0.0000000000000000e+00 0.0000000000000000e+00
1.9223967274689238e+14 0.0000000000000000e+00 0.0000000000000000e+00
1.9224467429941469e+14 0.0000000000000000e+00 0.0000000000000000e+00
1.9224967585193697e+14 0.0000000000000000e+00 0.0000000000000000e+00
1.9225467740445928e+14 0.0000000000000000e+00 0.0000000000000000e+00
1.9225967895698156e+14 0.0000000000000000e+00 0.0000000000000000e+00
1.9226468050950384e+14 0.0000000000000000e+00 0.0000000000000000e+00
1.9226968206202616e+14 0.0000000000000000e+00 0.0000000000000000e+00
1.9227468361454844e+14 0.0000000000000000e+00 0.0000000000000000e+00
1.9227968516707075e+14 0.0000000000000000e+00 0.0000000000000000e+00
1.9228468671959303e+14 0.0000000000000000e+00 0.0000000000000000e+00
1.9228968827211531e+14 0.0000000000000000e+00 0.0000000000000000e+00
1.9229468982463762e+14 0.0000000000000000e+00 0.0000000000000000e+00
1.9229969137715991e+14 0.0000000000000000e+00 0.0000000000000000e+00
1.9230469292968222e+14 0.0000000000000000e+00 0.0000000000000000e+00
1.9230969448220450e+14 0.0000000000000000e+00 0.0000000000000000e+00
1.9231469603472678e+14 0.0000000000000000e+00 0.0000000000000000e+00
1.9231969758724909e+14 0.0000000000000000e+00 0.0000000000000000e+00
1.9232469913977138e+14 0.0000000000000000e+00 0.0000000000000000e+00
1.9232970069229369e+14 0.0000000000000000e+00 0.0000000000000000e+00
1.9233470224481597e+14 0.0000000000000000e+00 0.0000000000000000e+00
1.9233970379733825e+14 0.0000000000000000e+00 0.0000000000000000e+00
1.9234470534986056e+14 0.0000000000000000e+00 0.0000000000000000e+00
1.9234970690238284e+14 0.0000000000000000e+00 0.0000000000000000e+00
1.9235470845490516e+14 0.0000000000000000e+00 0.0000000000000000e+00
1.9235971000742744e+14 0.0000000000000000e+00 0.0000000000000000e+00
1.9236471155994972e+14 0.0000000000000000e+00 0.0000000000000000e+00
1.9236971311247203e+14 0.0000000000000000e+00 0.0000000000000000e+00
1.9237471466499431e+14 0.0000000000000000e+00 0.0000000000000000e+00
1.9237971621751662e+14 0.0000000000000000e+00 0.0000000000000000e+00
1.9238471777003891e+14 0.0000000000000000e+00 0.0000000000000000e+00
1.9238971932256119e+14 0.0000000000000000e+00 0.0000000000000000e+00
1.9239472087508350e+14 0.0000000000000000e+00 0.0000000000000000e+00
1.9239972242760578e+14 0.0000000000000000e+00 0.0000000000000000e+00
1.9240472398012809e+14 0.0000000000000000e+00 0.0000000000000000e+00
1.9240972553265038e+14 0.0000000000000000e+00 0.0000000000000000e+00
1.9241472708517269e+14 0.0000000000000000e+00 0.0000000000000000e+00
1.9241972863769497e+14 0.0000000000000000e+00 0.0000000000000000e+00
1.9242473019021725e+14 0.0000000000000000e+00 0.0000000000000000e+00
1.9242973174273956e+14 0.0000000000000000e+00 0.0000000000000000e+00
1.9243473329526184e+14 0.0000000000000000e+00 0.0000000000000000e+00
1.9243973484778416e+14 0.0000000000000000e+00 0.0000000000000000e+00
1.9244473640030644e+14 0.0000000000000000e+00 0.0000000000000000e+00
1.9244973795282872e+14 0.0000000000000000e+00 0.0000000000000000e+00
1.9245473950535103e+14 0.0000000000000000e+00 0.0000000000000000e+00
1.9245974105787331e+14 0.0000000000000000e+00 0.0000000000000000e+00
1.9246474261039562e+14 0.0000000000000000e+00 0.0000000000000000e+00
1.9246974416291791e+14 0.0000000000000000e+00 0.0000000000000000e+00
1.9247474571544019e+14 0.0000000000000000e+00 0.0000000000000000e+00
1.9247974726796250e+14 0.0000000000000000e+00 0.0000000000000000e+00
1.9248474882048478e+14 0.0000000000000000e+00 0.0000000000000000e+00
1.9248975037300709e+14 0.0000000000000000e+00 0.0000000000000000e+00
1.9249475192552938e+14 0.0000000000000000e+00 0.0000000000000000e+00
1.9249975347805166e+14 0.0000000000000000e+00 0.0000000000000000e+00
1.9250475503057397e+14 0.0000000000000000e+00 0.0000000000000000e+00
1.9250975658309625e+14 0.0000000000000000e+00 0.0000000000000000e+00
1.9251475813561856e+14 0.0000000000000000e+00 0.0000000000000000e+00
1.9251975968814084e+14 0.0000000000000000e+00 0.0000000000000000e+00
1.9252476124066312e+14 0.0000000000000000e+00 0.0000000000000000e+00
1.9252976279318544e+14 0.0000000000000000e+00 0.0000000000000000e+00
1.9253476434570772e+14 0.0000000000000000e+00 0.0000000000000000e+00
1.9253976589823003e+14 0.0000000000000000e+00 0.0000000000000000e+00
1.9254476745075231e+14 0.0000000000000000e+00 0.0000000000000000e+00
1.9254976900327462e+14 0.0000000000000000e+00 0.0000000000000000e+00
1.9255477055579691e+14 0.0000000000000000e+00 0.0000000000000000e+00
1.9255977210831919e+14 0.0000000000000000e+00 0.0000000000000000e+00
1.9256477366084150e+14 0.0000000000000000e+00 0.0000000000000000e+00
1.9256977521336378e+14 0.0000000000000000e+00 0.0000000000000000e+00
1.9257477676588609e+14 0.0000000000000000e+00 0.0000000000000000e+00
1.9257977831840838e+14 0.0000000000000000e+00 0.0000000000000000e+00
1.9258477987093066e+14 0.0000000000000000e+00 0.0000000000000000e+00
1.9258978142345297e+14 0.0000000000000000e+00 0.0000000000000000e+00
1.9259478297597525e+14 0.0000000000000000e+00 0.0000000000000000e+00
1.9259978452849756e+14 0.0000000000000000e+00 0.0000000000000000e+00
1.9260478608101984e+14 0.0000000000000000e+00 0.0000000000000000e+00
1.9260978763354212e+14 0.0000000000000000e+00 0.0000000000000000e+00
1.9261478918606444e+14 0.0000000000000000e+00 0.0000000000000000e+00
1.9261979073858672e+14 0.0000000000000000e+00 0.0000000000000000e+00
1.9262479229110903e+14 0.0000000000000000e+00 0.0000000000000000e+00
1.9262979384363131e+14 0.0000000000000000e+00 0.0000000000000000e+00
1.9263479539615359e+14 0.0000000000000000e+00 0.0000000000000000e+00
1.9263979694867591e+14 0.0000000000000000e+00 0.0000000000000000e+00
1.9264479850119819e+14 0.0000000000000000e+00 0.0000000000000000e+00
1.9264980005372050e+14 0.0000000000000000e+00 0.0000000000000000e+00
1.9265480160624278e+14 0.0000000000000000e+00 0.0000000000000000e+00
1.9265980315876506e+14 0.0000000000000000e+00 0.0000000000000000e+00
1.9266480471128738e+14 0.0000000000000000e+00 0.0000000000000000e+00
1.9266980626380966e+14 0.0000000000000000e+00 0.0000000000000000e+00
1.9267480781633197e+14 0.0000000000000000e+00 0.0000000000000000e+00
1.9267980936885425e+14 0.0000000000000000e+00 0.0000000000000000e+00
1.9268481092137653e+14 0.0000000000000000e+00 0.0000000000000000e+00
1.9268981247389884e+14 0.0000000000000000e+00 0.0000000000000000e+00
1.9269481402642112e+14 0.0000000000000000e+00 0.0000000000000000e+00
1.9269981557894344e+14 0.0000000000000000e+00 0.0000000000000000e+00
1.9270481713146572e+14 0.0000000000000000e+00 0.0000000000000000e+00
1.9270981868398803e+14 0.0000000000000000e+00 0.0000000000000000e+00
1.9271482023651031e+14 0.0000000000000000e+00 0.0000000000000000e+00
1.9271982178903259e+14 0.0000000000000000e+00 0.0000000000000000e+00
1.9272482334155491e+14 0.0000000000000000e+00 0.0000000000000000e+00
1.9272982489407719e+14 0.0000000000000000e+00 0.0000000000000000e+00
1.9273482644659950e+14 0.0000000000000000e+00 0.0000000000000000e+00
1.9273982799912178e+14 0.0000000000000000e+00 0.0000000000000000e+00
1.9274482955164406e+14 0.0000000000000000e+00 0.0000000000000000e+00
1.9274983110416638e+14 0.0000000000000000e+00 0.0000000000000000e+00
1.9275483265668866e+14 0.0000000000000000e+00 0.0000000000000000e+00
1.9275983420921097e+14 0.0000000000000000e+00 0.0000000000000000e+00
1.9276483576173325e+14 0.0000000000000000e+00 0.0000000000000000e+00
1.9276983731425553e+14 0.0000000000000000e+00 0.0000000000000000e+00
1.9277483886677784e+14 0.0000000000000000e+00 0.0000000000000000e+00
1.9277984041930012e+14 0.0000000000000000e+00 0.0000000000000000e+00
1.9278484197182244e+14 0.0000000000000000e+00 0.0000000000000000e+00
1.9278984352434472e+14 0.0000000000000000e+00 0.0000000000000000e+00
1.9279484507686700e+14 0.0000000000000000e+00 0.0000000000000000e+00
1.9279984662938931e+14 0.0000000000000000e+00 0.0000000000000000e+00
1.9280484818191159e+14 0.0000000000000000e+00 0.0000000000000000e+00
1.9280984973443391e+14 0.0000000000000000e+00 0.0000000000000000e+00
1.9281485128695619e+14 0.0000000000000000e+00 0.0000000000000000e+00
1.9281985283947847e+14 0.0000000000000000e+00 0.0000000000000000e+00
1.9282485439200078e+14 0.0000000000000000e+00 0.0000000000000000e+00
1.9282985594452306e+14 0.0000000000000000e+00 0.0000000000000000e+00
1.9283485749704538e+14 0.0000000000000000e+00 0.0000000000000000e+00
1.9283985904956766e+14 0.0000000000000000e+00 0.0000000000000000e+00
1.9284486060208997e+14 0.0000000000000000e+00 0.0000000000000000e+00
1.9284986215461225e+14 0.0000000000000000e+00 0.0000000000000000e+00
1.9285486370713453e+14 0.0000000000000000e+00 0.0000000000000000e+00
1.9285986525965684e+14 0.0000000000000000e+00 0.0000000000000000e+00
1.9286486681217912e+14 0.0000000000000000e+00 0.0000000000000000e+00
1.9286986836470144e+14 0.0000000000000000e+00 0.0000000000000000e+00
1.9287486991722372e+14 0.0000000000000000e+00 0.0000000000000000e+00
1.9287987146974600e+14 0.0000000000000000e+00 0.0000000000000000e+00
1.9288487302226831e+14 0.0000000000000000e+00 0.0000000000000000e+00
1.9288987457479059e+14 0.0000000000000000e+00 0.0000000000000000e+00
1.9289487612731291e+14 0.0000000000000000e+00 0.0000000000000000e+00
1.9289987767983519e+14 0.0000000000000000e+00 0.0000000000000000e+00
1.9290487923235747e+14 0.0000000000000000e+00 0.0000000000000000e+00
1.9290988078487978e+14 0.0000000000000000e+00 0.0000000000000000e+00
1.9291488233740206e+14 0.0000000000000000e+00 0.0000000000000000e+00
1.9291988388992438e+14 0.0000000000000000e+00 0.0000000000000000e+00
1.9292488544244666e+14 0.0000000000000000e+00 0.0000000000000000e+00
1.9292988699496894e+14 0.0000000000000000e+00 0.0000000000000000e+00
1.9293488854749125e+14 0.0000000000000000e+00 0.0000000000000000e+00
1.9293989010001353e+14 0.0000000000000000e+00 0.0000000000000000e+00
1.9294489165253584e+14 0.0000000000000000e+00 0.0000000000000000e+00
1.9294989320505812e+14 0.0000000000000000e+00 0.0000000000000000e+00
1.9295489475758041e+14 0.0000000000000000e+00 0.0000000000000000e+00
1.9295989631010272e+14 0.0000000000000000e+00 0.0000000000000000e+00
1.9296489786262500e+14 0.0000000000000000e+00 0.0000000000000000e+00
1.9296989941514731e+14 0.0000000000000000e+00 0.0000000000000000e+00
1.9297490096766959e+14 0.0000000000000000e+00 0.0000000000000000e+00
1.9297990252019188e+14 0.0000000000000000e+00 0.0000000000000000e+00
1.9298490407271419e+14 0.0000000000000000e+00 0.0000000000000000e+00
1.9298990562523647e+14 0.0000000000000000e+00 0.0000000000000000e+00
1.9299490717775878e+14 0.0000000000000000e+00 0.0000000000000000e+00
1.9299990873028106e+14 0.0000000000000000e+00 0.0000000000000000e+00
1.9300491028280338e+14 0.0000000000000000e+00 0.0000000000000000e+00
1.9300991183532566e+14 0.0000000000000000e+00 0.0000000000000000e+00
1.9301491338784794e+14 0.0000000000000000e+00 0.0000000000000000e+00
1.9301991494037025e+14 0.0000000000000000e+00 0.0000000000000000e+00
1.9302491649289253e+14 0.0000000000000000e+00 0.0000000000000000e+00
1.9302991804541484e+14 0.0000000000000000e+00 0.0000000000000000e+00
1.9303491959793712e+14 0.0000000000000000e+00 0.0000000000000000e+00
1.9303992115045941e+14 0.0000000000000000e+00 0.0000000000000000e+00
1.9304492270298172e+14 0.0000000000000000e+00 0.0000000000000000e+00
1.9304992425550400e+14 0.0000000000000000e+00 0.0000000000000000e+00
1.9305492580802631e+14 0.0000000000000000e+00 0.0000000000000000e+00
1.9305992736054859e+14 0.0000000000000000e+00 0.0000000000000000e+00
1.9306492891307088e+14 0.0000000000000000e+00 0.0000000000000000e+00
1.9306993046559319e+14 0.0000000000000000e+00 0.0000000000000000e+00
1.9307493201811547e+14 0.0000000000000000e+00 0.0000000000000000e+00
1.9307993357063778e+14 0.0000000000000000e+00 0.0000000000000000e+00
1.9308493512316006e+14 0.0000000000000000e+00 0.0000000000000000e+00
1.9308993667568234e+14 0.0000000000000000e+00 0.0000000000000000e+00
1.9309493822820466e+14 0.0000000000000000e+00 0.0000000000000000e+00
1.9309993978072694e+14 0.0000000000000000e+00 0.0000000000000000e+00
1.9310494133324925e+14 0.0000000000000000e+00 0.0000000000000000e+00
1.9310994288577153e+14 0.0000000000000000e+00 0.0000000000000000e+00
1.9311494443829381e+14 0.0000000000000000e+00 0.0000000000000000e+00
1.9311994599081612e+14 0.0000000000000000e+00 0.0000000000000000e+00
1.9312494754333841e+14 0.0000000000000000e+00 0.0000000000000000e+00
1.9312994909586072e+14 0.0000000000000000e+00 0.0000000000000000e+00
1.9313495064838300e+14 0.0000000000000000e+00 0.0000000000000000e+00
1.9313995220090531e+14 0.0000000000000000e+00 0.0000000000000000e+00
1.9314495375342759e+14 0.0000000000000000e+00 0.0000000000000000e+00
1.9314995530594988e+14 0.0000000000000000e+00 0.0000000000000000e+00
1.9315495685847219e+14 0.0000000000000000e+00 0.0000000000000000e+00
1.9315995841099447e+14 0.0000000000000000e+00 0.0000000000000000e+00
1.9316495996351678e+14 0.0000000000000000e+00 0.0000000000000000e+00
1.9316996151603906e+14 0.0000000000000000e+00 0.0000000000000000e+00
1.9317496306856134e+14 0.0000000000000000e+00 0.0000000000000000e+00
1.9317996462108366e+14 0.0000000000000000e+00 0.0000000000000000e+00
1.9318496617360594e+14 0.0000000000000000e+00 0.0000000000000000e+00
1.9318996772612825e+14 0.0000000000000000e+00 0.0000000000000000e+00
1.9319496927865053e+14 0.0000000000000000e+00 0.0000000000000000e+00
1.9319997083117281e+14 0.0000000000000000e+00 0.0000000000000000e+00
1.9320497238369512e+14 0.0000000000000000e+00 0.0000000000000000e+00
1.9320997393621741e+14 0.0000000000000000e+00 0.0000000000000000e+00
1.9321497548873972e+14 0.0000000000000000e+00 0.0000000000000000e+00
1.9321997704126200e+14 0.0000000000000000e+00 0.0000000000000000e+00
1.9322497859378428e+14 0.0000000000000000e+00 0.0000000000000000e+00
1.9322998014630659e+14 0.0000000000000000e+00 0.0000000000000000e+00
1.9323498169882888e+14 0.0000000000000000e+00 0.0000000000000000e+00
1.9323998325135119e+14 0.0000000000000000e+00 0.0000000000000000e+00
1.9324498480387347e+14 0.0000000000000000e+00 0.0000000000000000e+00
1.9324998635639575e+14 0.0000000000000000e+00 0.0000000000000000e+00
1.9325498790891806e+14 0.0000000000000000e+00 0.0000000000000000e+00
1.9325998946144034e+14 0.0000000000000000e+00 0.0000000000000000e+00
1.9326499101396266e+14 0.0000000000000000e+00 0.0000000000000000e+00
1.9326999256648494e+14 0.0000000000000000e+00 0.0000000000000000e+00
1.9327499411900722e+14 0.0000000000000000e+00 0.0000000000000000e+00
1.9327999567152953e+14 0.0000000000000000e+00 0.0000000000000000e+00
1.9328499722405181e+14 0.0000000000000000e+00 0.0000000000000000e+00
1.9328999877657412e+14 0.0000000000000000e+00 0.0000000000000000e+00
1.9329500032909641e+14 0.0000000000000000e+00 0.0000000000000000e+00
1.9330000188161872e+14 0.0000000000000000e+00 0.0000000000000000e+00
1.9330500343414100e+14 0.0000000000000000e+00 0.0000000000000000e+00
1.9331000498666328e+14 0.0000000000000000e+00 0.0000000000000000e+00
1.9331500653918559e+14 0.0000000000000000e+00 0.0000000000000000e+00
1.9332000809170788e+14 0.0000000000000000e+00 0.0000000000000000e+00
1.9332500964423019e+14 0.0000000000000000e+00 0.0000000000000000e+00
1.9333001119675247e+14 0.0000000000000000e+00 0.0000000000000000e+00
1.9333501274927475e+14 0.0000000000000000e+00 0.0000000000000000e+00
1.9334001430179706e+14 0.0000000000000000e+00 0.0000000000000000e+00
1.9334501585431934e+14 0.0000000000000000e+00 0.0000000000000000e+00
1.9335001740684166e+14 0.0000000000000000e+00 0.0000000000000000e+00
1.9335501895936394e+14 0.0000000000000000e+00 0.0000000000000000e+00
1.9336002051188622e+14 0.0000000000000000e+00 0.0000000000000000e+00
1.9336502206440853e+14 0.0000000000000000e+00 0.0000000000000000e+00
1.9337002361693081e+14 0.0000000000000000e+00 0.0000000000000000e+00
1.9337502516945312e+14 0.0000000000000000e+00 0.0000000000000000e+00
1.9338002672197541e+14 0.0000000000000000e+00 0.0000000000000000e+00
1.9338502827449769e+14 0.0000000000000000e+00 0.0000000000000000e+00
1.9339002982702000e+14 0.0000000000000000e+00 0.0000000000000000e+00
1.9339503137954228e+14 0.0000000000000000e+00 0.0000000000000000e+00
1.9340003293206459e+14 0.0000000000000000e+00 0.0000000000000000e+00
1.9340503448458688e+14 0.0000000000000000e+00 0.0000000000000000e+00
1.9341003603710916e+14 0.0000000000000000e+00 0.0000000000000000e+00
1.9341503758963147e+14 0.0000000000000000e+00 0.0000000000000000e+00
1.9342003914215375e+14 0.0000000000000000e+00 0.0000000000000000e+00
1.9342504069467606e+14 0.0000000000000000e+00 0.0000000000000000e+00
1.9343004224719834e+14 0.0000000000000000e+00 0.0000000000000000e+00
1.9343504379972066e+14 0.0000000000000000e+00 0.0000000000000000e+00
1.9344004535224294e+14 0.0000000000000000e+00 0.0000000000000000e+00
1.9344504690476522e+14 0.0000000000000000e+00 0.0000000000000000e+00
1.9345004845728753e+14 0.0000000000000000e+00 0.0000000000000000e+00
1.9345505000980981e+14 0.0000000000000000e+00 0.0000000000000000e+00
1.9346005156233212e+14 0.0000000000000000e+00 0.0000000000000000e+00
1.9346505311485441e+14 0.0000000000000000e+00 0.0000000000000000e+00
1.9347005466737669e+14 0.0000000000000000e+00 0.0000000000000000e+00
1.9347505621989900e+14 0.0000000000000000e+00 0.0000000000000000e+00
1.9348005777242128e+14 0.0000000000000000e+00 0.0000000000000000e+00
1.9348505932494359e+14 0.0000000000000000e+00 0.0000000000000000e+00
1.9349006087746588e+14 0.0000000000000000e+00 0.0000000000000000e+00
1.9349506242998816e+14 0.0000000000000000e+00 0.0000000000000000e+00
1.9350006398251047e+14 0.0000000000000000e+00 0.0000000000000000e+00
1.9350506553503275e+14 0.0000000000000000e+00 0.0000000000000000e+00
1.9351006708755506e+14 0.0000000000000000e+00 0.0000000000000000e+00
1.9351506864007734e+14 0.0000000000000000e+00 0.0000000000000000e+00
1.9352007019259962e+14 0.0000000000000000e+00 0.0000000000000000e+00
1.9352507174512194e+14 0.0000000000000000e+00 0.0000000000000000e+00
1.9353007329764422e+14 0.0000000000000000e+00 0.0000000000000000e+00
1.9353507485016653e+14 0.0000000000000000e+00 0.0000000000000000e+00
1.9354007640268881e+14 0.0000000000000000e+00 0.0000000000000000e+00
1.9354507795521109e+14 0.0000000000000000e+00 0.0000000000000000e+00
1.9355007950773341e+14 0.0000000000000000e+00 0.0000000000000000e+00
1.9355508106025569e+14 0.0000000000000000e+00 0.0000000000000000e+00
1.9356008261277800e+14 0.0000000000000000e+00 0.0000000000000000e+00
1.9356508416530028e+14 0.0000000000000000e+00 0.0000000000000000e+00
1.9357008571782256e+14 0.0000000000000000e+00 0.0000000000000000e+00
1.9357508727034488e+14 0.0000000000000000e+00 0.0000000000000000e+00
1.9358008882286716e+14 0.0000000000000000e+00 0.0000000000000000e+00
1.9358509037538947e+14 0.0000000000000000e+00 0.0000000000000000e+00
1.9359009192791175e+14 0.0000000000000000e+00 0.0000000000000000e+00
1.9359509348043406e+14 0.0000000000000000e+00 0.0000000000000000e+00
1.9360009503295634e+14 0.0000000000000000e+00 0.0000000000000000e+00
1.9360509658547862e+14 0.0000000000000000e+00 0.0000000000000000e+00
1.9361009813800094e+14 0.0000000000000000e+00 0.0000000000000000e+00
1.9361509969052322e+14 0.0000000000000000e+00 0.0000000000000000e+00
1.9362010124304553e+14 0.0000000000000000e+00 0.0000000000000000e+00
1.9362510279556781e+14 0.0000000000000000e+00 0.0000000000000000e+00
1.9363010434809009e+14 0.0000000000000000e+00 0.0000000000000000e+00
1.9363510590061241e+14 0.0000000000000000e+00 0.0000000000000000e+00
1.9364010745313469e+14 0.0000000000000000e+00 0.0000000000000000e+00
1.9364510900565700e+14 0.0000000000000000e+00 0.0000000000000000e+00
1.9365011055817928e+14 0.0000000000000000e+00 0.0000000000000000e+00
1.9365511211070156e+14 0.0000000000000000e+00 0.0000000000000000e+00
1.9366011366322388e+14 0.0000000000000000e+00 0.0000000000000000e+00
1.9366511521574616e+14 0.0000000000000000e+00 0.0000000000000000e+00
1.9367011676826847e+14 0.0000000000000000e+00 0.0000000000000000e+00
1.9367511832079075e+14 0.0000000000000000e+00 0.0000000000000000e+00
1.9368011987331303e+14 0.0000000000000000e+00 0.0000000000000000e+00
1.9368512142583534e+14 0.0000000000000000e+00 0.0000000000000000e+00
1.9369012297835762e+14 0.0000000000000000e+00 0.0000000000000000e+00
1.9369512453087994e+14 0.0000000000000000e+00 0.0000000000000000e+00
1.9370012608340222e+14 0.0000000000000000e+00 0.0000000000000000e+00
1.9370512763592450e+14 0.0000000000000000e+00 0.0000000000000000e+00
1.9371012918844681e+14 0.0000000000000000e+00 0.0000000000000000e+00
1.9371513074096909e+14 0.0000000000000000e+00 0.0000000000000000e+00
1.9372013229349141e+14 0.0000000000000000e+00 0.0000000000000000e+00
1.9372513384601369e+14 0.0000000000000000e+00 0.0000000000000000e+00
1.9373013539853600e+14 0.0000000000000000e+00 0.0000000000000000e+00
1.9373513695105828e+14 0.0000000000000000e+00 0.0000000000000000e+00
1.9374013850358056e+14 0.0000000000000000e+00 0.0000000000000000e+00
1.9374514005610288e+14 0.0000000000000000e+00 0.0000000000000000e+00
1.9375014160862516e+14 0.0000000000000000e+00 0.0000000000000000e+00
1.9375514316114747e+14 0.0000000000000000e+00 0.0000000000000000e+00
1.9376014471366975e+14 0.0000000000000000e+00 0.0000000000000000e+00
1.9376514626619203e+14 0.0000000000000000e+00 0.0000000000000000e+00
1.9377014781871434e+14 0.0000000000000000e+00 0.0000000000000000e+00
1.9377514937123662e+14 0.0000000000000000e+00 0.0000000000000000e+00
1.9378015092375894e+14 0.0000000000000000e+00 0.0000000000000000e+00
1.9378515247628122e+14 0.0000000000000000e+00 0.0000000000000000e+00
1.9379015402880350e+14 0.0000000000000000e+00 0.0000000000000000e+00
1.9379515558132581e+14 0.0000000000000000e+00 0.0000000000000000e+00
1.9380015713384809e+14 0.0000000000000000e+00 0.0000000000000000e+00
1.9380515868637041e+14 0.0000000000000000e+00 0.0000000000000000e+00
1.9381016023889269e+14 0.0000000000000000e+00 0.0000000000000000e+00
1.9381516179141497e+14 0.0000000000000000e+00 0.0000000000000000e+00
1.9382016334393728e+14 0.0000000000000000e+00 0.0000000000000000e+00
1.9382516489645956e+14 0.0000000000000000e+00 0.0000000000000000e+00
1.9383016644898188e+14 0.0000000000000000e+00 0.0000000000000000e+00
1.9383516800150416e+14 0.0000000000000000e+00 0.0000000000000000e+00
1.9384016955402644e+14 0.0000000000000000e+00 0.0000000000000000e+00
1.9384517110654875e+14 0.0000000000000000e+00 0.0000000000000000e+00
1.9385017265907103e+14 0.0000000000000000e+00 0.0000000000000000e+00
1.9385517421159334e+14 0.0000000000000000e+00 0.0000000000000000e+00
1.9386017576411562e+14 0.0000000000000000e+00 0.0000000000000000e+00
1.9386517731663794e+14 0.0000000000000000e+00 0.0000000000000000e+00
1.9387017886916022e+14 0.0000000000000000e+00 0.0000000000000000e+00
1.9387518042168250e+14 0.0000000000000000e+00 0.0000000000000000e+00
1.9388018197420481e+14 0.0000000000000000e+00 0.0000000000000000e+00
1.9388518352672709e+14 0.0000000000000000e+00 0.0000000000000000e+00
1.9389018507924941e+14 0.0000000000000000e+00 0.0000000000000000e+00
1.9389518663177169e+14 0.0000000000000000e+00 0.0000000000000000e+00
1.9390018818429397e+14 0.0000000000000000e+00 0.0000000000000000e+00
1.9390518973681628e+14 0.0000000000000000e+00 0.0000000000000000e+00
1.9391019128933856e+14 0.0000000000000000e+00 0.0000000000000000e+00
1.9391519284186088e+14 0.0000000000000000e+00 0.0000000000000000e+00
1.9392019439438316e+14 0.0000000000000000e+00 0.0000000000000000e+00
1.9392519594690544e+14 0.0000000000000000e+00 0.0000000000000000e+00
1.9393019749942775e+14 0.0000000000000000e+00 0.0000000000000000e+00
1.9393519905195003e+14 0.0000000000000000e+00 0.0000000000000000e+00
1.9394020060447234e+14 0.0000000000000000e+00 0.0000000000000000e+00
1.9394520215699462e+14 0.0000000000000000e+00 0.0000000000000000e+00
1.9395020370951691e+14 0.0000000000000000e+00 0.0000000000000000e+00
1.9395520526203922e+14 0.0000000000000000e+00 0.0000000000000000e+00
1.9396020681456150e+14 0.0000000000000000e+00 0.0000000000000000e+00
1.9396520836708381e+14 0.0000000000000000e+00 0.0000000000000000e+00
1.9397020991960609e+14 0.0000000000000000e+00 0.0000000000000000e+00
1.9397521147212838e+14 0.0000000000000000e+00 0.0000000000000000e+00
1.9398021302465069e+14 0.0000000000000000e+00 0.0000000000000000e+00
1.9398521457717297e+14 0.0000000000000000e+00 0.0000000000000000e+00
1.9399021612969528e+14 0.0000000000000000e+00 0.0000000000000000e+00
1.9399521768221756e+14 0.0000000000000000e+00 0.0000000000000000e+00
1.9400021923473984e+14 0.0000000000000000e+00 0.0000000000000000e+00
1.9400522078726216e+14 0.0000000000000000e+00 0.0000000000000000e+00
1.9401022233978444e+14 0.0000000000000000e+00 0.0000000000000000e+00
1.9401522389230675e+14 0.0000000000000000e+00 0.0000000000000000e+00
1.9402022544482903e+14 0.0000000000000000e+00 0.0000000000000000e+00
1.9402522699735134e+14 0.0000000000000000e+00 0.0000000000000000e+00
1.9403022854987362e+14 0.0000000000000000e+00 0.0000000000000000e+00
1.9403523010239591e+14 0.0000000000000000e+00 0.0000000000000000e+00
1.9404023165491822e+14 0.0000000000000000e+00 0.0000000000000000e+00
1.9404523320744050e+14 0.0000000000000000e+00 0.0000000000000000e+00
1.9405023475996281e+14 0.0000000000000000e+00 0.0000000000000000e+00
1.9405523631248509e+14 0.0000000000000000e+00 0.0000000000000000e+00
1.9406023786500738e+14 0.0000000000000000e+00 0.0000000000000000e+00
1.9406523941752969e+14 0.0000000000000000e+00 0.0000000000000000e+00
1.9407024097005197e+14 0.0000000000000000e+00 0.0000000000000000e+00
1.9407524252257428e+14 0.0000000000000000e+00 0.0000000000000000e+00
1.9408024407509656e+14 0.0000000000000000e+00 0.0000000000000000e+00
1.9408524562761884e+14 0.0000000000000000e+00 0.0000000000000000e+00
1.9409024718014116e+14 0.0000000000000000e+00 0.0000000000000000e+00
1.9409524873266344e+14 0.0000000000000000e+00 0.0000000000000000e+00
1.9410025028518575e+14 0.0000000000000000e+00 0.0000000000000000e+00
1.9410525183770803e+14 0.0000000000000000e+00 0.0000000000000000e+00
1.9411025339023031e+14 0.0000000000000000e+00 0.0000000000000000e+00
1.9411525494275262e+14 0.0000000000000000e+00 0.0000000000000000e+00
1.9412025649527491e+14 0.0000000000000000e+00 0.0000000000000000e+00
1.9412525804779722e+14 0.0000000000000000e+00 0.0000000000000000e+00
1.9413025960031950e+14 0.0000000000000000e+00 0.0000000000000000e+00
1.9413526115284178e+14 0.0000000000000000e+00 0.0000000000000000e+00
1.9414026270536409e+14 0.0000000000000000e+00 0.0000000000000000e+00
1.9414526425788638e+14 0.0000000000000000e+00 0.0000000000000000e+00
1.9415026581040869e+14 0.0000000000000000e+00 0.0000000000000000e+00
1.9415526736293097e+14 0.0000000000000000e+00 0.0000000000000000e+00
1.9416026891545325e+14 0.0000000000000000e+00 0.0000000000000000e+00
1.9416527046797556e+14 0.0000000000000000e+00 0.0000000000000000e+00
1.9417027202049784e+14 0.0000000000000000e+00 0.0000000000000000e+00
1.9417527357302016e+14 0.0000000000000000e+00 0.0000000000000000e+00
1.9418027512554244e+14 0.0000000000000000e+00 0.0000000000000000e+00
1.9418527667806475e+14 0.0000000000000000e+00 0.0000000000000000e+00
1.9419027823058703e+14 0.0000000000000000e+00 0.0000000000000000e+00
1.9419527978310931e+14 0.0000000000000000e+00 0.0000000000000000e+00
1.9420028133563162e+14 0.0000000000000000e+00 0.0000000000000000e+00
1.9420528288815391e+14 0.0000000000000000e+00 0.0000000000000000e+00
1.9421028444067622e+14 0.0000000000000000e+00 0.0000000000000000e+00
1.9421528599319850e+14 0.0000000000000000e+00 0.0000000000000000e+00
1.9422028754572078e+14 0.0000000000000000e+00 0.0000000000000000e+00
1.9422528909824309e+14 0.0000000000000000e+00 0.0000000000000000e+00
1.9423029065076538e+14 0.0000000000000000e+00 0.0000000000000000e+00
1.9423529220328769e+14 0.0000000000000000e+00 0.0000000000000000e+00
1.9424029375580997e+14 0.0000000000000000e+00 0.0000000000000000e+00
1.9424529530833225e+14 0.0000000000000000e+00 0.0000000000000000e+00
1.9425029686085456e+14 0.0000000000000000e+00 0.0000000000000000e+00
1.9425529841337684e+14 0.0000000000000000e+00 0.0000000000000000e+00
1.9426029996589916e+14 0.0000000000000000e+00 0.0000000000000000e+00
1.9426530151842144e+14 0.0000000000000000e+00 0.0000000000000000e+00
1.9427030307094372e+14 0.0000000000000000e+00 0.0000000000000000e+00
1.9427530462346603e+14 0.0000000000000000e+00 0.0000000000000000e+00
1.9428030617598831e+14 0.0000000000000000e+00 0.0000000000000000e+00
1.9428530772851062e+14 0.0000000000000000e+00 0.0000000000000000e+00
1.9429030928103291e+14 0.0000000000000000e+00 0.0000000000000000e+00
1.9429531083355519e+14 0.0000000000000000e+00 0.0000000000000000e+00
1.9430031238607750e+14 0.0000000000000000e+00 0.0000000000000000e+00
1.9430531393859978e+14 0.0000000000000000e+00 0.0000000000000000e+00
1.9431031549112209e+14 0.0000000000000000e+00 0.0000000000000000e+00
1.9431531704364438e+14 0.0000000000000000e+00 0.0000000000000000e+00
1.9432031859616669e+14 0.0000000000000000e+00 0.0000000000000000e+00
1.9432532014868897e+14 0.0000000000000000e+00 0.0000000000000000e+00
1.9433032170121125e+14 0.0000000000000000e+00 0.0000000000000000e+00
1.9433532325373356e+14 0.0000000000000000e+00 0.0000000000000000e+00
1.9434032480625584e+14 0.0000000000000000e+00 0.0000000000000000e+00
1.9434532635877816e+14 0.0000000000000000e+00 0.0000000000000000e+00
1.9435032791130044e+14 0.0000000000000000e+00 0.0000000000000000e+00
1.9435532946382272e+14 0.0000000000000000e+00 0.0000000000000000e+00
1.9436033101634503e+14 0.0000000000000000e+00 0.0000000000000000e+00
1.9436533256886731e+14 0.0000000000000000e+00 0.0000000000000000e+00
1.9437033412138962e+14 0.0000000000000000e+00 0.0000000000000000e+00
1.9437533567391191e+14 0.0000000000000000e+00 0.0000000000000000e+00
1.9438033722643419e+14 0.0000000000000000e+00 0.0000000000000000e+00
1.9438533877895650e+14 0.0000000000000000e+00 0.0000000000000000e+00
1.9439034033147878e+14 0.0000000000000000e+00 0.0000000000000000e+00
1.9439534188400109e+14 0.0000000000000000e+00 0.0000000000000000e+00
1.9440034343652338e+14 0.0000000000000000e+00 0.0000000000000000e+00
1.9440534498904566e+14 0.0000000000000000e+00 0.0000000000000000e+00
1.9441034654156797e+14 0.0000000000000000e+00 0.0000000000000000e+00
1.9441534809409025e+14 0.0000000000000000e+00 0.0000000000000000e+00
1.9442034964661256e+14 0.0000000000000000e+00 0.0000000000000000e+00
1.9442535119913484e+14 0.0000000000000000e+00 0.0000000000000000e+00
1.9443035275165712e+14 0.0000000000000000e+00 0.0000000000000000e+00
1.9443535430417944e+14 0.0000000000000000e+00 0.0000000000000000e+00
1.9444035585670172e+14 0.0000000000000000e+00 0.0000000000000000e+00
1.9444535740922403e+14 0.0000000000000000e+00 0.0000000000000000e+00
1.9445035896174631e+14 0.0000000000000000e+00 0.0000000000000000e+00
1.9445536051426862e+14 0.0000000000000000e+00 0.0000000000000000e+00
1.9446036206679091e+14 0.0000000000000000e+00 0.0000000000000000e+00
1.9446536361931319e+14 0.0000000000000000e+00 0.0000000000000000e+00
1.9447036517183550e+14 0.0000000000000000e+00 0.0000000000000000e+00
1.9447536672435778e+14 0.0000000000000000e+00 0.0000000000000000e+00
1.9448036827688009e+14 0.0000000000000000e+00 0.0000000000000000e+00
1.9448536982940238e+14 0.0000000000000000e+00 0.0000000000000000e+00
1.9449037138192466e+14 0.0000000000000000e+00 0.0000000000000000e+00
1.9449537293444697e+14 0.0000000000000000e+00 0.0000000000000000e+00
1.9450037448696925e+14 0.0000000000000000e+00 0.0000000000000000e+00
1.9450537603949156e+14 0.0000000000000000e+00 0.0000000000000000e+00
1.9451037759201384e+14 0.0000000000000000e+00 0.0000000000000000e+00
1.9451537914453612e+14 0.0000000000000000e+00 0.0000000000000000e+00
1.9452038069705844e+14 0.0000000000000000e+00 0.0000000000000000e+00
1.9452538224958072e+14 0.0000000000000000e+00 0.0000000000000000e+00
1.9453038380210303e+14 0.0000000000000000e+00 0.0000000000000000e+00
1.9453538535462531e+14 0.0000000000000000e+00 0.0000000000000000e+00
1.9454038690714759e+14 0.0000000000000000e+00 0.0000000000000000e+00
1.9454538845966991e+14 0.0000000000000000e+00 0.0000000000000000e+00
1.9455039001219219e+14 0.0000000000000000e+00 0.0000000000000000e+00
1.9455539156471450e+14 0.0000000000000000e+00 0.0000000000000000e+00
1.9456039311723678e+14 0.0000000000000000e+00 0.0000000000000000e+00
1.9456539466975906e+14 0.0000000000000000e+00 0.0000000000000000e+00
1.9457039622228138e+14 0.0000000000000000e+00 0.0000000000000000e+00
1.9457539777480366e+14 0.0000000000000000e+00 0.0000000000000000e+00
1.9458039932732597e+14 0.0000000000000000e+00 0.0000000000000000e+00
1.9458540087984825e+14 0.0000000000000000e+00 0.0000000000000000e+00
1.9459040243237053e+14 0.0000000000000000e+00 0.0000000000000000e+00
1.9459540398489284e+14 0.0000000000000000e+00 0.0000000000000000e+00
1.9460040553741512e+14 0.0000000000000000e+00 0.0000000000000000e+00
1.9460540708993744e+14 0.0000000000000000e+00 0.0000000000000000e+00
1.9461040864245972e+14 0.0000000000000000e+00 0.0000000000000000e+00
1.9461541019498203e+14 0.0000000000000000e+00 0.0000000000000000e+00
1.9462041174750431e+14 0.0000000000000000e+00 0.0000000000000000e+00
1.9462541330002659e+14 0.0000000000000000e+00 0.0000000000000000e+00
1.9463041485254891e+14 0.0000000000000000e+00 0.0000000000000000e+00
1.9463541640507119e+14 0.0000000000000000e+00 0.0000000000000000e+00
1.9464041795759350e+14 0.0000000000000000e+00 0.0000000000000000e+00
1.9464541951011578e+14 0.0000000000000000e+00 0.0000000000000000e+00
1.9465042106263806e+14 0.0000000000000000e+00 0.0000000000000000e+00
1.9465542261516038e+14 0.0000000000000000e+00 0.0000000000000000e+00
1.9466042416768266e+14 0.0000000000000000e+00 0.0000000000000000e+00
1.9466542572020497e+14 0.0000000000000000e+00 0.0000000000000000e+00
1.9467042727272725e+14 0.0000000000000000e+00 0.0000000000000000e+00
("out1","mode 1",1,"in2",1,"transmission")
(500, 3)
1.9217465256410256e+14 0.0000000000000000e+00 0.0000000000000000e+00
1.9217965411662484e+14 0.0000000000000000e+00 0.0000000000000000e+00
1.9218465566914716e+14 0.0000000000000000e+00 0.0000000000000000e+00
1.9218965722166944e+14 0.0000000000000000e+00 0.0000000000000000e+00
1.9219465877419175e+14 0.0000000000000000e+00 0.0000000000000000e+00
1.9219966032671403e+14 0.0000000000000000e+00 0.0000000000000000e+00
1.9220466187923631e+14 0.0000000000000000e+00 0.0000000000000000e+00
1.9220966343175862e+14 0.0000000000000000e+00 0.0000000000000000e+00
1.9221466498428091e+14 0.0000000000000000e+00 0.0000000000000000e+00
1.9221966653680322e+14 0.0000000000000000e+00 0.0000000000000000e+00
1.9222466808932550e+14 0.0000000000000000e+00 0.0000000000000000e+00
1.9222966964184778e+14 0.0000000000000000e+00 0.0000000000000000e+00
1.9223467119437009e+14 0.0000000000000000e+00 0.0000000000000000e+00
1.9223967274689238e+14 0.0000000000000000e+00 0.0000000000000000e+00
1.9224467429941469e+14 0.0000000000000000e+00 0.0000000000000000e+00
1.9224967585193697e+14 0.0000000000000000e+00 0.0000000000000000e+00
1.9225467740445928e+14 0.0000000000000000e+00 0.0000000000000000e+00
1.9225967895698156e+14 0.0000000000000000e+00 0.0000000000000000e+00
1.9226468050950384e+14 0.0000000000000000e+00 0.0000000000000000e+00
1.9226968206202616e+14 0.0000000000000000e+00 0.0000000000000000e+00
1.9227468361454844e+14 0.0000000000000000e+00 0.0000000000000000e+00
1.9227968516707075e+14 0.0000000000000000e+00 0.0000000000000000e+00
1.9228468671959303e+14 0.0000000000000000e+00 0.0000000000000000e+00
1.9228968827211531e+14 0.0000000000000000e+00 0.0000000000000000e+00
1.9229468982463762e+14 0.0000000000000000e+00 0.0000000000000000e+00
1.9229969137715991e+14 0.0000000000000000e+00 0.0000000000000000e+00
1.9230469292968222e+14 0.0000000000000000e+00 0.0000000000000000e+00
1.9230969448220450e+14 0.0000000000000000e+00 0.0000000000000000e+00
1.9231469603472678e+14 0.0000000000000000e+00 0.0000000000000000e+00
1.9231969758724909e+14 0.0000000000000000e+00 0.0000000000000000e+00
1.9232469913977138e+14 0.0000000000000000e+00 0.0000000000000000e+00
1.9232970069229369e+14 0.0000000000000000e+00 0.0000000000000000e+00
1.9233470224481597e+14 0.0000000000000000e+00 0.0000000000000000e+00
1.9233970379733825e+14 0.0000000000000000e+00 0.0000000000000000e+00
1.9234470534986056e+14 0.0000000000000000e+00 0.0000000000000000e+00
1.9234970690238284e+14 0.0000000000000000e+00 0.0000000000000000e+00
1.9235470845490516e+14 0.0000000000000000e+00 0.0000000000000000e+00
1.9235971000742744e+14 0.0000000000000000e+00 0.0000000000000000e+00
1.9236471155994972e+14 0.0000000000000000e+00 0.0000000000000000e+00
1.9236971311247203e+14 0.0000000000000000e+00 0.0000000000000000e+00
1.9237471466499431e+14 0.0000000000000000e+00 0.0000000000000000e+00
1.9237971621751662e+14 0.0000000000000000e+00 0.0000000000000000e+00
1.9238471777003891e+14 0.0000000000000000e+00 0.0000000000000000e+00
1.9238971932256119e+14 0.0000000000000000e+00 0.0000000000000000e+00
1.9239472087508350e+14 0.0000000000000000e+00 0.0000000000000000e+00
1.9239972242760578e+14 0.0000000000000000e+00 0.0000000000000000e+00
1.9240472398012809e+14 0.0000000000000000e+00 0.0000000000000000e+00
1.9240972553265038e+14 0.0000000000000000e+00 0.0000000000000000e+00
1.9241472708517269e+14 0.0000000000000000e+00 0.0000000000000000e+00
1.9241972863769497e+14 0.0000000000000000e+00 0.0000000000000000e+00
1.9242473019021725e+14 0.0000000000000000e+00 0.0000000000000000e+00
1.9242973174273956e+14 0.0000000000000000e+00 0.0000000000000000e+00
1.9243473329526184e+14 0.0000000000000000e+00 0.0000000000000000e+00
1.9243973484778416e+14 0.0000000000000000e+00 0.0000000000000000e+00
1.9244473640030644e+14 0.0000000000000000e+00 0.0000000000000000e+00
1.9244973795282872e+14 0.0000000000000000e+00 0.0000000000000000e+00
1.9245473950535103e+14 0.0000000000000000e+00 0.0000000000000000e+00
1.9245974105787331e+14 0.0000000000000000e+00 0.0000000000000000e+00
1.9246474261039562e+14 0.0000000000000000e+00 0.0000000000000000e+00
1.9246974416291791e+14 0.0000000000000000e+00 0.0000000000000000e+00
1.9247474571544019e+14 0.0000000000000000e+00 0.0000000000000000e+00
1.9247974726796250e+14 0.0000000000000000e+00 0.0000000000000000e+00
1.9248474882048478e+14 0.0000000000000000e+00 0.0000000000000000e+00
1.9248975037300709e+14 0.0000000000000000e+00 0.0000000000000000e+00
1.9249475192552938e+14 0.0000000000000000e+00 0.0000000000000000e+00
1.9249975347805166e+14 0.0000000000000000e+00 0.0000000000000000e+00
1.9250475503057397e+14 0.0000000000000000e+00 0.0000000000000000e+00
1.9250975658309625e+14 0.0000000000000000e+00 0.0000000000000000e+00
1.9251475813561856e+14 0.0000000000000000e+00 0.0000000000000000e+00
1.9251975968814084e+14 0.0000000000000000e+00 0.0000000000000000e+00
1.9252476124066312e+14 0.0000000000000000e+00 0.0000000000000000e+00
1.9252976279318544e+14 0.0000000000000000e+00 0.0000000000000000e+00
1.9253476434570772e+14 0.0000000000000000e+00 0.0000000000000000e+00
1.9253976589823003e+14 0.0000000000000000e+00 0.0000000000000000e+00
1.9254476745075231e+14 0.0000000000000000e+00 0.0000000000000000e+00
1.9254976900327462e+14 0.0000000000000000e+00 0.0000000000000000e+00
1.9255477055579691e+14 0.0000000000000000e+00 0.0000000000000000e+00
1.9255977210831919e+14 0.0000000000000000e+00 0.0000000000000000e+00
1.9256477366084150e+14 0.0000000000000000e+00 0.0000000000000000e+00
1.9256977521336378e+14 0.0000000000000000e+00 0.0000000000000000e+00
1.9257477676588609e+14 0.0000000000000000e+00 0.0000000000000000e+00
1.9257977831840838e+14 0.0000000000000000e+00 0.0000000000000000e+00
1.9258477987093066e+14 0.0000000000000000e+00 0.0000000000000000e+00
1.9258978142345297e+14 0.0000000000000000e+00 0.0000000000000000e+00
1.9259478297597525e+14 0.0000000000000000e+00 0.0000000000000000e+00
1.9259978452849756e+14 0.0000000000000000e+00 0.0000000000000000e+00
1.9260478608101984e+14 0.0000000000000000e+00 0.0000000000000000e+00
1.9260978763354212e+14 0.0000000000000000e+00 0.0000000000000000e+00
1.9261478918606444e+14 0.0000000000000000e+00 0.0000000000000000e+00
1.9261979073858672e+14 0.0000000000000000e+00 0.0000000000000000e+00
1.9262479229110903e+14 0.0000000000000000e+00 0.0000000000000000e+00
1.9262979384363131e+14 0.0000000000000000e+00 0.0000000000000000e+00
1.9263479539615359e+14 0.0000000000000000e+00 0.0000000000000000e+00
1.9263979694867591e+14 0.0000000000000000e+00 0.0000000000000000e+00
1.9264479850119819e+14 0.0000000000000000e+00 0.0000000000000000e+00
1.9264980005372050e+14 0.0000000000000000e+00 0.0000000000000000e+00
1.9265480160624278e+14 0.0000000000000000e+00 0.0000000000000000e+00
1.9265980315876506e+14 0.0000000000000000e+00 0.0000000000000000e+00
1.9266480471128738e+14 0.0000000000000000e+00 0.0000000000000000e+00
1.9266980626380966e+14 0.0000000000000000e+00 0.0000000000000000e+00
1.9267480781633197e+14 0.0000000000000000e+00 0.0000000000000000e+00
1.9267980936885425e+14 0.0000000000000000e+00 0.0000000000000000e+00
1.9268481092137653e+14 0.0000000000000000e+00 0.0000000000000000e+00
1.9268981247389884e+14 0.0000000000000000e+00 0.0000000000000000e+00
1.9269481402642112e+14 0.0000000000000000e+00 0.0000000000000000e+00
1.9269981557894344e+14 0.0000000000000000e+00 0.0000000000000000e+00
1.9270481713146572e+14 0.0000000000000000e+00 0.0000000000000000e+00
1.9270981868398803e+14 0.0000000000000000e+00 0.0000000000000000e+00
1.9271482023651031e+14 0.0000000000000000e+00 0.0000000000000000e+00
1.9271982178903259e+14 0.0000000000000000e+00 0.0000000000000000e+00
1.9272482334155491e+14 0.0000000000000000e+00 0.0000000000000000e+00
1.9272982489407719e+14 0.0000000000000000e+00 0.0000000000000000e+00
1.9273482644659950e+14 0.0000000000000000e+00 0.0000000000000000e+00
1.9273982799912178e+14 0.0000000000000000e+00 0.0000000000000000e+00
1.9274482955164406e+14 0.0000000000000000e+00 0.0000000000000000e+00
1.9274983110416638e+14 0.0000000000000000e+00 0.0000000000000000e+00
1.9275483265668866e+14 0.0000000000000000e+00 0.0000000000000000e+00
1.9275983420921097e+14 0.0000000000000000e+00 0.0000000000000000e+00
1.9276483576173325e+14 0.0000000000000000e+00 0.0000000000000000e+00
1.9276983731425553e+14 0.0000000000000000e+00 0.0000000000000000e+00
1.9277483886677784e+14 0.0000000000000000e+00 0.0000000000000000e+00
1.9277984041930012e+14 0.0000000000000000e+00 0.0000000000000000e+00
1.9278484197182244e+14 0.0000000000000000e+00 0.0000000000000000e+00
1.9278984352434472e+14 0.0000000000000000e+00 0.0000000000000000e+00
1.9279484507686700e+14 0.0000000000000000e+00 0.0000000000000000e+00
1.9279984662938931e+14 0.0000000000000000e+00 0.0000000000000000e+00
1.9280484818191159e+14 0.0000000000000000e+00 0.0000000000000000e+00
1.9280984973443391e+14 0.0000000000000000e+00 0.0000000000000000e+00
1.9281485128695619e+14 0.0000000000000000e+00 0.0000000000000000e+00
1.9281985283947847e+14 0.0000000000000000e+00 0.0000000000000000e+00
1.9282485439200078e+14 0.0000000000000000e+00 0.0000000000000000e+00
1.9282985594452306e+14 0.0000000000000000e+00 0.0000000000000000e+00
1.9283485749704538e+14 0.0000000000000000e+00 0.0000000000000000e+00
1.9283985904956766e+14 0.0000000000000000e+00 0.0000000000000000e+00
1.9284486060208997e+14 0.0000000000000000e+00 0.0000000000000000e+00
1.9284986215461225e+14 0.0000000000000000e+00 0.0000000000000000e+00
1.9285486370713453e+14 0.0000000000000000e+00 0.0000000000000000e+00
1.9285986525965684e+14 0.0000000000000000e+00 0.0000000000000000e+00
1.9286486681217912e+14 0.0000000000000000e+00 0.0000000000000000e+00
1.9286986836470144e+14 0.0000000000000000e+00 0.0000000000000000e+00
1.9287486991722372e+14 0.0000000000000000e+00 0.0000000000000000e+00
1.9287987146974600e+14 0.0000000000000000e+00 0.0000000000000000e+00
1.9288487302226831e+14 0.0000000000000000e+00 0.0000000000000000e+00
1.9288987457479059e+14 0.0000000000000000e+00 0.0000000000000000e+00
1.9289487612731291e+14 0.0000000000000000e+00 0.0000000000000000e+00
1.9289987767983519e+14 0.0000000000000000e+00 0.0000000000000000e+00
1.9290487923235747e+14 0.0000000000000000e+00 0.0000000000000000e+00
1.9290988078487978e+14 0.0000000000000000e+00 0.0000000000000000e+00
1.9291488233740206e+14 0.0000000000000000e+00 0.0000000000000000e+00
1.9291988388992438e+14 0.0000000000000000e+00 0.0000000000000000e+00
1.9292488544244666e+14 0.0000000000000000e+00 0.0000000000000000e+00
1.9292988699496894e+14 0.0000000000000000e+00 0.0000000000000000e+00
1.9293488854749125e+14 0.0000000000000000e+00 0.0000000000000000e+00
1.9293989010001353e+14 0.0000000000000000e+00 0.0000000000000000e+00
1.9294489165253584e+14 0.0000000000000000e+00 0.0000000000000000e+00
1.9294989320505812e+14 0.0000000000000000e+00 0.0000000000000000e+00
1.9295489475758041e+14 0.0000000000000000e+00 0.0000000000000000e+00
1.9295989631010272e+14 0.0000000000000000e+00 0.0000000000000000e+00
1.9296489786262500e+14 0.0000000000000000e+00 0.0000000000000000e+00
1.9296989941514731e+14 0.0000000000000000e+00 0.0000000000000000e+00
1.9297490096766959e+14 0.0000000000000000e+00 0.0000000000000000e+00
1.9297990252019188e+14 0.0000000000000000e+00 0.0000000000000000e+00
1.9298490407271419e+14 0.0000000000000000e+00 0.0000000000000000e+00
1.9298990562523647e+14 0.0000000000000000e+00 0.0000000000000000e+00
1.9299490717775878e+14 0.0000000000000000e+00 0.0000000000000000e+00
1.9299990873028106e+14 0.0000000000000000e+00 0.0000000000000000e+00
1.9300491028280338e+14 0.0000000000000000e+00 0.0000000000000000e+00
1.9300991183532566e+14 0.0000000000000000e+00 0.0000000000000000e+00
1.9301491338784794e+14 0.0000000000000000e+00 0.0000000000000000e+00
1.9301991494037025e+14 0.0000000000000000e+00 0.0000000000000000e+00
1.9302491649289253e+14 0.0000000000000000e+00 0.0000000000000000e+00
1.9302991804541484e+14 0.0000000000000000e+00 0.0000000000000000e+00
1.9303491959793712e+14 0.0000000000000000e+00 0.0000000000000000e+00
1.9303992115045941e+14 0.0000000000000000e+00 0.0000000000000000e+00
1.9304492270298172e+14 0.0000000000000000e+00 0.0000000000000000e+00
1.9304992425550400e+14 0.0000000000000000e+00 0.0000000000000000e+00
1.9305492580802631e+14 0.0000000000000000e+00 0.0000000000000000e+00
1.9305992736054859e+14 0.0000000000000000e+00 0.0000000000000000e+00
1.9306492891307088e+14 0.0000000000000000e+00 0.0000000000000000e+00
1.9306993046559319e+14 0.0000000000000000e+00 0.0000000000000000e+00
1.9307493201811547e+14 0.0000000000000000e+00 0.0000000000000000e+00
1.9307993357063778e+14 0.0000000000000000e+00 0.0000000000000000e+00
1.9308493512316006e+14 0.0000000000000000e+00 0.0000000000000000e+00
1.9308993667568234e+14 0.0000000000000000e+00 0.0000000000000000e+00
1.9309493822820466e+14 0.0000000000000000e+00 0.0000000000000000e+00
1.9309993978072694e+14 0.0000000000000000e+00 0.0000000000000000e+00
1.9310494133324925e+14 0.0000000000000000e+00 0.0000000000000000e+00
1.9310994288577153e+14 0.0000000000000000e+00 0.0000000000000000e+00
1.9311494443829381e+14 0.0000000000000000e+00 0.0000000000000000e+00
1.9311994599081612e+14 0.0000000000000000e+00 0.0000000000000000e+00
1.9312494754333841e+14 0.0000000000000000e+00 0.0000000000000000e+00
1.9312994909586072e+14 0.0000000000000000e+00 0.0000000000000000e+00
1.9313495064838300e+14 0.0000000000000000e+00 0.0000000000000000e+00
1.9313995220090531e+14 0.0000000000000000e+00 0.0000000000000000e+00
1.9314495375342759e+14 0.0000000000000000e+00 0.0000000000000000e+00
1.9314995530594988e+14 0.0000000000000000e+00 0.0000000000000000e+00
1.9315495685847219e+14 0.0000000000000000e+00 0.0000000000000000e+00
1.9315995841099447e+14 0.0000000000000000e+00 0.0000000000000000e+00
1.9316495996351678e+14 0.0000000000000000e+00 0.0000000000000000e+00
1.9316996151603906e+14 0.0000000000000000e+00 0.0000000000000000e+00
1.9317496306856134e+14 0.0000000000000000e+00 0.0000000000000000e+00
1.9317996462108366e+14 0.0000000000000000e+00 0.0000000000000000e+00
1.9318496617360594e+14 0.0000000000000000e+00 0.0000000000000000e+00
1.9318996772612825e+14 0.0000000000000000e+00 0.0000000000000000e+00
1.9319496927865053e+14 0.0000000000000000e+00 0.0000000000000000e+00
1.9319997083117281e+14 0.0000000000000000e+00 0.0000000000000000e+00
1.9320497238369512e+14 0.0000000000000000e+00 0.0000000000000000e+00
1.9320997393621741e+14 0.0000000000000000e+00 0.0000000000000000e+00
1.9321497548873972e+14 0.0000000000000000e+00 0.0000000000000000e+00
1.9321997704126200e+14 0.0000000000000000e+00 0.0000000000000000e+00
1.9322497859378428e+14 0.0000000000000000e+00 0.0000000000000000e+00
1.9322998014630659e+14 0.0000000000000000e+00 0.0000000000000000e+00
1.9323498169882888e+14 0.0000000000000000e+00 0.0000000000000000e+00
1.9323998325135119e+14 0.0000000000000000e+00 0.0000000000000000e+00
1.9324498480387347e+14 0.0000000000000000e+00 0.0000000000000000e+00
1.9324998635639575e+14 0.0000000000000000e+00 0.0000000000000000e+00
1.9325498790891806e+14 0.0000000000000000e+00 0.0000000000000000e+00
1.9325998946144034e+14 0.0000000000000000e+00 0.0000000000000000e+00
1.9326499101396266e+14 0.0000000000000000e+00 0.0000000000000000e+00
1.9326999256648494e+14 0.0000000000000000e+00 0.0000000000000000e+00
1.9327499411900722e+14 0.0000000000000000e+00 0.0000000000000000e+00
1.9327999567152953e+14 0.0000000000000000e+00 0.0000000000000000e+00
1.9328499722405181e+14 0.0000000000000000e+00 0.0000000000000000e+00
1.9328999877657412e+14 0.0000000000000000e+00 0.0000000000000000e+00
1.9329500032909641e+14 0.0000000000000000e+00 0.0000000000000000e+00
1.9330000188161872e+14 0.0000000000000000e+00 0.0000000000000000e+00
1.9330500343414100e+14 0.0000000000000000e+00 0.0000000000000000e+00
1.9331000498666328e+14 0.0000000000000000e+00 0.0000000000000000e+00
1.9331500653918559e+14 0.0000000000000000e+00 0.0000000000000000e+00
1.9332000809170788e+14 0.0000000000000000e+00 0.0000000000000000e+00
1.9332500964423019e+14 0.0000000000000000e+00 0.0000000000000000e+00
1.9333001119675247e+14 0.0000000000000000e+00 0.0000000000000000e+00
1.9333501274927475e+14 0.0000000000000000e+00 0.0000000000000000e+00
1.9334001430179706e+14 0.0000000000000000e+00 0.0000000000000000e+00
1.9334501585431934e+14 0.0000000000000000e+00 0.0000000000000000e+00
1.9335001740684166e+14 0.0000000000000000e+00 0.0000000000000000e+00
1.9335501895936394e+14 0.0000000000000000e+00 0.0000000000000000e+00
1.9336002051188622e+14 0.0000000000000000e+00 0.0000000000000000e+00
1.9336502206440853e+14 0.0000000000000000e+00 0.0000000000000000e+00
1.9337002361693081e+14 0.0000000000000000e+00 0.0000000000000000e+00
1.9337502516945312e+14 0.0000000000000000e+00 0.0000000000000000e+00
1.9338002672197541e+14 0.0000000000000000e+00 0.0000000000000000e+00
1.9338502827449769e+14 0.0000000000000000e+00 0.0000000000000000e+00
1.9339002982702000e+14 0.0000000000000000e+00 0.0000000000000000e+00
1.9339503137954228e+14 0.0000000000000000e+00 0.0000000000000000e+00
1.9340003293206459e+14 0.0000000000000000e+00 0.0000000000000000e+00
1.9340503448458688e+14 0.0000000000000000e+00 0.0000000000000000e+00
1.9341003603710916e+14 0.0000000000000000e+00 0.0000000000000000e+00
1.9341503758963147e+14 0.0000000000000000e+00 0.0000000000000000e+00
1.9342003914215375e+14 0.0000000000000000e+00 0.0000000000000000e+00
1.9342504069467606e+14 0.0000000000000000e+00 0.0000000000000000e+00
1.9343004224719834e+14 0.0000000000000000e+00 0.0000000000000000e+00
1.9343504379972066e+14 0.0000000000000000e+00 0.0000000000000000e+00
1.9344004535224294e+14 0.0000000000000000e+00 0.0000000000000000e+00
1.9344504690476522e+14 0.0000000000000000e+00 0.0000000000000000e+00
1.9345004845728753e+14 0.0000000000000000e+00 0.0000000000000000e+00
1.9345505000980981e+14 0.0000000000000000e+00 0.0000000000000000e+00
1.9346005156233212e+14 0.0000000000000000e+00 0.0000000000000000e+00
1.9346505311485441e+14 0.0000000000000000e+00 0.0000000000000000e+00
1.9347005466737669e+14 0.0000000000000000e+00 0.0000000000000000e+00
1.9347505621989900e+14 0.0000000000000000e+00 0.0000000000000000e+00
1.9348005777242128e+14 0.0000000000000000e+00 0.0000000000000000e+00
1.9348505932494359e+14 0.0000000000000000e+00 0.0000000000000000e+00
1.9349006087746588e+14 0.0000000000000000e+00 0.0000000000000000e+00
1.9349506242998816e+14 0.0000000000000000e+00 0.0000000000000000e+00
1.9350006398251047e+14 0.0000000000000000e+00 0.0000000000000000e+00
1.9350506553503275e+14 0.0000000000000000e+00 0.0000000000000000e+00
1.9351006708755506e+14 0.0000000000000000e+00 0.0000000000000000e+00
1.9351506864007734e+14 0.0000000000000000e+00 0.0000000000000000e+00
1.9352007019259962e+14 0.0000000000000000e+00 0.0000000000000000e+00
1.9352507174512194e+14 0.0000000000000000e+00 0.0000000000000000e+00
1.9353007329764422e+14 0.0000000000000000e+00 0.0000000000000000e+00
1.9353507485016653e+14 0.0000000000000000e+00 0.0000000000000000e+00
1.9354007640268881e+14 0.0000000000000000e+00 0.0000000000000000e+00
1.9354507795521109e+14 0.0000000000000000e+00 0.0000000000000000e+00
1.9355007950773341e+14 0.0000000000000000e+00 0.0000000000000000e+00
1.9355508106025569e+14 0.0000000000000000e+00 0.0000000000000000e+00
1.9356008261277800e+14 0.0000000000000000e+00 0.0000000000000000e+00
1.9356508416530028e+14 0.0000000000000000e+00 0.0000000000000000e+00
1.9357008571782256e+14 0.0000000000000000e+00 0.0000000000000000e+00
1.9357508727034488e+14 0.0000000000000000e+00 0.0000000000000000e+00
1.9358008882286716e+14 0.0000000000000000e+00 0.0000000000000000e+00
1.9358509037538947e+14 0.0000000000000000e+00 0.0000000000000000e+00
1.9359009192791175e+14 0.0000000000000000e+00 0.0000000000000000e+00
1.9359509348043406e+14 0.0000000000000000e+00 0.0000000000000000e+00
1.9360009503295634e+14 0.0000000000000000e+00 0.0000000000000000e+00
1.9360509658547862e+14 0.0000000000000000e+00 0.0000000000000000e+00
1.9361009813800094e+14 0.0000000000000000e+00 0.0000000000000000e+00
1.9361509969052322e+14 0.0000000000000000e+00 0.0000000000000000e+00
1.9362010124304553e+14 0.0000000000000000e+00 0.0000000000000000e+00
1.9362510279556781e+14 0.0000000000000000e+00 0.0000000000000000e+00
1.9363010434809009e+14 0.0000000000000000e+00 0.0000000000000000e+00
1.9363510590061241e+14 0.0000000000000000e+00 0.0000000000000000e+00
1.9364010745313469e+14 0.0000000000000000e+00 0.0000000000000000e+00
1.9364510900565700e+14 0.0000000000000000e+00 0.0000000000000000e+00
1.9365011055817928e+14 0.0000000000000000e+00 0.0000000000000000e+00
1.9365511211070156e+14 0.0000000000000000e+00 0.0000000000000000e+00
1.9366011366322388e+14 0.0000000000000000e+00 0.0000000000000000e+00
1.9366511521574616e+14 0.0000000000000000e+00 0.0000000000000000e+00
1.9367011676826847e+14 0.0000000000000000e+00 0.0000000000000000e+00
1.9367511832079075e+14 0.0000000000000000e+00 0.0000000000000000e+00
1.9368011987331303e+14 0.0000000000000000e+00 0.0000000000000000e+00
1.9368512142583534e+14 0.0000000000000000e+00 0.0000000000000000e+00
1.9369012297835762e+14 0.0000000000000000e+00 0.0000000000000000e+00
1.9369512453087994e+14 0.0000000000000000e+00 0.0000000000000000e+00
1.9370012608340222e+14 0.0000000000000000e+00 0.0000000000000000e+00
1.9370512763592450e+14 0.0000000000000000e+00 0.0000000000000000e+00
1.9371012918844681e+14 0.0000000000000000e+00 0.0000000000000000e+00
1.9371513074096909e+14 0.0000000000000000e+00 0.0000000000000000e+00
1.9372013229349141e+14 0.0000000000000000e+00 0.0000000000000000e+00
1.9372513384601369e+14 0.0000000000000000e+00 0.0000000000000000e+00
1.9373013539853600e+14 0.0000000000000000e+00 0.0000000000000000e+00
1.9373513695105828e+14 0.0000000000000000e+00 0.0000000000000000e+00
1.9374013850358056e+14 0.0000000000000000e+00 0.0000000000000000e+00
1.9374514005610288e+14 0.0000000000000000e+00 0.0000000000000000e+00
1.9375014160862516e+14 0.0000000000000000e+00 0.0000000000000000e+00
1.9375514316114747e+14 0.0000000000000000e+00 0.0000000000000000e+00
1.9376014471366975e+14 0.0000000000000000e+00 0.0000000000000000e+00
1.9376514626619203e+14 0.0000000000000000e+00 0.0000000000000000e+00
1.9377014781871434e+14 0.0000000000000000e+00 0.0000000000000000e+00
1.9377514937123662e+14 0.0000000000000000e+00 0.0000000000000000e+00
1.9378015092375894e+14 0.0000000000000000e+00 0.0000000000000000e+00
1.9378515247628122e+14 0.0000000000000000e+00 0.0000000000000000e+00
1.9379015402880350e+14 0.0000000000000000e+00 0.0000000000000000e+00
1.9379515558132581e+14 0.0000000000000000e+00 0.0000000000000000e+00
1.9380015713384809e+14 0.0000000000000000e+00 0.0000000000000000e+00
1.9380515868637041e+14 0.0000000000000000e+00 0.0000000000000000e+00
1.9381016023889269e+14 0.0000000000000000e+00 0.0000000000000000e+00
1.9381516179141497e+14 0.0000000000000000e+00 0.0000000000000000e+00
1.9382016334393728e+14 0.0000000000000000e+00 0.0000000000000000e+00
1.9382516489645956e+14 0.0000000000000000e+00 0.0000000000000000e+00
1.9383016644898188e+14 0.0000000000000000e+00 0.0000000000000000e+00
1.9383516800150416e+14 0.0000000000000000e+00 0.0000000000000000e+00
1.9384016955402644e+14 0.0000000000000000e+00 0.0000000000000000e+00
1.9384517110654875e+14 0.0000000000000000e+00 0.0000000000000000e+00
1.9385017265907103e+14 0.0000000000000000e+00 0.0000000000000000e+00
1.9385517421159334e+14 0.0000000000000000e+00 0.0000000000000000e+00
1.9386017576411562e+14 0.0000000000000000e+00 0.0000000000000000e+00
1.9386517731663794e+14 0.0000000000000000e+00 0.0000000000000000e+00
1.9387017886916022e+14 0.0000000000000000e+00 0.0000000000000000e+00
1.9387518042168250e+14 0.0000000000000000e+00 0.0000000000000000e+00
1.9388018197420481e+14 0.0000000000000000e+00 0.0000000000000000e+00
1.9388518352672709e+14 0.0000000000000000e+00 0.0000000000000000e+00
1.9389018507924941e+14 0.0000000000000000e+00 0.0000000000000000e+00
1.9389518663177169e+14 0.0000000000000000e+00 0.0000000000000000e+00
1.9390018818429397e+14 0.0000000000000000e+00 0.0000000000000000e+00
1.9390518973681628e+14 0.0000000000000000e+00 0.0000000000000000e+00
1.9391019128933856e+14 0.0000000000000000e+00 0.0000000000000000e+00
1.9391519284186088e+14 0.0000000000000000e+00 0.0000000000000000e+00
1.9392019439438316e+14 0.0000000000000000e+00 0.0000000000000000e+00
1.9392519594690544e+14 0.0000000000000000e+00 0.0000000000000000e+00
1.9393019749942775e+14 0.0000000000000000e+00 0.0000000000000000e+00
1.9393519905195003e+14 0.0000000000000000e+00 0.0000000000000000e+00
1.9394020060447234e+14 0.0000000000000000e+00 0.0000000000000000e+00
1.9394520215699462e+14 0.0000000000000000e+00 0.0000000000000000e+00
1.9395020370951691e+14 0.0000000000000000e+00 0.0000000000000000e+00
1.9395520526203922e+14 0.0000000000000000e+00 0.0000000000000000e+00
1.9396020681456150e+14 0.0000000000000000e+00 0.0000000000000000e+00
1.9396520836708381e+14 0.0000000000000000e+00 0.0000000000000000e+00
1.9397020991960609e+14 0.0000000000000000e+00 0.0000000000000000e+00
1.9397521147212838e+14 0.0000000000000000e+00 0.0000000000000000e+00
1.9398021302465069e+14 0.0000000000000000e+00 0.0000000000000000e+00
1.9398521457717297e+14 0.0000000000000000e+00 0.0000000000000000e+00
1.9399021612969528e+14 0.0000000000000000e+00 0.0000000000000000e+00
1.9399521768221756e+14 0.0000000000000000e+00 0.0000000000000000e+00
1.9400021923473984e+14 0.0000000000000000e+00 0.0000000000000000e+00
1.9400522078726216e+14 0.0000000000000000e+00 0.0000000000000000e+00
1.9401022233978444e+14 0.0000000000000000e+00 0.0000000000000000e+00
1.9401522389230675e+14 0.0000000000000000e+00 0.0000000000000000e+00
1.9402022544482903e+14 0.0000000000000000e+00 0.0000000000000000e+00
1.9402522699735134e+14 0.0000000000000000e+00 0.0000000000000000e+00
1.9403022854987362e+14 0.0000000000000000e+00 0.0000000000000000e+00
1.9403523010239591e+14 0.0000000000000000e+00 0.0000000000000000e+00
1.9404023165491822e+14 0.0000000000000000e+00 0.0000000000000000e+00
1.9404523320744050e+14 0.0000000000000000e+00 0.0000000000000000e+00
1.9405023475996281e+14 0.0000000000000000e+00 0.0000000000000000e+00
1.9405523631248509e+14 0.0000000000000000e+00 0.0000000000000000e+00
1.9406023786500738e+14 0.0000000000000000e+00 0.0000000000000000e+00
1.9406523941752969e+14 0.0000000000000000e+00 0.0000000000000000e+00
1.9407024097005197e+14 0.0000000000000000e+00 0.0000000000000000e+00
1.9407524252257428e+14 0.0000000000000000e+00 0.0000000000000000e+00
1.9408024407509656e+14 0.0000000000000000e+00 0.0000000000000000e+00
1.9408524562761884e+14 0.0000000000000000e+00 0.0000000000000000e+00
1.9409024718014116e+14 0.0000000000000000e+00 0.0000000000000000e+00
1.9409524873266344e+14 0.0000000000000000e+00 0.0000000000000000e+00
1.9410025028518575e+14 0.0000000000000000e+00 0.0000000000000000e+00
1.9410525183770803e+14 0.0000000000000000e+00 0.0000000000000000e+00
1.9411025339023031e+14 0.0000000000000000e+00 0.0000000000000000e+00
1.9411525494275262e+14 0.0000000000000000e+00 0.0000000000000000e+00
1.9412025649527491e+14 0.0000000000000000e+00 0.0000000000000000e+00
1.9412525804779722e+14 0.0000000000000000e+00 0.0000000000000000e+00
1.9413025960031950e+14 0.0000000000000000e+00 0.0000000000000000e+00
1.9413526115284178e+14 0.0000000000000000e+00 0.0000000000000000e+00
1.9414026270536409e+14 0.0000000000000000e+00 0.0000000000000000e+00
1.9414526425788638e+14 0.0000000000000000e+00 0.0000000000000000e+00
1.9415026581040869e+14 0.0000000000000000e+00 0.0000000000000000e+00
1.9415526736293097e+14 0.0000000000000000e+00 0.0000000000000000e+00
1.9416026891545325e+14 0.0000000000000000e+00 0.0000000000000000e+00
1.9416527046797556e+14 0.0000000000000000e+00 0.0000000000000000e+00
1.9417027202049784e+14 0.0000000000000000e+00 0.0000000000000000e+00
1.9417527357302016e+14 0.0000000000000000e+00 0.0000000000000000e+00
1.9418027512554244e+14 0.0000000000000000e+00 0.0000000000000000e+00
1.9418527667806475e+14 0.0000000000000000e+00 0.0000000000000000e+00
1.9419027823058703e+14 0.0000000000000000e+00 0.0000000000000000e+00
1.9419527978310931e+14 0.0000000000000000e+00 0.0000000000000000e+00
1.9420028133563162e+14 0.0000000000000000e+00 0.0000000000000000e+00
1.9420528288815391e+14 0.0000000000000000e+00 0.0000000000000000e+00
1.9421028444067622e+14 0.0000000000000000e+00 0.0000000000000000e+00
1.9421528599319850e+14 0.0000000000000000e+00 0.0000000000000000e+00
1.9422028754572078e+14 0.0000000000000000e+00 0.0000000000000000e+00
1.9422528909824309e+14 0.0000000000000000e+00 0.0000000000000000e+00
1.9423029065076538e+14 0.0000000000000000e+00 0.0000000000000000e+00
1.9423529220328769e+14 0.0000000000000000e+00 0.0000000000000000e+00
1.9424029375580997e+14 0.0000000000000000e+00 0.0000000000000000e+00
1.9424529530833225e+14 0.0000000000000000e+00 0.0000000000000000e+00
1.9425029686085456e+14 0.0000000000000000e+00 0.0000000000000000e+00
1.9425529841337684e+14 0.0000000000000000e+00 0.0000000000000000e+00
1.9426029996589916e+14 0.0000000000000000e+00 0.0000000000000000e+00
1.9426530151842144e+14 0.0000000000000000e+00 0.0000000000000000e+00
1.9427030307094372e+14 0.0000000000000000e+00 0.0000000000000000e+00
1.9427530462346603e+14 0.0000000000000000e+00 0.0000000000000000e+00
1.9428030617598831e+14 0.0000000000000000e+00 0.0000000000000000e+00
1.9428530772851062e+14 0.0000000000000000e+00 0.0000000000000000e+00
1.9429030928103291e+14 0.0000000000000000e+00 0.0000000000000000e+00
1.9429531083355519e+14 0.0000000000000000e+00 0.0000000000000000e+00
1.9430031238607750e+14 0.0000000000000000e+00 0.0000000000000000e+00
1.9430531393859978e+14 0.0000000000000000e+00 0.0000000000000000e+00
1.9431031549112209e+14 0.0000000000000000e+00 0.0000000000000000e+00
1.9431531704364438e+14 0.0000000000000000e+00 0.0000000000000000e+00
1.9432031859616669e+14 0.0000000000000000e+00 0.0000000000000000e+00
1.9432532014868897e+14 0.0000000000000000e+00 0.0000000000000000e+00
1.9433032170121125e+14 0.0000000000000000e+00 0.0000000000000000e+00
1.9433532325373356e+14 0.0000000000000000e+00 0.0000000000000000e+00
1.9434032480625584e+14 0.0000000000000000e+00 0.0000000000000000e+00
1.9434532635877816e+14 0.0000000000000000e+00 0.0000000000000000e+00
1.9435032791130044e+14 0.0000000000000000e+00 0.0000000000000000e+00
1.9435532946382272e+14 0.0000000000000000e+00 0.0000000000000000e+00
1.9436033101634503e+14 0.0000000000000000e+00 0.0000000000000000e+00
1.9436533256886731e+14 0.0000000000000000e+00 0.0000000000000000e+00
1.9437033412138962e+14 0.0000000000000000e+00 0.0000000000000000e+00
1.9437533567391191e+14 0.0000000000000000e+00 0.0000000000000000e+00
1.9438033722643419e+14 0.0000000000000000e+00 0.0000000000000000e+00
1.9438533877895650e+14 0.0000000000000000e+00 0.0000000000000000e+00
1.9439034033147878e+14 0.0000000000000000e+00 0.0000000000000000e+00
1.9439534188400109e+14 0.0000000000000000e+00 0.0000000000000000e+00
1.9440034343652338e+14 0.0000000000000000e+00 0.0000000000000000e+00
1.9440534498904566e+14 0.0000000000000000e+00 0.0000000000000000e+00
1.9441034654156797e+14 0.0000000000000000e+00 0.0000000000000000e+00
1.9441534809409025e+14 0.0000000000000000e+00 0.0000000000000000e+00
1.9442034964661256e+14 0.0000000000000000e+00 0.0000000000000000e+00
1.9442535119913484e+14 0.0000000000000000e+00 0.0000000000000000e+00
1.9443035275165712e+14 0.0000000000000000e+00 0.0000000000000000e+00
1.9443535430417944e+14 0.0000000000000000e+00 0.0000000000000000e+00
1.9444035585670172e+14 0.0000000000000000e+00 0.0000000000000000e+00
1.9444535740922403e+14 0.0000000000000000e+00 0.0000000000000000e+00
1.9445035896174631e+14 0.0000000000000000e+00 0.0000000000000000e+00
1.9445536051426862e+14 0.0000000000000000e+00 0.0000000000000000e+00
1.9446036206679091e+14 0.0000000000000000e+00 0.0000000000000000e+00
1.9446536361931319e+14 0.0000000000000000e+00 0.0000000000000000e+00
1.9447036517183550e+14 0.0000000000000000e+00 0.0000000000000000e+00
1.9447536672435778e+14 0.0000000000000000e+00 0.0000000000000000e+00
1.9448036827688009e+14 0.0000000000000000e+00 0.0000000000000000e+00
1.9448536982940238e+14 0.0000000000000000e+00 0.0000000000000000e+00
1.9449037138192466e+14 0.0000000000000000e+00 0.0000000000000000e+00
1.9449537293444697e+14 0.0000000000000000e+00 0.0000000000000000e+00
1.9450037448696925e+14 0.0000000000000000e+00 0.0000000000000000e+00
1.9450537603949156e+14 0.0000000000000000e+00 0.0000000000000000e+00
1.9451037759201384e+14 0.0000000000000000e+00 0.0000000000000000e+00
1.9451537914453612e+14 0.0000000000000000e+00 0.0000000000000000e+00
1.9452038069705844e+14 0.0000000000000000e+00 0.0000000000000000e+00
1.9452538224958072e+14 0.0000000000000000e+00 0.0000000000000000e+00
1.9453038380210303e+14 0.0000000000000000e+00 0.0000000000000000e+00
1.9453538535462531e+14 0.0000000000000000e+00 0.0000000000000000e+00
1.9454038690714759e+14 0.0000000000000000e+00 0.0000000000000000e+00
1.9454538845966991e+14 0.0000000000000000e+00 0.0000000000000000e+00
1.9455039001219219e+14 0.0000000000000000e+00 0.0000000000000000e+00
1.9455539156471450e+14 0.0000000000000000e+00 0.0000000000000000e+00
1.9456039311723678e+14 0.0000000000000000e+00 0.0000000000000000e+00
1.9456539466975906e+14 0.0000000000000000e+00 0.0000000000000000e+00
1.9457039622228138e+14 0.0000000000000000e+00 0.0000000000000000e+00
1.9457539777480366e+14 0.0000000000000000e+00 0.0000000000000000e+00
1.9458039932732597e+14 0.0000000000000000e+00 0.0000000000000000e+00
1.9458540087984825e+14 0.0000000000000000e+00 0.0000000000000000e+00
1.9459040243237053e+14 0.0000000000000000e+00 0.0000000000000000e+00
1.9459540398489284e+14 0.0000000000000000e+00 0.0000000000000000e+00
1.9460040553741512e+14 0.0000000000000000e+00 0.0000000000000000e+00
1.9460540708993744e+14 0.0000000000000000e+00 0.0000000000000000e+00
1.9461040864245972e+14 0.0000000000000000e+00 0.0000000000000000e+00
1.9461541019498203e+14 0.0000000000000000e+00 0.0000000000000000e+00
1.9462041174750431e+14 0.0000000000000000e+00 0.0000000000000000e+00
1.9462541330002659e+14 0.0000000000000000e+00 0.0000000000000000e+00
1.9463041485254891e+14 0.0000000000000000e+00 0.0000000000000000e+00
1.9463541640507119e+14 0.0000000000000000e+00 0.0000000000000000e+00
1.9464041795759350e+14 0.0000000000000000e+00 0.0000000000000000e+00
1.9464541951011578e+14 0.0000000000000000e+00 0.0000000000000000e+00
1.9465042106263806e+14 0.0000000000000000e+00 0.0000000000000000e+00
1.9465542261516038e+14 0.0000000000000000e+00 0.0000000000000000e+00
1.9466042416768266e+14 0.0000000000000000e+00 0.0000000000000000e+00
1.9466542572020497e+14 0.0000000000000000e+00 0.0000000000000000e+00
1.9467042727272725e+14 0.0000000000000000e+00 0.0000000000000000e+00
("out1","mode 1",1,"out2",1,"transmission")
(500, 3)
1.9217465256410256e+14 0.0000000000000000e+00 0.0000000000000000e+00
1.9217965411662484e+14 0.0000000000000000e+00 0.0000000000000000e+00
1.9218465566914716e+14 0.0000000000000000e+00 0.0000000000000000e+00
1.9218965722166944e+14 0.0000000000000000e+00 0.0000000000000000e+00
1.9219465877419175e+14 0.0000000000000000e+00 0.0000000000000000e+00
1.9219966032671403e+14 0.0000000000000000e+00 0.0000000000000000e+00
1.9220466187923631e+14 0.0000000000000000e+00 0.0000000000000000e+00
1.9220966343175862e+14 0.0000000000000000e+00 0.0000000000000000e+00
1.9221466498428091e+14 0.0000000000000000e+00 0.0000000000000000e+00
1.9221966653680322e+14 0.0000000000000000e+00 0.0000000000000000e+00
1.9222466808932550e+14 0.0000000000000000e+00 0.0000000000000000e+00
1.9222966964184778e+14 0.0000000000000000e+00 0.0000000000000000e+00
1.9223467119437009e+14 0.0000000000000000e+00 0.0000000000000000e+00
1.9223967274689238e+14 0.0000000000000000e+00 0.0000000000000000e+00
1.9224467429941469e+14 0.0000000000000000e+00 0.0000000000000000e+00
1.9224967585193697e+14 0.0000000000000000e+00 0.0000000000000000e+00
1.9225467740445928e+14 0.0000000000000000e+00 0.0000000000000000e+00
1.9225967895698156e+14 0.0000000000000000e+00 0.0000000000000000e+00
1.9226468050950384e+14 0.0000000000000000e+00 0.0000000000000000e+00
1.9226968206202616e+14 0.0000000000000000e+00 0.0000000000000000e+00
1.9227468361454844e+14 0.0000000000000000e+00 0.0000000000000000e+00
1.9227968516707075e+14 0.0000000000000000e+00 0.0000000000000000e+00
1.9228468671959303e+14 0.0000000000000000e+00 0.0000000000000000e+00
1.9228968827211531e+14 0.0000000000000000e+00 0.0000000000000000e+00
1.9229468982463762e+14 0.0000000000000000e+00 0.0000000000000000e+00
1.9229969137715991e+14 0.0000000000000000e+00 0.0000000000000000e+00
1.9230469292968222e+14 0.0000000000000000e+00 0.0000000000000000e+00
1.9230969448220450e+14 0.0000000000000000e+00 0.0000000000000000e+00
1.9231469603472678e+14 0.0000000000000000e+00 0.0000000000000000e+00
1.9231969758724909e+14 0.0000000000000000e+00 0.0000000000000000e+00
1.9232469913977138e+14 0.0000000000000000e+00 0.0000000000000000e+00
1.9232970069229369e+14 0.0000000000000000e+00 0.0000000000000000e+00
1.9233470224481597e+14 0.0000000000000000e+00 0.0000000000000000e+00
1.9233970379733825e+14 0.0000000000000000e+00 0.0000000000000000e+00
1.9234470534986056e+14 0.0000000000000000e+00 0.0000000000000000e+00
1.9234970690238284e+14 0.0000000000000000e+00 0.0000000000000000e+00
1.9235470845490516e+14 0.0000000000000000e+00 0.0000000000000000e+00
1.9235971000742744e+14 0.0000000000000000e+00 0.0000000000000000e+00
1.9236471155994972e+14 0.0000000000000000e+00 0.0000000000000000e+00
1.9236971311247203e+14 0.0000000000000000e+00 0.0000000000000000e+00
1.9237471466499431e+14 0.0000000000000000e+00 0.0000000000000000e+00
1.9237971621751662e+14 0.0000000000000000e+00 0.0000000000000000e+00
1.9238471777003891e+14 0.0000000000000000e+00 0.0000000000000000e+00
1.9238971932256119e+14 0.0000000000000000e+00 0.0000000000000000e+00
1.9239472087508350e+14 0.0000000000000000e+00 0.0000000000000000e+00
1.9239972242760578e+14 0.0000000000000000e+00 0.0000000000000000e+00
1.9240472398012809e+14 0.0000000000000000e+00 0.0000000000000000e+00
1.9240972553265038e+14 0.0000000000000000e+00 0.0000000000000000e+00
1.9241472708517269e+14 0.0000000000000000e+00 0.0000000000000000e+00
1.9241972863769497e+14 0.0000000000000000e+00 0.0000000000000000e+00
1.9242473019021725e+14 0.0000000000000000e+00 0.0000000000000000e+00
1.9242973174273956e+14 0.0000000000000000e+00 0.0000000000000000e+00
1.9243473329526184e+14 0.0000000000000000e+00 0.0000000000000000e+00
1.9243973484778416e+14 0.0000000000000000e+00 0.0000000000000000e+00
1.9244473640030644e+14 0.0000000000000000e+00 0.0000000000000000e+00
1.9244973795282872e+14 0.0000000000000000e+00 0.0000000000000000e+00
1.9245473950535103e+14 0.0000000000000000e+00 0.0000000000000000e+00
1.9245974105787331e+14 0.0000000000000000e+00 0.0000000000000000e+00
1.9246474261039562e+14 0.0000000000000000e+00 0.0000000000000000e+00
1.9246974416291791e+14 0.0000000000000000e+00 0.0000000000000000e+00
1.9247474571544019e+14 0.0000000000000000e+00 0.0000000000000000e+00
1.9247974726796250e+14 0.0000000000000000e+00 0.0000000000000000e+00
1.9248474882048478e+14 0.0000000000000000e+00 0.0000000000000000e+00
1.9248975037300709e+14 0.0000000000000000e+00 0.0000000000000000e+00
1.9249475192552938e+14 0.0000000000000000e+00 0.0000000000000000e+00
1.9249975347805166e+14 0.0000000000000000e+00 0.0000000000000000e+00
1.9250475503057397e+14 0.0000000000000000e+00 0.0000000000000000e+00
1.9250975658309625e+14 0.0000000000000000e+00 0.0000000000000000e+00
1.9251475813561856e+14 0.0000000000000000e+00 0.0000000000000000e+00
1.9251975968814084e+14 0.0000000000000000e+00 0.0000000000000000e+00
1.9252476124066312e+14 0.0000000000000000e+00 0.0000000000000000e+00
1.9252976279318544e+14 0.0000000000000000e+00 0.0000000000000000e+00
1.9253476434570772e+14 0.0000000000000000e+00 0.0000000000000000e+00
1.9253976589823003e+14 0.0000000000000000e+00 0.0000000000000000e+00
1.9254476745075231e+14 0.0000000000000000e+00 0.0000000000000000e+00
1.9254976900327462e+14 0.0000000000000000e+00 0.0000000000000000e+00
1.9255477055579691e+14 0.0000000000000000e+00 0.0000000000000000e+00
1.9255977210831919e+14 0.0000000000000000e+00 0.0000000000000000e+00
1.9256477366084150e+14 0.0000000000000000e+00 0.0000000000000000e+00
1.9256977521336378e+14 0.0000000000000000e+00 0.0000000000000000e+00
1.9257477676588609e+14 0.0000000000000000e+00 0.0000000000000000e+00
1.9257977831840838e+14 0.0000000000000000e+00 0.0000000000000000e+00
1.9258477987093066e+14 0.0000000000000000e+00 0.0000000000000000e+00
1.9258978142345297e+14 0.0000000000000000e+00 0.0000000000000000e+00
1.9259478297597525e+14 0.0000000000000000e+00 0.0000000000000000e+00
1.9259978452849756e+14 0.0000000000000000e+00 0.0000000000000000e+00
1.9260478608101984e+14 0.0000000000000000e+00 0.0000000000000000e+00
1.9260978763354212e+14 0.0000000000000000e+00 0.0000000000000000e+00
1.9261478918606444e+14 0.0000000000000000e+00 0.0000000000000000e+00
1.9261979073858672e+14 0.0000000000000000e+00 0.0000000000000000e+00
1.9262479229110903e+14 0.0000000000000000e+00 0.0000000000000000e+00
1.9262979384363131e+14 0.0000000000000000e+00 0.0000000000000000e+00
1.9263479539615359e+14 0.0000000000000000e+00 0.0000000000000000e+00
1.9263979694867591e+14 0.0000000000000000e+00 0.0000000000000000e+00
1.9264479850119819e+14 0.0000000000000000e+00 0.0000000000000000e+00
1.9264980005372050e+14 0.0000000000000000e+00 0.0000000000000000e+00
1.9265480160624278e+14 0.0000000000000000e+00 0.0000000000000000e+00
1.9265980315876506e+14 0.0000000000000000e+00 0.0000000000000000e+00
1.9266480471128738e+14 0.0000000000000000e+00 0.0000000000000000e+00
1.9266980626380966e+14 0.0000000000000000e+00 0.0000000000000000e+00
1.9267480781633197e+14 0.0000000000000000e+00 0.0000000000000000e+00
1.9267980936885425e+14 0.0000000000000000e+00 0.0000000000000000e+00
1.9268481092137653e+14 0.0000000000000000e+00 0.0000000000000000e+00
1.9268981247389884e+14 0.0000000000000000e+00 0.0000000000000000e+00
1.9269481402642112e+14 0.0000000000000000e+00 0.0000000000000000e+00
1.9269981557894344e+14 0.0000000000000000e+00 0.0000000000000000e+00
1.9270481713146572e+14 0.0000000000000000e+00 0.0000000000000000e+00
1.9270981868398803e+14 0.0000000000000000e+00 0.0000000000000000e+00
1.9271482023651031e+14 0.0000000000000000e+00 0.0000000000000000e+00
1.9271982178903259e+14 0.0000000000000000e+00 0.0000000000000000e+00
1.9272482334155491e+14 0.0000000000000000e+00 0.0000000000000000e+00
1.9272982489407719e+14 0.0000000000000000e+00 0.0000000000000000e+00
1.9273482644659950e+14 0.0000000000000000e+00 0.0000000000000000e+00
1.9273982799912178e+14 0.0000000000000000e+00 0.0000000000000000e+00
1.9274482955164406e+14 0.0000000000000000e+00 0.0000000000000000e+00
1.9274983110416638e+14 0.0000000000000000e+00 0.0000000000000000e+00
1.9275483265668866e+14 0.0000000000000000e+00 0.0000000000000000e+00
1.9275983420921097e+14 0.0000000000000000e+00 0.0000000000000000e+00
1.9276483576173325e+14 0.0000000000000000e+00 0.0000000000000000e+00
1.9276983731425553e+14 0.0000000000000000e+00 0.0000000000000000e+00
1.9277483886677784e+14 0.0000000000000000e+00 0.0000000000000000e+00
1.9277984041930012e+14 0.0000000000000000e+00 0.0000000000000000e+00
1.9278484197182244e+14 0.0000000000000000e+00 0.0000000000000000e+00
1.9278984352434472e+14 0.0000000000000000e+00 0.0000000000000000e+00
1.9279484507686700e+14 0.0000000000000000e+00 0.0000000000000000e+00
1.9279984662938931e+14 0.0000000000000000e+00 0.0000000000000000e+00
1.9280484818191159e+14 0.0000000000000000e+00 0.0000000000000000e+00
1.9280984973443391e+14 0.0000000000000000e+00 0.0000000000000000e+00
1.9281485128695619e+14 0.0000000000000000e+00 0.0000000000000000e+00
1.9281985283947847e+14 0.0000000000000000e+00 0.0000000000000000e+00
1.9282485439200078e+14 0.0000000000000000e+00 0.0000000000000000e+00
1.9282985594452306e+14 0.0000000000000000e+00 0.0000000000000000e+00
1.9283485749704538e+14 0.0000000000000000e+00 0.0000000000000000e+00
1.9283985904956766e+14 0.0000000000000000e+00 0.0000000000000000e+00
1.9284486060208997e+14 0.0000000000000000e+00 0.0000000000000000e+00
1.9284986215461225e+14 0.0000000000000000e+00 0.0000000000000000e+00
1.9285486370713453e+14 0.0000000000000000e+00 0.0000000000000000e+00
1.9285986525965684e+14 0.0000000000000000e+00 0.0000000000000000e+00
1.9286486681217912e+14 0.0000000000000000e+00 0.0000000000000000e+00
1.9286986836470144e+14 0.0000000000000000e+00 0.0000000000000000e+00
1.9287486991722372e+14 0.0000000000000000e+00 0.0000000000000000e+00
1.9287987146974600e+14 0.0000000000000000e+00 0.0000000000000000e+00
1.9288487302226831e+14 0.0000000000000000e+00 0.0000000000000000e+00
1.9288987457479059e+14 0.0000000000000000e+00 0.0000000000000000e+00
1.9289487612731291e+14 0.0000000000000000e+00 0.0000000000000000e+00
1.9289987767983519e+14 0.0000000000000000e+00 0.0000000000000000e+00
1.9290487923235747e+14 0.0000000000000000e+00 0.0000000000000000e+00
1.9290988078487978e+14 0.0000000000000000e+00 0.0000000000000000e+00
1.9291488233740206e+14 0.0000000000000000e+00 0.0000000000000000e+00
1.9291988388992438e+14 0.0000000000000000e+00 0.0000000000000000e+00
1.9292488544244666e+14 0.0000000000000000e+00 0.0000000000000000e+00
1.9292988699496894e+14 0.0000000000000000e+00 0.0000000000000000e+00
1.9293488854749125e+14 0.0000000000000000e+00 0.0000000000000000e+00
1.9293989010001353e+14 0.0000000000000000e+00 0.0000000000000000e+00
1.9294489165253584e+14 0.0000000000000000e+00 0.0000000000000000e+00
1.9294989320505812e+14 0.0000000000000000e+00 0.0000000000000000e+00
1.9295489475758041e+14 0.0000000000000000e+00 0.0000000000000000e+00
1.9295989631010272e+14 0.0000000000000000e+00 0.0000000000000000e+00
1.9296489786262500e+14 0.0000000000000000e+00 0.0000000000000000e+00
1.9296989941514731e+14 0.0000000000000000e+00 0.0000000000000000e+00
1.9297490096766959e+14 0.0000000000000000e+00 0.0000000000000000e+00
1.9297990252019188e+14 0.0000000000000000e+00 0.0000000000000000e+00
1.9298490407271419e+14 0.0000000000000000e+00 0.0000000000000000e+00
1.9298990562523647e+14 0.0000000000000000e+00 0.0000000000000000e+00
1.9299490717775878e+14 0.0000000000000000e+00 0.0000000000000000e+00
1.9299990873028106e+14 0.0000000000000000e+00 0.0000000000000000e+00
1.9300491028280338e+14 0.0000000000000000e+00 0.0000000000000000e+00
1.9300991183532566e+14 0.0000000000000000e+00 0.0000000000000000e+00
1.9301491338784794e+14 0.0000000000000000e+00 0.0000000000000000e+00
1.9301991494037025e+14 0.0000000000000000e+00 0.0000000000000000e+00
1.9302491649289253e+14 0.0000000000000000e+00 0.0000000000000000e+00
1.9302991804541484e+14 0.0000000000000000e+00 0.0000000000000000e+00
1.9303491959793712e+14 0.0000000000000000e+00 0.0000000000000000e+00
1.9303992115045941e+14 0.0000000000000000e+00 0.0000000000000000e+00
1.9304492270298172e+14 0.0000000000000000e+00 0.0000000000000000e+00
1.9304992425550400e+14 0.0000000000000000e+00 0.0000000000000000e+00
1.9305492580802631e+14 0.0000000000000000e+00 0.0000000000000000e+00
1.9305992736054859e+14 0.0000000000000000e+00 0.0000000000000000e+00
1.9306492891307088e+14 0.0000000000000000e+00 0.0000000000000000e+00
1.9306993046559319e+14 0.0000000000000000e+00 0.0000000000000000e+00
1.9307493201811547e+14 0.0000000000000000e+00 0.0000000000000000e+00
1.9307993357063778e+14 0.0000000000000000e+00 0.0000000000000000e+00
1.9308493512316006e+14 0.0000000000000000e+00 0.0000000000000000e+00
1.9308993667568234e+14 0.0000000000000000e+00 0.0000000000000000e+00
1.9309493822820466e+14 0.0000000000000000e+00 0.0000000000000000e+00
1.9309993978072694e+14 0.0000000000000000e+00 0.0000000000000000e+00
1.9310494133324925e+14 0.0000000000000000e+00 0.0000000000000000e+00
1.9310994288577153e+14 0.0000000000000000e+00 0.0000000000000000e+00
1.9311494443829381e+14 0.0000000000000000e+00 0.0000000000000000e+00
1.9311994599081612e+14 0.0000000000000000e+00 0.0000000000000000e+00
1.9312494754333841e+14 0.0000000000000000e+00 0.0000000000000000e+00
1.9312994909586072e+14 0.0000000000000000e+00 0.0000000000000000e+00
1.9313495064838300e+14 0.0000000000000000e+00 0.0000000000000000e+00
1.9313995220090531e+14 0.0000000000000000e+00 0.0000000000000000e+00
1.9314495375342759e+14 0.0000000000000000e+00 0.0000000000000000e+00
1.9314995530594988e+14 0.0000000000000000e+00 0.0000000000000000e+00
1.9315495685847219e+14 0.0000000000000000e+00 0.0000000000000000e+00
1.9315995841099447e+14 0.0000000000000000e+00 0.0000000000000000e+00
1.9316495996351678e+14 0.0000000000000000e+00 0.0000000000000000e+00
1.9316996151603906e+14 0.0000000000000000e+00 0.0000000000000000e+00
1.9317496306856134e+14 0.0000000000000000e+00 0.0000000000000000e+00
1.9317996462108366e+14 0.0000000000000000e+00 0.0000000000000000e+00
1.9318496617360594e+14 0.0000000000000000e+00 0.0000000000000000e+00
1.9318996772612825e+14 0.0000000000000000e+00 0.0000000000000000e+00
1.9319496927865053e+14 0.0000000000000000e+00 0.0000000000000000e+00
1.9319997083117281e+14 0.0000000000000000e+00 0.0000000000000000e+00
1.9320497238369512e+14 0.0000000000000000e+00 0.0000000000000000e+00
1.9320997393621741e+14 0.0000000000000000e+00 0.0000000000000000e+00
1.9321497548873972e+14 0.0000000000000000e+00 0.0000000000000000e+00
1.9321997704126200e+14 0.0000000000000000e+00 0.0000000000000000e+00
1.9322497859378428e+14 0.0000000000000000e+00 0.0000000000000000e+00
1.9322998014630659e+14 0.0000000000000000e+00 0.0000000000000000e+00
1.9323498169882888e+14 0.0000000000000000e+00 0.0000000000000000e+00
1.9323998325135119e+14 0.0000000000000000e+00 0.0000000000000000e+00
1.9324498480387347e+14 0.0000000000000000e+00 0.0000000000000000e+00
1.9324998635639575e+14 0.0000000000000000e+00 0.0000000000000000e+00
1.9325498790891806e+14 0.0000000000000000e+00 0.0000000000000000e+00
1.9325998946144034e+14 0.0000000000000000e+00 0.0000000000000000e+00
1.9326499101396266e+14 0.0000000000000000e+00 0.0000000000000000e+00
1.9326999256648494e+14 0.0000000000000000e+00 0.0000000000000000e+00
1.9327499411900722e+14 0.0000000000000000e+00 0.0000000000000000e+00
1.9327999567152953e+14 0.0000000000000000e+00 0.0000000000000000e+00
1.9328499722405181e+14 0.0000000000000000e+00 0.0000000000000000e+00
1.9328999877657412e+14 0.0000000000000000e+00 0.0000000000000000e+00
1.9329500032909641e+14 0.0000000000000000e+00 0.0000000000000000e+00
1.9330000188161872e+14 0.0000000000000000e+00 0.0000000000000000e+00
1.9330500343414100e+14 0.0000000000000000e+00 0.0000000000000000e+00
1.9331000498666328e+14 0.0000000000000000e+00 0.0000000000000000e+00
1.9331500653918559e+14 0.0000000000000000e+00 0.0000000000000000e+00
1.9332000809170788e+14 0.0000000000000000e+00 0.0000000000000000e+00
1.9332500964423019e+14 0.0000000000000000e+00 0.0000000000000000e+00
1.9333001119675247e+14 0.0000000000000000e+00 0.0000000000000000e+00
1.9333501274927475e+14 0.0000000000000000e+00 0.0000000000000000e+00
1.9334001430179706e+14 0.0000000000000000e+00 0.0000000000000000e+00
1.9334501585431934e+14 0.0000000000000000e+00 0.0000000000000000e+00
1.9335001740684166e+14 0.0000000000000000e+00 0.0000000000000000e+00
1.9335501895936394e+14 0.0000000000000000e+00 0.0000000000000000e+00
1.9336002051188622e+14 0.0000000000000000e+00 0.0000000000000000e+00
1.9336502206440853e+14 0.0000000000000000e+00 0.0000000000000000e+00
1.9337002361693081e+14 0.0000000000000000e+00 0.0000000000000000e+00
1.9337502516945312e+14 0.0000000000000000e+00 0.0000000000000000e+00
1.9338002672197541e+14 0.0000000000000000e+00 0.0000000000000000e+00
1.9338502827449769e+14 0.0000000000000000e+00 0.0000000000000000e+00
1.9339002982702000e+14 0.0000000000000000e+00 0.0000000000000000e+00
1.9339503137954228e+14 0.0000000000000000e+00 0.0000000000000000e+00
1.9340003293206459e+14 0.0000000000000000e+00 0.0000000000000000e+00
1.9340503448458688e+14 0.0000000000000000e+00 0.0000000000000000e+00
1.9341003603710916e+14 0.0000000000000000e+00 0.0000000000000000e+00
1.9341503758963147e+14 0.0000000000000000e+00 0.0000000000000000e+00
1.9342003914215375e+14 0.0000000000000000e+00 0.0000000000000000e+00
1.9342504069467606e+14 0.0000000000000000e+00 0.0000000000000000e+00
1.9343004224719834e+14 0.0000000000000000e+00 0.0000000000000000e+00
1.9343504379972066e+14 0.0000000000000000e+00 0.0000000000000000e+00
1.9344004535224294e+14 0.0000000000000000e+00 0.0000000000000000e+00
1.9344504690476522e+14 0.0000000000000000e+00 0.0000000000000000e+00
1.9345004845728753e+14 0.0000000000000000e+00 0.0000000000000000e+00
1.9345505000980981e+14 0.0000000000000000e+00 0.0000000000000000e+00
1.9346005156233212e+14 0.0000000000000000e+00 0.0000000000000000e+00
1.9346505311485441e+14 0.0000000000000000e+00 0.0000000000000000e+00
1.9347005466737669e+14 0.0000000000000000e+00 0.0000000000000000e+00
1.9347505621989900e+14 0.0000000000000000e+00 0.0000000000000000e+00
1.9348005777242128e+14 0.0000000000000000e+00 0.0000000000000000e+00
1.9348505932494359e+14 0.0000000000000000e+00 0.0000000000000000e+00
1.9349006087746588e+14 0.0000000000000000e+00 0.0000000000000000e+00
1.9349506242998816e+14 0.0000000000000000e+00 0.0000000000000000e+00
1.9350006398251047e+14 0.0000000000000000e+00 0.0000000000000000e+00
1.9350506553503275e+14 0.0000000000000000e+00 0.0000000000000000e+00
1.9351006708755506e+14 0.0000000000000000e+00 0.0000000000000000e+00
1.9351506864007734e+14 0.0000000000000000e+00 0.0000000000000000e+00
1.9352007019259962e+14 0.0000000000000000e+00 0.0000000000000000e+00
1.9352507174512194e+14 0.0000000000000000e+00 0.0000000000000000e+00
1.9353007329764422e+14 0.0000000000000000e+00 0.0000000000000000e+00
1.9353507485016653e+14 0.0000000000000000e+00 0.0000000000000000e+00
1.9354007640268881e+14 0.0000000000000000e+00 0.0000000000000000e+00
1.9354507795521109e+14 0.0000000000000000e+00 0.0000000000000000e+00
1.9355007950773341e+14 0.0000000000000000e+00 0.0000000000000000e+00
1.9355508106025569e+14 0.0000000000000000e+00 0.0000000000000000e+00
1.9356008261277800e+14 0.0000000000000000e+00 0.0000000000000000e+00
1.9356508416530028e+14 0.0000000000000000e+00 0.0000000000000000e+00
1.9357008571782256e+14 0.0000000000000000e+00 0.0000000000000000e+00
1.9357508727034488e+14 0.0000000000000000e+00 0.0000000000000000e+00
1.9358008882286716e+14 0.0000000000000000e+00 0.0000000000000000e+00
1.9358509037538947e+14 0.0000000000000000e+00 0.0000000000000000e+00
1.9359009192791175e+14 0.0000000000000000e+00 0.0000000000000000e+00
1.9359509348043406e+14 0.0000000000000000e+00 0.0000000000000000e+00
1.9360009503295634e+14 0.0000000000000000e+00 0.0000000000000000e+00
1.9360509658547862e+14 0.0000000000000000e+00 0.0000000000000000e+00
1.9361009813800094e+14 0.0000000000000000e+00 0.0000000000000000e+00
1.9361509969052322e+14 0.0000000000000000e+00 0.0000000000000000e+00
1.9362010124304553e+14 0.0000000000000000e+00 0.0000000000000000e+00
1.9362510279556781e+14 0.0000000000000000e+00 0.0000000000000000e+00
1.9363010434809009e+14 0.0000000000000000e+00 0.0000000000000000e+00
1.9363510590061241e+14 0.0000000000000000e+00 0.0000000000000000e+00
1.9364010745313469e+14 0.0000000000000000e+00 0.0000000000000000e+00
1.9364510900565700e+14 0.0000000000000000e+00 0.0000000000000000e+00
1.9365011055817928e+14 0.0000000000000000e+00 0.0000000000000000e+00
1.9365511211070156e+14 0.0000000000000000e+00 0.0000000000000000e+00
1.9366011366322388e+14 0.0000000000000000e+00 0.0000000000000000e+00
1.9366511521574616e+14 0.0000000000000000e+00 0.0000000000000000e+00
1.9367011676826847e+14 0.0000000000000000e+00 0.0000000000000000e+00
1.9367511832079075e+14 0.0000000000000000e+00 0.0000000000000000e+00
1.9368011987331303e+14 0.0000000000000000e+00 0.0000000000000000e+00
1.9368512142583534e+14 0.0000000000000000e+00 0.0000000000000000e+00
1.9369012297835762e+14 0.0000000000000000e+00 0.0000000000000000e+00
1.9369512453087994e+14 0.0000000000000000e+00 0.0000000000000000e+00
1.9370012608340222e+14 0.0000000000000000e+00 0.0000000000000000e+00
1.9370512763592450e+14 0.0000000000000000e+00 0.0000000000000000e+00
1.9371012918844681e+14 0.0000000000000000e+00 0.0000000000000000e+00
1.9371513074096909e+14 0.0000000000000000e+00 0.0000000000000000e+00
1.9372013229349141e+14 0.0000000000000000e+00 0.0000000000000000e+00
1.9372513384601369e+14 0.0000000000000000e+00 0.0000000000000000e+00
1.9373013539853600e+14 0.0000000000000000e+00 0.0000000000000000e+00
1.9373513695105828e+14 0.0000000000000000e+00 0.0000000000000000e+00
1.9374013850358056e+14 0.0000000000000000e+00 0.0000000000000000e+00
1.9374514005610288e+14 0.0000000000000000e+00 0.0000000000000000e+00
1.9375014160862516e+14 0.0000000000000000e+00 0.0000000000000000e+00
1.9375514316114747e+14 0.0000000000000000e+00 0.0000000000000000e+00
1.9376014471366975e+14 0.0000000000000000e+00 0.0000000000000000e+00
1.9376514626619203e+14 0.0000000000000000e+00 0.0000000000000000e+00
1.9377014781871434e+14 0.0000000000000000e+00 0.0000000000000000e+00
1.9377514937123662e+14 0.0000000000000000e+00 0.0000000000000000e+00
1.9378015092375894e+14 0.0000000000000000e+00 0.0000000000000000e+00
1.9378515247628122e+14 0.0000000000000000e+00 0.0000000000000000e+00
1.9379015402880350e+14 0.0000000000000000e+00 0.0000000000000000e+00
1.9379515558132581e+14 0.0000000000000000e+00 0.0000000000000000e+00
1.9380015713384809e+14 0.0000000000000000e+00 0.0000000000000000e+00
1.9380515868637041e+14 0.0000000000000000e+00 0.0000000000000000e+00
1.9381016023889269e+14 0.0000000000000000e+00 0.0000000000000000e+00
1.9381516179141497e+14 0.0000000000000000e+00 0.0000000000000000e+00
1.9382016334393728e+14 0.0000000000000000e+00 0.0000000000000000e+00
1.9382516489645956e+14 0.0000000000000000e+00 0.0000000000000000e+00
1.9383016644898188e+14 0.0000000000000000e+00 0.0000000000000000e+00
1.9383516800150416e+14 0.0000000000000000e+00 0.0000000000000000e+00
1.9384016955402644e+14 0.0000000000000000e+00 0.0000000000000000e+00
1.9384517110654875e+14 0.0000000000000000e+00 0.0000000000000000e+00
1.9385017265907103e+14 0.0000000000000000e+00 0.0000000000000000e+00
1.9385517421159334e+14 0.0000000000000000e+00 0.0000000000000000e+00
1.9386017576411562e+14 0.0000000000000000e+00 0.0000000000000000e+00
1.9386517731663794e+14 0.0000000000000000e+00 0.0000000000000000e+00
1.9387017886916022e+14 0.0000000000000000e+00 0.0000000000000000e+00
1.9387518042168250e+14 0.0000000000000000e+00 0.0000000000000000e+00
1.9388018197420481e+14 0.0000000000000000e+00 0.0000000000000000e+00
1.9388518352672709e+14 0.0000000000000000e+00 0.0000000000000000e+00
1.9389018507924941e+14 0.0000000000000000e+00 0.0000000000000000e+00
1.9389518663177169e+14 0.0000000000000000e+00 0.0000000000000000e+00
1.9390018818429397e+14 0.0000000000000000e+00 0.0000000000000000e+00
1.9390518973681628e+14 0.0000000000000000e+00 0.0000000000000000e+00
1.9391019128933856e+14 0.0000000000000000e+00 0.0000000000000000e+00
1.9391519284186088e+14 0.0000000000000000e+00 0.0000000000000000e+00
1.9392019439438316e+14 0.0000000000000000e+00 0.0000000000000000e+00
1.9392519594690544e+14 0.0000000000000000e+00 0.0000000000000000e+00
1.9393019749942775e+14 0.0000000000000000e+00 0.0000000000000000e+00
1.9393519905195003e+14 0.0000000000000000e+00 0.0000000000000000e+00
1.9394020060447234e+14 0.0000000000000000e+00 0.0000000000000000e+00
1.9394520215699462e+14 0.0000000000000000e+00 0.0000000000000000e+00
1.9395020370951691e+14 0.0000000000000000e+00 0.0000000000000000e+00
1.9395520526203922e+14 0.0000000000000000e+00 0.0000000000000000e+00
1.9396020681456150e+14 0.0000000000000000e+00 0.0000000000000000e+00
1.9396520836708381e+14 0.0000000000000000e+00 0.0000000000000000e+00
1.9397020991960609e+14 0.0000000000000000e+00 0.0000000000000000e+00
1.9397521147212838e+14 0.0000000000000000e+00 0.0000000000000000e+00
1.9398021302465069e+14 0.0000000000000000e+00 0.0000000000000000e+00
1.9398521457717297e+14 0.0000000000000000e+00 0.0000000000000000e+00
1.9399021612969528e+14 0.0000000000000000e+00 0.0000000000000000e+00
1.9399521768221756e+14 0.0000000000000000e+00 0.0000000000000000e+00
1.9400021923473984e+14 0.0000000000000000e+00 0.0000000000000000e+00
1.9400522078726216e+14 0.0000000000000000e+00 0.0000000000000000e+00
1.9401022233978444e+14 0.0000000000000000e+00 0.0000000000000000e+00
1.9401522389230675e+14 0.0000000000000000e+00 0.0000000000000000e+00
1.9402022544482903e+14 0.0000000000000000e+00 0.0000000000000000e+00
1.9402522699735134e+14 0.0000000000000000e+00 0.0000000000000000e+00
1.9403022854987362e+14 0.0000000000000000e+00 0.0000000000000000e+00
1.9403523010239591e+14 0.0000000000000000e+00 0.0000000000000000e+00
1.9404023165491822e+14 0.0000000000000000e+00 0.0000000000000000e+00
1.9404523320744050e+14 0.0000000000000000e+00 0.0000000000000000e+00
1.9405023475996281e+14 0.0000000000000000e+00 0.0000000000000000e+00
1.9405523631248509e+14 0.0000000000000000e+00 0.0000000000000000e+00
1.9406023786500738e+14 0.0000000000000000e+00 0.0000000000000000e+00
1.9406523941752969e+14 0.0000000000000000e+00 0.0000000000000000e+00
1.9407024097005197e+14 0.0000000000000000e+00 0.0000000000000000e+00
1.9407524252257428e+14 0.0000000000000000e+00 0.0000000000000000e+00
1.9408024407509656e+14 0.0000000000000000e+00 0.0000000000000000e+00
1.9408524562761884e+14 0.0000000000000000e+00 0.0000000000000000e+00
1.9409024718014116e+14 0.0000000000000000e+00 0.0000000000000000e+00
1.9409524873266344e+14 0.0000000000000000e+00 0.0000000000000000e+00
1.9410025028518575e+14 0.0000000000000000e+00 0.0000000000000000e+00
1.9410525183770803e+14 0.0000000000000000e+00 0.0000000000000000e+00
1.9411025339023031e+14 0.0000000000000000e+00 0.0000000000000000e+00
1.9411525494275262e+14 0.0000000000000000e+00 0.0000000000000000e+00
1.9412025649527491e+14 0.0000000000000000e+00 0.0000000000000000e+00
1.9412525804779722e+14 0.0000000000000000e+00 0.0000000000000000e+00
1.9413025960031950e+14 0.0000000000000000e+00 0.0000000000000000e+00
1.9413526115284178e+14 0.0000000000000000e+00 0.0000000000000000e+00
1.9414026270536409e+14 0.0000000000000000e+00 0.0000000000000000e+00
1.9414526425788638e+14 0.0000000000000000e+00 0.0000000000000000e+00
1.9415026581040869e+14 0.0000000000000000e+00 0.0000000000000000e+00
1.9415526736293097e+14 0.0000000000000000e+00 0.0000000000000000e+00
1.9416026891545325e+14 0.0000000000000000e+00 0.0000000000000000e+00
1.9416527046797556e+14 0.0000000000000000e+00 0.0000000000000000e+00
1.9417027202049784e+14 0.0000000000000000e+00 0.0000000000000000e+00
1.9417527357302016e+14 0.0000000000000000e+00 0.0000000000000000e+00
1.9418027512554244e+14 0.0000000000000000e+00 0.0000000000000000e+00
1.9418527667806475e+14 0.0000000000000000e+00 0.0000000000000000e+00
1.9419027823058703e+14 0.0000000000000000e+00 0.0000000000000000e+00
1.9419527978310931e+14 0.0000000000000000e+00 0.0000000000000000e+00
1.9420028133563162e+14 0.0000000000000000e+00 0.0000000000000000e+00
1.9420528288815391e+14 0.0000000000000000e+00 0.0000000000000000e+00
1.9421028444067622e+14 0.0000000000000000e+00 0.0000000000000000e+00
1.9421528599319850e+14 0.0000000000000000e+00 0.0000000000000000e+00
1.9422028754572078e+14 0.0000000000000000e+00 0.0000000000000000e+00
1.9422528909824309e+14 0.0000000000000000e+00 0.0000000000000000e+00
1.9423029065076538e+14 0.0000000000000000e+00 0.0000000000000000e+00
1.9423529220328769e+14 0.0000000000000000e+00 0.0000000000000000e+00
1.9424029375580997e+14 0.0000000000000000e+00 0.0000000000000000e+00
1.9424529530833225e+14 0.0000000000000000e+00 0.0000000000000000e+00
1.9425029686085456e+14 0.0000000000000000e+00 0.0000000000000000e+00
1.9425529841337684e+14 0.0000000000000000e+00 0.0000000000000000e+00
1.9426029996589916e+14 0.0000000000000000e+00 0.0000000000000000e+00
1.9426530151842144e+14 0.0000000000000000e+00 0.0000000000000000e+00
1.9427030307094372e+14 0.0000000000000000e+00 0.0000000000000000e+00
1.9427530462346603e+14 0.0000000000000000e+00 0.0000000000000000e+00
1.9428030617598831e+14 0.0000000000000000e+00 0.0000000000000000e+00
1.9428530772851062e+14 0.0000000000000000e+00 0.0000000000000000e+00
1.9429030928103291e+14 0.0000000000000000e+00 0.0000000000000000e+00
1.9429531083355519e+14 0.0000000000000000e+00 0.0000000000000000e+00
1.9430031238607750e+14 0.0000000000000000e+00 0.0000000000000000e+00
1.9430531393859978e+14 0.0000000000000000e+00 0.0000000000000000e+00
1.9431031549112209e+14 0.0000000000000000e+00 0.0000000000000000e+00
1.9431531704364438e+14 0.0000000000000000e+00 0.0000000000000000e+00
1.9432031859616669e+14 0.0000000000000000e+00 0.0000000000000000e+00
1.9432532014868897e+14 0.0000000000000000e+00 0.0000000000000000e+00
1.9433032170121125e+14 0.0000000000000000e+00 0.0000000000000000e+00
1.9433532325373356e+14 0.0000000000000000e+00 0.0000000000000000e+00
1.9434032480625584e+14 0.0000000000000000e+00 0.0000000000000000e+00
1.9434532635877816e+14 0.0000000000000000e+00 0.0000000000000000e+00
1.9435032791130044e+14 0.0000000000000000e+00 0.0000000000000000e+00
1.9435532946382272e+14 0.0000000000000000e+00 0.0000000000000000e+00
1.9436033101634503e+14 0.0000000000000000e+00 0.0000000000000000e+00
1.9436533256886731e+14 0.0000000000000000e+00 0.0000000000000000e+00
1.9437033412138962e+14 0.0000000000000000e+00 0.0000000000000000e+00
1.9437533567391191e+14 0.0000000000000000e+00 0.0000000000000000e+00
1.9438033722643419e+14 0.0000000000000000e+00 0.0000000000000000e+00
1.9438533877895650e+14 0.0000000000000000e+00 0.0000000000000000e+00
1.9439034033147878e+14 0.0000000000000000e+00 0.0000000000000000e+00
1.9439534188400109e+14 0.0000000000000000e+00 0.0000000000000000e+00
1.9440034343652338e+14 0.0000000000000000e+00 0.0000000000000000e+00
1.9440534498904566e+14 0.0000000000000000e+00 0.0000000000000000e+00
1.9441034654156797e+14 0.0000000000000000e+00 0.0000000000000000e+00
1.9441534809409025e+14 0.0000000000000000e+00 0.0000000000000000e+00
1.9442034964661256e+14 0.0000000000000000e+00 0.0000000000000000e+00
1.9442535119913484e+14 0.0000000000000000e+00 0.0000000000000000e+00
1.9443035275165712e+14 0.0000000000000000e+00 0.0000000000000000e+00
1.9443535430417944e+14 0.0000000000000000e+00 0.0000000000000000e+00
1.9444035585670172e+14 0.0000000000000000e+00 0.0000000000000000e+00
1.9444535740922403e+14 0.0000000000000000e+00 0.0000000000000000e+00
1.9445035896174631e+14 0.0000000000000000e+00 0.0000000000000000e+00
1.9445536051426862e+14 0.0000000000000000e+00 0.0000000000000000e+00
1.9446036206679091e+14 0.0000000000000000e+00 0.0000000000000000e+00
1.9446536361931319e+14 0.0000000000000000e+00 0.0000000000000000e+00
1.9447036517183550e+14 0.0000000000000000e+00 0.0000000000000000e+00
1.9447536672435778e+14 0.0000000000000000e+00 0.0000000000000000e+00
1.9448036827688009e+14 0.0000000000000000e+00 0.0000000000000000e+00
1.9448536982940238e+14 0.0000000000000000e+00 0.0000000000000000e+00
1.9449037138192466e+14 0.0000000000000000e+00 0.0000000000000000e+00
1.9449537293444697e+14 0.0000000000000000e+00 0.0000000000000000e+00
1.9450037448696925e+14 0.0000000000000000e+00 0.0000000000000000e+00
1.9450537603949156e+14 0.0000000000000000e+00 0.0000000000000000e+00
1.9451037759201384e+14 0.0000000000000000e+00 0.0000000000000000e+00
1.9451537914453612e+14 0.0000000000000000e+00 0.0000000000000000e+00
1.9452038069705844e+14 0.0000000000000000e+00 0.0000000000000000e+00
1.9452538224958072e+14 0.0000000000000000e+00 0.0000000000000000e+00
1.9453038380210303e+14 0.0000000000000000e+00 0.0000000000000000e+00
1.9453538535462531e+14 0.0000000000000000e+00 0.0000000000000000e+00
1.9454038690714759e+14 0.0000000000000000e+00 0.0000000000000000e+00
1.9454538845966991e+14 0.0000000000000000e+00 0.0000000000000000e+00
1.9455039001219219e+14 0.0000000000000000e+00 0.0000000000000000e+00
1.9455539156471450e+14 0.0000000000000000e+00 0.0000000000000000e+00
1.9456039311723678e+14 0.0000000000000000e+00 0.0000000000000000e+00
1.9456539466975906e+14 0.0000000000000000e+00 0.0000000000000000e+00
1.9457039622228138e+14 0.0000000000000000e+00 0.0000000000000000e+00
1.9457539777480366e+14 0.0000000000000000e+00 0.0000000000000000e+00
1.9458039932732597e+14 0.0000000000000000e+00 0.0000000000000000e+00
1.9458540087984825e+14 0.0000000000000000e+00 0.0000000000000000e+00
1.9459040243237053e+14 0.0000000000000000e+00 0.0000000000000000e+00
1.9459540398489284e+14 0.0000000000000000e+00 0.0000000000000000e+00
1.9460040553741512e+14 0.0000000000000000e+00 0.0000000000000000e+00
1.9460540708993744e+14 0.0000000000000000e+00 0.0000000000000000e+00
1.9461040864245972e+14 0.0000000000000000e+00 0.0000000000000000e+00
1.9461541019498203e+14 0.0000000000000000e+00 0.0000000000000000e+00
1.9462041174750431e+14 0.0000000000000000e+00 0.0000000000000000e+00
1.9462541330002659e+14 0.0000000000000000e+00 0.0000000000000000e+00
1.9463041485254891e+14 0.0000000000000000e+00 0.0000000000000000e+00
1.9463541640507119e+14 0.0000000000000000e+00 0.0000000000000000e+00
1.9464041795759350e+14 0.0000000000000000e+00 0.0000000000000000e+00
1.9464541951011578e+14 0.0000000000000000e+00 0.0000000000000000e+00
1.9465042106263806e+14 0.0000000000000000e+00 0.0000000000000000e+00
1.9465542261516038e+14 0.0000000000000000e+00 0.0000000000000000e+00
1.9466042416768266e+14 0.0000000000000000e+00 0.0000000000000000e+00
1.9466542572020497e+14 0.0000000000000000e+00 0.0000000000000000e+00
1.9467042727272725e+14 0.0000000000000000e+00 0.0000000000000000e+00
("in2","mode 1",1,"in1",1,"transmission")
(500, 3)
1.9217465256410256e+14 1.1895196175472134e-02 7.1930571671899660e-02
1.9217965411662484e+14 1.1898145967572766e-02 9.1475135300879182e-02
1.9218465566914716e+14 1.1901111262728229e-02 1.1102263323263349e-01
1.9218965722166944e+14 1.1904092814075248e-02 1.3057304539031256e-01
1.9219465877419175e+14 1.1907091371890751e-02 1.5012635067397906e-01
1.9219966032671403e+14 1.1910107683396579e-02 1.6968252696348923e-01
1.9220466187923631e+14 1.1913142492568592e-02 1.8924155112408966e-01
1.9220966343175862e+14 1.1916196539943642e-02 2.0880339901134387e-01
1.9221466498428091e+14 1.1919270562429142e-02 2.2836804547544923e-01
1.9221966653680322e+14 1.1922365293110996e-02 2.4793546436764677e-01
1.9222466808932550e+14 1.1925481461064763e-02 2.6750562854514431e-01
1.9222966964184778e+14 1.1928619791165891e-02 2.8707850987820027e-01
1.9223467119437009e+14 1.1931781003901760e-02 3.0665407925558635e-01
1.9223967274689238e+14 1.1934965815183739e-02 3.2623230659105734e-01
1.9224467429941469e+14 1.1938174936160851e-02 3.4581316083145081e-01
1.9224967585193697e+14 1.1941409073034747e-02 3.6539660996233092e-01
1.9225467740445928e+14 1.1944668926874734e-02 3.8498262101662512e-01
1.9225967895698156e+14 1.1947955193434836e-02 4.0457116008189803e-01
1.9226468050950384e+14 1.1951268562971145e-02 4.2416219230836011e-01
1.9226968206202616e+14 1.1954609720062102e-02 4.4375568191756221e-01
1.9227468361454844e+14 1.1957979343427648e-02 4.6335159221019934e-01
1.9227968516707075e+14 1.1961378105751947e-02 4.8294988557633239e-01
1.9228468671959303e+14 1.1964806673505369e-02 5.0255052350301133e-01
1.9228968827211531e+14 1.1968265706771153e-02 5.2215346658479067e-01
1.9229468982463762e+14 1.1971755859069230e-02 5.4175867453346960e-01
1.9229969137715991e+14 1.1975277777185595e-02 5.6136610618712512e-01
1.9230469292968222e+14 1.1978832101000755e-02 5.8097571952146787e-01
1.9230969448220450e+14 1.1982419463321074e-02 6.0058747165977378e-01
1.9231469603472678e+14 1.1986040489711688e-02 6.2020131888392205e-01
1.9231969758724909e+14 1.1989695798330252e-02 6.3981721664536806e-01
1.9232469913977138e+14 1.1993385999764144e-02 6.5943511957654610e-01
1.9232970069229369e+14 1.1997111696868300e-02 6.7905498150252663e-01
1.9233470224481597e+14 1.2000873484605202e-02 6.9867675545237207e-01
1.9233970379733825e+14 1.2004671949887193e-02 7.1830039367228959e-01
1.9234470534986056e+14 1.2008507671421038e-02 7.3792584763707747e-01
1.9234970690238284e+14 1.2012381219553326e-02 7.5755306806263256e-01
1.9235470845490516e+14 1.2016293156119738e-02 7.7718200492000145e-01
1.9235971000742744e+14 1.2020244034295182e-02 7.9681260744682791e-01
1.9236471155994972e+14 1.2024234398446751e-02 8.1644482416189035e-01
1.9236971311247203e+14 1.2028264783988942e-02 8.3607860287856084e-01
1.9237471466499431e+14 1.2032335717240751e-02 8.5571389071765325e-01
1.9237971621751662e+14 1.2036447715286154e-02 8.7535063412259639e-01
1.9238471777003891e+14 1.2040601285835749e-02 8.9498877887261075e-01
1.9238971932256119e+14 1.2044796927091461e-02 9.1462827009836112e-01
1.9239472087508350e+14 1.2049035127614615e-02 9.3426905229549606e-01
1.9239972242760578e+14 1.2053316366194921e-02 9.5391106933963943e-01
1.9240472398012809e+14 1.2057641111723111e-02 9.7355426450250804e-01
1.9240972553265038e+14 1.2062009823065616e-02 9.9319858046548970e-01
1.9241472708517269e+14 1.2066422948943218e-02 1.0128439593364895e+00
1.9241972863769497e+14 1.2070880927810704e-02 1.0324903426648577e+00
1.9242473019021725e+14 1.2075384187740026e-02 1.0521376714572608e+00
1.9242973174273956e+14 1.2079933146306857e-02 1.0717858861938399e+00
1.9243473329526184e+14 1.2084528210478765e-02 1.0914349268437040e+00
1.9243973484778416e+14 1.2089169776508099e-02 1.1110847328825588e+00
1.9244473640030644e+14 1.2093858229824287e-02 1.1307352433074223e+00
1.9244973795282872e+14 1.2098593944933889e-02 1.1503863966544192e+00
1.9245473950535103e+14 1.2103377285319562e-02 1.1700381310154240e+00
1.9245974105787331e+14 1.2108208603344359e-02 1.1896903840541040e+00
1.9246474261039562e+14 1.2113088240157246e-02 1.2093430930237103e+00
1.9246974416291791e+14 1.2118016525603835e-02 1.2289961947838695e+00
1.9247474571544019e+14 1.2122993778138053e-02 1.2486496258178610e+00
1.9247974726796250e+14 1.2128020304739270e-02 1.2683033222498328e+00
1.9248474882048478e+14 1.2133096400828887e-02 1.2879572198623428e+00
1.9248975037300709e+14 1.2138222350195073e-02 1.3076112541139322e+00
1.9249475192552938e+14 1.2143398424915816e-02 1.3272653601561870e+00
1.9249975347805166e+14 1.2148624885288763e-02 1.3469194728524927e+00
1.9250475503057397e+14 1.2153901979762302e-02 1.3665735267948287e+00
1.9250975658309625e+14 1.2159229944870058e-02 1.3862274563215833e+00
1.9251475813561856e+14 1.2164609005170008e-02 1.4058811955364727e+00
1.9251975968814084e+14 1.2170039373185159e-02 1.4255346783249931e+00
1.9252476124066312e+14 1.2175521249348349e-02 1.4451878383735712e+00
1.9252976279318544e+14 1.2181054821950315e-02 1.4648406091869852e+00
1.9253476434570772e+14 1.2186640267090961e-02 1.4844929241065423e+00
1.9253976589823003e+14 1.2192277748634029e-02 1.5041447163281940e+00
1.9254476745075231e+14 1.2197967418164769e-02 1.5237959189201160e+00
1.9254976900327462e+14 1.2203709414951863e-02 1.5434464648418849e+00
1.9255477055579691e+14 1.2209503865910883e-02 1.5630962869611285e+00
1.9255977210831919e+14 1.2215350885573113e-02 1.5827453180725399e+00
1.9256477366084150e+14 1.2221250576056776e-02 1.6023934909160316e+00
1.9256977521336378e+14 1.2227203027041212e-02 1.6220407381937016e+00
1.9257477676588609e+14 1.2233208315745207e-02 1.6416869925889481e+00
1.9257977831840838e+14 1.2239266506908006e-02 1.6613321867838637e+00
1.9258477987093066e+14 1.2245377652774248e-02 1.6809762534771155e+00
1.9258978142345297e+14 1.2251541793081569e-02 1.7006191254021847e+00
1.9259478297597525e+14 1.2257758955052305e-02 1.7202607353442980e+00
1.9259978452849756e+14 1.2264029153387555e-02 1.7399010161595319e+00
1.9260478608101984e+14 1.2270352390266503e-02 1.7595399007909431e+00
1.9260978763354212e+14 1.2276728655345117e-02 1.7791773222870022e+00
1.9261478918606444e+14 1.2283157925763111e-02 1.7988132138193291e+00
1.9261979073858672e+14 1.2289640166150506e-02 1.8184475086989280e+00
1.9262479229110903e+14 1.2296175328639062e-02 1.8380801403946812e+00
1.9262979384363131e+14 1.2302763352876661e-02 1.8577110425497263e+00
1.9263479539615359e+14 1.2309404166043940e-02 1.8773401489989145e+00
1.9263979694867591e+14 1.2316097682876762e-02 1.8969673937855600e+00
1.9264479850119819e+14 1.2322843805688323e-02 1.9165927111782386e+00
1.9264980005372050e+14 1.2329642424397661e-02 1.9362160356876448e+00
1.9265480160624278e+14 1.2336493416559203e-02 1.9558373020824029e+00
1.9265980315876506e+14 1.2343396647396095e-02 1.9754564454068033e+00
1.9266480471128738e+14 1.2350351969837166e-02 1.9950734009957338e+00
1.9266980626380966e+14 1.2357359224555971e-02 2.0146881044909475e+00
1.9267480781633197e+14 1.2364418240013317e-02 2.0343004918579801e+00
1.9267980936885425e+14 1.2371528832504565e-02 2.0539104994003186e+00
1.9268481092137653e+14 1.2378690806205257e-02 2.0735180637761728e+00
1.9268981247389884e+14 1.2385903953225521e-02 2.0931231220132949e+00
1.9269481402642112e+14 1.2393168053662813e-02 2.1127256115242559e+00
1.9269981557894344e+14 1.2400482875660200e-02 2.1323254701215437e+00
1.9270481713146572e+14 1.2407848175466455e-02 2.1519226360317751e+00
1.9270981868398803e+14 1.2415263697498787e-02 2.1715170479115362e+00
1.9271482023651031e+14 1.2422729174409253e-02 2.1911086448601633e+00
1.9271982178903259e+14 1.2430244327152874e-02 2.2106973664350207e+00
1.9272482334155491e+14 1.2437808865060015e-02 2.2302831526654798e+00
1.9272982489407719e+14 1.2445422485909040e-02 2.2498659440656055e+00
1.9273482644659950e+14 1.2453084876004128e-02 2.2694456816488002e+00
1.9273982799912178e+14 1.2460795710254054e-02 2.2890223069405091e+00
1.9274482955164406e+14 1.2468554652254254e-02 2.3085957619913562e+00
1.9274983110416638e+14 1.2476361354371027e-02 2.3281659893900537e+00
1.9275483265668866e+14 1.2484215457828499e-02 2.3477329322754992e+00
1.9275983420921097e+14 1.2492116592798129e-02 2.3672965343501833e+00
1.9276483576173325e+14 1.2500064378489880e-02 2.3868567398908236e+00
1.9276983731425553e+14 1.2508058423246740e-02 2.4064134937612254e+00
1.9277483886677784e+14 1.2516098324640965e-02 2.4259667414239123e+00
1.9277984041930012e+14 1.2524183669572234e-02 2.4455164289504694e+00
1.9278484197182244e+14 1.2532314034369222e-02 2.4650625030336104e+00
1.9278984352434472e+14 1.2540488984891825e-02 2.4846049109975263e+00
1.9279484507686700e+14 1.2548708076636637e-02 2.5041436008085469e+00
1.9279984662938931e+14 1.2556970854843783e-02 2.5236785210853192e+00
1.9280484818191159e+14 1.2565276854606863e-02 2.5432096211089936e+00
1.9280984973443391e+14 1.2573625600983015e-02 2.5627368508329198e+00
1.9281485128695619e+14 1.2582016609106392e-02 2.5822601608917020e+00
1.9281985283947847e+14 1.2590449384303650e-02 2.6017795026113930e+00
1.9282485439200078e+14 1.2598923422209821e-02 2.6212948280175894e+00
1.9282985594452306e+14 1.2607438208887758e-02 2.6408060898440548e+00
1.9283485749704538e+14 1.2615993220947063e-02 2.6603132415421258e+00
1.9283985904956766e+14 1.2624587925667358e-02 2.6798162372874574e+00
1.9284486060208997e+14 1.2633221781121225e-02 2.6993150319890375e+00
1.9284986215461225e+14 1.2641894236299399e-02 2.7188095812959063e+00
1.9285486370713453e+14 1.2650604731237238e-02 2.7382998416053463e+00
1.9285986525965684e+14 1.2659352697143305e-02 2.7577857700692219e+00
1.9286486681217912e+14 1.2668137556527657e-02 2.7772673246006176e+00
1.9286986836470144e+14 1.2676958723335510e-02 2.7967444638814167e+00
1.9287486991722372e+14 1.2685815603075572e-02 2.8162171473670399e+00
1.9287987146974600e+14 1.2694707592956855e-02 2.8356853352934208e+00
1.9288487302226831e+14 1.2703634082021582e-02 2.8551489886827515e+00
1.9288987457479059e+14 1.2712594451281620e-02 2.8746080693478206e+00
1.9289487612731291e+14 1.2721588073855561e-02 2.8940625398983411e+00
1.9289987767983519e+14 1.2730614315106189e-02 2.9135123637451898e+00
1.9290487923235747e+14 1.2739672532780591e-02 2.9329575051051617e+00
1.9290988078487978e+14 1.2748762077148984e-02 2.9523979290053854e+00
1.9291488233740206e+14 1.2757882291146576e-02 2.9718336012868671e+00
1.9291988388992438e+14 1.2767032510514680e-02 2.9912644886095165e+00
1.9292488544244666e+14 1.2776212063943916e-02 3.0106905584541357e+00
1.9292988699496894e+14 1.2785420273217267e-02 3.0301117791268215e+00
1.9293488854749125e+14 1.2794656453354347e-02 3.0495281197619759e+00
1.9293989010001353e+14 1.2803919912755609e-02 3.0689395503241483e+00
1.9294489165253584e+14 1.2813209953348979e-02 3.0883460416116328e+00
1.9294989320505812e+14 1.2822525870734279e-02 3.1077475652581681e+00
1.9295489475758041e+14 1.2831866954331191e-02 3.1271440937351431e+00
1.9295989631010272e+14 1.2841232487525075e-02 3.1465356003533120e+00
1.9296489786262500e+14 1.2850621747815047e-02 3.1659220592644255e+00
1.9296989941514731e+14 1.2860034006961379e-02 3.1853034454625391e+00
1.9297490096766959e+14 1.2869468531133943e-02 3.2046797347846128e+00
1.9297990252019188e+14 1.2878924581060667e-02 3.2240509039124623e+00
1.9298490407271419e+14 1.2888401412175850e-02 3.2434169303722817e+00
1.9298990562523647e+14 1.2897898274769353e-02 3.2627777925350925e+00
1.9299490717775878e+14 1.2907414414135667e-02 3.2821334696179938e+00
1.9299990873028106e+14 1.2916949070722737e-02 3.3014839416825068e+00
1.9300491028280338e+14 1.2926501480282083e-02 3.3208291896356661e+00
1.9300991183532566e+14 1.2936070874016894e-02 3.3401691952283756e+00
1.9301491338784794e+14 1.2945656478732219e-02 3.3595039410559342e+00
1.9301991494037025e+14 1.2955257516984181e-02 3.3788334105561324e+00
1.9302491649289253e+14 1.2964873207228127e-02 3.3981575880080630e+00
1.9302991804541484e+14 1.2974502763969713e-02 3.4174764585319681e+00
1.9303491959793712e+14 1.2984145397911501e-02 3.4367900080861733e+00
1.9303992115045941e+14 1.2993800316103020e-02 3.4560982234664466e+00
1.9304492270298172e+14 1.3003466722089284e-02 3.4754010923040211e+00
1.9304992425550400e+14 1.3013143816057945e-02 3.4946986030627061e+00
1.9305492580802631e+14 1.3022830794988225e-02 3.5139907450375243e+00
1.9305992736054859e+14 1.3032526852798194e-02 3.5332775083518086e+00
1.9306492891307088e+14 1.3042231180490839e-02 3.5525588839546351e+00
1.9306993046559319e+14 1.3051942966302981e-02 3.5718348636181716e+00
1.9307493201811547e+14 1.3061661395849390e-02 3.5911054399341555e+00
1.9307993357063778e+14 1.3071385652270149e-02 3.6103706063119261e+00
1.9308493512316006e+14 1.3081114916374832e-02 3.6296303569736947e+00
1.9308993667568234e+14 1.3090848366787781e-02 3.6488846869520906e+00
1.9309493822820466e+14 1.3100585180093145e-02 3.6681335920866349e+00
1.9309993978072694e+14 1.3110324530976452e-02 3.6873770690189751e+00
1.9310494133324925e+14 1.3120065592369338e-02 3.7066151151901239e+00
1.9310994288577153e+14 1.3129807535591308e-02 3.7258477288358711e+00
1.9311494443829381e+14 1.3139549530491276e-02 3.7450749089827062e+00
1.9311994599081612e+14 1.3149290745588552e-02 3.7642966554435375e+00
1.9312494754333841e+14 1.3159030348212706e-02 3.7835129688132891e+00
1.9312994909586072e+14 1.3168767504643672e-02 3.8027238504644165e+00
1.9313495064838300e+14 1.3178501380249801e-02 3.8219293025417338e+00
1.9313995220090531e+14 1.3188231139625806e-02 3.8411293279588090e+00
1.9314495375342759e+14 1.3197955946729942e-02 3.8603239303915120e+00
1.9314995530594988e+14 1.3207674965019685e-02 3.8795131142741557e+00
1.9315495685847219e+14 1.3217387357587625e-02 3.8986968847942896e+00
1.9315995841099447e+14 1.3227092287295216e-02 3.9178752478866032e+00
1.9316495996351678e+14 1.3236788916906404e-02 3.9370482102287503e+00
1.9316996151603906e+14 1.3246476409220288e-02 3.9562157792348591e+00
1.9317496306856134e+14 1.3256153927202696e-02 3.9753779630512014e+00
1.9317996462108366e+14 1.3265820634116044e-02 3.9945347705497203e+00
1.9318496617360594e+14 1.3275475693649978e-02 4.0136862113222538e+00
1.9318996772612825e+14 1.3285118270048803e-02 4.0328322956759068e+00
1.9319496927865053e+14 1.3294747528239979e-02 4.0519730346257390e+00
1.9319997083117281e+14 1.3304362633959826e-02 4.0711084398899082e+00
1.9320497238369512e+14 1.3313962753879910e-02 4.0902385238837020e+00
1.9320997393621741e+14 1.3323547055730051e-02 4.1093632997125535e+00
1.9321497548873972e+14 1.3333114708422578e-02 4.1284827811671576e+00
1.9321997704126200e+14 1.3342664882174306e-02 4.1475969827161094e+00
1.9322497859378428e+14 1.3352196748627594e-02 4.1667059195010392e+00
1.9322998014630659e+14 1.3361709480970031e-02 4.1858096073292508e+00
1.9323498169882888e+14 1.3371202254053244e-02 4.2049080626674904e+00
1.9323998325135119e+14 1.3380674244511068e-02 4.2240013026366459e+00
1.9324498480387347e+14 1.3390124630875634e-02 4.2430893450037619e+00
1.9324998635639575e+14 1.3399552593692361e-02 4.2621722081767528e+00
1.9325498790891806e+14 1.3408957315635192e-02 4.2812499111978717e+00
1.9325998946144034e+14 1.3418337981618617e-02 4.3003224737362924e+00
1.9326499101396266e+14 1.3427693778909599e-02 4.3193899160825389e+00
1.9326999256648494e+14 1.3437023897238644e-02 4.3384522591414374e+00
1.9327499411900722e+14 1.3446327528908768e-02 4.3575095244256046e+00
1.9327999567152953e+14 1.3455603868904013e-02 4.3765617340488161e+00
1.9328499722405181e+14 1.3464852114996283e-02 4.3956089107193561e+00
1.9328999877657412e+14 1.3474071467851042e-02 4.4146510777334766e+00
1.9329500032909641e+14 1.3483261131131862e-02 4.4336882589681821e+00
1.9330000188161872e+14 1.3492420311604301e-02 4.4527204788756789e+00
1.9330500343414100e+14 1.3501548219237165e-02 4.4717477624752062e+00
1.9331000498666328e+14 1.3510644067303696e-02 4.4907701353474110e+00
1.9331500653918559e+14 1.3519707072481723e-02 4.5097876236275916e+00
1.9332000809170788e+14 1.3528736454951368e-02 4.5288002539980425e+00
1.9332500964423019e+14 1.3537731438492424e-02 4.5478080536825125e+00
1.9333001119675247e+14 1.3546691250580438e-02 4.5668110504383987e+00
1.9333501274927475e+14 1.3555615122481244e-02 4.5858092725512050e+00
1.9334001430179706e+14 1.3564502289344619e-02 4.6048027488269163e+00
1.9334501585431934e+14 1.3573351990296238e-02 4.6237915085852439e+00
1.9335001740684166e+14 1.3582163468528991e-02 4.6427755816540373e+00
1.9335501895936394e+14 1.3590935971392338e-02 4.6617549983610864e+00
1.9336002051188622e+14 1.3599668750480845e-02 4.6807297895285034e+00
1.9336502206440853e+14 1.3608361061722049e-02 4.6996999864661699e+00
1.9337002361693081e+14 1.3617012165461880e-02 4.7186656209639848e+00
1.9337502516945312e+14 1.3625621326549653e-02 4.7376267252865674e+00
1.9338002672197541e+14 1.3634187814421791e-02 4.7565833321655067e+00
1.9338502827449769e+14 1.3642710903183804e-02 4.7755354747939824e+00
1.9339002982702000e+14 1.3651189871692447e-02 4.7944831868192823e+00
1.9339503137954228e+14 1.3659624003634203e-02 4.8134265023362399e+00
1.9340003293206459e+14 1.3668012587605497e-02 4.8323654558818125e+00
1.9340503448458688e+14 1.3676354917189009e-02 4.8513000824271151e+00
1.9341003603710916e+14 1.3684650291030444e-02 4.8702304173721078e+00
1.9341503758963147e+14 1.3692898012914349e-02 4.8891564965390204e+00
1.9342003914215375e+14 1.3701097391837034e-02 4.9080783561652055e+00
1.9342504069467606e+14 1.3709247955048767e-02 4.9269959891387254e+00
1.9343004224719834e+14 1.3717348986854694e-02 4.9459094317183983e+00
1.9343504379972066e+14 1.3725399587249099e-02 4.9648187649271156e+00
1.9344004535224294e+14 1.3733399086433555e-02 4.9837240266990683e+00
1.9344504690476522e+14 1.3741346820205820e-02 5.0026252553535908e+00
1.9345004845728753e+14 1.3749242130028098e-02 5.0215224895880466e+00
1.9345505000980981e+14 1.3757084363091926e-02 5.0404157684716457e+00
1.9346005156233212e+14 1.3764872872383864e-02 5.0593051314403281e+00
1.9346505311485441e+14 1.3772607016748236e-02 5.0781906182892467e+00
1.9347005466737669e+14 1.3780286160950105e-02 5.0970722691676960e+00
1.9347505621989900e+14 1.3787909675736463e-02 5.1159501245731356e+00
1.9348005777242128e+14 1.3795476937896355e-02 5.1348242253442784e+00
1.9348505932494359e+14 1.3802987330320158e-02 5.1536946126562881e+00
1.9349006087746588e+14 1.3810440242056996e-02 5.1725613280138667e+00
1.9349506242998816e+14 1.3817835068372451e-02 5.1914244132465610e+00
1.9350006398251047e+14 1.3825171210803934e-02 5.2102839105020307e+00
1.9350506553503275e+14 1.3832448077215009e-02 5.2291398622402969e+00
1.9351006708755506e+14 1.3839665081849946e-02 5.2479923112290976e+00
1.9351506864007734e+14 1.3846821645385407e-02 5.2668413005367203e+00
1.9352007019259962e+14 1.3853917194982256e-02 5.2856868735275251e+00
1.9352507174512194e+14 1.3860951164336369e-02 5.3045290738563091e+00
1.9353007329764422e+14 1.3867922993728013e-02 5.3233679454618965e+00
1.9353507485016653e+14 1.3874832130069636e-02 5.3422035325627908e+00
1.9354007640268881e+14 1.3881678026953790e-02 5.3610358796507267e+00
1.9354507795521109e+14 1.3888460144699740e-02 5.3798650314864664e+00
1.9355007950773341e+14 1.3895177950398399e-02 5.3986910330935398e+00
1.9355508106025569e+14 1.3901830917957020e-02 5.4175139297529435e+00
1.9356008261277800e+14 1.3908418528142454e-02 5.4363337669989482e+00
1.9356508416530028e+14 1.3914940268623693e-02 5.4551505906125586e+00
1.9357008571782256e+14 1.3921395634013720e-02 5.4739644466173338e+00
1.9357508727034488e+14 1.3927784125909460e-02 5.4927753812743338e+00
1.9358008882286716e+14 1.3934105252931959e-02 5.5115834410762172e+00
1.9358509037538947e+14 1.3940358530764602e-02 5.5303886727431859e+00
1.9359009192791175e+14 1.3946543482191634e-02 5.5491911232176383e+00
1.9359509348043406e+14 1.3952659637134227e-02 5.5679908396594469e+00
1.9360009503295634e+14 1.3958706532686771e-02 5.5867878694406290e+00
1.9360509658547862e+14 1.3964683713152582e-02 5.6055822601416114e+00
1.9361009813800094e+14 1.3970590730076587e-02 5.6243740595454605e+00
1.9361509969052322e+14 1.3976427142281009e-02 5.6431633156333252e+00
1.9362010124304553e+14 1.3982192515895412e-02 5.6619500765807587e+00
1.9362510279556781e+14 1.3987886424390243e-02 5.6807343907516916e+00
1.9363010434809009e+14 1.3993508448606376e-02 5.6995163066948713e+00
1.9363510590061241e+14 1.3999058176786190e-02 5.7182958731394784e+00
1.9364010745313469e+14 1.4004535204601581e-02 5.7370731389896026e+00
1.9364510900565700e+14 1.4009939135183669e-02 5.7558481533210415e+00
1.9365011055817928e+14 1.4015269579149045e-02 5.7746209653758944e+00
1.9365511211070156e+14 1.4020526154627570e-02 5.7933916245593799e+00
1.9366011366322388e+14 1.4025708487287831e-02 5.8121601804346072e+00
1.9366511521574616e+14 1.4030816210362757e-02 5.8309266827183679e+00
1.9367011676826847e+14 1.4035848964673827e-02 5.8496911812779810e+00
1.9367511832079075e+14 1.4040806398654735e-02 5.8684537261256633e+00
1.9368011987331303e+14 1.4045688168374825e-02 5.8872143674155275e+00
1.9368512142583534e+14 1.4050493937561147e-02 5.9059731554394483e+00
1.9369012297835762e+14 1.4055223377619847e-02 5.9247301406221595e+00
1.9369512453087994e+14 1.4059876167657182e-02 5.9434853735184099e+00
1.9370012608340222e+14 1.4064451994499523e-02 5.9622389048079478e+00
1.9370512763592450e+14 1.4068950552713178e-02 5.9809907852928008e+00
1.9371012918844681e+14 1.4073371544622754e-02 5.9997410658924863e+00
1.9371513074096909e+14 1.4077714680329506e-02 6.0184897976401581e+00
1.9372013229349141e+14 1.4081979677728824e-02 6.0372370316798811e+00
1.9372513384601369e+14 1.4086166262526395e-02 6.0559828192613914e+00
1.9373013539853600e+14 1.4090274168255340e-02 6.0747272117376250e+00
1.9373513695105828e+14 1.4094303136290917e-02 6.0934702605604079e+00
1.9374013850358056e+14 1.4098252915865790e-02 6.1122120172769847e+00
1.9374514005610288e+14 1.4102123264084094e-02 6.1309525335263579e+00
1.9375014160862516e+14 1.4105913945934885e-02 6.1496918610358104e+00
1.9375514316114747e+14 1.4109624734305859e-02 6.1684300516174009e+00
1.9376014471366975e+14 1.4113255409994802e-02 6.1871671571638771e+00
1.9376514626619203e+14 1.4116805761722175e-02 6.2059032296463608e+00
1.9377014781871434e+14 1.4120275586142237e-02 6.2246383211098992e+00
1.9377514937123662e+14 1.4123664687853124e-02 6.2433724836700408e+00
1.9378015092375894e+14 1.4126972879408050e-02 6.2621057695105193e+00
1.9378515247628122e+14 1.4130199981323668e-02 6.2808382308784019e+00
1.9379015402880350e+14 1.4133345822089995e-02 6.2995699200818187e+00
1.9379515558132581e+14 1.4136410238178443e-02 6.3183008894866255e+00
1.9380015713384809e+14 1.4139393074049643e-02 6.3370311915122333e+00
1.9380515868637041e+14 1.4142294182161234e-02 6.3557608786294590e+00
1.9381016023889269e+14 1.4145113422973992e-02 6.3744900033562608e+00
1.9381516179141497e+14 1.4147850664959247e-02 6.3932186182556681e+00
1.9382016334393728e+14 1.4150505784603475e-02 6.4119467759316535e+00
1.9382516489645956e+14 1.4153078666414650e-02 6.4306745290260059e+00
1.9383016644898188e+14 1.4155569202926283e-02 6.4494019302161414e+00
1.9383516800150416e+14 1.4157977294702275e-02 6.4681290322105909e+00
1.9384016955402644e+14 1.4160302850340480e-02 6.4868558877469082e+00
1.9384517110654875e+14 1.4162545786476483e-02 6.5055825495885848e+00
1.9385017265907103e+14 1.4164706027785162e-02 6.5243090705210047e+00
1.9385517421159334e+14 1.4166783506984913e-02 6.5430355033495928e+00
1.9386017576411562e+14 1.4168778164838084e-02 6.5617619008956529e+00
1.9386517731663794e+14 1.4170689950153257e-02 6.5804883159946739e+00
1.9387017886916022e+14 1.4172518819786052e-02 6.5992148014917875e+00
1.9387518042168250e+14 1.4174264738639171e-02 6.6179414102398111e+00
1.9388018197420481e+14 1.4175927679663367e-02 6.6366681950963100e+00
1.9388518352672709e+14 1.4177507623856356e-02 6.6553952089196038e+00
1.9389018507924941e+14 1.4179004560262359e-02 6.6741225045668990e+00
1.9389518663177169e+14 1.4180418485970668e-02 6.6928501348907385e+00
1.9390018818429397e+14 1.4181749406114275e-02 6.7115781527362266e+00
1.9390518973681628e+14 1.4182997333867140e-02 6.7303066109380065e+00
1.9391019128933856e+14 1.4184162290442547e-02 6.7490355623173501e+00
1.9391519284186088e+14 1.4185244305089231e-02 6.7677650596793031e+00
1.9392019439438316e+14 1.4186243415088706e-02 6.7864951558093018e+00
1.9392519594690544e+14 1.4187159665750754e-02 6.8052259034711344e+00
1.9393019749942775e+14 1.4187993110409731e-02 6.8239573554032198e+00
1.9393519905195003e+14 1.4188743810419846e-02 6.8426895643155898e+00
1.9394020060447234e+14 1.4189411835149693e-02 6.8614225828880455e+00
1.9394520215699462e+14 1.4189997261977567e-02 6.8801564637657480e+00
1.9395020370951691e+14 1.4190500176284072e-02 6.8988912595573657e+00
1.9395520526203922e+14 1.4190920671447782e-02 6.9176270228318097e+00
1.9396020681456150e+14 1.4191258848837016e-02 6.9363638061151596e+00
1.9396520836708381e+14 1.4191514817803071e-02 6.9551016618880155e+00
1.9397020991960609e+14 1.4191688695673653e-02 6.9738406425818731e+00
1.9397521147212838e+14 1.4191780607743088e-02 6.9925808005773593e+00
1.9398021302465069e+14 1.4191790687265327e-02 7.0113221882002206e+00
1.9398521457717297e+14 1.4191719075445171e-02 7.0300648577183873e+00
1.9399021612969528e+14 1.4191565921428336e-02 7.0488088613400528e+00
1.9399521768221756e+14 1.4191331382292987e-02 7.0675542512091569e+00
1.9400021923473984e+14 1.4191015623038188e-02 7.0863010794035413e+00
1.9400522078726216e+14 1.4190618816575160e-02 7.1050493979318139e+00
1.9401022233978444e+14 1.4190141143715749e-02 7.1237992587294725e+00
1.9401522389230675e+14 1.4189582793160833e-02 7.1425507136569513e+00
1.9402022544482903e+14 1.4188943961489606e-02 7.1613038144955352e+00
1.9402522699735134e+14 1.4188224853146499e-02 7.1800586129455883e+00
1.9403022854987362e+14 1.4187425680429872e-02 7.1988151606219333e+00
1.9403523010239591e+14 1.4186546663478442e-02 7.2175735090518538e+00
1.9404023165491822e+14 1.4185588030257577e-02 7.2363337096718761e+00
1.9404523320744050e+14 1.4184550016547368e-02 7.2550958138238117e+00
1.9405023475996281e+14 1.4183432865926229e-02 7.2738598727525599e+00
1.9405523631248509e+14 1.4182236829758195e-02 7.2926259376024056e+00
1.9406023786500738e+14 1.4180962167176890e-02 7.3113940594139146e+00
1.9406523941752969e+14 1.4179609145070484e-02 7.3301642891207450e+00
1.9407024097005197e+14 1.4178178038066395e-02 7.3489366775463640e+00
1.9407524252257428e+14 1.4176669128513541e-02 7.3677112754008780e+00
1.9408024407509656e+14 1.4175082706467388e-02 7.3864881332771875e+00
1.9408524562761884e+14 1.4173419069671785e-02 7.4052673016487534e+00
1.9409024718014116e+14 1.4171678523541547e-02 7.4240488308652761e+00
1.9409524873266344e+14 1.4169861381144485e-02 7.4428327711492983e+00
1.9410025028518575e+14 1.4167967963182693e-02 7.4616191725938537e+00
1.9410525183770803e+14 1.4165998597974128e-02 7.4804080851575714e+00
1.9411025339023031e+14 1.4163953621432621e-02 7.4991995586623759e+00
1.9411525494275262e+14 1.4161833377048029e-02 7.5179936427893628e+00
1.9412025649527491e+14 1.4159638215866454e-02 7.5367903870755395e+00
1.9412525804779722e+14 1.4157368496468521e-02 7.5555898409101916e+00
1.9413025960031950e+14 1.4155024584948706e-02 7.5743920535309099e+00
1.9413526115284178e+14 1.4152606854893113e-02 7.5931970740208747e+00
1.9414026270536409e+14 1.4150115687357573e-02 7.6120049513043693e+00
1.9414526425788638e+14 1.4147551470844684e-02 7.6308157341430238e+00
1.9415026581040869e+14 1.4144914601279507e-02 7.6496294711330952e+00
1.9415526736293097e+14 1.4142205481987469e-02 7.6684462107002691e+00
1.9416026891545325e+14 1.4139424523668820e-02 7.6872660010969209e+00
1.9416527046797556e+14 1.4136572144373751e-02 7.7060888903982230e+00
1.9417027202049784e+14 1.4133648769477758e-02 7.7249149264973402e+00
1.9417527357302016e+14 1.4130654831654535e-02 7.7437441571026362e+00
1.9418027512554244e+14 1.4127590770850330e-02 7.7625766297327576e+00
1.9418527667806475e+14 1.4124457034256941e-02 7.7814123917136815e+00
1.9419027823058703e+14 1.4121254076282851e-02 7.8002514901734639e+00
1.9419527978310931e+14 1.4117982358527249e-02 7.8190939720390285e+00
1.9420028133563162e+14 1.4114642349748243e-02 7.8379398840320684e+00
1.9420528288815391e+14 1.4111234525836349e-02 7.8567892726640007e+00
1.9421028444067622e+14 1.4107759369782986e-02 7.8756421842327207e+00
1.9421528599319850e+14 1.4104217371650244e-02 7.8944986648179505e+00
1.9422028754572078e+14 1.4100609028539674e-02 7.9133587602768376e+00
1.9422528909824309e+14 1.4096934844560706e-02 7.9322225162398485e+00
1.9423029065076538e+14 1.4093195330797651e-02 7.9510899781062072e+00
1.9423529220328769e+14 1.4089391005277998e-02 7.9699611910397188e+00
1.9424029375580997e+14 1.4085522392936691e-02 7.9888361999636412e+00
1.9424529530833225e+14 1.4081590025583698e-02 8.0077150495572607e+00
1.9425029686085456e+14 1.4077594441867732e-02 8.0265977842504519e+00
1.9425529841337684e+14 1.4073536187241373e-02 8.0454844482189642e+00
1.9426029996589916e+14 1.4069415813924289e-02 8.0643750853809006e+00
1.9426530151842144e+14 1.4065233880866024e-02 8.0832697393904631e+00
1.9427030307094372e+14 1.4060990953709329e-02 8.1021684536344658e+00
1.9427530462346603e+14 1.4056687604750092e-02 8.1210712712269206e+00
1.9428030617598831e+14 1.4052324412899501e-02 8.1399782350043477e+00
1.9428530772851062e+14 1.4047901963643391e-02 8.1588893875209862e+00
1.9429030928103291e+14 1.4043420849002442e-02 8.1778047710433324e+00
1.9429531083355519e+14 1.4038881667489829e-02 8.1967244275462221e+00
1.9430031238607750e+14 1.4034285024069662e-02 8.2156483987068327e+00
1.9430531393859978e+14 1.4029631530114281e-02 8.2345767258996254e+00
1.9431031549112209e+14 1.4024921803360324e-02 8.2535094501922970e+00
1.9431531704364438e+14 1.4020156467864127e-02 8.2724466123390705e+00
1.9432031859616669e+14 1.4015336153956984e-02 8.2913882527767289e+00
1.9432532014868897e+14 1.4010461498198713e-02 8.3103344116187543e+00
1.9433032170121125e+14 1.4005533143331013e-02 8.3292851286501808e+00
1.9433532325373356e+14 1.4000551738229920e-02 8.3482404433223021e+00
1.9434032480625584e+14 1.3995517937856753e-02 8.3672003947467459e+00
1.9434532635877816e+14 1.3990432403209845e-02 8.3861650216912746e+00
1.9435032791130044e+14 1.3985295801273197e-02 8.4051343625726957e+00
1.9435532946382272e+14 1.3980108804966040e-02 8.4241084554524726e+00
1.9436033101634503e+14 1.3974872093091307e-02 8.4430873380310913e+00
1.9436533256886731e+14 1.3969586350281595e-02 8.4620710476415510e+00
1.9437033412138962e+14 1.3964252266946796e-02 8.4810596212446683e+00
1.9437533567391191e+14 1.3958870539219022e-02 8.5000530954229347e+00
1.9438033722643419e+14 1.3953441868896542e-02 8.5190515063748240e+00
1.9438533877895650e+14 1.3947966963388703e-02 8.5380548899089526e+00
1.9439034033147878e+14 1.3942446535656829e-02 8.5570632814383689e+00
1.9439534188400109e+14 1.3936881304157619e-02 8.5760767159746436e+00
1.9440034343652338e+14 1.3931271992783068e-02 8.5950952281215542e+00
1.9440534498904566e+14 1.3925619330799999e-02 8.6141188520700975e+00
1.9441034654156797e+14 1.3919924052789811e-02 8.6331476215915988e+00
1.9441534809409025e+14 1.3914186898585396e-02 8.6521815700316616e+00
1.9442034964661256e+14 1.3908408613208832e-02 8.6712207303051905e+00
1.9442535119913484e+14 1.3902589946806685e-02 8.6902651348887776e+00
1.9443035275165712e+14 1.3896731654584906e-02 8.7093148158157039e+00
1.9443535430417944e+14 1.3890834496743625e-02 8.7283698046693718e+00
1.9444035585670172e+14 1.3884899238408561e-02 8.7474301325770831e+00
1.9444535740922403e+14 1.3878926649564065e-02 8.7664958302039526e+00
1.9445035896174631e+14 1.3872917504983236e-02 8.7855669277461352e+00
1.9445536051426862e+14 1.3866872584157816e-02 8.8046434549256976e+00
1.9446036206679091e+14 1.3860792671227390e-02 8.8237254409828463e+00
1.9446536361931319e+14 1.3854678554905847e-02 8.8428129146705654e+00
1.9447036517183550e+14 1.3848531028409322e-02 8.8619059042483475e+00
1.9447536672435778e+14 1.3842350889380508e-02 8.8810044374748074e+00
1.9448036827688009e+14 1.3836138939814276e-02 8.9001085416023340e+00
1.9448536982940238e+14 1.3829895985979701e-02 8.9192182433701195e+00
1.9449037138192466e+14 1.3823622838343295e-02 8.9383335689978729e+00
1.9449537293444697e+14 1.3817320311489663e-02 8.9574545441793845e+00
1.9450037448696925e+14 1.3810989224041625e-02 8.9765811940755711e+00
1.9450537603949156e+14 1.3804630398579036e-02 8.9957135433091402e+00
1.9451037759201384e+14 1.3798244661557007e-02 9.0148516159566014e+00
1.9451537914453612e+14 1.3791832843222048e-02 9.0339954355428027e+00
1.9452038069705844e+14 1.3785395777527612e-02 9.0531450250344321e+00
1.9452538224958072e+14 1.3778934302049175e-02 9.0723004068325235e+00
1.9453038380210303e+14 1.3772449257896455e-02 9.0914616027669872e+00
1.9453538535462531e+14 1.3765941489626930e-02 9.1106286340895757e+00
1.9454038690714759e+14 1.3759411845155304e-02 9.1298015214674102e+00
1.9454538845966991e+14 1.3752861175664518e-02 9.1489802849765276e+00
1.9455039001219219e+14 1.3746290335513988e-02 9.1681649440952881e+00
1.9455539156471450e+14 1.3739700182146781e-02 9.1873555176980179e+00
1.9456039311723678e+14 1.3733091575997006e-02 9.2065520240479479e+00
1.9456539466975906e+14 1.3726465380394232e-02 9.2257544807918244e+00
1.9457039622228138e+14 1.3719822461467534e-02 9.2449629049524180e+00
1.9457539777480366e+14 1.3713163688049184e-02 9.2641773129221221e+00
1.9458039932732597e+14 1.3706489931575279e-02 9.2833977204575682e+00
1.9458540087984825e+14 1.3699802065987822e-02 9.3026241426716716e+00
1.9459040243237053e+14 1.3693100967632448e-02 9.3218565940285103e+00
1.9459540398489284e+14 1.3686387515158323e-02 9.3410950883363562e+00
1.9460040553741512e+14 1.3679662589414252e-02 9.3603396387414435e+00
1.9460540708993744e+14 1.3672927073344877e-02 9.3795902577218691e+00
1.9461040864245972e+14 1.3666181851886157e-02 9.3988469570806856e+00
1.9461541019498203e+14 1.3659427811858079e-02 9.4181097479409530e+00
1.9462041174750431e+14 1.3652665841858114e-02 9.4373786407380003e+00
1.9462541330002659e+14 1.3645896832152168e-02 9.4566536452144483e+00
1.9463041485254891e+14 1.3639121674564400e-02 9.4759347704139785e+00
1.9463541640507119e+14 1.3632341262367757e-02 9.4952220246745043e+00
1.9464041795759350e+14 1.3625556490170545e-02 9.5145154156233094e+00
1.9464541951011578e+14 1.3618768253804616e-02 9.5338149501700258e+00
1.9465042106263806e+14 1.3611977450210051e-02 9.5531206345020045e+00
1.9465542261516038e+14 1.3605184977320437e-02 9.5724324740775444e+00
1.9466042416768266e+14 1.3598391733946932e-02 9.5917504736201913e+00
1.9466542572020497e+14 1.3591598619659835e-02 9.6110746371141467e+00
1.9467042727272725e+14 1.3584806534670962e-02 9.6304049677971868e+00
("in2","mode 1",1,"out1",1,"transmission")
(500, 3)
1.9217465256410256e+14 0.0000000000000000e+00 0.0000000000000000e+00
1.9217965411662484e+14 0.0000000000000000e+00 0.0000000000000000e+00
1.9218465566914716e+14 0.0000000000000000e+00 0.0000000000000000e+00
1.9218965722166944e+14 0.0000000000000000e+00 0.0000000000000000e+00
1.9219465877419175e+14 0.0000000000000000e+00 0.0000000000000000e+00
1.9219966032671403e+14 0.0000000000000000e+00 0.0000000000000000e+00
1.9220466187923631e+14 0.0000000000000000e+00 0.0000000000000000e+00
1.9220966343175862e+14 0.0000000000000000e+00 0.0000000000000000e+00
1.9221466498428091e+14 0.0000000000000000e+00 0.0000000000000000e+00
1.9221966653680322e+14 0.0000000000000000e+00 0.0000000000000000e+00
1.9222466808932550e+14 0.0000000000000000e+00 0.0000000000000000e+00
1.9222966964184778e+14 0.0000000000000000e+00 0.0000000000000000e+00
1.9223467119437009e+14 0.0000000000000000e+00 0.0000000000000000e+00
1.9223967274689238e+14 0.0000000000000000e+00 0.0000000000000000e+00
1.9224467429941469e+14 0.0000000000000000e+00 0.0000000000000000e+00
1.9224967585193697e+14 0.0000000000000000e+00 0.0000000000000000e+00
1.9225467740445928e+14 0.0000000000000000e+00 0.0000000000000000e+00
1.9225967895698156e+14 0.0000000000000000e+00 0.0000000000000000e+00
1.9226468050950384e+14 0.0000000000000000e+00 0.0000000000000000e+00
1.9226968206202616e+14 0.0000000000000000e+00 0.0000000000000000e+00
1.9227468361454844e+14 0.0000000000000000e+00 0.0000000000000000e+00
1.9227968516707075e+14 0.0000000000000000e+00 0.0000000000000000e+00
1.9228468671959303e+14 0.0000000000000000e+00 0.0000000000000000e+00
1.9228968827211531e+14 0.0000000000000000e+00 0.0000000000000000e+00
1.9229468982463762e+14 0.0000000000000000e+00 0.0000000000000000e+00
1.9229969137715991e+14 0.0000000000000000e+00 0.0000000000000000e+00
1.9230469292968222e+14 0.0000000000000000e+00 0.0000000000000000e+00
1.9230969448220450e+14 0.0000000000000000e+00 0.0000000000000000e+00
1.9231469603472678e+14 0.0000000000000000e+00 0.0000000000000000e+00
1.9231969758724909e+14 0.0000000000000000e+00 0.0000000000000000e+00
1.9232469913977138e+14 0.0000000000000000e+00 0.0000000000000000e+00
1.9232970069229369e+14 0.0000000000000000e+00 0.0000000000000000e+00
1.9233470224481597e+14 0.0000000000000000e+00 0.0000000000000000e+00
1.9233970379733825e+14 0.0000000000000000e+00 0.0000000000000000e+00
1.9234470534986056e+14 0.0000000000000000e+00 0.0000000000000000e+00
1.9234970690238284e+14 0.0000000000000000e+00 0.0000000000000000e+00
1.9235470845490516e+14 0.0000000000000000e+00 0.0000000000000000e+00
1.9235971000742744e+14 0.0000000000000000e+00 0.0000000000000000e+00
1.9236471155994972e+14 0.0000000000000000e+00 0.0000000000000000e+00
1.9236971311247203e+14 0.0000000000000000e+00 0.0000000000000000e+00
1.9237471466499431e+14 0.0000000000000000e+00 0.0000000000000000e+00
1.9237971621751662e+14 0.0000000000000000e+00 0.0000000000000000e+00
1.9238471777003891e+14 0.0000000000000000e+00 0.0000000000000000e+00
1.9238971932256119e+14 0.0000000000000000e+00 0.0000000000000000e+00
1.9239472087508350e+14 0.0000000000000000e+00 0.0000000000000000e+00
1.9239972242760578e+14 0.0000000000000000e+00 0.0000000000000000e+00
1.9240472398012809e+14 0.0000000000000000e+00 0.0000000000000000e+00
1.9240972553265038e+14 0.0000000000000000e+00 0.0000000000000000e+00
1.9241472708517269e+14 0.0000000000000000e+00 0.0000000000000000e+00
1.9241972863769497e+14 0.0000000000000000e+00 0.0000000000000000e+00
1.9242473019021725e+14 0.0000000000000000e+00 0.0000000000000000e+00
1.9242973174273956e+14 0.0000000000000000e+00 0.0000000000000000e+00
1.9243473329526184e+14 0.0000000000000000e+00 0.0000000000000000e+00
1.9243973484778416e+14 0.0000000000000000e+00 0.0000000000000000e+00
1.9244473640030644e+14 0.0000000000000000e+00 0.0000000000000000e+00
1.9244973795282872e+14 0.0000000000000000e+00 0.0000000000000000e+00
1.9245473950535103e+14 0.0000000000000000e+00 0.0000000000000000e+00
1.9245974105787331e+14 0.0000000000000000e+00 0.0000000000000000e+00
1.9246474261039562e+14 0.0000000000000000e+00 0.0000000000000000e+00
1.9246974416291791e+14 0.0000000000000000e+00 0.0000000000000000e+00
1.9247474571544019e+14 0.0000000000000000e+00 0.0000000000000000e+00
1.9247974726796250e+14 0.0000000000000000e+00 0.0000000000000000e+00
1.9248474882048478e+14 0.0000000000000000e+00 0.0000000000000000e+00
1.9248975037300709e+14 0.0000000000000000e+00 0.0000000000000000e+00
1.9249475192552938e+14 0.0000000000000000e+00 0.0000000000000000e+00
1.9249975347805166e+14 0.0000000000000000e+00 0.0000000000000000e+00
1.9250475503057397e+14 0.0000000000000000e+00 0.0000000000000000e+00
1.9250975658309625e+14 0.0000000000000000e+00 0.0000000000000000e+00
1.9251475813561856e+14 0.0000000000000000e+00 0.0000000000000000e+00
1.9251975968814084e+14 0.0000000000000000e+00 0.0000000000000000e+00
1.9252476124066312e+14 0.0000000000000000e+00 0.0000000000000000e+00
1.9252976279318544e+14 0.0000000000000000e+00 0.0000000000000000e+00
1.9253476434570772e+14 0.0000000000000000e+00 0.0000000000000000e+00
1.9253976589823003e+14 0.0000000000000000e+00 0.0000000000000000e+00
1.9254476745075231e+14 0.0000000000000000e+00 0.0000000000000000e+00
1.9254976900327462e+14 0.0000000000000000e+00 0.0000000000000000e+00
1.9255477055579691e+14 0.0000000000000000e+00 0.0000000000000000e+00
1.9255977210831919e+14 0.0000000000000000e+00 0.0000000000000000e+00
1.9256477366084150e+14 0.0000000000000000e+00 0.0000000000000000e+00
1.9256977521336378e+14 0.0000000000000000e+00 0.0000000000000000e+00
1.9257477676588609e+14 0.0000000000000000e+00 0.0000000000000000e+00
1.9257977831840838e+14 0.0000000000000000e+00 0.0000000000000000e+00
1.9258477987093066e+14 0.0000000000000000e+00 0.0000000000000000e+00
1.9258978142345297e+14 0.0000000000000000e+00 0.0000000000000000e+00
1.9259478297597525e+14 0.0000000000000000e+00 0.0000000000000000e+00
1.9259978452849756e+14 0.0000000000000000e+00 0.0000000000000000e+00
1.9260478608101984e+14 0.0000000000000000e+00 0.0000000000000000e+00
1.9260978763354212e+14 0.0000000000000000e+00 0.0000000000000000e+00
1.9261478918606444e+14 0.0000000000000000e+00 0.0000000000000000e+00
1.9261979073858672e+14 0.0000000000000000e+00 0.0000000000000000e+00
1.9262479229110903e+14 0.0000000000000000e+00 0.0000000000000000e+00
1.9262979384363131e+14 0.0000000000000000e+00 0.0000000000000000e+00
1.9263479539615359e+14 0.0000000000000000e+00 0.0000000000000000e+00
1.9263979694867591e+14 0.0000000000000000e+00 0.0000000000000000e+00
1.9264479850119819e+14 0.0000000000000000e+00 0.0000000000000000e+00
1.9264980005372050e+14 0.0000000000000000e+00 0.0000000000000000e+00
1.9265480160624278e+14 0.0000000000000000e+00 0.0000000000000000e+00
1.9265980315876506e+14 0.0000000000000000e+00 0.0000000000000000e+00
1.9266480471128738e+14 0.0000000000000000e+00 0.0000000000000000e+00
1.9266980626380966e+14 0.0000000000000000e+00 0.0000000000000000e+00
1.9267480781633197e+14 0.0000000000000000e+00 0.0000000000000000e+00
1.9267980936885425e+14 0.0000000000000000e+00 0.0000000000000000e+00
1.9268481092137653e+14 0.0000000000000000e+00 0.0000000000000000e+00
1.9268981247389884e+14 0.0000000000000000e+00 0.0000000000000000e+00
1.9269481402642112e+14 0.0000000000000000e+00 0.0000000000000000e+00
1.9269981557894344e+14 0.0000000000000000e+00 0.0000000000000000e+00
1.9270481713146572e+14 0.0000000000000000e+00 0.0000000000000000e+00
1.9270981868398803e+14 0.0000000000000000e+00 0.0000000000000000e+00
1.9271482023651031e+14 0.0000000000000000e+00 0.0000000000000000e+00
1.9271982178903259e+14 0.0000000000000000e+00 0.0000000000000000e+00
1.9272482334155491e+14 0.0000000000000000e+00 0.0000000000000000e+00
1.9272982489407719e+14 0.0000000000000000e+00 0.0000000000000000e+00
1.9273482644659950e+14 0.0000000000000000e+00 0.0000000000000000e+00
1.9273982799912178e+14 0.0000000000000000e+00 0.0000000000000000e+00
1.9274482955164406e+14 0.0000000000000000e+00 0.0000000000000000e+00
1.9274983110416638e+14 0.0000000000000000e+00 0.0000000000000000e+00
1.9275483265668866e+14 0.0000000000000000e+00 0.0000000000000000e+00
1.9275983420921097e+14 0.0000000000000000e+00 0.0000000000000000e+00
1.9276483576173325e+14 0.0000000000000000e+00 0.0000000000000000e+00
1.9276983731425553e+14 0.0000000000000000e+00 0.0000000000000000e+00
1.9277483886677784e+14 0.0000000000000000e+00 0.0000000000000000e+00
1.9277984041930012e+14 0.0000000000000000e+00 0.0000000000000000e+00
1.9278484197182244e+14 0.0000000000000000e+00 0.0000000000000000e+00
1.9278984352434472e+14 0.0000000000000000e+00 0.0000000000000000e+00
1.9279484507686700e+14 0.0000000000000000e+00 0.0000000000000000e+00
1.9279984662938931e+14 0.0000000000000000e+00 0.0000000000000000e+00
1.9280484818191159e+14 0.0000000000000000e+00 0.0000000000000000e+00
1.9280984973443391e+14 0.0000000000000000e+00 0.0000000000000000e+00
1.9281485128695619e+14 0.0000000000000000e+00 0.0000000000000000e+00
1.9281985283947847e+14 0.0000000000000000e+00 0.0000000000000000e+00
1.9282485439200078e+14 0.0000000000000000e+00 0.0000000000000000e+00
1.9282985594452306e+14 0.0000000000000000e+00 0.0000000000000000e+00
1.9283485749704538e+14 0.0000000000000000e+00 0.0000000000000000e+00
1.9283985904956766e+14 0.0000000000000000e+00 0.0000000000000000e+00
1.9284486060208997e+14 0.0000000000000000e+00 0.0000000000000000e+00
1.9284986215461225e+14 0.0000000000000000e+00 0.0000000000000000e+00
1.9285486370713453e+14 0.0000000000000000e+00 0.0000000000000000e+00
1.9285986525965684e+14 0.0000000000000000e+00 0.0000000000000000e+00
1.9286486681217912e+14 0.0000000000000000e+00 0.0000000000000000e+00
1.9286986836470144e+14 0.0000000000000000e+00 0.0000000000000000e+00
1.9287486991722372e+14 0.0000000000000000e+00 0.0000000000000000e+00
1.9287987146974600e+14 0.0000000000000000e+00 0.0000000000000000e+00
1.9288487302226831e+14 0.0000000000000000e+00 0.0000000000000000e+00
1.9288987457479059e+14 0.0000000000000000e+00 0.0000000000000000e+00
1.9289487612731291e+14 0.0000000000000000e+00 0.0000000000000000e+00
1.9289987767983519e+14 0.0000000000000000e+00 0.0000000000000000e+00
1.9290487923235747e+14 0.0000000000000000e+00 0.0000000000000000e+00
1.9290988078487978e+14 0.0000000000000000e+00 0.0000000000000000e+00
1.9291488233740206e+14 0.0000000000000000e+00 0.0000000000000000e+00
1.9291988388992438e+14 0.0000000000000000e+00 0.0000000000000000e+00
1.9292488544244666e+14 0.0000000000000000e+00 0.0000000000000000e+00
1.9292988699496894e+14 0.0000000000000000e+00 0.0000000000000000e+00
1.9293488854749125e+14 0.0000000000000000e+00 0.0000000000000000e+00
1.9293989010001353e+14 0.0000000000000000e+00 0.0000000000000000e+00
1.9294489165253584e+14 0.0000000000000000e+00 0.0000000000000000e+00
1.9294989320505812e+14 0.0000000000000000e+00 0.0000000000000000e+00
1.9295489475758041e+14 0.0000000000000000e+00 0.0000000000000000e+00
1.9295989631010272e+14 0.0000000000000000e+00 0.0000000000000000e+00
1.9296489786262500e+14 0.0000000000000000e+00 0.0000000000000000e+00
1.9296989941514731e+14 0.0000000000000000e+00 0.0000000000000000e+00
1.9297490096766959e+14 0.0000000000000000e+00 0.0000000000000000e+00
1.9297990252019188e+14 0.0000000000000000e+00 0.0000000000000000e+00
1.9298490407271419e+14 0.0000000000000000e+00 0.0000000000000000e+00
1.9298990562523647e+14 0.0000000000000000e+00 0.0000000000000000e+00
1.9299490717775878e+14 0.0000000000000000e+00 0.0000000000000000e+00
1.9299990873028106e+14 0.0000000000000000e+00 0.0000000000000000e+00
1.9300491028280338e+14 0.0000000000000000e+00 0.0000000000000000e+00
1.9300991183532566e+14 0.0000000000000000e+00 0.0000000000000000e+00
1.9301491338784794e+14 0.0000000000000000e+00 0.0000000000000000e+00
1.9301991494037025e+14 0.0000000000000000e+00 0.0000000000000000e+00
1.9302491649289253e+14 0.0000000000000000e+00 0.0000000000000000e+00
1.9302991804541484e+14 0.0000000000000000e+00 0.0000000000000000e+00
1.9303491959793712e+14 0.0000000000000000e+00 0.0000000000000000e+00
1.9303992115045941e+14 0.0000000000000000e+00 0.0000000000000000e+00
1.9304492270298172e+14 0.0000000000000000e+00 0.0000000000000000e+00
1.9304992425550400e+14 0.0000000000000000e+00 0.0000000000000000e+00
1.9305492580802631e+14 0.0000000000000000e+00 0.0000000000000000e+00
1.9305992736054859e+14 0.0000000000000000e+00 0.0000000000000000e+00
1.9306492891307088e+14 0.0000000000000000e+00 0.0000000000000000e+00
1.9306993046559319e+14 0.0000000000000000e+00 0.0000000000000000e+00
1.9307493201811547e+14 0.0000000000000000e+00 0.0000000000000000e+00
1.9307993357063778e+14 0.0000000000000000e+00 0.0000000000000000e+00
1.9308493512316006e+14 0.0000000000000000e+00 0.0000000000000000e+00
1.9308993667568234e+14 0.0000000000000000e+00 0.0000000000000000e+00
1.9309493822820466e+14 0.0000000000000000e+00 0.0000000000000000e+00
1.9309993978072694e+14 0.0000000000000000e+00 0.0000000000000000e+00
1.9310494133324925e+14 0.0000000000000000e+00 0.0000000000000000e+00
1.9310994288577153e+14 0.0000000000000000e+00 0.0000000000000000e+00
1.9311494443829381e+14 0.0000000000000000e+00 0.0000000000000000e+00
1.9311994599081612e+14 0.0000000000000000e+00 0.0000000000000000e+00
1.9312494754333841e+14 0.0000000000000000e+00 0.0000000000000000e+00
1.9312994909586072e+14 0.0000000000000000e+00 0.0000000000000000e+00
1.9313495064838300e+14 0.0000000000000000e+00 0.0000000000000000e+00
1.9313995220090531e+14 0.0000000000000000e+00 0.0000000000000000e+00
1.9314495375342759e+14 0.0000000000000000e+00 0.0000000000000000e+00
1.9314995530594988e+14 0.0000000000000000e+00 0.0000000000000000e+00
1.9315495685847219e+14 0.0000000000000000e+00 0.0000000000000000e+00
1.9315995841099447e+14 0.0000000000000000e+00 0.0000000000000000e+00
1.9316495996351678e+14 0.0000000000000000e+00 0.0000000000000000e+00
1.9316996151603906e+14 0.0000000000000000e+00 0.0000000000000000e+00
1.9317496306856134e+14 0.0000000000000000e+00 0.0000000000000000e+00
1.9317996462108366e+14 0.0000000000000000e+00 0.0000000000000000e+00
1.9318496617360594e+14 0.0000000000000000e+00 0.0000000000000000e+00
1.9318996772612825e+14 0.0000000000000000e+00 0.0000000000000000e+00
1.9319496927865053e+14 0.0000000000000000e+00 0.0000000000000000e+00
1.9319997083117281e+14 0.0000000000000000e+00 0.0000000000000000e+00
1.9320497238369512e+14 0.0000000000000000e+00 0.0000000000000000e+00
1.9320997393621741e+14 0.0000000000000000e+00 0.0000000000000000e+00
1.9321497548873972e+14 0.0000000000000000e+00 0.0000000000000000e+00
1.9321997704126200e+14 0.0000000000000000e+00 0.0000000000000000e+00
1.9322497859378428e+14 0.0000000000000000e+00 0.0000000000000000e+00
1.9322998014630659e+14 0.0000000000000000e+00 0.0000000000000000e+00
1.9323498169882888e+14 0.0000000000000000e+00 0.0000000000000000e+00
1.9323998325135119e+14 0.0000000000000000e+00 0.0000000000000000e+00
1.9324498480387347e+14 0.0000000000000000e+00 0.0000000000000000e+00
1.9324998635639575e+14 0.0000000000000000e+00 0.0000000000000000e+00
1.9325498790891806e+14 0.0000000000000000e+00 0.0000000000000000e+00
1.9325998946144034e+14 0.0000000000000000e+00 0.0000000000000000e+00
1.9326499101396266e+14 0.0000000000000000e+00 0.0000000000000000e+00
1.9326999256648494e+14 0.0000000000000000e+00 0.0000000000000000e+00
1.9327499411900722e+14 0.0000000000000000e+00 0.0000000000000000e+00
1.9327999567152953e+14 0.0000000000000000e+00 0.0000000000000000e+00
1.9328499722405181e+14 0.0000000000000000e+00 0.0000000000000000e+00
1.9328999877657412e+14 0.0000000000000000e+00 0.0000000000000000e+00
1.9329500032909641e+14 0.0000000000000000e+00 0.0000000000000000e+00
1.9330000188161872e+14 0.0000000000000000e+00 0.0000000000000000e+00
1.9330500343414100e+14 0.0000000000000000e+00 0.0000000000000000e+00
1.9331000498666328e+14 0.0000000000000000e+00 0.0000000000000000e+00
1.9331500653918559e+14 0.0000000000000000e+00 0.0000000000000000e+00
1.9332000809170788e+14 0.0000000000000000e+00 0.0000000000000000e+00
1.9332500964423019e+14 0.0000000000000000e+00 0.0000000000000000e+00
1.9333001119675247e+14 0.0000000000000000e+00 0.0000000000000000e+00
1.9333501274927475e+14 0.0000000000000000e+00 0.0000000000000000e+00
1.9334001430179706e+14 0.0000000000000000e+00 0.0000000000000000e+00
1.9334501585431934e+14 0.0000000000000000e+00 0.0000000000000000e+00
1.9335001740684166e+14 0.0000000000000000e+00 0.0000000000000000e+00
1.9335501895936394e+14 0.0000000000000000e+00 0.0000000000000000e+00
1.9336002051188622e+14 0.0000000000000000e+00 0.0000000000000000e+00
1.9336502206440853e+14 0.0000000000000000e+00 0.0000000000000000e+00
1.9337002361693081e+14 0.0000000000000000e+00 0.0000000000000000e+00
1.9337502516945312e+14 0.0000000000000000e+00 0.0000000000000000e+00
1.9338002672197541e+14 0.0000000000000000e+00 0.0000000000000000e+00
1.9338502827449769e+14 0.0000000000000000e+00 0.0000000000000000e+00
1.9339002982702000e+14 0.0000000000000000e+00 0.0000000000000000e+00
1.9339503137954228e+14 0.0000000000000000e+00 0.0000000000000000e+00
1.9340003293206459e+14 0.0000000000000000e+00 0.0000000000000000e+00
1.9340503448458688e+14 0.0000000000000000e+00 0.0000000000000000e+00
1.9341003603710916e+14 0.0000000000000000e+00 0.0000000000000000e+00
1.9341503758963147e+14 0.0000000000000000e+00 0.0000000000000000e+00
1.9342003914215375e+14 0.0000000000000000e+00 0.0000000000000000e+00
1.9342504069467606e+14 0.0000000000000000e+00 0.0000000000000000e+00
1.9343004224719834e+14 0.0000000000000000e+00 0.0000000000000000e+00
1.9343504379972066e+14 0.0000000000000000e+00 0.0000000000000000e+00
1.9344004535224294e+14 0.0000000000000000e+00 0.0000000000000000e+00
1.9344504690476522e+14 0.0000000000000000e+00 0.0000000000000000e+00
1.9345004845728753e+14 0.0000000000000000e+00 0.0000000000000000e+00
1.9345505000980981e+14 0.0000000000000000e+00 0.0000000000000000e+00
1.9346005156233212e+14 0.0000000000000000e+00 0.0000000000000000e+00
1.9346505311485441e+14 0.0000000000000000e+00 0.0000000000000000e+00
1.9347005466737669e+14 0.0000000000000000e+00 0.0000000000000000e+00
1.9347505621989900e+14 0.0000000000000000e+00 0.0000000000000000e+00
1.9348005777242128e+14 0.0000000000000000e+00 0.0000000000000000e+00
1.9348505932494359e+14 0.0000000000000000e+00 0.0000000000000000e+00
1.9349006087746588e+14 0.0000000000000000e+00 0.0000000000000000e+00
1.9349506242998816e+14 0.0000000000000000e+00 0.0000000000000000e+00
1.9350006398251047e+14 0.0000000000000000e+00 0.0000000000000000e+00
1.9350506553503275e+14 0.0000000000000000e+00 0.0000000000000000e+00
1.9351006708755506e+14 0.0000000000000000e+00 0.0000000000000000e+00
1.9351506864007734e+14 0.0000000000000000e+00 0.0000000000000000e+00
1.9352007019259962e+14 0.0000000000000000e+00 0.0000000000000000e+00
1.9352507174512194e+14 0.0000000000000000e+00 0.0000000000000000e+00
1.9353007329764422e+14 0.0000000000000000e+00 0.0000000000000000e+00
1.9353507485016653e+14 0.0000000000000000e+00 0.0000000000000000e+00
1.9354007640268881e+14 0.0000000000000000e+00 0.0000000000000000e+00
1.9354507795521109e+14 0.0000000000000000e+00 0.0000000000000000e+00
1.9355007950773341e+14 0.0000000000000000e+00 0.0000000000000000e+00
1.9355508106025569e+14 0.0000000000000000e+00 0.0000000000000000e+00
1.9356008261277800e+14 0.0000000000000000e+00 0.0000000000000000e+00
1.9356508416530028e+14 0.0000000000000000e+00 0.0000000000000000e+00
1.9357008571782256e+14 0.0000000000000000e+00 0.0000000000000000e+00
1.9357508727034488e+14 0.0000000000000000e+00 0.0000000000000000e+00
1.9358008882286716e+14 0.0000000000000000e+00 0.0000000000000000e+00
1.9358509037538947e+14 0.0000000000000000e+00 0.0000000000000000e+00
1.9359009192791175e+14 0.0000000000000000e+00 0.0000000000000000e+00
1.9359509348043406e+14 0.0000000000000000e+00 0.0000000000000000e+00
1.9360009503295634e+14 0.0000000000000000e+00 0.0000000000000000e+00
1.9360509658547862e+14 0.0000000000000000e+00 0.0000000000000000e+00
1.9361009813800094e+14 0.0000000000000000e+00 0.0000000000000000e+00
1.9361509969052322e+14 0.0000000000000000e+00 0.0000000000000000e+00
1.9362010124304553e+14 0.0000000000000000e+00 0.0000000000000000e+00
1.9362510279556781e+14 0.0000000000000000e+00 0.0000000000000000e+00
1.9363010434809009e+14 0.0000000000000000e+00 0.0000000000000000e+00
1.9363510590061241e+14 0.0000000000000000e+00 0.0000000000000000e+00
1.9364010745313469e+14 0.0000000000000000e+00 0.0000000000000000e+00
1.9364510900565700e+14 0.0000000000000000e+00 0.0000000000000000e+00
1.9365011055817928e+14 0.0000000000000000e+00 0.0000000000000000e+00
1.9365511211070156e+14 0.0000000000000000e+00 0.0000000000000000e+00
1.9366011366322388e+14 0.0000000000000000e+00 0.0000000000000000e+00
1.9366511521574616e+14 0.0000000000000000e+00 0.0000000000000000e+00
1.9367011676826847e+14 0.0000000000000000e+00 0.0000000000000000e+00
1.9367511832079075e+14 0.0000000000000000e+00 0.0000000000000000e+00
1.9368011987331303e+14 0.0000000000000000e+00 0.0000000000000000e+00
1.9368512142583534e+14 0.0000000000000000e+00 0.0000000000000000e+00
1.9369012297835762e+14 0.0000000000000000e+00 0.0000000000000000e+00
1.9369512453087994e+14 0.0000000000000000e+00 0.0000000000000000e+00
1.9370012608340222e+14 0.0000000000000000e+00 0.0000000000000000e+00
1.9370512763592450e+14 0.0000000000000000e+00 0.0000000000000000e+00
1.9371012918844681e+14 0.0000000000000000e+00 0.0000000000000000e+00
1.9371513074096909e+14 0.0000000000000000e+00 0.0000000000000000e+00
1.9372013229349141e+14 0.0000000000000000e+00 0.0000000000000000e+00
1.9372513384601369e+14 0.0000000000000000e+00 0.0000000000000000e+00
1.9373013539853600e+14 0.0000000000000000e+00 0.0000000000000000e+00
1.9373513695105828e+14 0.0000000000000000e+00 0.0000000000000000e+00
1.9374013850358056e+14 0.0000000000000000e+00 0.0000000000000000e+00
1.9374514005610288e+14 0.0000000000000000e+00 0.0000000000000000e+00
1.9375014160862516e+14 0.0000000000000000e+00 0.0000000000000000e+00
1.9375514316114747e+14 0.0000000000000000e+00 0.0000000000000000e+00
1.9376014471366975e+14 0.0000000000000000e+00 0.0000000000000000e+00
1.9376514626619203e+14 0.0000000000000000e+00 0.0000000000000000e+00
1.9377014781871434e+14 0.0000000000000000e+00 0.0000000000000000e+00
1.9377514937123662e+14 0.0000000000000000e+00 0.0000000000000000e+00
1.9378015092375894e+14 0.0000000000000000e+00 0.0000000000000000e+00
1.9378515247628122e+14 0.0000000000000000e+00 0.0000000000000000e+00
1.9379015402880350e+14 0.0000000000000000e+00 0.0000000000000000e+00
1.9379515558132581e+14 0.0000000000000000e+00 0.0000000000000000e+00
1.9380015713384809e+14 0.0000000000000000e+00 0.0000000000000000e+00
1.9380515868637041e+14 0.0000000000000000e+00 0.0000000000000000e+00
1.9381016023889269e+14 0.0000000000000000e+00 0.0000000000000000e+00
1.9381516179141497e+14 0.0000000000000000e+00 0.0000000000000000e+00
1.9382016334393728e+14 0.0000000000000000e+00 0.0000000000000000e+00
1.9382516489645956e+14 0.0000000000000000e+00 0.0000000000000000e+00
1.9383016644898188e+14 0.0000000000000000e+00 0.0000000000000000e+00
1.9383516800150416e+14 0.0000000000000000e+00 0.0000000000000000e+00
1.9384016955402644e+14 0.0000000000000000e+00 0.0000000000000000e+00
1.9384517110654875e+14 0.0000000000000000e+00 0.0000000000000000e+00
1.9385017265907103e+14 0.0000000000000000e+00 0.0000000000000000e+00
1.9385517421159334e+14 0.0000000000000000e+00 0.0000000000000000e+00
1.9386017576411562e+14 0.0000000000000000e+00 0.0000000000000000e+00
1.9386517731663794e+14 0.0000000000000000e+00 0.0000000000000000e+00
1.9387017886916022e+14 0.0000000000000000e+00 0.0000000000000000e+00
1.9387518042168250e+14 0.0000000000000000e+00 0.0000000000000000e+00
1.9388018197420481e+14 0.0000000000000000e+00 0.0000000000000000e+00
1.9388518352672709e+14 0.0000000000000000e+00 0.0000000000000000e+00
1.9389018507924941e+14 0.0000000000000000e+00 0.0000000000000000e+00
1.9389518663177169e+14 0.0000000000000000e+00 0.0000000000000000e+00
1.9390018818429397e+14 0.0000000000000000e+00 0.0000000000000000e+00
1.9390518973681628e+14 0.0000000000000000e+00 0.0000000000000000e+00
1.9391019128933856e+14 0.0000000000000000e+00 0.0000000000000000e+00
1.9391519284186088e+14 0.0000000000000000e+00 0.0000000000000000e+00
1.9392019439438316e+14 0.0000000000000000e+00 0.0000000000000000e+00
1.9392519594690544e+14 0.0000000000000000e+00 0.0000000000000000e+00
1.9393019749942775e+14 0.0000000000000000e+00 0.0000000000000000e+00
1.9393519905195003e+14 0.0000000000000000e+00 0.0000000000000000e+00
1.9394020060447234e+14 0.0000000000000000e+00 0.0000000000000000e+00
1.9394520215699462e+14 0.0000000000000000e+00 0.0000000000000000e+00
1.9395020370951691e+14 0.0000000000000000e+00 0.0000000000000000e+00
1.9395520526203922e+14 0.0000000000000000e+00 0.0000000000000000e+00
1.9396020681456150e+14 0.0000000000000000e+00 0.0000000000000000e+00
1.9396520836708381e+14 0.0000000000000000e+00 0.0000000000000000e+00
1.9397020991960609e+14 0.0000000000000000e+00 0.0000000000000000e+00
1.9397521147212838e+14 0.0000000000000000e+00 0.0000000000000000e+00
1.9398021302465069e+14 0.0000000000000000e+00 0.0000000000000000e+00
1.9398521457717297e+14 0.0000000000000000e+00 0.0000000000000000e+00
1.9399021612969528e+14 0.0000000000000000e+00 0.0000000000000000e+00
1.9399521768221756e+14 0.0000000000000000e+00 0.0000000000000000e+00
1.9400021923473984e+14 0.0000000000000000e+00 0.0000000000000000e+00
1.9400522078726216e+14 0.0000000000000000e+00 0.0000000000000000e+00
1.9401022233978444e+14 0.0000000000000000e+00 0.0000000000000000e+00
1.9401522389230675e+14 0.0000000000000000e+00 0.0000000000000000e+00
1.9402022544482903e+14 0.0000000000000000e+00 0.0000000000000000e+00
1.9402522699735134e+14 0.0000000000000000e+00 0.0000000000000000e+00
1.9403022854987362e+14 0.0000000000000000e+00 0.0000000000000000e+00
1.9403523010239591e+14 0.0000000000000000e+00 0.0000000000000000e+00
1.9404023165491822e+14 0.0000000000000000e+00 0.0000000000000000e+00
1.9404523320744050e+14 0.0000000000000000e+00 0.0000000000000000e+00
1.9405023475996281e+14 0.0000000000000000e+00 0.0000000000000000e+00
1.9405523631248509e+14 0.0000000000000000e+00 0.0000000000000000e+00
1.9406023786500738e+14 0.0000000000000000e+00 0.0000000000000000e+00
1.9406523941752969e+14 0.0000000000000000e+00 0.0000000000000000e+00
1.9407024097005197e+14 0.0000000000000000e+00 0.0000000000000000e+00
1.9407524252257428e+14 0.0000000000000000e+00 0.0000000000000000e+00
1.9408024407509656e+14 0.0000000000000000e+00 0.0000000000000000e+00
1.9408524562761884e+14 0.0000000000000000e+00 0.0000000000000000e+00
1.9409024718014116e+14 0.0000000000000000e+00 0.0000000000000000e+00
1.9409524873266344e+14 0.0000000000000000e+00 0.0000000000000000e+00
1.9410025028518575e+14 0.0000000000000000e+00 0.0000000000000000e+00
1.9410525183770803e+14 0.0000000000000000e+00 0.0000000000000000e+00
1.9411025339023031e+14 0.0000000000000000e+00 0.0000000000000000e+00
1.9411525494275262e+14 0.0000000000000000e+00 0.0000000000000000e+00
1.9412025649527491e+14 0.0000000000000000e+00 0.0000000000000000e+00
1.9412525804779722e+14 0.0000000000000000e+00 0.0000000000000000e+00
1.9413025960031950e+14 0.0000000000000000e+00 0.0000000000000000e+00
1.9413526115284178e+14 0.0000000000000000e+00 0.0000000000000000e+00
1.9414026270536409e+14 0.0000000000000000e+00 0.0000000000000000e+00
1.9414526425788638e+14 0.0000000000000000e+00 0.0000000000000000e+00
1.9415026581040869e+14 0.0000000000000000e+00 0.0000000000000000e+00
1.9415526736293097e+14 0.0000000000000000e+00 0.0000000000000000e+00
1.9416026891545325e+14 0.0000000000000000e+00 0.0000000000000000e+00
1.9416527046797556e+14 0.0000000000000000e+00 0.0000000000000000e+00
1.9417027202049784e+14 0.0000000000000000e+00 0.0000000000000000e+00
1.9417527357302016e+14 0.0000000000000000e+00 0.0000000000000000e+00
1.9418027512554244e+14 0.0000000000000000e+00 0.0000000000000000e+00
1.9418527667806475e+14 0.0000000000000000e+00 0.0000000000000000e+00
1.9419027823058703e+14 0.0000000000000000e+00 0.0000000000000000e+00
1.9419527978310931e+14 0.0000000000000000e+00 0.0000000000000000e+00
1.9420028133563162e+14 0.0000000000000000e+00 0.0000000000000000e+00
1.9420528288815391e+14 0.0000000000000000e+00 0.0000000000000000e+00
1.9421028444067622e+14 0.0000000000000000e+00 0.0000000000000000e+00
1.9421528599319850e+14 0.0000000000000000e+00 0.0000000000000000e+00
1.9422028754572078e+14 0.0000000000000000e+00 0.0000000000000000e+00
1.9422528909824309e+14 0.0000000000000000e+00 0.0000000000000000e+00
1.9423029065076538e+14 0.0000000000000000e+00 0.0000000000000000e+00
1.9423529220328769e+14 0.0000000000000000e+00 0.0000000000000000e+00
1.9424029375580997e+14 0.0000000000000000e+00 0.0000000000000000e+00
1.9424529530833225e+14 0.0000000000000000e+00 0.0000000000000000e+00
1.9425029686085456e+14 0.0000000000000000e+00 0.0000000000000000e+00
1.9425529841337684e+14 0.0000000000000000e+00 0.0000000000000000e+00
1.9426029996589916e+14 0.0000000000000000e+00 0.0000000000000000e+00
1.9426530151842144e+14 0.0000000000000000e+00 0.0000000000000000e+00
1.9427030307094372e+14 0.0000000000000000e+00 0.0000000000000000e+00
1.9427530462346603e+14 0.0000000000000000e+00 0.0000000000000000e+00
1.9428030617598831e+14 0.0000000000000000e+00 0.0000000000000000e+00
1.9428530772851062e+14 0.0000000000000000e+00 0.0000000000000000e+00
1.9429030928103291e+14 0.0000000000000000e+00 0.0000000000000000e+00
1.9429531083355519e+14 0.0000000000000000e+00 0.0000000000000000e+00
1.9430031238607750e+14 0.0000000000000000e+00 0.0000000000000000e+00
1.9430531393859978e+14 0.0000000000000000e+00 0.0000000000000000e+00
1.9431031549112209e+14 0.0000000000000000e+00 0.0000000000000000e+00
1.9431531704364438e+14 0.0000000000000000e+00 0.0000000000000000e+00
1.9432031859616669e+14 0.0000000000000000e+00 0.0000000000000000e+00
1.9432532014868897e+14 0.0000000000000000e+00 0.0000000000000000e+00
1.9433032170121125e+14 0.0000000000000000e+00 0.0000000000000000e+00
1.9433532325373356e+14 0.0000000000000000e+00 0.0000000000000000e+00
1.9434032480625584e+14 0.0000000000000000e+00 0.0000000000000000e+00
1.9434532635877816e+14 0.0000000000000000e+00 0.0000000000000000e+00
1.9435032791130044e+14 0.0000000000000000e+00 0.0000000000000000e+00
1.9435532946382272e+14 0.0000000000000000e+00 0.0000000000000000e+00
1.9436033101634503e+14 0.0000000000000000e+00 0.0000000000000000e+00
1.9436533256886731e+14 0.0000000000000000e+00 0.0000000000000000e+00
1.9437033412138962e+14 0.0000000000000000e+00 0.0000000000000000e+00
1.9437533567391191e+14 0.0000000000000000e+00 0.0000000000000000e+00
1.9438033722643419e+14 0.0000000000000000e+00 0.0000000000000000e+00
1.9438533877895650e+14 0.0000000000000000e+00 0.0000000000000000e+00
1.9439034033147878e+14 0.0000000000000000e+00 0.0000000000000000e+00
1.9439534188400109e+14 0.0000000000000000e+00 0.0000000000000000e+00
1.9440034343652338e+14 0.0000000000000000e+00 0.0000000000000000e+00
1.9440534498904566e+14 0.0000000000000000e+00 0.0000000000000000e+00
1.9441034654156797e+14 0.0000000000000000e+00 0.0000000000000000e+00
1.9441534809409025e+14 0.0000000000000000e+00 0.0000000000000000e+00
1.9442034964661256e+14 0.0000000000000000e+00 0.0000000000000000e+00
1.9442535119913484e+14 0.0000000000000000e+00 0.0000000000000000e+00
1.9443035275165712e+14 0.0000000000000000e+00 0.0000000000000000e+00
1.9443535430417944e+14 0.0000000000000000e+00 0.0000000000000000e+00
1.9444035585670172e+14 0.0000000000000000e+00 0.0000000000000000e+00
1.9444535740922403e+14 0.0000000000000000e+00 0.0000000000000000e+00
1.9445035896174631e+14 0.0000000000000000e+00 0.0000000000000000e+00
1.9445536051426862e+14 0.0000000000000000e+00 0.0000000000000000e+00
1.9446036206679091e+14 0.0000000000000000e+00 0.0000000000000000e+00
1.9446536361931319e+14 0.0000000000000000e+00 0.0000000000000000e+00
1.9447036517183550e+14 0.0000000000000000e+00 0.0000000000000000e+00
1.9447536672435778e+14 0.0000000000000000e+00 0.0000000000000000e+00
1.9448036827688009e+14 0.0000000000000000e+00 0.0000000000000000e+00
1.9448536982940238e+14 0.0000000000000000e+00 0.0000000000000000e+00
1.9449037138192466e+14 0.0000000000000000e+00 0.0000000000000000e+00
1.9449537293444697e+14 0.0000000000000000e+00 0.0000000000000000e+00
1.9450037448696925e+14 0.0000000000000000e+00 0.0000000000000000e+00
1.9450537603949156e+14 0.0000000000000000e+00 0.0000000000000000e+00
1.9451037759201384e+14 0.0000000000000000e+00 0.0000000000000000e+00
1.9451537914453612e+14 0.0000000000000000e+00 0.0000000000000000e+00
1.9452038069705844e+14 0.0000000000000000e+00 0.0000000000000000e+00
1.9452538224958072e+14 0.0000000000000000e+00 0.0000000000000000e+00
1.9453038380210303e+14 0.0000000000000000e+00 0.0000000000000000e+00
1.9453538535462531e+14 0.0000000000000000e+00 0.0000000000000000e+00
1.9454038690714759e+14 0.0000000000000000e+00 0.0000000000000000e+00
1.9454538845966991e+14 0.0000000000000000e+00 0.0000000000000000e+00
1.9455039001219219e+14 0.0000000000000000e+00 0.0000000000000000e+00
1.9455539156471450e+14 0.0000000000000000e+00 0.0000000000000000e+00
1.9456039311723678e+14 0.0000000000000000e+00 0.0000000000000000e+00
1.9456539466975906e+14 0.0000000000000000e+00 0.0000000000000000e+00
1.9457039622228138e+14 0.0000000000000000e+00 0.0000000000000000e+00
1.9457539777480366e+14 0.0000000000000000e+00 0.0000000000000000e+00
1.9458039932732597e+14 0.0000000000000000e+00 0.0000000000000000e+00
1.9458540087984825e+14 0.0000000000000000e+00 0.0000000000000000e+00
1.9459040243237053e+14 0.0000000000000000e+00 0.0000000000000000e+00
1.9459540398489284e+14 0.0000000000000000e+00 0.0000000000000000e+00
1.9460040553741512e+14 0.0000000000000000e+00 0.0000000000000000e+00
1.9460540708993744e+14 0.0000000000000000e+00 0.0000000000000000e+00
1.9461040864245972e+14 0.0000000000000000e+00 0.0000000000000000e+00
1.9461541019498203e+14 0.0000000000000000e+00 0.0000000000000000e+00
1.9462041174750431e+14 0.0000000000000000e+00 0.0000000000000000e+00
1.9462541330002659e+14 0.0000000000000000e+00 0.0000000000000000e+00
1.9463041485254891e+14 0.0000000000000000e+00 0.0000000000000000e+00
1.9463541640507119e+14 0.0000000000000000e+00 0.0000000000000000e+00
1.9464041795759350e+14 0.0000000000000000e+00 0.0000000000000000e+00
1.9464541951011578e+14 0.0000000000000000e+00 0.0000000000000000e+00
1.9465042106263806e+14 0.0000000000000000e+00 0.0000000000000000e+00
1.9465542261516038e+14 0.0000000000000000e+00 0.0000000000000000e+00
1.9466042416768266e+14 0.0000000000000000e+00 0.0000000000000000e+00
1.9466542572020497e+14 0.0000000000000000e+00 0.0000000000000000e+00
1.9467042727272725e+14 0.0000000000000000e+00 0.0000000000000000e+00
("in2","mode 1",1,"in2",1,"transmission")
(500, 3)
1.9217465256410256e+14 0.0000000000000000e+00 0.0000000000000000e+00
1.9217965411662484e+14 0.0000000000000000e+00 0.0000000000000000e+00
1.9218465566914716e+14 0.0000000000000000e+00 0.0000000000000000e+00
1.9218965722166944e+14 0.0000000000000000e+00 0.0000000000000000e+00
1.9219465877419175e+14 0.0000000000000000e+00 0.0000000000000000e+00
1.9219966032671403e+14 0.0000000000000000e+00 0.0000000000000000e+00
1.9220466187923631e+14 0.0000000000000000e+00 0.0000000000000000e+00
1.9220966343175862e+14 0.0000000000000000e+00 0.0000000000000000e+00
1.9221466498428091e+14 0.0000000000000000e+00 0.0000000000000000e+00
1.9221966653680322e+14 0.0000000000000000e+00 0.0000000000000000e+00
1.9222466808932550e+14 0.0000000000000000e+00 0.0000000000000000e+00
1.9222966964184778e+14 0.0000000000000000e+00 0.0000000000000000e+00
1.9223467119437009e+14 0.0000000000000000e+00 0.0000000000000000e+00
1.9223967274689238e+14 0.0000000000000000e+00 0.0000000000000000e+00
1.9224467429941469e+14 0.0000000000000000e+00 0.0000000000000000e+00
1.9224967585193697e+14 0.0000000000000000e+00 0.0000000000000000e+00
1.9225467740445928e+14 0.0000000000000000e+00 0.0000000000000000e+00
1.9225967895698156e+14 0.0000000000000000e+00 0.0000000000000000e+00
1.9226468050950384e+14 0.0000000000000000e+00 0.0000000000000000e+00
1.9226968206202616e+14 0.0000000000000000e+00 0.0000000000000000e+00
1.9227468361454844e+14 0.0000000000000000e+00 0.0000000000000000e+00
1.9227968516707075e+14 0.0000000000000000e+00 0.0000000000000000e+00
1.9228468671959303e+14 0.0000000000000000e+00 0.0000000000000000e+00
1.9228968827211531e+14 0.0000000000000000e+00 0.0000000000000000e+00
1.9229468982463762e+14 0.0000000000000000e+00 0.0000000000000000e+00
1.9229969137715991e+14 0.0000000000000000e+00 0.0000000000000000e+00
1.9230469292968222e+14 0.0000000000000000e+00 0.0000000000000000e+00
1.9230969448220450e+14 0.0000000000000000e+00 0.0000000000000000e+00
1.9231469603472678e+14 0.0000000000000000e+00 0.0000000000000000e+00
1.9231969758724909e+14 0.0000000000000000e+00 0.0000000000000000e+00
1.9232469913977138e+14 0.0000000000000000e+00 0.0000000000000000e+00
1.9232970069229369e+14 0.0000000000000000e+00 0.0000000000000000e+00
1.9233470224481597e+14 0.0000000000000000e+00 0.0000000000000000e+00
1.9233970379733825e+14 0.0000000000000000e+00 0.0000000000000000e+00
1.9234470534986056e+14 0.0000000000000000e+00 0.0000000000000000e+00
1.9234970690238284e+14 0.0000000000000000e+00 0.0000000000000000e+00
1.9235470845490516e+14 0.0000000000000000e+00 0.0000000000000000e+00
1.9235971000742744e+14 0.0000000000000000e+00 0.0000000000000000e+00
1.9236471155994972e+14 0.0000000000000000e+00 0.0000000000000000e+00
1.9236971311247203e+14 0.0000000000000000e+00 0.0000000000000000e+00
1.9237471466499431e+14 0.0000000000000000e+00 0.0000000000000000e+00
1.9237971621751662e+14 0.0000000000000000e+00 0.0000000000000000e+00
1.9238471777003891e+14 0.0000000000000000e+00 0.0000000000000000e+00
1.9238971932256119e+14 0.0000000000000000e+00 0.0000000000000000e+00
1.9239472087508350e+14 0.0000000000000000e+00 0.0000000000000000e+00
1.9239972242760578e+14 0.0000000000000000e+00 0.0000000000000000e+00
1.9240472398012809e+14 0.0000000000000000e+00 0.0000000000000000e+00
1.9240972553265038e+14 0.0000000000000000e+00 0.0000000000000000e+00
1.9241472708517269e+14 0.0000000000000000e+00 0.0000000000000000e+00
1.9241972863769497e+14 0.0000000000000000e+00 0.0000000000000000e+00
1.9242473019021725e+14 0.0000000000000000e+00 0.0000000000000000e+00
1.9242973174273956e+14 0.0000000000000000e+00 0.0000000000000000e+00
1.9243473329526184e+14 0.0000000000000000e+00 0.0000000000000000e+00
1.9243973484778416e+14 0.0000000000000000e+00 0.0000000000000000e+00
1.9244473640030644e+14 0.0000000000000000e+00 0.0000000000000000e+00
1.9244973795282872e+14 0.0000000000000000e+00 0.0000000000000000e+00
1.9245473950535103e+14 0.0000000000000000e+00 0.0000000000000000e+00
1.9245974105787331e+14 0.0000000000000000e+00 0.0000000000000000e+00
1.9246474261039562e+14 0.0000000000000000e+00 0.0000000000000000e+00
1.9246974416291791e+14 0.0000000000000000e+00 0.0000000000000000e+00
1.9247474571544019e+14 0.0000000000000000e+00 0.0000000000000000e+00
1.9247974726796250e+14 0.0000000000000000e+00 0.0000000000000000e+00
1.9248474882048478e+14 0.0000000000000000e+00 0.0000000000000000e+00
1.9248975037300709e+14 0.0000000000000000e+00 0.0000000000000000e+00
1.9249475192552938e+14 0.0000000000000000e+00 0.0000000000000000e+00
1.9249975347805166e+14 0.0000000000000000e+00 0.0000000000000000e+00
1.9250475503057397e+14 0.0000000000000000e+00 0.0000000000000000e+00
1.9250975658309625e+14 0.0000000000000000e+00 0.0000000000000000e+00
1.9251475813561856e+14 0.0000000000000000e+00 0.0000000000000000e+00
1.9251975968814084e+14 0.0000000000000000e+00 0.0000000000000000e+00
1.9252476124066312e+14 0.0000000000000000e+00 0.0000000000000000e+00
1.9252976279318544e+14 0.0000000000000000e+00 0.0000000000000000e+00
1.9253476434570772e+14 0.0000000000000000e+00 0.0000000000000000e+00
1.9253976589823003e+14 0.0000000000000000e+00 0.0000000000000000e+00
1.9254476745075231e+14 0.0000000000000000e+00 0.0000000000000000e+00
1.9254976900327462e+14 0.0000000000000000e+00 0.0000000000000000e+00
1.9255477055579691e+14 0.0000000000000000e+00 0.0000000000000000e+00
1.9255977210831919e+14 0.0000000000000000e+00 0.0000000000000000e+00
1.9256477366084150e+14 0.0000000000000000e+00 0.0000000000000000e+00
1.9256977521336378e+14 0.0000000000000000e+00 0.0000000000000000e+00
1.9257477676588609e+14 0.0000000000000000e+00 0.0000000000000000e+00
1.9257977831840838e+14 0.0000000000000000e+00 0.0000000000000000e+00
1.9258477987093066e+14 0.0000000000000000e+00 0.0000000000000000e+00
1.9258978142345297e+14 0.0000000000000000e+00 0.0000000000000000e+00
1.9259478297597525e+14 0.0000000000000000e+00 0.0000000000000000e+00
1.9259978452849756e+14 0.0000000000000000e+00 0.0000000000000000e+00
1.9260478608101984e+14 0.0000000000000000e+00 0.0000000000000000e+00
1.9260978763354212e+14 0.0000000000000000e+00 0.0000000000000000e+00
1.9261478918606444e+14 0.0000000000000000e+00 0.0000000000000000e+00
1.9261979073858672e+14 0.0000000000000000e+00 0.0000000000000000e+00
1.9262479229110903e+14 0.0000000000000000e+00 0.0000000000000000e+00
1.9262979384363131e+14 0.0000000000000000e+00 0.0000000000000000e+00
1.9263479539615359e+14 0.0000000000000000e+00 0.0000000000000000e+00
1.9263979694867591e+14 0.0000000000000000e+00 0.0000000000000000e+00
1.9264479850119819e+14 0.0000000000000000e+00 0.0000000000000000e+00
1.9264980005372050e+14 0.0000000000000000e+00 0.0000000000000000e+00
1.9265480160624278e+14 0.0000000000000000e+00 0.0000000000000000e+00
1.9265980315876506e+14 0.0000000000000000e+00 0.0000000000000000e+00
1.9266480471128738e+14 0.0000000000000000e+00 0.0000000000000000e+00
1.9266980626380966e+14 0.0000000000000000e+00 0.0000000000000000e+00
1.9267480781633197e+14 0.0000000000000000e+00 0.0000000000000000e+00
1.9267980936885425e+14 0.0000000000000000e+00 0.0000000000000000e+00
1.9268481092137653e+14 0.0000000000000000e+00 0.0000000000000000e+00
1.9268981247389884e+14 0.0000000000000000e+00 0.0000000000000000e+00
1.9269481402642112e+14 0.0000000000000000e+00 0.0000000000000000e+00
1.9269981557894344e+14 0.0000000000000000e+00 0.0000000000000000e+00
1.9270481713146572e+14 0.0000000000000000e+00 0.0000000000000000e+00
1.9270981868398803e+14 0.0000000000000000e+00 0.0000000000000000e+00
1.9271482023651031e+14 0.0000000000000000e+00 0.0000000000000000e+00
1.9271982178903259e+14 0.0000000000000000e+00 0.0000000000000000e+00
1.9272482334155491e+14 0.0000000000000000e+00 0.0000000000000000e+00
1.9272982489407719e+14 0.0000000000000000e+00 0.0000000000000000e+00
1.9273482644659950e+14 0.0000000000000000e+00 0.0000000000000000e+00
1.9273982799912178e+14 0.0000000000000000e+00 0.0000000000000000e+00
1.9274482955164406e+14 0.0000000000000000e+00 0.0000000000000000e+00
1.9274983110416638e+14 0.0000000000000000e+00 0.0000000000000000e+00
1.9275483265668866e+14 0.0000000000000000e+00 0.0000000000000000e+00
1.9275983420921097e+14 0.0000000000000000e+00 0.0000000000000000e+00
1.9276483576173325e+14 0.0000000000000000e+00 0.0000000000000000e+00
1.9276983731425553e+14 0.0000000000000000e+00 0.0000000000000000e+00
1.9277483886677784e+14 0.0000000000000000e+00 0.0000000000000000e+00
1.9277984041930012e+14 0.0000000000000000e+00 0.0000000000000000e+00
1.9278484197182244e+14 0.0000000000000000e+00 0.0000000000000000e+00
1.9278984352434472e+14 0.0000000000000000e+00 0.0000000000000000e+00
1.9279484507686700e+14 0.0000000000000000e+00 0.0000000000000000e+00
1.9279984662938931e+14 0.0000000000000000e+00 0.0000000000000000e+00
1.9280484818191159e+14 0.0000000000000000e+00 0.0000000000000000e+00
1.9280984973443391e+14 0.0000000000000000e+00 0.0000000000000000e+00
1.9281485128695619e+14 0.0000000000000000e+00 0.0000000000000000e+00
1.9281985283947847e+14 0.0000000000000000e+00 0.0000000000000000e+00
1.9282485439200078e+14 0.0000000000000000e+00 0.0000000000000000e+00
1.9282985594452306e+14 0.0000000000000000e+00 0.0000000000000000e+00
1.9283485749704538e+14 0.0000000000000000e+00 0.0000000000000000e+00
1.9283985904956766e+14 0.0000000000000000e+00 0.0000000000000000e+00
1.9284486060208997e+14 0.0000000000000000e+00 0.0000000000000000e+00
1.9284986215461225e+14 0.0000000000000000e+00 0.0000000000000000e+00
1.9285486370713453e+14 0.0000000000000000e+00 0.0000000000000000e+00
1.9285986525965684e+14 0.0000000000000000e+00 0.0000000000000000e+00
1.9286486681217912e+14 0.0000000000000000e+00 0.0000000000000000e+00
1.9286986836470144e+14 0.0000000000000000e+00 0.0000000000000000e+00
1.9287486991722372e+14 0.0000000000000000e+00 0.0000000000000000e+00
1.9287987146974600e+14 0.0000000000000000e+00 0.0000000000000000e+00
1.9288487302226831e+14 0.0000000000000000e+00 0.0000000000000000e+00
1.9288987457479059e+14 0.0000000000000000e+00 0.0000000000000000e+00
1.9289487612731291e+14 0.0000000000000000e+00 0.0000000000000000e+00
1.9289987767983519e+14 0.0000000000000000e+00 0.0000000000000000e+00
1.9290487923235747e+14 0.0000000000000000e+00 0.0000000000000000e+00
1.9290988078487978e+14 0.0000000000000000e+00 0.0000000000000000e+00
1.9291488233740206e+14 0.0000000000000000e+00 0.0000000000000000e+00
1.9291988388992438e+14 0.0000000000000000e+00 0.0000000000000000e+00
1.9292488544244666e+14 0.0000000000000000e+00 0.0000000000000000e+00
1.9292988699496894e+14 0.0000000000000000e+00 0.0000000000000000e+00
1.9293488854749125e+14 0.0000000000000000e+00 0.0000000000000000e+00
1.9293989010001353e+14 0.0000000000000000e+00 0.0000000000000000e+00
1.9294489165253584e+14 0.0000000000000000e+00 0.0000000000000000e+00
1.9294989320505812e+14 0.0000000000000000e+00 0.0000000000000000e+00
1.9295489475758041e+14 0.0000000000000000e+00 0.0000000000000000e+00
1.9295989631010272e+14 0.0000000000000000e+00 0.0000000000000000e+00
1.9296489786262500e+14 0.0000000000000000e+00 0.0000000000000000e+00
1.9296989941514731e+14 0.0000000000000000e+00 0.0000000000000000e+00
1.9297490096766959e+14 0.0000000000000000e+00 0.0000000000000000e+00
1.9297990252019188e+14 0.0000000000000000e+00 0.0000000000000000e+00
1.9298490407271419e+14 0.0000000000000000e+00 0.0000000000000000e+00
1.9298990562523647e+14 0.0000000000000000e+00 0.0000000000000000e+00
1.9299490717775878e+14 0.0000000000000000e+00 0.0000000000000000e+00
1.9299990873028106e+14 0.0000000000000000e+00 0.0000000000000000e+00
1.9300491028280338e+14 0.0000000000000000e+00 0.0000000000000000e+00
1.9300991183532566e+14 0.0000000000000000e+00 0.0000000000000000e+00
1.9301491338784794e+14 0.0000000000000000e+00 0.0000000000000000e+00
1.9301991494037025e+14 0.0000000000000000e+00 0.0000000000000000e+00
1.9302491649289253e+14 0.0000000000000000e+00 0.0000000000000000e+00
1.9302991804541484e+14 0.0000000000000000e+00 0.0000000000000000e+00
1.9303491959793712e+14 0.0000000000000000e+00 0.0000000000000000e+00
1.9303992115045941e+14 0.0000000000000000e+00 0.0000000000000000e+00
1.9304492270298172e+14 0.0000000000000000e+00 0.0000000000000000e+00
1.9304992425550400e+14 0.0000000000000000e+00 0.0000000000000000e+00
1.9305492580802631e+14 0.0000000000000000e+00 0.0000000000000000e+00
1.9305992736054859e+14 0.0000000000000000e+00 0.0000000000000000e+00
1.9306492891307088e+14 0.0000000000000000e+00 0.0000000000000000e+00
1.9306993046559319e+14 0.0000000000000000e+00 0.0000000000000000e+00
1.9307493201811547e+14 0.0000000000000000e+00 0.0000000000000000e+00
1.9307993357063778e+14 0.0000000000000000e+00 0.0000000000000000e+00
1.9308493512316006e+14 0.0000000000000000e+00 0.0000000000000000e+00
1.9308993667568234e+14 0.0000000000000000e+00 0.0000000000000000e+00
1.9309493822820466e+14 0.0000000000000000e+00 0.0000000000000000e+00
1.9309993978072694e+14 0.0000000000000000e+00 0.0000000000000000e+00
1.9310494133324925e+14 0.0000000000000000e+00 0.0000000000000000e+00
1.9310994288577153e+14 0.0000000000000000e+00 0.0000000000000000e+00
1.9311494443829381e+14 0.0000000000000000e+00 0.0000000000000000e+00
1.9311994599081612e+14 0.0000000000000000e+00 0.0000000000000000e+00
1.9312494754333841e+14 0.0000000000000000e+00 0.0000000000000000e+00
1.9312994909586072e+14 0.0000000000000000e+00 0.0000000000000000e+00
1.9313495064838300e+14 0.0000000000000000e+00 0.0000000000000000e+00
1.9313995220090531e+14 0.0000000000000000e+00 0.0000000000000000e+00
1.9314495375342759e+14 0.0000000000000000e+00 0.0000000000000000e+00
1.9314995530594988e+14 0.0000000000000000e+00 0.0000000000000000e+00
1.9315495685847219e+14 0.0000000000000000e+00 0.0000000000000000e+00
1.9315995841099447e+14 0.0000000000000000e+00 0.0000000000000000e+00
1.9316495996351678e+14 0.0000000000000000e+00 0.0000000000000000e+00
1.9316996151603906e+14 0.0000000000000000e+00 0.0000000000000000e+00
1.9317496306856134e+14 0.0000000000000000e+00 0.0000000000000000e+00
1.9317996462108366e+14 0.0000000000000000e+00 0.0000000000000000e+00
1.9318496617360594e+14 0.0000000000000000e+00 0.0000000000000000e+00
1.9318996772612825e+14 0.0000000000000000e+00 0.0000000000000000e+00
1.9319496927865053e+14 0.0000000000000000e+00 0.0000000000000000e+00
1.9319997083117281e+14 0.0000000000000000e+00 0.0000000000000000e+00
1.9320497238369512e+14 0.0000000000000000e+00 0.0000000000000000e+00
1.9320997393621741e+14 0.0000000000000000e+00 0.0000000000000000e+00
1.9321497548873972e+14 0.0000000000000000e+00 0.0000000000000000e+00
1.9321997704126200e+14 0.0000000000000000e+00 0.0000000000000000e+00
1.9322497859378428e+14 0.0000000000000000e+00 0.0000000000000000e+00
1.9322998014630659e+14 0.0000000000000000e+00 0.0000000000000000e+00
1.9323498169882888e+14 0.0000000000000000e+00 0.0000000000000000e+00
1.9323998325135119e+14 0.0000000000000000e+00 0.0000000000000000e+00
1.9324498480387347e+14 0.0000000000000000e+00 0.0000000000000000e+00
1.9324998635639575e+14 0.0000000000000000e+00 0.0000000000000000e+00
1.9325498790891806e+14 0.0000000000000000e+00 0.0000000000000000e+00
1.9325998946144034e+14 0.0000000000000000e+00 0.0000000000000000e+00
1.9326499101396266e+14 0.0000000000000000e+00 0.0000000000000000e+00
1.9326999256648494e+14 0.0000000000000000e+00 0.0000000000000000e+00
1.9327499411900722e+14 0.0000000000000000e+00 0.0000000000000000e+00
1.9327999567152953e+14 0.0000000000000000e+00 0.0000000000000000e+00
1.9328499722405181e+14 0.0000000000000000e+00 0.0000000000000000e+00
1.9328999877657412e+14 0.0000000000000000e+00 0.0000000000000000e+00
1.9329500032909641e+14 0.0000000000000000e+00 0.0000000000000000e+00
1.9330000188161872e+14 0.0000000000000000e+00 0.0000000000000000e+00
1.9330500343414100e+14 0.0000000000000000e+00 0.0000000000000000e+00
1.9331000498666328e+14 0.0000000000000000e+00 0.0000000000000000e+00
1.9331500653918559e+14 0.0000000000000000e+00 0.0000000000000000e+00
1.9332000809170788e+14 0.0000000000000000e+00 0.0000000000000000e+00
1.9332500964423019e+14 0.0000000000000000e+00 0.0000000000000000e+00
1.9333001119675247e+14 0.0000000000000000e+00 0.0000000000000000e+00
1.9333501274927475e+14 0.0000000000000000e+00 0.0000000000000000e+00
1.9334001430179706e+14 0.0000000000000000e+00 0.0000000000000000e+00
1.9334501585431934e+14 0.0000000000000000e+00 0.0000000000000000e+00
1.9335001740684166e+14 0.0000000000000000e+00 0.0000000000000000e+00
1.9335501895936394e+14 0.0000000000000000e+00 0.0000000000000000e+00
1.9336002051188622e+14 0.0000000000000000e+00 0.0000000000000000e+00
1.9336502206440853e+14 0.0000000000000000e+00 0.0000000000000000e+00
1.9337002361693081e+14 0.0000000000000000e+00 0.0000000000000000e+00
1.9337502516945312e+14 0.0000000000000000e+00 0.0000000000000000e+00
1.9338002672197541e+14 0.0000000000000000e+00 0.0000000000000000e+00
1.9338502827449769e+14 0.0000000000000000e+00 0.0000000000000000e+00
1.9339002982702000e+14 0.0000000000000000e+00 0.0000000000000000e+00
1.9339503137954228e+14 0.0000000000000000e+00 0.0000000000000000e+00
1.9340003293206459e+14 0.0000000000000000e+00 0.0000000000000000e+00
1.9340503448458688e+14 0.0000000000000000e+00 0.0000000000000000e+00
1.9341003603710916e+14 0.0000000000000000e+00 0.0000000000000000e+00
1.9341503758963147e+14 0.0000000000000000e+00 0.0000000000000000e+00
1.9342003914215375e+14 0.0000000000000000e+00 0.0000000000000000e+00
1.9342504069467606e+14 0.0000000000000000e+00 0.0000000000000000e+00
1.9343004224719834e+14 0.0000000000000000e+00 0.0000000000000000e+00
1.9343504379972066e+14 0.0000000000000000e+00 0.0000000000000000e+00
1.9344004535224294e+14 0.0000000000000000e+00 0.0000000000000000e+00
1.9344504690476522e+14 0.0000000000000000e+00 0.0000000000000000e+00
1.9345004845728753e+14 0.0000000000000000e+00 0.0000000000000000e+00
1.9345505000980981e+14 0.0000000000000000e+00 0.0000000000000000e+00
1.9346005156233212e+14 0.0000000000000000e+00 0.0000000000000000e+00
1.9346505311485441e+14 0.0000000000000000e+00 0.0000000000000000e+00
1.9347005466737669e+14 0.0000000000000000e+00 0.0000000000000000e+00
1.9347505621989900e+14 0.0000000000000000e+00 0.0000000000000000e+00
1.9348005777242128e+14 0.0000000000000000e+00 0.0000000000000000e+00
1.9348505932494359e+14 0.0000000000000000e+00 0.0000000000000000e+00
1.9349006087746588e+14 0.0000000000000000e+00 0.0000000000000000e+00
1.9349506242998816e+14 0.0000000000000000e+00 0.0000000000000000e+00
1.9350006398251047e+14 0.0000000000000000e+00 0.0000000000000000e+00
1.9350506553503275e+14 0.0000000000000000e+00 0.0000000000000000e+00
1.9351006708755506e+14 0.0000000000000000e+00 0.0000000000000000e+00
1.9351506864007734e+14 0.0000000000000000e+00 0.0000000000000000e+00
1.9352007019259962e+14 0.0000000000000000e+00 0.0000000000000000e+00
1.9352507174512194e+14 0.0000000000000000e+00 0.0000000000000000e+00
1.9353007329764422e+14 0.0000000000000000e+00 0.0000000000000000e+00
1.9353507485016653e+14 0.0000000000000000e+00 0.0000000000000000e+00
1.9354007640268881e+14 0.0000000000000000e+00 0.0000000000000000e+00
1.9354507795521109e+14 0.0000000000000000e+00 0.0000000000000000e+00
1.9355007950773341e+14 0.0000000000000000e+00 0.0000000000000000e+00
1.9355508106025569e+14 0.0000000000000000e+00 0.0000000000000000e+00
1.9356008261277800e+14 0.0000000000000000e+00 0.0000000000000000e+00
1.9356508416530028e+14 0.0000000000000000e+00 0.0000000000000000e+00
1.9357008571782256e+14 0.0000000000000000e+00 0.0000000000000000e+00
1.9357508727034488e+14 0.0000000000000000e+00 0.0000000000000000e+00
1.9358008882286716e+14 0.0000000000000000e+00 0.0000000000000000e+00
1.9358509037538947e+14 0.0000000000000000e+00 0.0000000000000000e+00
1.9359009192791175e+14 0.0000000000000000e+00 0.0000000000000000e+00
1.9359509348043406e+14 0.0000000000000000e+00 0.0000000000000000e+00
1.9360009503295634e+14 0.0000000000000000e+00 0.0000000000000000e+00
1.9360509658547862e+14 0.0000000000000000e+00 0.0000000000000000e+00
1.9361009813800094e+14 0.0000000000000000e+00 0.0000000000000000e+00
1.9361509969052322e+14 0.0000000000000000e+00 0.0000000000000000e+00
1.9362010124304553e+14 0.0000000000000000e+00 0.0000000000000000e+00
1.9362510279556781e+14 0.0000000000000000e+00 0.0000000000000000e+00
1.9363010434809009e+14 0.0000000000000000e+00 0.0000000000000000e+00
1.9363510590061241e+14 0.0000000000000000e+00 0.0000000000000000e+00
1.9364010745313469e+14 0.0000000000000000e+00 0.0000000000000000e+00
1.9364510900565700e+14 0.0000000000000000e+00 0.0000000000000000e+00
1.9365011055817928e+14 0.0000000000000000e+00 0.0000000000000000e+00
1.9365511211070156e+14 0.0000000000000000e+00 0.0000000000000000e+00
1.9366011366322388e+14 0.0000000000000000e+00 0.0000000000000000e+00
1.9366511521574616e+14 0.0000000000000000e+00 0.0000000000000000e+00
1.9367011676826847e+14 0.0000000000000000e+00 0.0000000000000000e+00
1.9367511832079075e+14 0.0000000000000000e+00 0.0000000000000000e+00
1.9368011987331303e+14 0.0000000000000000e+00 0.0000000000000000e+00
1.9368512142583534e+14 0.0000000000000000e+00 0.0000000000000000e+00
1.9369012297835762e+14 0.0000000000000000e+00 0.0000000000000000e+00
1.9369512453087994e+14 0.0000000000000000e+00 0.0000000000000000e+00
1.9370012608340222e+14 0.0000000000000000e+00 0.0000000000000000e+00
1.9370512763592450e+14 0.0000000000000000e+00 0.0000000000000000e+00
1.9371012918844681e+14 0.0000000000000000e+00 0.0000000000000000e+00
1.9371513074096909e+14 0.0000000000000000e+00 0.0000000000000000e+00
1.9372013229349141e+14 0.0000000000000000e+00 0.0000000000000000e+00
1.9372513384601369e+14 0.0000000000000000e+00 0.0000000000000000e+00
1.9373013539853600e+14 0.0000000000000000e+00 0.0000000000000000e+00
1.9373513695105828e+14 0.0000000000000000e+00 0.0000000000000000e+00
1.9374013850358056e+14 0.0000000000000000e+00 0.0000000000000000e+00
1.9374514005610288e+14 0.0000000000000000e+00 0.0000000000000000e+00
1.9375014160862516e+14 0.0000000000000000e+00 0.0000000000000000e+00
1.9375514316114747e+14 0.0000000000000000e+00 0.0000000000000000e+00
1.9376014471366975e+14 0.0000000000000000e+00 0.0000000000000000e+00
1.9376514626619203e+14 0.0000000000000000e+00 0.0000000000000000e+00
1.9377014781871434e+14 0.0000000000000000e+00 0.0000000000000000e+00
1.9377514937123662e+14 0.0000000000000000e+00 0.0000000000000000e+00
1.9378015092375894e+14 0.0000000000000000e+00 0.0000000000000000e+00
1.9378515247628122e+14 0.0000000000000000e+00 0.0000000000000000e+00
1.9379015402880350e+14 0.0000000000000000e+00 0.0000000000000000e+00
1.9379515558132581e+14 0.0000000000000000e+00 0.0000000000000000e+00
1.9380015713384809e+14 0.0000000000000000e+00 0.0000000000000000e+00
1.9380515868637041e+14 0.0000000000000000e+00 0.0000000000000000e+00
1.9381016023889269e+14 0.0000000000000000e+00 0.0000000000000000e+00
1.9381516179141497e+14 0.0000000000000000e+00 0.0000000000000000e+00
1.9382016334393728e+14 0.0000000000000000e+00 0.0000000000000000e+00
1.9382516489645956e+14 0.0000000000000000e+00 0.0000000000000000e+00
1.9383016644898188e+14 0.0000000000000000e+00 0.0000000000000000e+00
1.9383516800150416e+14 0.0000000000000000e+00 0.0000000000000000e+00
1.9384016955402644e+14 0.0000000000000000e+00 0.0000000000000000e+00
1.9384517110654875e+14 0.0000000000000000e+00 0.0000000000000000e+00
1.9385017265907103e+14 0.0000000000000000e+00 0.0000000000000000e+00
1.9385517421159334e+14 0.0000000000000000e+00 0.0000000000000000e+00
1.9386017576411562e+14 0.0000000000000000e+00 0.0000000000000000e+00
1.9386517731663794e+14 0.0000000000000000e+00 0.0000000000000000e+00
1.9387017886916022e+14 0.0000000000000000e+00 0.0000000000000000e+00
1.9387518042168250e+14 0.0000000000000000e+00 0.0000000000000000e+00
1.9388018197420481e+14 0.0000000000000000e+00 0.0000000000000000e+00
1.9388518352672709e+14 0.0000000000000000e+00 0.0000000000000000e+00
1.9389018507924941e+14 0.0000000000000000e+00 0.0000000000000000e+00
1.9389518663177169e+14 0.0000000000000000e+00 0.0000000000000000e+00
1.9390018818429397e+14 0.0000000000000000e+00 0.0000000000000000e+00
1.9390518973681628e+14 0.0000000000000000e+00 0.0000000000000000e+00
1.9391019128933856e+14 0.0000000000000000e+00 0.0000000000000000e+00
1.9391519284186088e+14 0.0000000000000000e+00 0.0000000000000000e+00
1.9392019439438316e+14 0.0000000000000000e+00 0.0000000000000000e+00
1.9392519594690544e+14 0.0000000000000000e+00 0.0000000000000000e+00
1.9393019749942775e+14 0.0000000000000000e+00 0.0000000000000000e+00
1.9393519905195003e+14 0.0000000000000000e+00 0.0000000000000000e+00
1.9394020060447234e+14 0.0000000000000000e+00 0.0000000000000000e+00
1.9394520215699462e+14 0.0000000000000000e+00 0.0000000000000000e+00
1.9395020370951691e+14 0.0000000000000000e+00 0.0000000000000000e+00
1.9395520526203922e+14 0.0000000000000000e+00 0.0000000000000000e+00
1.9396020681456150e+14 0.0000000000000000e+00 0.0000000000000000e+00
1.9396520836708381e+14 0.0000000000000000e+00 0.0000000000000000e+00
1.9397020991960609e+14 0.0000000000000000e+00 0.0000000000000000e+00
1.9397521147212838e+14 0.0000000000000000e+00 0.0000000000000000e+00
1.9398021302465069e+14 0.0000000000000000e+00 0.0000000000000000e+00
1.9398521457717297e+14 0.0000000000000000e+00 0.0000000000000000e+00
1.9399021612969528e+14 0.0000000000000000e+00 0.0000000000000000e+00
1.9399521768221756e+14 0.0000000000000000e+00 0.0000000000000000e+00
1.9400021923473984e+14 0.0000000000000000e+00 0.0000000000000000e+00
1.9400522078726216e+14 0.0000000000000000e+00 0.0000000000000000e+00
1.9401022233978444e+14 0.0000000000000000e+00 0.0000000000000000e+00
1.9401522389230675e+14 0.0000000000000000e+00 0.0000000000000000e+00
1.9402022544482903e+14 0.0000000000000000e+00 0.0000000000000000e+00
1.9402522699735134e+14 0.0000000000000000e+00 0.0000000000000000e+00
1.9403022854987362e+14 0.0000000000000000e+00 0.0000000000000000e+00
1.9403523010239591e+14 0.0000000000000000e+00 0.0000000000000000e+00
1.9404023165491822e+14 0.0000000000000000e+00 0.0000000000000000e+00
1.9404523320744050e+14 0.0000000000000000e+00 0.0000000000000000e+00
1.9405023475996281e+14 0.0000000000000000e+00 0.0000000000000000e+00
1.9405523631248509e+14 0.0000000000000000e+00 0.0000000000000000e+00
1.9406023786500738e+14 0.0000000000000000e+00 0.0000000000000000e+00
1.9406523941752969e+14 0.0000000000000000e+00 0.0000000000000000e+00
1.9407024097005197e+14 0.0000000000000000e+00 0.0000000000000000e+00
1.9407524252257428e+14 0.0000000000000000e+00 0.0000000000000000e+00
1.9408024407509656e+14 0.0000000000000000e+00 0.0000000000000000e+00
1.9408524562761884e+14 0.0000000000000000e+00 0.0000000000000000e+00
1.9409024718014116e+14 0.0000000000000000e+00 0.0000000000000000e+00
1.9409524873266344e+14 0.0000000000000000e+00 0.0000000000000000e+00
1.9410025028518575e+14 0.0000000000000000e+00 0.0000000000000000e+00
1.9410525183770803e+14 0.0000000000000000e+00 0.0000000000000000e+00
1.9411025339023031e+14 0.0000000000000000e+00 0.0000000000000000e+00
1.9411525494275262e+14 0.0000000000000000e+00 0.0000000000000000e+00
1.9412025649527491e+14 0.0000000000000000e+00 0.0000000000000000e+00
1.9412525804779722e+14 0.0000000000000000e+00 0.0000000000000000e+00
1.9413025960031950e+14 0.0000000000000000e+00 0.0000000000000000e+00
1.9413526115284178e+14 0.0000000000000000e+00 0.0000000000000000e+00
1.9414026270536409e+14 0.0000000000000000e+00 0.0000000000000000e+00
1.9414526425788638e+14 0.0000000000000000e+00 0.0000000000000000e+00
1.9415026581040869e+14 0.0000000000000000e+00 0.0000000000000000e+00
1.9415526736293097e+14 0.0000000000000000e+00 0.0000000000000000e+00
1.9416026891545325e+14 0.0000000000000000e+00 0.0000000000000000e+00
1.9416527046797556e+14 0.0000000000000000e+00 0.0000000000000000e+00
1.9417027202049784e+14 0.0000000000000000e+00 0.0000000000000000e+00
1.9417527357302016e+14 0.0000000000000000e+00 0.0000000000000000e+00
1.9418027512554244e+14 0.0000000000000000e+00 0.0000000000000000e+00
1.9418527667806475e+14 0.0000000000000000e+00 0.0000000000000000e+00
1.9419027823058703e+14 0.0000000000000000e+00 0.0000000000000000e+00
1.9419527978310931e+14 0.0000000000000000e+00 0.0000000000000000e+00
1.9420028133563162e+14 0.0000000000000000e+00 0.0000000000000000e+00
1.9420528288815391e+14 0.0000000000000000e+00 0.0000000000000000e+00
1.9421028444067622e+14 0.0000000000000000e+00 0.0000000000000000e+00
1.9421528599319850e+14 0.0000000000000000e+00 0.0000000000000000e+00
1.9422028754572078e+14 0.0000000000000000e+00 0.0000000000000000e+00
1.9422528909824309e+14 0.0000000000000000e+00 0.0000000000000000e+00
1.9423029065076538e+14 0.0000000000000000e+00 0.0000000000000000e+00
1.9423529220328769e+14 0.0000000000000000e+00 0.0000000000000000e+00
1.9424029375580997e+14 0.0000000000000000e+00 0.0000000000000000e+00
1.9424529530833225e+14 0.0000000000000000e+00 0.0000000000000000e+00
1.9425029686085456e+14 0.0000000000000000e+00 0.0000000000000000e+00
1.9425529841337684e+14 0.0000000000000000e+00 0.0000000000000000e+00
1.9426029996589916e+14 0.0000000000000000e+00 0.0000000000000000e+00
1.9426530151842144e+14 0.0000000000000000e+00 0.0000000000000000e+00
1.9427030307094372e+14 0.0000000000000000e+00 0.0000000000000000e+00
1.9427530462346603e+14 0.0000000000000000e+00 0.0000000000000000e+00
1.9428030617598831e+14 0.0000000000000000e+00 0.0000000000000000e+00
1.9428530772851062e+14 0.0000000000000000e+00 0.0000000000000000e+00
1.9429030928103291e+14 0.0000000000000000e+00 0.0000000000000000e+00
1.9429531083355519e+14 0.0000000000000000e+00 0.0000000000000000e+00
1.9430031238607750e+14 0.0000000000000000e+00 0.0000000000000000e+00
1.9430531393859978e+14 0.0000000000000000e+00 0.0000000000000000e+00
1.9431031549112209e+14 0.0000000000000000e+00 0.0000000000000000e+00
1.9431531704364438e+14 0.0000000000000000e+00 0.0000000000000000e+00
1.9432031859616669e+14 0.0000000000000000e+00 0.0000000000000000e+00
1.9432532014868897e+14 0.0000000000000000e+00 0.0000000000000000e+00
1.9433032170121125e+14 0.0000000000000000e+00 0.0000000000000000e+00
1.9433532325373356e+14 0.0000000000000000e+00 0.0000000000000000e+00
1.9434032480625584e+14 0.0000000000000000e+00 0.0000000000000000e+00
1.9434532635877816e+14 0.0000000000000000e+00 0.0000000000000000e+00
1.9435032791130044e+14 0.0000000000000000e+00 0.0000000000000000e+00
1.9435532946382272e+14 0.0000000000000000e+00 0.0000000000000000e+00
1.9436033101634503e+14 0.0000000000000000e+00 0.0000000000000000e+00
1.9436533256886731e+14 0.0000000000000000e+00 0.0000000000000000e+00
1.9437033412138962e+14 0.0000000000000000e+00 0.0000000000000000e+00
1.9437533567391191e+14 0.0000000000000000e+00 0.0000000000000000e+00
1.9438033722643419e+14 0.0000000000000000e+00 0.0000000000000000e+00
1.9438533877895650e+14 0.0000000000000000e+00 0.0000000000000000e+00
1.9439034033147878e+14 0.0000000000000000e+00 0.0000000000000000e+00
1.9439534188400109e+14 0.0000000000000000e+00 0.0000000000000000e+00
1.9440034343652338e+14 0.0000000000000000e+00 0.0000000000000000e+00
1.9440534498904566e+14 0.0000000000000000e+00 0.0000000000000000e+00
1.9441034654156797e+14 0.0000000000000000e+00 0.0000000000000000e+00
1.9441534809409025e+14 0.0000000000000000e+00 0.0000000000000000e+00
1.9442034964661256e+14 0.0000000000000000e+00 0.0000000000000000e+00
1.9442535119913484e+14 0.0000000000000000e+00 0.0000000000000000e+00
1.9443035275165712e+14 0.0000000000000000e+00 0.0000000000000000e+00
1.9443535430417944e+14 0.0000000000000000e+00 0.0000000000000000e+00
1.9444035585670172e+14 0.0000000000000000e+00 0.0000000000000000e+00
1.9444535740922403e+14 0.0000000000000000e+00 0.0000000000000000e+00
1.9445035896174631e+14 0.0000000000000000e+00 0.0000000000000000e+00
1.9445536051426862e+14 0.0000000000000000e+00 0.0000000000000000e+00
1.9446036206679091e+14 0.0000000000000000e+00 0.0000000000000000e+00
1.9446536361931319e+14 0.0000000000000000e+00 0.0000000000000000e+00
1.9447036517183550e+14 0.0000000000000000e+00 0.0000000000000000e+00
1.9447536672435778e+14 0.0000000000000000e+00 0.0000000000000000e+00
1.9448036827688009e+14 0.0000000000000000e+00 0.0000000000000000e+00
1.9448536982940238e+14 0.0000000000000000e+00 0.0000000000000000e+00
1.9449037138192466e+14 0.0000000000000000e+00 0.0000000000000000e+00
1.9449537293444697e+14 0.0000000000000000e+00 0.0000000000000000e+00
1.9450037448696925e+14 0.0000000000000000e+00 0.0000000000000000e+00
1.9450537603949156e+14 0.0000000000000000e+00 0.0000000000000000e+00
1.9451037759201384e+14 0.0000000000000000e+00 0.0000000000000000e+00
1.9451537914453612e+14 0.0000000000000000e+00 0.0000000000000000e+00
1.9452038069705844e+14 0.0000000000000000e+00 0.0000000000000000e+00
1.9452538224958072e+14 0.0000000000000000e+00 0.0000000000000000e+00
1.9453038380210303e+14 0.0000000000000000e+00 0.0000000000000000e+00
1.9453538535462531e+14 0.0000000000000000e+00 0.0000000000000000e+00
1.9454038690714759e+14 0.0000000000000000e+00 0.0000000000000000e+00
1.9454538845966991e+14 0.0000000000000000e+00 0.0000000000000000e+00
1.9455039001219219e+14 0.0000000000000000e+00 0.0000000000000000e+00
1.9455539156471450e+14 0.0000000000000000e+00 0.0000000000000000e+00
1.9456039311723678e+14 0.0000000000000000e+00 0.0000000000000000e+00
1.9456539466975906e+14 0.0000000000000000e+00 0.0000000000000000e+00
1.9457039622228138e+14 0.0000000000000000e+00 0.0000000000000000e+00
1.9457539777480366e+14 0.0000000000000000e+00 0.0000000000000000e+00
1.9458039932732597e+14 0.0000000000000000e+00 0.0000000000000000e+00
1.9458540087984825e+14 0.0000000000000000e+00 0.0000000000000000e+00
1.9459040243237053e+14 0.0000000000000000e+00 0.0000000000000000e+00
1.9459540398489284e+14 0.0000000000000000e+00 0.0000000000000000e+00
1.9460040553741512e+14 0.0000000000000000e+00 0.0000000000000000e+00
1.9460540708993744e+14 0.0000000000000000e+00 0.0000000000000000e+00
1.9461040864245972e+14 0.0000000000000000e+00 0.0000000000000000e+00
1.9461541019498203e+14 0.0000000000000000e+00 0.0000000000000000e+00
1.9462041174750431e+14 0.0000000000000000e+00 0.0000000000000000e+00
1.9462541330002659e+14 0.0000000000000000e+00 0.0000000000000000e+00
1.9463041485254891e+14 0.0000000000000000e+00 0.0000000000000000e+00
1.9463541640507119e+14 0.0000000000000000e+00 0.0000000000000000e+00
1.9464041795759350e+14 0.0000000000000000e+00 0.0000000000000000e+00
1.9464541951011578e+14 0.0000000000000000e+00 0.0000000000000000e+00
1.9465042106263806e+14 0.0000000000000000e+00 0.0000000000000000e+00
1.9465542261516038e+14 0.0000000000000000e+00 0.0000000000000000e+00
1.9466042416768266e+14 0.0000000000000000e+00 0.0000000000000000e+00
1.9466542572020497e+14 0.0000000000000000e+00 0.0000000000000000e+00
1.9467042727272725e+14 0.0000000000000000e+00 0.0000000000000000e+00
("in2","mode 1",1,"out2",1,"transmission")
(500, 3)
1.9217465256410256e+14 0.0000000000000000e+00 0.0000000000000000e+00
1.9217965411662484e+14 0.0000000000000000e+00 0.0000000000000000e+00
1.9218465566914716e+14 0.0000000000000000e+00 0.0000000000000000e+00
1.9218965722166944e+14 0.0000000000000000e+00 0.0000000000000000e+00
1.9219465877419175e+14 0.0000000000000000e+00 0.0000000000000000e+00
1.9219966032671403e+14 0.0000000000000000e+00 0.0000000000000000e+00
1.9220466187923631e+14 0.0000000000000000e+00 0.0000000000000000e+00
1.9220966343175862e+14 0.0000000000000000e+00 0.0000000000000000e+00
1.9221466498428091e+14 0.0000000000000000e+00 0.0000000000000000e+00
1.9221966653680322e+14 0.0000000000000000e+00 0.0000000000000000e+00
1.9222466808932550e+14 0.0000000000000000e+00 0.0000000000000000e+00
1.9222966964184778e+14 0.0000000000000000e+00 0.0000000000000000e+00
1.9223467119437009e+14 0.0000000000000000e+00 0.0000000000000000e+00
1.9223967274689238e+14 0.0000000000000000e+00 0.0000000000000000e+00
1.9224467429941469e+14 0.0000000000000000e+00 0.0000000000000000e+00
1.9224967585193697e+14 0.0000000000000000e+00 0.0000000000000000e+00
1.9225467740445928e+14 0.0000000000000000e+00 0.0000000000000000e+00
1.9225967895698156e+14 0.0000000000000000e+00 0.0000000000000000e+00
1.9226468050950384e+14 0.0000000000000000e+00 0.0000000000000000e+00
1.9226968206202616e+14 0.0000000000000000e+00 0.0000000000000000e+00
1.9227468361454844e+14 0.0000000000000000e+00 0.0000000000000000e+00
1.9227968516707075e+14 0.0000000000000000e+00 0.0000000000000000e+00
1.9228468671959303e+14 0.0000000000000000e+00 0.0000000000000000e+00
1.9228968827211531e+14 0.0000000000000000e+00 0.0000000000000000e+00
1.9229468982463762e+14 0.0000000000000000e+00 0.0000000000000000e+00
1.9229969137715991e+14 0.0000000000000000e+00 0.0000000000000000e+00
1.9230469292968222e+14 0.0000000000000000e+00 0.0000000000000000e+00
1.9230969448220450e+14 0.0000000000000000e+00 0.0000000000000000e+00
1.9231469603472678e+14 0.0000000000000000e+00 0.0000000000000000e+00
1.9231969758724909e+14 0.0000000000000000e+00 0.0000000000000000e+00
1.9232469913977138e+14 0.0000000000000000e+00 0.0000000000000000e+00
1.9232970069229369e+14 0.0000000000000000e+00 0.0000000000000000e+00
1.9233470224481597e+14 0.0000000000000000e+00 0.0000000000000000e+00
1.9233970379733825e+14 0.0000000000000000e+00 0.0000000000000000e+00
1.9234470534986056e+14 0.0000000000000000e+00 0.0000000000000000e+00
1.9234970690238284e+14 0.0000000000000000e+00 0.0000000000000000e+00
1.9235470845490516e+14 0.0000000000000000e+00 0.0000000000000000e+00
1.9235971000742744e+14 0.0000000000000000e+00 0.0000000000000000e+00
1.9236471155994972e+14 0.0000000000000000e+00 0.0000000000000000e+00
1.9236971311247203e+14 0.0000000000000000e+00 0.0000000000000000e+00
1.9237471466499431e+14 0.0000000000000000e+00 0.0000000000000000e+00
1.9237971621751662e+14 0.0000000000000000e+00 0.0000000000000000e+00
1.9238471777003891e+14 0.0000000000000000e+00 0.0000000000000000e+00
1.9238971932256119e+14 0.0000000000000000e+00 0.0000000000000000e+00
1.9239472087508350e+14 0.0000000000000000e+00 0.0000000000000000e+00
1.9239972242760578e+14 0.0000000000000000e+00 0.0000000000000000e+00
1.9240472398012809e+14 0.0000000000000000e+00 0.0000000000000000e+00
1.9240972553265038e+14 0.0000000000000000e+00 0.0000000000000000e+00
1.9241472708517269e+14 0.0000000000000000e+00 0.0000000000000000e+00
1.9241972863769497e+14 0.0000000000000000e+00 0.0000000000000000e+00
1.9242473019021725e+14 0.0000000000000000e+00 0.0000000000000000e+00
1.9242973174273956e+14 0.0000000000000000e+00 0.0000000000000000e+00
1.9243473329526184e+14 0.0000000000000000e+00 0.0000000000000000e+00
1.9243973484778416e+14 0.0000000000000000e+00 0.0000000000000000e+00
1.9244473640030644e+14 0.0000000000000000e+00 0.0000000000000000e+00
1.9244973795282872e+14 0.0000000000000000e+00 0.0000000000000000e+00
1.9245473950535103e+14 0.0000000000000000e+00 0.0000000000000000e+00
1.9245974105787331e+14 0.0000000000000000e+00 0.0000000000000000e+00
1.9246474261039562e+14 0.0000000000000000e+00 0.0000000000000000e+00
1.9246974416291791e+14 0.0000000000000000e+00 0.0000000000000000e+00
1.9247474571544019e+14 0.0000000000000000e+00 0.0000000000000000e+00
1.9247974726796250e+14 0.0000000000000000e+00 0.0000000000000000e+00
1.9248474882048478e+14 0.0000000000000000e+00 0.0000000000000000e+00
1.9248975037300709e+14 0.0000000000000000e+00 0.0000000000000000e+00
1.9249475192552938e+14 0.0000000000000000e+00 0.0000000000000000e+00
1.9249975347805166e+14 0.0000000000000000e+00 0.0000000000000000e+00
1.9250475503057397e+14 0.0000000000000000e+00 0.0000000000000000e+00
1.9250975658309625e+14 0.0000000000000000e+00 0.0000000000000000e+00
1.9251475813561856e+14 0.0000000000000000e+00 0.0000000000000000e+00
1.9251975968814084e+14 0.0000000000000000e+00 0.0000000000000000e+00
1.9252476124066312e+14 0.0000000000000000e+00 0.0000000000000000e+00
1.9252976279318544e+14 0.0000000000000000e+00 0.0000000000000000e+00
1.9253476434570772e+14 0.0000000000000000e+00 0.0000000000000000e+00
1.9253976589823003e+14 0.0000000000000000e+00 0.0000000000000000e+00
1.9254476745075231e+14 0.0000000000000000e+00 0.0000000000000000e+00
1.9254976900327462e+14 0.0000000000000000e+00 0.0000000000000000e+00
1.9255477055579691e+14 0.0000000000000000e+00 0.0000000000000000e+00
1.9255977210831919e+14 0.0000000000000000e+00 0.0000000000000000e+00
1.9256477366084150e+14 0.0000000000000000e+00 0.0000000000000000e+00
1.9256977521336378e+14 0.0000000000000000e+00 0.0000000000000000e+00
1.9257477676588609e+14 0.0000000000000000e+00 0.0000000000000000e+00
1.9257977831840838e+14 0.0000000000000000e+00 0.0000000000000000e+00
1.9258477987093066e+14 0.0000000000000000e+00 0.0000000000000000e+00
1.9258978142345297e+14 0.0000000000000000e+00 0.0000000000000000e+00
1.9259478297597525e+14 0.0000000000000000e+00 0.0000000000000000e+00
1.9259978452849756e+14 0.0000000000000000e+00 0.0000000000000000e+00
1.9260478608101984e+14 0.0000000000000000e+00 0.0000000000000000e+00
1.9260978763354212e+14 0.0000000000000000e+00 0.0000000000000000e+00
1.9261478918606444e+14 0.0000000000000000e+00 0.0000000000000000e+00
1.9261979073858672e+14 0.0000000000000000e+00 0.0000000000000000e+00
1.9262479229110903e+14 0.0000000000000000e+00 0.0000000000000000e+00
1.9262979384363131e+14 0.0000000000000000e+00 0.0000000000000000e+00
1.9263479539615359e+14 0.0000000000000000e+00 0.0000000000000000e+00
1.9263979694867591e+14 0.0000000000000000e+00 0.0000000000000000e+00
1.9264479850119819e+14 0.0000000000000000e+00 0.0000000000000000e+00
1.9264980005372050e+14 0.0000000000000000e+00 0.0000000000000000e+00
1.9265480160624278e+14 0.0000000000000000e+00 0.0000000000000000e+00
1.9265980315876506e+14 0.0000000000000000e+00 0.0000000000000000e+00
1.9266480471128738e+14 0.0000000000000000e+00 0.0000000000000000e+00
1.9266980626380966e+14 0.0000000000000000e+00 0.0000000000000000e+00
1.9267480781633197e+14 0.0000000000000000e+00 0.0000000000000000e+00
1.9267980936885425e+14 0.0000000000000000e+00 0.0000000000000000e+00
1.9268481092137653e+14 0.0000000000000000e+00 0.0000000000000000e+00
1.9268981247389884e+14 0.0000000000000000e+00 0.0000000000000000e+00
1.9269481402642112e+14 0.0000000000000000e+00 0.0000000000000000e+00
1.9269981557894344e+14 0.0000000000000000e+00 0.0000000000000000e+00
1.9270481713146572e+14 0.0000000000000000e+00 0.0000000000000000e+00
1.9270981868398803e+14 0.0000000000000000e+00 0.0000000000000000e+00
1.9271482023651031e+14 0.0000000000000000e+00 0.0000000000000000e+00
1.9271982178903259e+14 0.0000000000000000e+00 0.0000000000000000e+00
1.9272482334155491e+14 0.0000000000000000e+00 0.0000000000000000e+00
1.9272982489407719e+14 0.0000000000000000e+00 0.0000000000000000e+00
1.9273482644659950e+14 0.0000000000000000e+00 0.0000000000000000e+00
1.9273982799912178e+14 0.0000000000000000e+00 0.0000000000000000e+00
1.9274482955164406e+14 0.0000000000000000e+00 0.0000000000000000e+00
1.9274983110416638e+14 0.0000000000000000e+00 0.0000000000000000e+00
1.9275483265668866e+14 0.0000000000000000e+00 0.0000000000000000e+00
1.9275983420921097e+14 0.0000000000000000e+00 0.0000000000000000e+00
1.9276483576173325e+14 0.0000000000000000e+00 0.0000000000000000e+00
1.9276983731425553e+14 0.0000000000000000e+00 0.0000000000000000e+00
1.9277483886677784e+14 0.0000000000000000e+00 0.0000000000000000e+00
1.9277984041930012e+14 0.0000000000000000e+00 0.0000000000000000e+00
1.9278484197182244e+14 0.0000000000000000e+00 0.0000000000000000e+00
1.9278984352434472e+14 0.0000000000000000e+00 0.0000000000000000e+00
1.9279484507686700e+14 0.0000000000000000e+00 0.0000000000000000e+00
1.9279984662938931e+14 0.0000000000000000e+00 0.0000000000000000e+00
1.9280484818191159e+14 0.0000000000000000e+00 0.0000000000000000e+00
1.9280984973443391e+14 0.0000000000000000e+00 0.0000000000000000e+00
1.9281485128695619e+14 0.0000000000000000e+00 0.0000000000000000e+00
1.9281985283947847e+14 0.0000000000000000e+00 0.0000000000000000e+00
1.9282485439200078e+14 0.0000000000000000e+00 0.0000000000000000e+00
1.9282985594452306e+14 0.0000000000000000e+00 0.0000000000000000e+00
1.9283485749704538e+14 0.0000000000000000e+00 0.0000000000000000e+00
1.9283985904956766e+14 0.0000000000000000e+00 0.0000000000000000e+00
1.9284486060208997e+14 0.0000000000000000e+00 0.0000000000000000e+00
1.9284986215461225e+14 0.0000000000000000e+00 0.0000000000000000e+00
1.9285486370713453e+14 0.0000000000000000e+00 0.0000000000000000e+00
1.9285986525965684e+14 0.0000000000000000e+00 0.0000000000000000e+00
1.9286486681217912e+14 0.0000000000000000e+00 0.0000000000000000e+00
1.9286986836470144e+14 0.0000000000000000e+00 0.0000000000000000e+00
1.9287486991722372e+14 0.0000000000000000e+00 0.0000000000000000e+00
1.9287987146974600e+14 0.0000000000000000e+00 0.0000000000000000e+00
1.9288487302226831e+14 0.0000000000000000e+00 0.0000000000000000e+00
1.9288987457479059e+14 0.0000000000000000e+00 0.0000000000000000e+00
1.9289487612731291e+14 0.0000000000000000e+00 0.0000000000000000e+00
1.9289987767983519e+14 0.0000000000000000e+00 0.0000000000000000e+00
1.9290487923235747e+14 0.0000000000000000e+00 0.0000000000000000e+00
1.9290988078487978e+14 0.0000000000000000e+00 0.0000000000000000e+00
1.9291488233740206e+14 0.0000000000000000e+00 0.0000000000000000e+00
1.9291988388992438e+14 0.0000000000000000e+00 0.0000000000000000e+00
1.9292488544244666e+14 0.0000000000000000e+00 0.0000000000000000e+00
1.9292988699496894e+14 0.0000000000000000e+00 0.0000000000000000e+00
1.9293488854749125e+14 0.0000000000000000e+00 0.0000000000000000e+00
1.9293989010001353e+14 0.0000000000000000e+00 0.0000000000000000e+00
1.9294489165253584e+14 0.0000000000000000e+00 0.0000000000000000e+00
1.9294989320505812e+14 0.0000000000000000e+00 0.0000000000000000e+00
1.9295489475758041e+14 0.0000000000000000e+00 0.0000000000000000e+00
1.9295989631010272e+14 0.0000000000000000e+00 0.0000000000000000e+00
1.9296489786262500e+14 0.0000000000000000e+00 0.0000000000000000e+00
1.9296989941514731e+14 0.0000000000000000e+00 0.0000000000000000e+00
1.9297490096766959e+14 0.0000000000000000e+00 0.0000000000000000e+00
1.9297990252019188e+14 0.0000000000000000e+00 0.0000000000000000e+00
1.9298490407271419e+14 0.0000000000000000e+00 0.0000000000000000e+00
1.9298990562523647e+14 0.0000000000000000e+00 0.0000000000000000e+00
1.9299490717775878e+14 0.0000000000000000e+00 0.0000000000000000e+00
1.9299990873028106e+14 0.0000000000000000e+00 0.0000000000000000e+00
1.9300491028280338e+14 0.0000000000000000e+00 0.0000000000000000e+00
1.9300991183532566e+14 0.0000000000000000e+00 0.0000000000000000e+00
1.9301491338784794e+14 0.0000000000000000e+00 0.0000000000000000e+00
1.9301991494037025e+14 0.0000000000000000e+00 0.0000000000000000e+00
1.9302491649289253e+14 0.0000000000000000e+00 0.0000000000000000e+00
1.9302991804541484e+14 0.0000000000000000e+00 0.0000000000000000e+00
1.9303491959793712e+14 0.0000000000000000e+00 0.0000000000000000e+00
1.9303992115045941e+14 0.0000000000000000e+00 0.0000000000000000e+00
1.9304492270298172e+14 0.0000000000000000e+00 0.0000000000000000e+00
1.9304992425550400e+14 0.0000000000000000e+00 0.0000000000000000e+00
1.9305492580802631e+14 0.0000000000000000e+00 0.0000000000000000e+00
1.9305992736054859e+14 0.0000000000000000e+00 0.0000000000000000e+00
1.9306492891307088e+14 0.0000000000000000e+00 0.0000000000000000e+00
1.9306993046559319e+14 0.0000000000000000e+00 0.0000000000000000e+00
1.9307493201811547e+14 0.0000000000000000e+00 0.0000000000000000e+00
1.9307993357063778e+14 0.0000000000000000e+00 0.0000000000000000e+00
1.9308493512316006e+14 0.0000000000000000e+00 0.0000000000000000e+00
1.9308993667568234e+14 0.0000000000000000e+00 0.0000000000000000e+00
1.9309493822820466e+14 0.0000000000000000e+00 0.0000000000000000e+00
1.9309993978072694e+14 0.0000000000000000e+00 0.0000000000000000e+00
1.9310494133324925e+14 0.0000000000000000e+00 0.0000000000000000e+00
1.9310994288577153e+14 0.0000000000000000e+00 0.0000000000000000e+00
1.9311494443829381e+14 0.0000000000000000e+00 0.0000000000000000e+00
1.9311994599081612e+14 0.0000000000000000e+00 0.0000000000000000e+00
1.9312494754333841e+14 0.0000000000000000e+00 0.0000000000000000e+00
1.9312994909586072e+14 0.0000000000000000e+00 0.0000000000000000e+00
1.9313495064838300e+14 0.0000000000000000e+00 0.0000000000000000e+00
1.9313995220090531e+14 0.0000000000000000e+00 0.0000000000000000e+00
1.9314495375342759e+14 0.0000000000000000e+00 0.0000000000000000e+00
1.9314995530594988e+14 0.0000000000000000e+00 0.0000000000000000e+00
1.9315495685847219e+14 0.0000000000000000e+00 0.0000000000000000e+00
1.9315995841099447e+14 0.0000000000000000e+00 0.0000000000000000e+00
1.9316495996351678e+14 0.0000000000000000e+00 0.0000000000000000e+00
1.9316996151603906e+14 0.0000000000000000e+00 0.0000000000000000e+00
1.9317496306856134e+14 0.0000000000000000e+00 0.0000000000000000e+00
1.9317996462108366e+14 0.0000000000000000e+00 0.0000000000000000e+00
1.9318496617360594e+14 0.0000000000000000e+00 0.0000000000000000e+00
1.9318996772612825e+14 0.0000000000000000e+00 0.0000000000000000e+00
1.9319496927865053e+14 0.0000000000000000e+00 0.0000000000000000e+00
1.9319997083117281e+14 0.0000000000000000e+00 0.0000000000000000e+00
1.9320497238369512e+14 0.0000000000000000e+00 0.0000000000000000e+00
1.9320997393621741e+14 0.0000000000000000e+00 0.0000000000000000e+00
1.9321497548873972e+14 0.0000000000000000e+00 0.0000000000000000e+00
1.9321997704126200e+14 0.0000000000000000e+00 0.0000000000000000e+00
1.9322497859378428e+14 0.0000000000000000e+00 0.0000000000000000e+00
1.9322998014630659e+14 0.0000000000000000e+00 0.0000000000000000e+00
1.9323498169882888e+14 0.0000000000000000e+00 0.0000000000000000e+00
1.9323998325135119e+14 0.0000000000000000e+00 0.0000000000000000e+00
1.9324498480387347e+14 0.0000000000000000e+00 0.0000000000000000e+00
1.9324998635639575e+14 0.0000000000000000e+00 0.0000000000000000e+00
1.9325498790891806e+14 0.0000000000000000e+00 0.0000000000000000e+00
1.9325998946144034e+14 0.0000000000000000e+00 0.0000000000000000e+00
1.9326499101396266e+14 0.0000000000000000e+00 0.0000000000000000e+00
1.9326999256648494e+14 0.0000000000000000e+00 0.0000000000000000e+00
1.9327499411900722e+14 0.0000000000000000e+00 0.0000000000000000e+00
1.9327999567152953e+14 0.0000000000000000e+00 0.0000000000000000e+00
1.9328499722405181e+14 0.0000000000000000e+00 0.0000000000000000e+00
1.9328999877657412e+14 0.0000000000000000e+00 0.0000000000000000e+00
1.9329500032909641e+14 0.0000000000000000e+00 0.0000000000000000e+00
1.9330000188161872e+14 0.0000000000000000e+00 0.0000000000000000e+00
1.9330500343414100e+14 0.0000000000000000e+00 0.0000000000000000e+00
1.9331000498666328e+14 0.0000000000000000e+00 0.0000000000000000e+00
1.9331500653918559e+14 0.0000000000000000e+00 0.0000000000000000e+00
1.9332000809170788e+14 0.0000000000000000e+00 0.0000000000000000e+00
1.9332500964423019e+14 0.0000000000000000e+00 0.0000000000000000e+00
1.9333001119675247e+14 0.0000000000000000e+00 0.0000000000000000e+00
1.9333501274927475e+14 0.0000000000000000e+00 0.0000000000000000e+00
1.9334001430179706e+14 0.0000000000000000e+00 0.0000000000000000e+00
1.9334501585431934e+14 0.0000000000000000e+00 0.0000000000000000e+00
1.9335001740684166e+14 0.0000000000000000e+00 0.0000000000000000e+00
1.9335501895936394e+14 0.0000000000000000e+00 0.0000000000000000e+00
1.9336002051188622e+14 0.0000000000000000e+00 0.0000000000000000e+00
1.9336502206440853e+14 0.0000000000000000e+00 0.0000000000000000e+00
1.9337002361693081e+14 0.0000000000000000e+00 0.0000000000000000e+00
1.9337502516945312e+14 0.0000000000000000e+00 0.0000000000000000e+00
1.9338002672197541e+14 0.0000000000000000e+00 0.0000000000000000e+00
1.9338502827449769e+14 0.0000000000000000e+00 0.0000000000000000e+00
1.9339002982702000e+14 0.0000000000000000e+00 0.0000000000000000e+00
1.9339503137954228e+14 0.0000000000000000e+00 0.0000000000000000e+00
1.9340003293206459e+14 0.0000000000000000e+00 0.0000000000000000e+00
1.9340503448458688e+14 0.0000000000000000e+00 0.0000000000000000e+00
1.9341003603710916e+14 0.0000000000000000e+00 0.0000000000000000e+00
1.9341503758963147e+14 0.0000000000000000e+00 0.0000000000000000e+00
1.9342003914215375e+14 0.0000000000000000e+00 0.0000000000000000e+00
1.9342504069467606e+14 0.0000000000000000e+00 0.0000000000000000e+00
1.9343004224719834e+14 0.0000000000000000e+00 0.0000000000000000e+00
1.9343504379972066e+14 0.0000000000000000e+00 0.0000000000000000e+00
1.9344004535224294e+14 0.0000000000000000e+00 0.0000000000000000e+00
1.9344504690476522e+14 0.0000000000000000e+00 0.0000000000000000e+00
1.9345004845728753e+14 0.0000000000000000e+00 0.0000000000000000e+00
1.9345505000980981e+14 0.0000000000000000e+00 0.0000000000000000e+00
1.9346005156233212e+14 0.0000000000000000e+00 0.0000000000000000e+00
1.9346505311485441e+14 0.0000000000000000e+00 0.0000000000000000e+00
1.9347005466737669e+14 0.0000000000000000e+00 0.0000000000000000e+00
1.9347505621989900e+14 0.0000000000000000e+00 0.0000000000000000e+00
1.9348005777242128e+14 0.0000000000000000e+00 0.0000000000000000e+00
1.9348505932494359e+14 0.0000000000000000e+00 0.0000000000000000e+00
1.9349006087746588e+14 0.0000000000000000e+00 0.0000000000000000e+00
1.9349506242998816e+14 0.0000000000000000e+00 0.0000000000000000e+00
1.9350006398251047e+14 0.0000000000000000e+00 0.0000000000000000e+00
1.9350506553503275e+14 0.0000000000000000e+00 0.0000000000000000e+00
1.9351006708755506e+14 0.0000000000000000e+00 0.0000000000000000e+00
1.9351506864007734e+14 0.0000000000000000e+00 0.0000000000000000e+00
1.9352007019259962e+14 0.0000000000000000e+00 0.0000000000000000e+00
1.9352507174512194e+14 0.0000000000000000e+00 0.0000000000000000e+00
1.9353007329764422e+14 0.0000000000000000e+00 0.0000000000000000e+00
1.9353507485016653e+14 0.0000000000000000e+00 0.0000000000000000e+00
1.9354007640268881e+14 0.0000000000000000e+00 0.0000000000000000e+00
1.9354507795521109e+14 0.0000000000000000e+00 0.0000000000000000e+00
1.9355007950773341e+14 0.0000000000000000e+00 0.0000000000000000e+00
1.9355508106025569e+14 0.0000000000000000e+00 0.0000000000000000e+00
1.9356008261277800e+14 0.0000000000000000e+00 0.0000000000000000e+00
1.9356508416530028e+14 0.0000000000000000e+00 0.0000000000000000e+00
1.9357008571782256e+14 0.0000000000000000e+00 0.0000000000000000e+00
1.9357508727034488e+14 0.0000000000000000e+00 0.0000000000000000e+00
1.9358008882286716e+14 0.0000000000000000e+00 0.0000000000000000e+00
1.9358509037538947e+14 0.0000000000000000e+00 0.0000000000000000e+00
1.9359009192791175e+14 0.0000000000000000e+00 0.0000000000000000e+00
1.9359509348043406e+14 0.0000000000000000e+00 0.0000000000000000e+00
1.9360009503295634e+14 0.0000000000000000e+00 0.0000000000000000e+00
1.9360509658547862e+14 0.0000000000000000e+00 0.0000000000000000e+00
[truncated: 152,908 more chars]
