# Supplementary material for: Wideband parametric baseband macromodeling of linear and passive photonic circuits via complex vector fitting
Source: Sci Rep. 2023 Sep 16;13:15407. doi: 10.1038/s41598-023-41227-w (PMC10505194; doi:10.1038/s41598-023-41227-w)
Supplement: Supplementary file 1 — Supplementary Information. [file 41598_2023_41227_MOESM1_ESM.zip › raw_data/directional_coupler_lumerical_fdtd_simulations/dc_spacing_0.556um.dat]

["in1","LEFT"]
["in2","LEFT"]
["out1","LEFT"]
["out2","RIGHT"]
("in1","mode 1",1,"in1",1,"transmission")
(500, 3)
1.9217465256410256e+14 4.4248960326682897e-04 -1.8354005596477430e-01
1.9217965411662484e+14 4.3169342134709830e-04 -1.8836794255073561e-01
1.9218465566914716e+14 4.2105405121952750e-04 -1.9404530608024861e-01
1.9218965722166944e+14 4.1058212255616383e-04 -2.0062047831687010e-01
1.9219465877419175e+14 4.0028901158383173e-04 -2.0814387709067311e-01
1.9219966032671403e+14 3.9018689194074315e-04 -2.1666781715971700e-01
1.9220466187923631e+14 3.8028878462985577e-04 -2.2624622954554199e-01
1.9220966343175862e+14 3.7060860543149175e-04 -2.3693426870849890e-01
1.9221466498428091e+14 3.6116120762453023e-04 -2.4878778429494594e-01
1.9221966653680322e+14 3.5196241728644101e-04 -2.6186263210254868e-01
1.9222466808932550e+14 3.4302905777482010e-04 -2.7621379765532417e-01
1.9222966964184778e+14 3.3437895925636133e-04 -2.9189430587417936e-01
1.9223467119437009e+14 3.2603094836101791e-04 -3.0895389270987966e-01
1.9223967274689238e+14 3.1800481230210745e-04 -3.2743742031810852e-01
1.9224467429941469e+14 3.1032123113153672e-04 -3.4738302668321308e-01
1.9224967585193697e+14 3.0300167136596560e-04 -3.6882001605533454e-01
1.9225467740445928e+14 2.9606823415135398e-04 -3.9176651705208682e-01
1.9225967895698156e+14 2.8954345162294490e-04 -4.1622696332360942e-01
1.9226468050950384e+14 2.8345002637796798e-04 -4.4218948489221604e-01
1.9226968206202616e+14 2.7781051114458182e-04 -4.6962333625963315e-01
1.9227468361454844e+14 2.7264692905283594e-04 -4.9847652573324375e-01
1.9227968516707075e+14 2.6798033926417309e-04 -5.2867384438127463e-01
1.9228468671959303e+14 2.6383035807475946e-04 -5.6011551482655686e-01
1.9228968827211531e+14 2.6021465149946217e-04 -5.9267668252729011e-01
1.9229468982463762e+14 2.5714842118364396e-04 -6.2620794718850969e-01
1.9229969137715991e+14 2.5464391039588897e-04 -6.6053707554031049e-01
1.9230469292968222e+14 2.5270995989601732e-04 -6.9547194919482203e-01
1.9230969448220450e+14 2.5135164378882864e-04 -7.3080468967036194e-01
1.9231469603472678e+14 2.5057001247761549e-04 -7.6631678098506395e-01
1.9231969758724909e+14 2.5036196348252109e-04 -8.0178489693319810e-01
1.9232469913977138e+14 2.5072025173496486e-04 -8.3698705513869109e-01
1.9232970069229369e+14 2.5163364013381788e-04 -8.7170867939991992e-01
1.9233470224481597e+14 2.5308718009113237e-04 -9.0574816317245432e-01
1.9233970379733825e+14 2.5506260209159020e-04 -9.3892158864421582e-01
1.9234470534986056e+14 2.5753878919061376e-04 -9.7106635536074004e-01
1.9234970690238284e+14 2.6049230260694831e-04 -1.0020435918042583e+00
1.9235470845490516e+14 2.6389792825629754e-04 -1.0317393426245647e+00
1.9235971000742744e+14 2.6772921576294833e-04 -1.0600646269008434e+00
1.9236471155994972e+14 2.7195898636785988e-04 -1.0869545370374285e+00
1.9236971311247203e+14 2.7655979222208210e-04 -1.1123665906201676e+00
1.9237471466499431e+14 2.8150431581113535e-04 -1.1362785596276634e+00
1.9237971621751662e+14 2.8676570417966138e-04 -1.1586859898412463e+00
1.9238471777003891e+14 2.9231783737570133e-04 -1.1795995949555684e+00
1.9238971932256119e+14 2.9813553435353217e-04 -1.1990426735604167e+00
1.9239472087508350e+14 3.0419470196149569e-04 -1.2170486581240423e+00
1.9239972242760578e+14 3.1047243416076323e-04 -1.2336588690667634e+00
1.9240472398012809e+14 3.1694706915431334e-04 -1.2489205158173304e+00
1.9240972553265038e+14 3.2359821205538803e-04 -1.2628849620657483e+00
1.9241472708517269e+14 3.3040673022278978e-04 -1.2756062540758950e+00
1.9241972863769497e+14 3.3735472764742153e-04 -1.2871398984375060e+00
1.9242473019021725e+14 3.4442550389049089e-04 -1.2975418677936819e+00
1.9242973174273956e+14 3.5160350218234982e-04 -1.3068678091162695e+00
1.9243473329526184e+14 3.5887425047302027e-04 -1.3151724277528583e+00
1.9243973484778416e+14 3.6622429840568814e-04 -1.3225090210083654e+00
1.9244473640030644e+14 3.7364115256432540e-04 -1.3289291367410025e+00
1.9244973795282872e+14 3.8111321174417822e-04 -1.3344823348630759e+00
1.9245473950535103e+14 3.8862970354259889e-04 -1.3392160321996120e+00
1.9245974105787331e+14 3.9618062321001923e-04 -1.3431754139786618e+00
1.9246474261039562e+14 4.0375667532845295e-04 -1.3464033976596810e+00
1.9246974416291791e+14 4.1134921875481866e-04 -1.3489406372448856e+00
1.9247474571544019e+14 4.1895021498869960e-04 -1.3508255582552595e+00
1.9247974726796250e+14 4.2655218008145530e-04 -1.3520944154107424e+00
1.9248474882048478e+14 4.3414814001291828e-04 -1.3527813665206652e+00
1.9248975037300709e+14 4.4173158948323258e-04 -1.3529185575099310e+00
1.9249475192552938e+14 4.4929645395345628e-04 -1.3525362144850639e+00
1.9249975347805166e+14 4.5683705477695460e-04 -1.3516627396945404e+00
1.9250475503057397e+14 4.6434807722733483e-04 -1.3503248089639830e+00
1.9250975658309625e+14 4.7182454123222736e-04 -1.3485474687474646e+00
1.9251475813561856e+14 4.7926177461368405e-04 -1.3463542314340446e+00
1.9251975968814084e+14 4.8665538863444587e-04 -1.3437671679269674e+00
1.9252476124066312e+14 4.9400125568602356e-04 -1.3408069967887637e+00
1.9252976279318544e+14 5.0129548891444454e-04 -1.3374931694890353e+00
1.9253476434570772e+14 5.0853442363589117e-04 -1.3338439514959022e+00
1.9253976589823003e+14 5.1571460038497656e-04 -1.3298764990415255e+00
1.9254476745075231e+14 5.2283274944007899e-04 -1.3256069315403958e+00
1.9254976900327462e+14 5.2988577671550085e-04 -1.3210503997131149e+00
1.9255477055579691e+14 5.3687075086847477e-04 -1.3162211494789764e+00
1.9255977210831919e+14 5.4378489154025054e-04 -1.3111325818074875e+00
1.9256477366084150e+14 5.5062555860550127e-04 -1.3057973086385966e+00
1.9256977521336378e+14 5.5739024235485586e-04 -1.3002272051245343e+00
1.9257477676588609e+14 5.6407655450842144e-04 -1.2944334583133741e+00
1.9257977831840838e+14 5.7068222000825541e-04 -1.2884266125433053e+00
1.9258477987093066e+14 5.7720506948820438e-04 -1.2822166116941958e+00
1.9258978142345297e+14 5.8364303239035343e-04 -1.2758128385330569e+00
1.9259478297597525e+14 5.8999413064490043e-04 -1.2692241512989482e+00
1.9259978452849756e+14 5.9625647288159746e-04 -1.2624589177651138e+00
1.9260478608101984e+14 6.0242824911051608e-04 -1.2555250469016876e+00
1.9260978763354212e+14 6.0850772583617154e-04 -1.2484300183351249e+00
1.9261478918606444e+14 6.1449324157677120e-04 -1.2411809097483577e+00
1.9261979073858672e+14 6.2038320272610518e-04 -1.2337844223721670e+00
1.9262479229110903e+14 6.2617607975896060e-04 -1.2262469047067714e+00
1.9262979384363131e+14 6.3187040372908465e-04 -1.2185743745986017e+00
1.9263479539615359e+14 6.3746476304403835e-04 -1.2107725397906719e+00
1.9263979694867591e+14 6.4295780048444814e-04 -1.2028468170659177e+00
1.9264479850119819e+14 6.4834821046336492e-04 -1.1948023500734055e+00
1.9264980005372050e+14 6.5363473647984548e-04 -1.1866440259546764e+00
1.9265480160624278e+14 6.5881616878186522e-04 -1.1783764908329208e+00
1.9265980315876506e+14 6.6389134219321019e-04 -1.1700041642715275e+00
1.9266480471128738e+14 6.6885913409758151e-04 -1.1615312527558010e+00
1.9266980626380966e+14 6.7371846259018666e-04 -1.1529617622938575e+00
1.9267480781633197e+14 6.7846828474198194e-04 -1.1442995101782509e+00
1.9267980936885425e+14 6.8310759500968320e-04 -1.1355481359854558e+00
1.9268481092137653e+14 6.8763542373990701e-04 -1.1267111118493263e+00
1.9268981247389884e+14 6.9205083579885736e-04 -1.1177917520937684e+00
1.9269481402642112e+14 6.9635292928704740e-04 -1.1087932222329893e+00
1.9269981557894344e+14 7.0054083434693338e-04 -1.0997185474094600e+00
1.9270481713146572e+14 7.0461371205586933e-04 -1.0905706203042205e+00
1.9270981868398803e+14 7.0857075338980567e-04 -1.0813522085498251e+00
1.9271482023651031e+14 7.1241117826278868e-04 -1.0720659616920107e+00
1.9271982178903259e+14 7.1613423462979703e-04 -1.0627144177240424e+00
1.9272482334155491e+14 7.1973919764891639e-04 -1.0533000092234850e+00
1.9272982489407719e+14 7.2322536890060643e-04 -1.0438250691295579e+00
1.9273482644659950e+14 7.2659207565557498e-04 -1.0342918361718090e+00
1.9273982799912178e+14 7.2983867019656959e-04 -1.0247024599799510e+00
1.9274482955164406e+14 7.3296452917593973e-04 -1.0150590059053088e+00
1.9274983110416638e+14 7.3596905302315840e-04 -1.0053634595619034e+00
1.9275483265668866e+14 7.3885166538038567e-04 -9.9561773110441143e-01
1.9275983420921097e+14 7.4161181258441131e-04 -9.8582365928360427e-01
1.9276483576173325e+14 7.4424896317389435e-04 -9.7598301525802744e-01
1.9276983731425553e+14 7.4676260742460312e-04 -9.6609750621571222e-01
1.9277483886677784e+14 7.4915225692705504e-04 -9.5616877878848494e-01
1.9277984041930012e+14 7.5141744417027325e-04 -9.4619842230439977e-01
1.9278484197182244e+14 7.5355772216725099e-04 -9.3618797184255298e-01
1.9278984352434472e+14 7.5557266409569492e-04 -9.2613891116543179e-01
1.9279484507686700e+14 7.5746186295895166e-04 -9.1605267547549729e-01
1.9279984662938931e+14 7.5922493126992052e-04 -9.0593065405660644e-01
1.9280484818191159e+14 7.6086150075295174e-04 -8.9577419277636516e-01
1.9280984973443391e+14 7.6237122206167295e-04 -8.8558459647697507e-01
1.9281485128695619e+14 7.6375376451390069e-04 -8.7536313125292164e-01
1.9281985283947847e+14 7.6500881583970468e-04 -8.6511102662670791e-01
1.9282485439200078e+14 7.6613608194896633e-04 -8.5482947763718942e-01
1.9282985594452306e+14 7.6713528670465628e-04 -8.4451964681976444e-01
1.9283485749704538e+14 7.6800617171250999e-04 -8.3418266613671033e-01
1.9283985904956766e+14 7.6874849612438613e-04 -8.2381963880314157e-01
1.9284486060208997e+14 7.6936203644829100e-04 -8.1343164105957877e-01
1.9284986215461225e+14 7.6984658636790890e-04 -8.0301972387227760e-01
1.9285486370713453e+14 7.7020195657938979e-04 -7.9258491458365288e-01
1.9285986525965684e+14 7.7042797462169787e-04 -7.8212821849879666e-01
1.9286486681217912e+14 7.7052448473885959e-04 -7.7165062043276611e-01
1.9286986836470144e+14 7.7049134772523890e-04 -7.6115308620999444e-01
1.9287486991722372e+14 7.7032844079149047e-04 -7.5063656411442170e-01
1.9287987146974600e+14 7.7003565744096589e-04 -7.4010198632468238e-01
1.9288487302226831e+14 7.6961290734200896e-04 -7.2955027030046260e-01
1.9288987457479059e+14 7.6906011621276815e-04 -7.1898232014782715e-01
1.9289487612731291e+14 7.6837722571385916e-04 -7.0839902796124876e-01
1.9289987767983519e+14 7.6756419333970100e-04 -6.9780127515056212e-01
1.9290487923235747e+14 7.6662099232337210e-04 -6.8718993374501558e-01
1.9290988078487978e+14 7.6554761153992991e-04 -6.7656586769090032e-01
1.9291488233740206e+14 7.6434405542020057e-04 -6.6592993414549007e-01
1.9291988388992438e+14 7.6301034386454540e-04 -6.5528298475375446e-01
1.9292488544244666e+14 7.6154651216203955e-04 -6.4462586694571589e-01
1.9292988699496894e+14 7.5995261091997936e-04 -6.3395942522285720e-01
1.9293488854749125e+14 7.5822870599003174e-04 -6.2328450245702927e-01
1.9293989010001353e+14 7.5637487839978529e-04 -6.1260194120546463e-01
1.9294489165253584e+14 7.5439122429415636e-04 -6.0191258504453427e-01
1.9294989320505812e+14 7.5227785487446026e-04 -5.9121727991309714e-01
1.9295489475758041e+14 7.5003489634461855e-04 -5.8051687549983044e-01
1.9295989631010272e+14 7.4766248986235073e-04 -5.6981222665600018e-01
1.9296489786262500e+14 7.4516079148861762e-04 -5.5910419482896012e-01
1.9296989941514731e+14 7.4252997214854300e-04 -5.4839364956497794e-01
1.9297490096766959e+14 7.3977021759555610e-04 -5.3768147004231359e-01
1.9297990252019188e+14 7.3688172836765774e-04 -5.2696854665561321e-01
1.9298490407271419e+14 7.3386471977112267e-04 -5.1625578267473082e-01
1.9298990562523647e+14 7.3071942184279302e-04 -5.0554409596468430e-01
1.9299490717775878e+14 7.2744607933551057e-04 -4.9483442077087991e-01
1.9299990873028106e+14 7.2404495170151162e-04 -4.8412770960387780e-01
1.9300491028280338e+14 7.2051631307915108e-04 -4.7342493520546047e-01
1.9300991183532566e+14 7.1686045228922077e-04 -4.6272709261557970e-01
1.9301491338784794e+14 7.1307767283033149e-04 -4.5203520135706410e-01
1.9301991494037025e+14 7.0916829289044295e-04 -4.4135030773423017e-01
1.9302491649289253e+14 7.0513264535381078e-04 -4.3067348727855242e-01
1.9302991804541484e+14 7.0097107782008403e-04 -4.2000584732291263e-01
1.9303491959793712e+14 6.9668395262905509e-04 -4.0934852975710206e-01
1.9303992115045941e+14 6.9227164689847570e-04 -3.9870271394387630e-01
1.9304492270298172e+14 6.8773455255723961e-04 -3.8806961984537369e-01
1.9304992425550400e+14 6.8307307640316762e-04 -3.7745051135736030e-01
1.9305492580802631e+14 6.7828764016071141e-04 -3.6684669986796320e-01
1.9305992736054859e+14 6.7337868054934591e-04 -3.5625954808767130e-01
1.9306492891307088e+14 6.6834664937067485e-04 -3.4569047416276338e-01
1.9306993046559319e+14 6.6319201359607625e-04 -3.3514095608080835e-01
1.9307493201811547e+14 6.5791525548819496e-04 -3.2461253644442994e-01
1.9307993357063778e+14 6.5251687270997721e-04 -3.1410682760765268e-01
1.9308493512316006e+14 6.4699737847666533e-04 -3.0362551721984127e-01
1.9308993667568234e+14 6.4135730171046841e-04 -2.9317037424831333e-01
1.9309493822820466e+14 6.3559718722008677e-04 -2.8274325548517948e-01
1.9309993978072694e+14 6.2971759590306064e-04 -2.7234611262842301e-01
1.9310494133324925e+14 6.2371910497316396e-04 -2.6198099996991248e-01
1.9310994288577153e+14 6.1760230821267562e-04 -2.5165008277658291e-01
1.9311494443829381e+14 6.1136781625853681e-04 -2.4135564642782550e-01
1.9311994599081612e+14 6.0501625691799740e-04 -2.3110010638826545e-01
1.9312494754333841e+14 5.9854827552659705e-04 -2.2088601914499539e-01
1.9312994909586072e+14 5.9196453534615028e-04 -2.1071609415463743e-01
1.9313495064838300e+14 5.8526571800617585e-04 -2.0059320698052566e-01
1.9313995220090531e+14 5.7845252400232506e-04 -1.9052041373828121e-01
1.9314495375342759e+14 5.7152567325565546e-04 -1.8050096697954598e-01
1.9314995530594988e+14 5.6448590572636553e-04 -1.7053833322231693e-01
1.9315495685847219e+14 5.5733398211635333e-04 -1.6063621232579722e-01
1.9315995841099447e+14 5.5007068464406523e-04 -1.5079855891962574e-01
1.9316495996351678e+14 5.4269681792256091e-04 -1.4102960617388366e-01
1.9316996151603906e+14 5.3521320993210608e-04 -1.3133389220727884e-01
1.9317496306856134e+14 5.2762071312947455e-04 -1.2171628944668382e-01
1.9317996462108366e+14 5.1992020568171016e-04 -1.1218203741173460e-01
1.9318496617360594e+14 5.1211259286332072e-04 -1.0273677930303689e-01
1.9318996772612825e+14 5.0419880862752938e-04 -9.3386602990773532e-02
1.9319496927865053e+14 4.9617981739152634e-04 -8.4138087000788578e-02
1.9319997083117281e+14 4.8805661603975984e-04 -7.4998352218636599e-02
1.9320497238369512e+14 4.7983023621545046e-04 -6.5975120165039133e-02
1.9320997393621741e+14 4.7150174690938095e-04 -5.7076778837026505e-02
1.9321497548873972e+14 4.6307225741560747e-04 -4.8312457255291819e-02
1.9321997704126200e+14 4.5454292070292248e-04 -3.9692110117120864e-02
1.9322497859378428e+14 4.4591493726739190e-04 -3.1226614144127803e-02
1.9322998014630659e+14 4.3718955955821128e-04 -2.2927878059719863e-02
1.9323498169882888e+14 4.2836809706462445e-04 -1.4808968471491067e-02
1.9323998325135119e+14 4.1945192217656129e-04 -6.8842543707636327e-03
1.9324498480387347e+14 4.1044247696894986e-04 8.3042645865873967e-04
1.9324998635639575e+14 4.0134128107371144e-04 8.3175752507080609e-03
1.9325498790891806e+14 3.9214994083916065e-04 1.5557809486260937e-02
1.9325998946144034e+14 3.8287016002912141e-04 2.2529603853054220e-02
1.9326499101396266e+14 3.7350375237449378e-04 2.9208987942543421e-02
1.9326999256648494e+14 3.6405265633356634e-04 3.5569192120291505e-02
1.9327499411900722e+14 3.5451895254553508e-04 4.1580231107294259e-02
1.9327999567152953e+14 3.4490488453693013e-04 4.7208412356139297e-02
1.9328499722405181e+14 3.3521288341380450e-04 5.2415753155797530e-02
1.9328999877657412e+14 3.2544559742261143e-04 5.7159286609131554e-02
1.9329500032909641e+14 3.1560592756029973e-04 6.1390231468109076e-02
1.9330000188161872e+14 3.0569707064043795e-04 6.5052994534880240e-02
1.9330500343414100e+14 2.9572257171857033e-04 6.8083966026027315e-02
1.9331000498666328e+14 2.8568638824398801e-04 7.0410057666289882e-02
1.9331500653918559e+14 2.7559296906237767e-04 7.1946919488919500e-02
1.9332000809170788e+14 2.6544735233456808e-04 7.2596753286825175e-02
1.9332500964423019e+14 2.5525528770048298e-04 7.2245617338461063e-02
1.9333001119675247e+14 2.4502338979310532e-04 7.0760086393886756e-02
1.9333501274927475e+14 2.3475933254890049e-04 6.7983091222473271e-02
1.9334001430179706e+14 2.2447209704184554e-04 6.3728710490908891e-02
1.9334501585431934e+14 2.1417229006535503e-04 5.7775621968194441e-02
1.9335001740684166e+14 2.0387255693700060e-04 4.9858837217961950e-02
1.9335501895936394e+14 1.9358812068251722e-04 3.9659244649683859e-02
1.9336002051188622e+14 1.8333749179857880e-04 2.6790374094756191e-02
1.9336502206440853e+14 1.7314340939133407e-04 1.0781692045109550e-02
1.9337002361693081e+14 1.6303409696102097e-04 -8.9423119049196736e-03
1.9337502516945312e+14 1.5304494555107932e-04 -3.3087866561436238e-02
1.9338002672197541e+14 1.4322077279044102e-04 -6.2522575037109313e-02
1.9338502827449769e+14 1.3361884344838739e-04 -9.8309625984158974e-02
1.9339002982702000e+14 1.2431285764117971e-04 -1.4174087460299042e-01
1.9339503137954228e+14 1.1539807110034415e-04 -1.9435717595453775e-01
1.9340003293206459e+14 1.0699750357206436e-04 -2.5793122294632692e-01
1.9340503448458688e+14 9.9268611691395709e-05 -3.3436637404490216e-01
1.9341003603710916e+14 9.2408532638159246e-05 -4.2543720751321457e-01
1.9341503758963147e+14 8.6653792637004005e-05 -5.3228495878884219e-01
1.9342003914215375e+14 8.2267771461536109e-05 -6.5464292704802818e-01
1.9342504069467606e+14 7.9560285430527958e-05 -7.8928574848012956e-01
1.9343004224719834e+14 7.8709172410191031e-05 -9.3076156795960319e-01
1.9343504379972066e+14 7.9744853917539340e-05 -1.0727251156071260e+00
1.9344004535224294e+14 8.2625964181892586e-05 -1.2081130562636802e+00
1.9344504690476522e+14 8.7197295626236773e-05 -1.3315066754943830e+00
1.9345004845728753e+14 9.3235869203887737e-05 -1.4399934408177117e+00
1.9345505000980981e+14 1.0050062463676178e-04 -1.5329485521011439e+00
1.9346005156233212e+14 1.0876708242058742e-04 -1.6112642777410320e+00
1.9346505311485441e+14 1.1784360281146187e-04 -1.6765759652753185e+00
1.9347005466737669e+14 1.2757459300731793e-04 -1.7307264324177147e+00
1.9347505621989900e+14 1.3783710099667237e-04 -1.7754744858612241e+00
1.9348005777242128e+14 1.4853516078736458e-04 -1.8123708915538561e+00
1.9348505932494359e+14 1.5959409864562700e-04 -1.8427275007987702e+00
1.9349006087746588e+14 1.7095565142001578e-04 -1.8676302430607654e+00
1.9349506242998816e+14 1.8257407619689793e-04 -1.8879686686786210e+00
1.9350006398251047e+14 1.9441316012626703e-04 -1.9044686925142553e+00
1.9350506553503275e+14 2.0644396156061762e-04 -1.9177228309960659e+00
1.9351006708755506e+14 2.1864311517210284e-04 -1.9282160149769161e+00
1.9351506864007734e+14 2.3099156098184607e-04 -1.9363467750180146e+00
1.9352007019259962e+14 2.4347358831486112e-04 -1.9424442756487859e+00
1.9352507174512194e+14 2.5607611281903053e-04 -1.9467818724294128e+00
1.9353007329764422e+14 2.6878812612766300e-04 -1.9495878562447759e+00
1.9353507485016653e+14 2.8160027387592927e-04 -1.9510539640016729e+00
1.9354007640268881e+14 2.9450452966110568e-04 -1.9513421320339659e+00
1.9354507795521109e+14 3.0749394120234511e-04 -1.9505898724127866e+00
1.9355007950773341e+14 3.2056243119844727e-04 -1.9489145707322690e+00
1.9355508106025569e+14 3.3370463992575105e-04 -1.9464169378526113e+00
1.9356008261277800e+14 3.4691579994823059e-04 -1.9431837960235050e+00
1.9356508416530028e+14 3.6019163566582656e-04 -1.9392903393455028e+00
1.9357008571782256e+14 3.7352828227224180e-04 -1.9348019772468346e+00
1.9357508727034488e+14 3.8692221993201508e-04 -1.9297758456602179e+00
1.9358008882286716e+14 4.0037022000368534e-04 -1.9242620520735105e+00
1.9358509037538947e+14 4.1386930085480437e-04 -1.9183047063837126e+00
1.9359009192791175e+14 4.2741669134686096e-04 -1.9119427785350773e+00
1.9359509348043406e+14 4.4100980051357548e-04 -1.9052108153335434e+00
1.9360009503295634e+14 4.5464619224860658e-04 -1.8981395422779175e+00
1.9360509658547862e+14 4.6832356407764628e-04 -1.8907563710428168e+00
1.9361009813800094e+14 4.8203972927884101e-04 -1.8830858291629831e+00
1.9361509969052322e+14 4.9579260176003958e-04 -1.8751499253407833e+00
1.9362010124304553e+14 5.0958018320654047e-04 -1.8669684611900981e+00
1.9362510279556781e+14 5.2340055213765226e-04 -1.8585592982829529e+00
1.9363010434809009e+14 5.3725185452323156e-04 -1.8499385876913181e+00
1.9363510590061241e+14 5.5113229575222368e-04 -1.8411209679995699e+00
1.9364010745313469e+14 5.6504013369154617e-04 -1.8321197366550090e+00
1.9364510900565700e+14 5.7897367270483833e-04 -1.8229469987375422e+00
1.9365011055817928e+14 5.9293125846412022e-04 -1.8136137964860721e+00
1.9365511211070156e+14 6.0691127344286494e-04 -1.8041302224366718e+00
1.9366011366322388e+14 6.2091213298720365e-04 -1.7945055184996281e+00
1.9366511521574616e+14 6.3493228189911294e-04 -1.7847481629603985e+00
1.9367011676826847e+14 6.4897019142926091e-04 -1.7748659470910613e+00
1.9367511832079075e+14 6.6302435664795164e-04 -1.7648660427616374e+00
1.9368011987331303e+14 6.7709329414185522e-04 -1.7547550622700321e+00
1.9368512142583534e+14 6.9117553997728850e-04 -1.7445391113973594e+00
1.9369012297835762e+14 7.0526964791261853e-04 -1.7342238365713267e+00
1.9369512453087994e+14 7.1937418780988565e-04 -1.7238144668784823e+00
1.9370012608340222e+14 7.3348774424686531e-04 -1.7133158515652409e+00
1.9370512763592450e+14 7.4760891527591113e-04 -1.7027324935820003e+00
1.9371012918844681e+14 7.6173631132797420e-04 -1.6920685796526402e+00
1.9371513074096909e+14 7.7586855424843131e-04 -1.6813280072649901e+00
1.9372013229349141e+14 7.9000427642633893e-04 -1.6705144089573640e+00
1.9372513384601369e+14 8.0414212004304147e-04 -1.6596311742036454e+00
1.9373013539853600e+14 8.1828073638876280e-04 -1.6486814691706404e+00
1.9373513695105828e+14 8.3241878526065839e-04 -1.6376682545809780e+00
1.9374013850358056e+14 8.4655493443340382e-04 -1.6265943018903746e+00
1.9374514005610288e+14 8.6068785918784463e-04 -1.6154622079693195e+00
1.9375014160862516e+14 8.7481624188685890e-04 -1.6042744084294784e+00
1.9375514316114747e+14 8.8893877161332383e-04 -1.5930331897598189e+00
1.9376014471366975e+14 9.0305414383965441e-04 -1.5817407003758632e+00
1.9376514626619203e+14 9.1716106013628722e-04 -1.5703989607058004e+00
1.9377014781871434e+14 9.3125822793141974e-04 -1.5590098724010191e+00
1.9377514937123662e+14 9.4534436027564556e-04 -1.5475752267667264e+00
1.9378015092375894e+14 9.5941817565656836e-04 -1.5360967124794593e+00
1.9378515247628122e+14 9.7347839783060522e-04 -1.5245759226676017e+00
1.9379015402880350e+14 9.8752375567688752e-04 -1.5130143614128579e+00
1.9379515558132581e+14 1.0015529830750499e-03 -1.5014134497258853e+00
1.9380015713384809e+14 1.0155648188008024e-03 -1.4897745310446975e+00
1.9380515868637041e+14 1.0295580064363851e-03 -1.4780988763029643e+00
1.9381016023889269e+14 1.0435312943029048e-03 -1.4663876886063170e+00
1.9381516179141497e+14 1.0574834353966876e-03 -1.4546421075419194e+00
1.9382016334393728e+14 1.0714131873502718e-03 -1.4428632131704084e+00
1.9382516489645956e+14 1.0853193123913009e-03 -1.4310520297192728e+00
1.9383016644898188e+14 1.0992005773323677e-03 -1.4192095289911053e+00
1.9383516800150416e+14 1.1130557535459797e-03 -1.4073366335407407e+00
1.9384016955402644e+14 1.1268836169620977e-03 -1.3954342196082372e+00
1.9384517110654875e+14 1.1406829480847755e-03 -1.3835031198516772e+00
1.9385017265907103e+14 1.1544525319867399e-03 -1.3715441258794643e+00
1.9385517421159334e+14 1.1681911583370460e-03 -1.3595579906178057e+00
1.9386017576411562e+14 1.1818976214251207e-03 -1.3475454304996819e+00
1.9386517731663794e+14 1.1955707201874277e-03 -1.3355071275175001e+00
1.9387017886916022e+14 1.2092092582476901e-03 -1.3234437311309806e+00
1.9387518042168250e+14 1.2228120439518066e-03 -1.3113558600494089e+00
1.9388018197420481e+14 1.2363778904156775e-03 -1.2992441038952742e+00
1.9388518352672709e+14 1.2499056155710093e-03 -1.2871090247604544e+00
1.9389018507924941e+14 1.2633940422205059e-03 -1.2749511586611100e+00
1.9389518663177169e+14 1.2768419980910368e-03 -1.2627710169012776e+00
1.9390018818429397e+14 1.2902483158928118e-03 -1.2505690873457780e+00
1.9390518973681628e+14 1.3036118333806222e-03 -1.2383458356186900e+00
1.9391019128933856e+14 1.3169313934151263e-03 -1.2261017062233375e+00
1.9391519284186088e+14 1.3302058440316259e-03 -1.2138371235962353e+00
1.9392019439438316e+14 1.3434340385098669e-03 -1.2015524930945518e+00
1.9392519594690544e+14 1.3566148354423287e-03 -1.1892482019277490e+00
1.9393019749942775e+14 1.3697470987979598e-03 -1.1769246200262171e+00
1.9393519905195003e+14 1.3828296980138790e-03 -1.1645821008688300e+00
1.9394020060447234e+14 1.3958615080558810e-03 -1.1522209822536622e+00
1.9394520215699462e+14 1.4088414094945260e-03 -1.1398415870271474e+00
1.9395020370951691e+14 1.4217682885930636e-03 -1.1274442237700941e+00
1.9395520526203922e+14 1.4346410373768765e-03 -1.1150291874487110e+00
1.9396020681456150e+14 1.4474585537109920e-03 -1.1025967600198363e+00
1.9396520836708381e+14 1.4602197413943838e-03 -1.0901472110156427e+00
1.9397020991960609e+14 1.4729235102250383e-03 -1.0776807980803089e+00
1.9397521147212838e+14 1.4855687760875634e-03 -1.0651977674888127e+00
1.9398021302465069e+14 1.4981544610411161e-03 -1.0526983546346411e+00
1.9398521457717297e+14 1.5106794933916489e-03 -1.0401827844862250e+00
1.9399021612969528e+14 1.5231428077866721e-03 -1.0276512720251620e+00
1.9399521768221756e+14 1.5355433452860041e-03 -1.0151040226559558e+00
1.9400021923473984e+14 1.5478800534569589e-03 -1.0025412325983518e+00
1.9400522078726216e+14 1.5601518864524319e-03 -9.8996308925637477e-01
1.9401022233978444e+14 1.5723578050965319e-03 -9.7736977156762994e-01
1.9401522389230675e+14 1.5844967769685794e-03 -9.6476145033629446e-01
1.9402022544482903e+14 1.5965677764862222e-03 -9.5213828854768812e-01
1.9402522699735134e+14 1.6085697849951407e-03 -9.3950044166904256e-01
1.9403022854987362e+14 1.6205017908475880e-03 -9.2684805792966329e-01
1.9403523010239591e+14 1.6323627894858340e-03 -9.1418127859386733e-01
1.9404023165491822e+14 1.6441517835350103e-03 -9.0150023821437364e-01
1.9404523320744050e+14 1.6558677828787953e-03 -8.8880506487740252e-01
1.9405023475996281e+14 1.6675098047413178e-03 -8.7609588042925179e-01
1.9405523631248509e+14 1.6790768737839786e-03 -8.6337280070424116e-01
1.9406023786500738e+14 1.6905680221721993e-03 -8.5063593572339025e-01
1.9406523941752969e+14 1.7019822896738659e-03 -8.3788538990340411e-01
1.9407024097005197e+14 1.7133187237263522e-03 -8.2512126223455351e-01
1.9407524252257428e+14 1.7245763795355599e-03 -8.1234364647055513e-01
1.9408024407509656e+14 1.7357543201404404e-03 -7.9955263129194598e-01
1.9408524562761884e+14 1.7468516165122774e-03 -7.8674830047602651e-01
1.9409024718014116e+14 1.7578673476230796e-03 -7.7393073304567828e-01
1.9409524873266344e+14 1.7688006005299615e-03 -7.6110000342142881e-01
1.9410025028518575e+14 1.7796504704585374e-03 -7.4825618155914553e-01
1.9410525183770803e+14 1.7904160608776620e-03 -7.3539933308623928e-01
1.9411025339023031e+14 1.8010964835837523e-03 -7.2252951942923871e-01
1.9411525494275262e+14 1.8116908587740394e-03 -7.0964679793390717e-01
1.9412025649527491e+14 1.8221983151316418e-03 -6.9675122198255302e-01
1.9412525804779722e+14 1.8326179898934122e-03 -6.8384284110477589e-01
1.9413025960031950e+14 1.8429490289386672e-03 -6.7092170108095850e-01
1.9413526115284178e+14 1.8531905868572679e-03 -6.5798784404593946e-01
1.9414026270536409e+14 1.8633418270271253e-03 -6.4504130857989783e-01
1.9414526425788638e+14 1.8734019216908346e-03 -6.3208212980502432e-01
1.9415026581040869e+14 1.8833700520313672e-03 -6.1911033946794003e-01
1.9415526736293097e+14 1.8932454082396136e-03 -6.0612596602459834e-01
1.9416026891545325e+14 1.9030271895973010e-03 -5.9312903471899403e-01
1.9416527046797556e+14 1.9127146045407732e-03 -5.8011956765862827e-01
1.9417027202049784e+14 1.9223068707362261e-03 -5.6709758388329101e-01
1.9417527357302016e+14 1.9318032151536780e-03 -5.5406309943771492e-01
1.9418027512554244e+14 1.9412028741313629e-03 -5.4101612743335459e-01
1.9418527667806475e+14 1.9505050934512510e-03 -5.2795667811125435e-01
1.9419027823058703e+14 1.9597091284019523e-03 -5.1488475889850627e-01
1.9419527978310931e+14 1.9688142438534797e-03 -5.0180037446938319e-01
1.9420028133563162e+14 1.9778197143192704e-03 -4.8870352679273882e-01
1.9420528288815391e+14 1.9867248240261182e-03 -4.7559421518579553e-01
1.9421028444067622e+14 1.9955288669775396e-03 -4.6247243636001767e-01
1.9421528599319850e+14 2.0042311470206998e-03 -4.4933818446932405e-01
1.9422028754572078e+14 2.0128309779092282e-03 -4.3619145115031610e-01
1.9422528909824309e+14 2.0213276833699763e-03 -4.2303222556556380e-01
1.9423029065076538e+14 2.0297205971573739e-03 -4.0986049443754546e-01
1.9423529220328769e+14 2.0380090631282972e-03 -3.9667624209420810e-01
1.9424029375580997e+14 2.0461924352915585e-03 -3.8347945049425342e-01
1.9424529530833225e+14 2.0542700778700459e-03 -3.7027009926502663e-01
1.9425029686085456e+14 2.0622413653688821e-03 -3.5704816573119957e-01
1.9425529841337684e+14 2.0701056826219555e-03 -3.4381362494541312e-01
1.9426029996589916e+14 2.0778624248562090e-03 -3.3056644971141158e-01
1.9426530151842144e+14 2.0855109977481606e-03 -3.1730661061600907e-01
1.9427030307094372e+14 2.0930508174781949e-03 -3.0403407604689436e-01
1.9427530462346603e+14 2.1004813107870957e-03 -2.9074881221859050e-01
1.9428030617598831e+14 2.1078019150279751e-03 -2.7745078319080774e-01
1.9428530772851062e+14 2.1150120782237360e-03 -2.6413995088878667e-01
1.9429030928103291e+14 2.1221112591140730e-03 -2.5081627512091587e-01
1.9429531083355519e+14 2.1290989272114047e-03 -2.3747971359433176e-01
1.9430031238607750e+14 2.1359745628521227e-03 -2.2413022193141902e-01
1.9430531393859978e+14 2.1427376572413811e-03 -2.1076775368197456e-01
1.9431031549112209e+14 2.1493877125075473e-03 -1.9739226033494128e-01
1.9431531704364438e+14 2.1559242417480309e-03 -1.8400369133138283e-01
1.9432031859616669e+14 2.1623467690759525e-03 -1.7060199407325752e-01
1.9432532014868897e+14 2.1686548296676140e-03 -1.5718711393081122e-01
1.9433032170121125e+14 2.1748479698091086e-03 -1.4375899425240443e-01
1.9433532325373356e+14 2.1809257469349161e-03 -1.3031757636775898e-01
1.9434032480625584e+14 2.1868877296817909e-03 -1.1686279959576705e-01
1.9434532635877816e+14 2.1927334979228476e-03 -1.0339460124829972e-01
1.9435032791130044e+14 2.1984626428123264e-03 -8.9912916626964143e-02
1.9435532946382272e+14 2.2040747668293352e-03 -7.6417679036150835e-02
1.9436033101634503e+14 2.2095694838133919e-03 -6.2908819773707408e-02
1.9436533256886731e+14 2.2149464190061555e-03 -4.9386268135595768e-02
1.9437033412138962e+14 2.2202052090921106e-03 -3.5849951412751199e-02
1.9437533567391191e+14 2.2253455022329272e-03 -2.2299794889336696e-02
1.9438033722643419e+14 2.2303669581030089e-03 -8.7357218390344080e-03
1.9438533877895650e+14 2.2352692479302447e-03 4.8423464793109147e-03
1.9439034033147878e+14 2.2400520545269613e-03 1.8434490825931054e-02
1.9439534188400109e+14 2.2447150723259954e-03 3.2040793987744114e-02
1.9440034343652338e+14 2.2492580074122415e-03 4.5661340786349661e-02
1.9440534498904566e+14 2.2536805775567868e-03 5.9296218083771071e-02
1.9441034654156797e+14 2.2579825122480105e-03 7.2945514794458224e-02
1.9441534809409025e+14 2.2621635527221152e-03 8.6609321893006963e-02
1.9442034964661256e+14 2.2662234519929565e-03 1.0028773242633536e-01
1.9442535119913484e+14 2.2701619748802179e-03 1.1398084152660340e-01
1.9443035275165712e+14 2.2739788980418217e-03 1.2768874642148523e-01
1.9443535430417944e+14 2.2776740099947042e-03 1.4141154645108964e-01
1.9444035585670172e+14 2.2812471111470921e-03 1.5514934308154277e-01
1.9444535740922403e+14 2.2846980138211152e-03 1.6890223991900200e-01
1.9445035896174631e+14 2.2880265422804695e-03 1.8267034272819391e-01
1.9445536051426862e+14 2.2912325327496892e-03 1.9645375945110907e-01
1.9446036206679091e+14 2.2943158334465977e-03 2.1025260022214887e-01
1.9446536361931319e+14 2.2972763045942292e-03 2.2406697739027792e-01
1.9447036517183550e+14 2.3001138184523769e-03 2.3789700553874527e-01
1.9447536672435778e+14 2.3028282593296583e-03 2.5174280150520495e-01
1.9448036827688009e+14 2.3054195236144955e-03 2.6560448440636236e-01
1.9448536982940238e+14 2.3078875197839153e-03 2.7948217565792993e-01
1.9449037138192466e+14 2.3102321684298349e-03 2.9337599900248057e-01
1.9449537293444697e+14 2.3124534022772947e-03 3.0728608053136341e-01
1.9450037448696925e+14 2.3145511661968468e-03 3.2121254871360577e-01
1.9450537603949156e+14 2.3165254172266550e-03 3.3515553442020585e-01
1.9451037759201384e+14 2.3183761245863760e-03 3.4911517095454536e-01
1.9451537914453612e+14 2.3201032696936515e-03 3.6309159408057839e-01
1.9452038069705844e+14 2.3217068461778238e-03 3.7708494205283216e-01
1.9452538224958072e+14 2.3231868598966440e-03 3.9109535564778292e-01
1.9453038380210303e+14 2.3245433289474102e-03 4.0512297819617993e-01
1.9453538535462531e+14 2.3257762836818388e-03 4.1916795561578452e-01
1.9454038690714759e+14 2.3268857667192557e-03 4.3323043644557141e-01
1.9454538845966991e+14 2.3278718329535195e-03 4.4731057188325762e-01
1.9455039001219219e+14 2.3287345495739496e-03 4.6140851581751519e-01
1.9455539156471450e+14 2.3294739960680812e-03 4.7552442487060442e-01
1.9456039311723678e+14 2.3300902642355023e-03 4.8965845843364592e-01
1.9456539466975906e+14 2.3305834581973661e-03 5.0381077870656221e-01
1.9457039622228138e+14 2.3309536944063390e-03 5.1798155074122709e-01
1.9457539777480366e+14 2.3312011016524609e-03 5.3217094248220032e-01
1.9458039932732597e+14 2.3313258210785866e-03 5.4637912480919748e-01
1.9458540087984825e+14 2.3313280061845456e-03 5.6060627158501852e-01
1.9459040243237053e+14 2.3312078228319628e-03 5.7485255969802884e-01
1.9459540398489284e+14 2.3309654492581532e-03 5.8911816911077486e-01
1.9460040553741512e+14 2.3306010760794963e-03 6.0340328290808154e-01
1.9460540708993744e+14 2.3301149062982958e-03 6.1770808734709404e-01
1.9461040864245972e+14 2.3295071553115910e-03 6.3203277190836393e-01
1.9461541019498203e+14 2.3287780509159139e-03 6.4637752934811576e-01
1.9462041174750431e+14 2.3279278333149171e-03 6.6074255575180918e-01
1.9462541330002659e+14 2.3269567551220168e-03 6.7512805058962888e-01
1.9463041485254891e+14 2.3258650813724234e-03 6.8953421677301896e-01
1.9463541640507119e+14 2.3246530895214548e-03 7.0396126071365028e-01
1.9464041795759350e+14 2.3233210694560127e-03 7.1840939238082024e-01
1.9464541951011578e+14 2.3218693234987407e-03 7.3287882536468474e-01
1.9465042106263806e+14 2.3202981664104281e-03 7.4736977693885565e-01
1.9465542261516038e+14 2.3186079254004627e-03 7.6188246812337213e-01
1.9466042416768266e+14 2.3167989401292055e-03 7.7641712375129135e-01
1.9466542572020497e+14 2.3148715627127480e-03 7.9097397253690405e-01
1.9467042727272725e+14 2.3128261577324925e-03 8.0555324714181686e-01
("in1","mode 1",1,"out1",1,"transmission")
(500, 3)
1.9217465256410256e+14 0.0000000000000000e+00 0.0000000000000000e+00
1.9217965411662484e+14 0.0000000000000000e+00 0.0000000000000000e+00
1.9218465566914716e+14 0.0000000000000000e+00 0.0000000000000000e+00
1.9218965722166944e+14 0.0000000000000000e+00 0.0000000000000000e+00
1.9219465877419175e+14 0.0000000000000000e+00 0.0000000000000000e+00
1.9219966032671403e+14 0.0000000000000000e+00 0.0000000000000000e+00
1.9220466187923631e+14 0.0000000000000000e+00 0.0000000000000000e+00
1.9220966343175862e+14 0.0000000000000000e+00 0.0000000000000000e+00
1.9221466498428091e+14 0.0000000000000000e+00 0.0000000000000000e+00
1.9221966653680322e+14 0.0000000000000000e+00 0.0000000000000000e+00
1.9222466808932550e+14 0.0000000000000000e+00 0.0000000000000000e+00
1.9222966964184778e+14 0.0000000000000000e+00 0.0000000000000000e+00
1.9223467119437009e+14 0.0000000000000000e+00 0.0000000000000000e+00
1.9223967274689238e+14 0.0000000000000000e+00 0.0000000000000000e+00
1.9224467429941469e+14 0.0000000000000000e+00 0.0000000000000000e+00
1.9224967585193697e+14 0.0000000000000000e+00 0.0000000000000000e+00
1.9225467740445928e+14 0.0000000000000000e+00 0.0000000000000000e+00
1.9225967895698156e+14 0.0000000000000000e+00 0.0000000000000000e+00
1.9226468050950384e+14 0.0000000000000000e+00 0.0000000000000000e+00
1.9226968206202616e+14 0.0000000000000000e+00 0.0000000000000000e+00
1.9227468361454844e+14 0.0000000000000000e+00 0.0000000000000000e+00
1.9227968516707075e+14 0.0000000000000000e+00 0.0000000000000000e+00
1.9228468671959303e+14 0.0000000000000000e+00 0.0000000000000000e+00
1.9228968827211531e+14 0.0000000000000000e+00 0.0000000000000000e+00
1.9229468982463762e+14 0.0000000000000000e+00 0.0000000000000000e+00
1.9229969137715991e+14 0.0000000000000000e+00 0.0000000000000000e+00
1.9230469292968222e+14 0.0000000000000000e+00 0.0000000000000000e+00
1.9230969448220450e+14 0.0000000000000000e+00 0.0000000000000000e+00
1.9231469603472678e+14 0.0000000000000000e+00 0.0000000000000000e+00
1.9231969758724909e+14 0.0000000000000000e+00 0.0000000000000000e+00
1.9232469913977138e+14 0.0000000000000000e+00 0.0000000000000000e+00
1.9232970069229369e+14 0.0000000000000000e+00 0.0000000000000000e+00
1.9233470224481597e+14 0.0000000000000000e+00 0.0000000000000000e+00
1.9233970379733825e+14 0.0000000000000000e+00 0.0000000000000000e+00
1.9234470534986056e+14 0.0000000000000000e+00 0.0000000000000000e+00
1.9234970690238284e+14 0.0000000000000000e+00 0.0000000000000000e+00
1.9235470845490516e+14 0.0000000000000000e+00 0.0000000000000000e+00
1.9235971000742744e+14 0.0000000000000000e+00 0.0000000000000000e+00
1.9236471155994972e+14 0.0000000000000000e+00 0.0000000000000000e+00
1.9236971311247203e+14 0.0000000000000000e+00 0.0000000000000000e+00
1.9237471466499431e+14 0.0000000000000000e+00 0.0000000000000000e+00
1.9237971621751662e+14 0.0000000000000000e+00 0.0000000000000000e+00
1.9238471777003891e+14 0.0000000000000000e+00 0.0000000000000000e+00
1.9238971932256119e+14 0.0000000000000000e+00 0.0000000000000000e+00
1.9239472087508350e+14 0.0000000000000000e+00 0.0000000000000000e+00
1.9239972242760578e+14 0.0000000000000000e+00 0.0000000000000000e+00
1.9240472398012809e+14 0.0000000000000000e+00 0.0000000000000000e+00
1.9240972553265038e+14 0.0000000000000000e+00 0.0000000000000000e+00
1.9241472708517269e+14 0.0000000000000000e+00 0.0000000000000000e+00
1.9241972863769497e+14 0.0000000000000000e+00 0.0000000000000000e+00
1.9242473019021725e+14 0.0000000000000000e+00 0.0000000000000000e+00
1.9242973174273956e+14 0.0000000000000000e+00 0.0000000000000000e+00
1.9243473329526184e+14 0.0000000000000000e+00 0.0000000000000000e+00
1.9243973484778416e+14 0.0000000000000000e+00 0.0000000000000000e+00
1.9244473640030644e+14 0.0000000000000000e+00 0.0000000000000000e+00
1.9244973795282872e+14 0.0000000000000000e+00 0.0000000000000000e+00
1.9245473950535103e+14 0.0000000000000000e+00 0.0000000000000000e+00
1.9245974105787331e+14 0.0000000000000000e+00 0.0000000000000000e+00
1.9246474261039562e+14 0.0000000000000000e+00 0.0000000000000000e+00
1.9246974416291791e+14 0.0000000000000000e+00 0.0000000000000000e+00
1.9247474571544019e+14 0.0000000000000000e+00 0.0000000000000000e+00
1.9247974726796250e+14 0.0000000000000000e+00 0.0000000000000000e+00
1.9248474882048478e+14 0.0000000000000000e+00 0.0000000000000000e+00
1.9248975037300709e+14 0.0000000000000000e+00 0.0000000000000000e+00
1.9249475192552938e+14 0.0000000000000000e+00 0.0000000000000000e+00
1.9249975347805166e+14 0.0000000000000000e+00 0.0000000000000000e+00
1.9250475503057397e+14 0.0000000000000000e+00 0.0000000000000000e+00
1.9250975658309625e+14 0.0000000000000000e+00 0.0000000000000000e+00
1.9251475813561856e+14 0.0000000000000000e+00 0.0000000000000000e+00
1.9251975968814084e+14 0.0000000000000000e+00 0.0000000000000000e+00
1.9252476124066312e+14 0.0000000000000000e+00 0.0000000000000000e+00
1.9252976279318544e+14 0.0000000000000000e+00 0.0000000000000000e+00
1.9253476434570772e+14 0.0000000000000000e+00 0.0000000000000000e+00
1.9253976589823003e+14 0.0000000000000000e+00 0.0000000000000000e+00
1.9254476745075231e+14 0.0000000000000000e+00 0.0000000000000000e+00
1.9254976900327462e+14 0.0000000000000000e+00 0.0000000000000000e+00
1.9255477055579691e+14 0.0000000000000000e+00 0.0000000000000000e+00
1.9255977210831919e+14 0.0000000000000000e+00 0.0000000000000000e+00
1.9256477366084150e+14 0.0000000000000000e+00 0.0000000000000000e+00
1.9256977521336378e+14 0.0000000000000000e+00 0.0000000000000000e+00
1.9257477676588609e+14 0.0000000000000000e+00 0.0000000000000000e+00
1.9257977831840838e+14 0.0000000000000000e+00 0.0000000000000000e+00
1.9258477987093066e+14 0.0000000000000000e+00 0.0000000000000000e+00
1.9258978142345297e+14 0.0000000000000000e+00 0.0000000000000000e+00
1.9259478297597525e+14 0.0000000000000000e+00 0.0000000000000000e+00
1.9259978452849756e+14 0.0000000000000000e+00 0.0000000000000000e+00
1.9260478608101984e+14 0.0000000000000000e+00 0.0000000000000000e+00
1.9260978763354212e+14 0.0000000000000000e+00 0.0000000000000000e+00
1.9261478918606444e+14 0.0000000000000000e+00 0.0000000000000000e+00
1.9261979073858672e+14 0.0000000000000000e+00 0.0000000000000000e+00
1.9262479229110903e+14 0.0000000000000000e+00 0.0000000000000000e+00
1.9262979384363131e+14 0.0000000000000000e+00 0.0000000000000000e+00
1.9263479539615359e+14 0.0000000000000000e+00 0.0000000000000000e+00
1.9263979694867591e+14 0.0000000000000000e+00 0.0000000000000000e+00
1.9264479850119819e+14 0.0000000000000000e+00 0.0000000000000000e+00
1.9264980005372050e+14 0.0000000000000000e+00 0.0000000000000000e+00
1.9265480160624278e+14 0.0000000000000000e+00 0.0000000000000000e+00
1.9265980315876506e+14 0.0000000000000000e+00 0.0000000000000000e+00
1.9266480471128738e+14 0.0000000000000000e+00 0.0000000000000000e+00
1.9266980626380966e+14 0.0000000000000000e+00 0.0000000000000000e+00
1.9267480781633197e+14 0.0000000000000000e+00 0.0000000000000000e+00
1.9267980936885425e+14 0.0000000000000000e+00 0.0000000000000000e+00
1.9268481092137653e+14 0.0000000000000000e+00 0.0000000000000000e+00
1.9268981247389884e+14 0.0000000000000000e+00 0.0000000000000000e+00
1.9269481402642112e+14 0.0000000000000000e+00 0.0000000000000000e+00
1.9269981557894344e+14 0.0000000000000000e+00 0.0000000000000000e+00
1.9270481713146572e+14 0.0000000000000000e+00 0.0000000000000000e+00
1.9270981868398803e+14 0.0000000000000000e+00 0.0000000000000000e+00
1.9271482023651031e+14 0.0000000000000000e+00 0.0000000000000000e+00
1.9271982178903259e+14 0.0000000000000000e+00 0.0000000000000000e+00
1.9272482334155491e+14 0.0000000000000000e+00 0.0000000000000000e+00
1.9272982489407719e+14 0.0000000000000000e+00 0.0000000000000000e+00
1.9273482644659950e+14 0.0000000000000000e+00 0.0000000000000000e+00
1.9273982799912178e+14 0.0000000000000000e+00 0.0000000000000000e+00
1.9274482955164406e+14 0.0000000000000000e+00 0.0000000000000000e+00
1.9274983110416638e+14 0.0000000000000000e+00 0.0000000000000000e+00
1.9275483265668866e+14 0.0000000000000000e+00 0.0000000000000000e+00
1.9275983420921097e+14 0.0000000000000000e+00 0.0000000000000000e+00
1.9276483576173325e+14 0.0000000000000000e+00 0.0000000000000000e+00
1.9276983731425553e+14 0.0000000000000000e+00 0.0000000000000000e+00
1.9277483886677784e+14 0.0000000000000000e+00 0.0000000000000000e+00
1.9277984041930012e+14 0.0000000000000000e+00 0.0000000000000000e+00
1.9278484197182244e+14 0.0000000000000000e+00 0.0000000000000000e+00
1.9278984352434472e+14 0.0000000000000000e+00 0.0000000000000000e+00
1.9279484507686700e+14 0.0000000000000000e+00 0.0000000000000000e+00
1.9279984662938931e+14 0.0000000000000000e+00 0.0000000000000000e+00
1.9280484818191159e+14 0.0000000000000000e+00 0.0000000000000000e+00
1.9280984973443391e+14 0.0000000000000000e+00 0.0000000000000000e+00
1.9281485128695619e+14 0.0000000000000000e+00 0.0000000000000000e+00
1.9281985283947847e+14 0.0000000000000000e+00 0.0000000000000000e+00
1.9282485439200078e+14 0.0000000000000000e+00 0.0000000000000000e+00
1.9282985594452306e+14 0.0000000000000000e+00 0.0000000000000000e+00
1.9283485749704538e+14 0.0000000000000000e+00 0.0000000000000000e+00
1.9283985904956766e+14 0.0000000000000000e+00 0.0000000000000000e+00
1.9284486060208997e+14 0.0000000000000000e+00 0.0000000000000000e+00
1.9284986215461225e+14 0.0000000000000000e+00 0.0000000000000000e+00
1.9285486370713453e+14 0.0000000000000000e+00 0.0000000000000000e+00
1.9285986525965684e+14 0.0000000000000000e+00 0.0000000000000000e+00
1.9286486681217912e+14 0.0000000000000000e+00 0.0000000000000000e+00
1.9286986836470144e+14 0.0000000000000000e+00 0.0000000000000000e+00
1.9287486991722372e+14 0.0000000000000000e+00 0.0000000000000000e+00
1.9287987146974600e+14 0.0000000000000000e+00 0.0000000000000000e+00
1.9288487302226831e+14 0.0000000000000000e+00 0.0000000000000000e+00
1.9288987457479059e+14 0.0000000000000000e+00 0.0000000000000000e+00
1.9289487612731291e+14 0.0000000000000000e+00 0.0000000000000000e+00
1.9289987767983519e+14 0.0000000000000000e+00 0.0000000000000000e+00
1.9290487923235747e+14 0.0000000000000000e+00 0.0000000000000000e+00
1.9290988078487978e+14 0.0000000000000000e+00 0.0000000000000000e+00
1.9291488233740206e+14 0.0000000000000000e+00 0.0000000000000000e+00
1.9291988388992438e+14 0.0000000000000000e+00 0.0000000000000000e+00
1.9292488544244666e+14 0.0000000000000000e+00 0.0000000000000000e+00
1.9292988699496894e+14 0.0000000000000000e+00 0.0000000000000000e+00
1.9293488854749125e+14 0.0000000000000000e+00 0.0000000000000000e+00
1.9293989010001353e+14 0.0000000000000000e+00 0.0000000000000000e+00
1.9294489165253584e+14 0.0000000000000000e+00 0.0000000000000000e+00
1.9294989320505812e+14 0.0000000000000000e+00 0.0000000000000000e+00
1.9295489475758041e+14 0.0000000000000000e+00 0.0000000000000000e+00
1.9295989631010272e+14 0.0000000000000000e+00 0.0000000000000000e+00
1.9296489786262500e+14 0.0000000000000000e+00 0.0000000000000000e+00
1.9296989941514731e+14 0.0000000000000000e+00 0.0000000000000000e+00
1.9297490096766959e+14 0.0000000000000000e+00 0.0000000000000000e+00
1.9297990252019188e+14 0.0000000000000000e+00 0.0000000000000000e+00
1.9298490407271419e+14 0.0000000000000000e+00 0.0000000000000000e+00
1.9298990562523647e+14 0.0000000000000000e+00 0.0000000000000000e+00
1.9299490717775878e+14 0.0000000000000000e+00 0.0000000000000000e+00
1.9299990873028106e+14 0.0000000000000000e+00 0.0000000000000000e+00
1.9300491028280338e+14 0.0000000000000000e+00 0.0000000000000000e+00
1.9300991183532566e+14 0.0000000000000000e+00 0.0000000000000000e+00
1.9301491338784794e+14 0.0000000000000000e+00 0.0000000000000000e+00
1.9301991494037025e+14 0.0000000000000000e+00 0.0000000000000000e+00
1.9302491649289253e+14 0.0000000000000000e+00 0.0000000000000000e+00
1.9302991804541484e+14 0.0000000000000000e+00 0.0000000000000000e+00
1.9303491959793712e+14 0.0000000000000000e+00 0.0000000000000000e+00
1.9303992115045941e+14 0.0000000000000000e+00 0.0000000000000000e+00
1.9304492270298172e+14 0.0000000000000000e+00 0.0000000000000000e+00
1.9304992425550400e+14 0.0000000000000000e+00 0.0000000000000000e+00
1.9305492580802631e+14 0.0000000000000000e+00 0.0000000000000000e+00
1.9305992736054859e+14 0.0000000000000000e+00 0.0000000000000000e+00
1.9306492891307088e+14 0.0000000000000000e+00 0.0000000000000000e+00
1.9306993046559319e+14 0.0000000000000000e+00 0.0000000000000000e+00
1.9307493201811547e+14 0.0000000000000000e+00 0.0000000000000000e+00
1.9307993357063778e+14 0.0000000000000000e+00 0.0000000000000000e+00
1.9308493512316006e+14 0.0000000000000000e+00 0.0000000000000000e+00
1.9308993667568234e+14 0.0000000000000000e+00 0.0000000000000000e+00
1.9309493822820466e+14 0.0000000000000000e+00 0.0000000000000000e+00
1.9309993978072694e+14 0.0000000000000000e+00 0.0000000000000000e+00
1.9310494133324925e+14 0.0000000000000000e+00 0.0000000000000000e+00
1.9310994288577153e+14 0.0000000000000000e+00 0.0000000000000000e+00
1.9311494443829381e+14 0.0000000000000000e+00 0.0000000000000000e+00
1.9311994599081612e+14 0.0000000000000000e+00 0.0000000000000000e+00
1.9312494754333841e+14 0.0000000000000000e+00 0.0000000000000000e+00
1.9312994909586072e+14 0.0000000000000000e+00 0.0000000000000000e+00
1.9313495064838300e+14 0.0000000000000000e+00 0.0000000000000000e+00
1.9313995220090531e+14 0.0000000000000000e+00 0.0000000000000000e+00
1.9314495375342759e+14 0.0000000000000000e+00 0.0000000000000000e+00
1.9314995530594988e+14 0.0000000000000000e+00 0.0000000000000000e+00
1.9315495685847219e+14 0.0000000000000000e+00 0.0000000000000000e+00
1.9315995841099447e+14 0.0000000000000000e+00 0.0000000000000000e+00
1.9316495996351678e+14 0.0000000000000000e+00 0.0000000000000000e+00
1.9316996151603906e+14 0.0000000000000000e+00 0.0000000000000000e+00
1.9317496306856134e+14 0.0000000000000000e+00 0.0000000000000000e+00
1.9317996462108366e+14 0.0000000000000000e+00 0.0000000000000000e+00
1.9318496617360594e+14 0.0000000000000000e+00 0.0000000000000000e+00
1.9318996772612825e+14 0.0000000000000000e+00 0.0000000000000000e+00
1.9319496927865053e+14 0.0000000000000000e+00 0.0000000000000000e+00
1.9319997083117281e+14 0.0000000000000000e+00 0.0000000000000000e+00
1.9320497238369512e+14 0.0000000000000000e+00 0.0000000000000000e+00
1.9320997393621741e+14 0.0000000000000000e+00 0.0000000000000000e+00
1.9321497548873972e+14 0.0000000000000000e+00 0.0000000000000000e+00
1.9321997704126200e+14 0.0000000000000000e+00 0.0000000000000000e+00
1.9322497859378428e+14 0.0000000000000000e+00 0.0000000000000000e+00
1.9322998014630659e+14 0.0000000000000000e+00 0.0000000000000000e+00
1.9323498169882888e+14 0.0000000000000000e+00 0.0000000000000000e+00
1.9323998325135119e+14 0.0000000000000000e+00 0.0000000000000000e+00
1.9324498480387347e+14 0.0000000000000000e+00 0.0000000000000000e+00
1.9324998635639575e+14 0.0000000000000000e+00 0.0000000000000000e+00
1.9325498790891806e+14 0.0000000000000000e+00 0.0000000000000000e+00
1.9325998946144034e+14 0.0000000000000000e+00 0.0000000000000000e+00
1.9326499101396266e+14 0.0000000000000000e+00 0.0000000000000000e+00
1.9326999256648494e+14 0.0000000000000000e+00 0.0000000000000000e+00
1.9327499411900722e+14 0.0000000000000000e+00 0.0000000000000000e+00
1.9327999567152953e+14 0.0000000000000000e+00 0.0000000000000000e+00
1.9328499722405181e+14 0.0000000000000000e+00 0.0000000000000000e+00
1.9328999877657412e+14 0.0000000000000000e+00 0.0000000000000000e+00
1.9329500032909641e+14 0.0000000000000000e+00 0.0000000000000000e+00
1.9330000188161872e+14 0.0000000000000000e+00 0.0000000000000000e+00
1.9330500343414100e+14 0.0000000000000000e+00 0.0000000000000000e+00
1.9331000498666328e+14 0.0000000000000000e+00 0.0000000000000000e+00
1.9331500653918559e+14 0.0000000000000000e+00 0.0000000000000000e+00
1.9332000809170788e+14 0.0000000000000000e+00 0.0000000000000000e+00
1.9332500964423019e+14 0.0000000000000000e+00 0.0000000000000000e+00
1.9333001119675247e+14 0.0000000000000000e+00 0.0000000000000000e+00
1.9333501274927475e+14 0.0000000000000000e+00 0.0000000000000000e+00
1.9334001430179706e+14 0.0000000000000000e+00 0.0000000000000000e+00
1.9334501585431934e+14 0.0000000000000000e+00 0.0000000000000000e+00
1.9335001740684166e+14 0.0000000000000000e+00 0.0000000000000000e+00
1.9335501895936394e+14 0.0000000000000000e+00 0.0000000000000000e+00
1.9336002051188622e+14 0.0000000000000000e+00 0.0000000000000000e+00
1.9336502206440853e+14 0.0000000000000000e+00 0.0000000000000000e+00
1.9337002361693081e+14 0.0000000000000000e+00 0.0000000000000000e+00
1.9337502516945312e+14 0.0000000000000000e+00 0.0000000000000000e+00
1.9338002672197541e+14 0.0000000000000000e+00 0.0000000000000000e+00
1.9338502827449769e+14 0.0000000000000000e+00 0.0000000000000000e+00
1.9339002982702000e+14 0.0000000000000000e+00 0.0000000000000000e+00
1.9339503137954228e+14 0.0000000000000000e+00 0.0000000000000000e+00
1.9340003293206459e+14 0.0000000000000000e+00 0.0000000000000000e+00
1.9340503448458688e+14 0.0000000000000000e+00 0.0000000000000000e+00
1.9341003603710916e+14 0.0000000000000000e+00 0.0000000000000000e+00
1.9341503758963147e+14 0.0000000000000000e+00 0.0000000000000000e+00
1.9342003914215375e+14 0.0000000000000000e+00 0.0000000000000000e+00
1.9342504069467606e+14 0.0000000000000000e+00 0.0000000000000000e+00
1.9343004224719834e+14 0.0000000000000000e+00 0.0000000000000000e+00
1.9343504379972066e+14 0.0000000000000000e+00 0.0000000000000000e+00
1.9344004535224294e+14 0.0000000000000000e+00 0.0000000000000000e+00
1.9344504690476522e+14 0.0000000000000000e+00 0.0000000000000000e+00
1.9345004845728753e+14 0.0000000000000000e+00 0.0000000000000000e+00
1.9345505000980981e+14 0.0000000000000000e+00 0.0000000000000000e+00
1.9346005156233212e+14 0.0000000000000000e+00 0.0000000000000000e+00
1.9346505311485441e+14 0.0000000000000000e+00 0.0000000000000000e+00
1.9347005466737669e+14 0.0000000000000000e+00 0.0000000000000000e+00
1.9347505621989900e+14 0.0000000000000000e+00 0.0000000000000000e+00
1.9348005777242128e+14 0.0000000000000000e+00 0.0000000000000000e+00
1.9348505932494359e+14 0.0000000000000000e+00 0.0000000000000000e+00
1.9349006087746588e+14 0.0000000000000000e+00 0.0000000000000000e+00
1.9349506242998816e+14 0.0000000000000000e+00 0.0000000000000000e+00
1.9350006398251047e+14 0.0000000000000000e+00 0.0000000000000000e+00
1.9350506553503275e+14 0.0000000000000000e+00 0.0000000000000000e+00
1.9351006708755506e+14 0.0000000000000000e+00 0.0000000000000000e+00
1.9351506864007734e+14 0.0000000000000000e+00 0.0000000000000000e+00
1.9352007019259962e+14 0.0000000000000000e+00 0.0000000000000000e+00
1.9352507174512194e+14 0.0000000000000000e+00 0.0000000000000000e+00
1.9353007329764422e+14 0.0000000000000000e+00 0.0000000000000000e+00
1.9353507485016653e+14 0.0000000000000000e+00 0.0000000000000000e+00
1.9354007640268881e+14 0.0000000000000000e+00 0.0000000000000000e+00
1.9354507795521109e+14 0.0000000000000000e+00 0.0000000000000000e+00
1.9355007950773341e+14 0.0000000000000000e+00 0.0000000000000000e+00
1.9355508106025569e+14 0.0000000000000000e+00 0.0000000000000000e+00
1.9356008261277800e+14 0.0000000000000000e+00 0.0000000000000000e+00
1.9356508416530028e+14 0.0000000000000000e+00 0.0000000000000000e+00
1.9357008571782256e+14 0.0000000000000000e+00 0.0000000000000000e+00
1.9357508727034488e+14 0.0000000000000000e+00 0.0000000000000000e+00
1.9358008882286716e+14 0.0000000000000000e+00 0.0000000000000000e+00
1.9358509037538947e+14 0.0000000000000000e+00 0.0000000000000000e+00
1.9359009192791175e+14 0.0000000000000000e+00 0.0000000000000000e+00
1.9359509348043406e+14 0.0000000000000000e+00 0.0000000000000000e+00
1.9360009503295634e+14 0.0000000000000000e+00 0.0000000000000000e+00
1.9360509658547862e+14 0.0000000000000000e+00 0.0000000000000000e+00
1.9361009813800094e+14 0.0000000000000000e+00 0.0000000000000000e+00
1.9361509969052322e+14 0.0000000000000000e+00 0.0000000000000000e+00
1.9362010124304553e+14 0.0000000000000000e+00 0.0000000000000000e+00
1.9362510279556781e+14 0.0000000000000000e+00 0.0000000000000000e+00
1.9363010434809009e+14 0.0000000000000000e+00 0.0000000000000000e+00
1.9363510590061241e+14 0.0000000000000000e+00 0.0000000000000000e+00
1.9364010745313469e+14 0.0000000000000000e+00 0.0000000000000000e+00
1.9364510900565700e+14 0.0000000000000000e+00 0.0000000000000000e+00
1.9365011055817928e+14 0.0000000000000000e+00 0.0000000000000000e+00
1.9365511211070156e+14 0.0000000000000000e+00 0.0000000000000000e+00
1.9366011366322388e+14 0.0000000000000000e+00 0.0000000000000000e+00
1.9366511521574616e+14 0.0000000000000000e+00 0.0000000000000000e+00
1.9367011676826847e+14 0.0000000000000000e+00 0.0000000000000000e+00
1.9367511832079075e+14 0.0000000000000000e+00 0.0000000000000000e+00
1.9368011987331303e+14 0.0000000000000000e+00 0.0000000000000000e+00
1.9368512142583534e+14 0.0000000000000000e+00 0.0000000000000000e+00
1.9369012297835762e+14 0.0000000000000000e+00 0.0000000000000000e+00
1.9369512453087994e+14 0.0000000000000000e+00 0.0000000000000000e+00
1.9370012608340222e+14 0.0000000000000000e+00 0.0000000000000000e+00
1.9370512763592450e+14 0.0000000000000000e+00 0.0000000000000000e+00
1.9371012918844681e+14 0.0000000000000000e+00 0.0000000000000000e+00
1.9371513074096909e+14 0.0000000000000000e+00 0.0000000000000000e+00
1.9372013229349141e+14 0.0000000000000000e+00 0.0000000000000000e+00
1.9372513384601369e+14 0.0000000000000000e+00 0.0000000000000000e+00
1.9373013539853600e+14 0.0000000000000000e+00 0.0000000000000000e+00
1.9373513695105828e+14 0.0000000000000000e+00 0.0000000000000000e+00
1.9374013850358056e+14 0.0000000000000000e+00 0.0000000000000000e+00
1.9374514005610288e+14 0.0000000000000000e+00 0.0000000000000000e+00
1.9375014160862516e+14 0.0000000000000000e+00 0.0000000000000000e+00
1.9375514316114747e+14 0.0000000000000000e+00 0.0000000000000000e+00
1.9376014471366975e+14 0.0000000000000000e+00 0.0000000000000000e+00
1.9376514626619203e+14 0.0000000000000000e+00 0.0000000000000000e+00
1.9377014781871434e+14 0.0000000000000000e+00 0.0000000000000000e+00
1.9377514937123662e+14 0.0000000000000000e+00 0.0000000000000000e+00
1.9378015092375894e+14 0.0000000000000000e+00 0.0000000000000000e+00
1.9378515247628122e+14 0.0000000000000000e+00 0.0000000000000000e+00
1.9379015402880350e+14 0.0000000000000000e+00 0.0000000000000000e+00
1.9379515558132581e+14 0.0000000000000000e+00 0.0000000000000000e+00
1.9380015713384809e+14 0.0000000000000000e+00 0.0000000000000000e+00
1.9380515868637041e+14 0.0000000000000000e+00 0.0000000000000000e+00
1.9381016023889269e+14 0.0000000000000000e+00 0.0000000000000000e+00
1.9381516179141497e+14 0.0000000000000000e+00 0.0000000000000000e+00
1.9382016334393728e+14 0.0000000000000000e+00 0.0000000000000000e+00
1.9382516489645956e+14 0.0000000000000000e+00 0.0000000000000000e+00
1.9383016644898188e+14 0.0000000000000000e+00 0.0000000000000000e+00
1.9383516800150416e+14 0.0000000000000000e+00 0.0000000000000000e+00
1.9384016955402644e+14 0.0000000000000000e+00 0.0000000000000000e+00
1.9384517110654875e+14 0.0000000000000000e+00 0.0000000000000000e+00
1.9385017265907103e+14 0.0000000000000000e+00 0.0000000000000000e+00
1.9385517421159334e+14 0.0000000000000000e+00 0.0000000000000000e+00
1.9386017576411562e+14 0.0000000000000000e+00 0.0000000000000000e+00
1.9386517731663794e+14 0.0000000000000000e+00 0.0000000000000000e+00
1.9387017886916022e+14 0.0000000000000000e+00 0.0000000000000000e+00
1.9387518042168250e+14 0.0000000000000000e+00 0.0000000000000000e+00
1.9388018197420481e+14 0.0000000000000000e+00 0.0000000000000000e+00
1.9388518352672709e+14 0.0000000000000000e+00 0.0000000000000000e+00
1.9389018507924941e+14 0.0000000000000000e+00 0.0000000000000000e+00
1.9389518663177169e+14 0.0000000000000000e+00 0.0000000000000000e+00
1.9390018818429397e+14 0.0000000000000000e+00 0.0000000000000000e+00
1.9390518973681628e+14 0.0000000000000000e+00 0.0000000000000000e+00
1.9391019128933856e+14 0.0000000000000000e+00 0.0000000000000000e+00
1.9391519284186088e+14 0.0000000000000000e+00 0.0000000000000000e+00
1.9392019439438316e+14 0.0000000000000000e+00 0.0000000000000000e+00
1.9392519594690544e+14 0.0000000000000000e+00 0.0000000000000000e+00
1.9393019749942775e+14 0.0000000000000000e+00 0.0000000000000000e+00
1.9393519905195003e+14 0.0000000000000000e+00 0.0000000000000000e+00
1.9394020060447234e+14 0.0000000000000000e+00 0.0000000000000000e+00
1.9394520215699462e+14 0.0000000000000000e+00 0.0000000000000000e+00
1.9395020370951691e+14 0.0000000000000000e+00 0.0000000000000000e+00
1.9395520526203922e+14 0.0000000000000000e+00 0.0000000000000000e+00
1.9396020681456150e+14 0.0000000000000000e+00 0.0000000000000000e+00
1.9396520836708381e+14 0.0000000000000000e+00 0.0000000000000000e+00
1.9397020991960609e+14 0.0000000000000000e+00 0.0000000000000000e+00
1.9397521147212838e+14 0.0000000000000000e+00 0.0000000000000000e+00
1.9398021302465069e+14 0.0000000000000000e+00 0.0000000000000000e+00
1.9398521457717297e+14 0.0000000000000000e+00 0.0000000000000000e+00
1.9399021612969528e+14 0.0000000000000000e+00 0.0000000000000000e+00
1.9399521768221756e+14 0.0000000000000000e+00 0.0000000000000000e+00
1.9400021923473984e+14 0.0000000000000000e+00 0.0000000000000000e+00
1.9400522078726216e+14 0.0000000000000000e+00 0.0000000000000000e+00
1.9401022233978444e+14 0.0000000000000000e+00 0.0000000000000000e+00
1.9401522389230675e+14 0.0000000000000000e+00 0.0000000000000000e+00
1.9402022544482903e+14 0.0000000000000000e+00 0.0000000000000000e+00
1.9402522699735134e+14 0.0000000000000000e+00 0.0000000000000000e+00
1.9403022854987362e+14 0.0000000000000000e+00 0.0000000000000000e+00
1.9403523010239591e+14 0.0000000000000000e+00 0.0000000000000000e+00
1.9404023165491822e+14 0.0000000000000000e+00 0.0000000000000000e+00
1.9404523320744050e+14 0.0000000000000000e+00 0.0000000000000000e+00
1.9405023475996281e+14 0.0000000000000000e+00 0.0000000000000000e+00
1.9405523631248509e+14 0.0000000000000000e+00 0.0000000000000000e+00
1.9406023786500738e+14 0.0000000000000000e+00 0.0000000000000000e+00
1.9406523941752969e+14 0.0000000000000000e+00 0.0000000000000000e+00
1.9407024097005197e+14 0.0000000000000000e+00 0.0000000000000000e+00
1.9407524252257428e+14 0.0000000000000000e+00 0.0000000000000000e+00
1.9408024407509656e+14 0.0000000000000000e+00 0.0000000000000000e+00
1.9408524562761884e+14 0.0000000000000000e+00 0.0000000000000000e+00
1.9409024718014116e+14 0.0000000000000000e+00 0.0000000000000000e+00
1.9409524873266344e+14 0.0000000000000000e+00 0.0000000000000000e+00
1.9410025028518575e+14 0.0000000000000000e+00 0.0000000000000000e+00
1.9410525183770803e+14 0.0000000000000000e+00 0.0000000000000000e+00
1.9411025339023031e+14 0.0000000000000000e+00 0.0000000000000000e+00
1.9411525494275262e+14 0.0000000000000000e+00 0.0000000000000000e+00
1.9412025649527491e+14 0.0000000000000000e+00 0.0000000000000000e+00
1.9412525804779722e+14 0.0000000000000000e+00 0.0000000000000000e+00
1.9413025960031950e+14 0.0000000000000000e+00 0.0000000000000000e+00
1.9413526115284178e+14 0.0000000000000000e+00 0.0000000000000000e+00
1.9414026270536409e+14 0.0000000000000000e+00 0.0000000000000000e+00
1.9414526425788638e+14 0.0000000000000000e+00 0.0000000000000000e+00
1.9415026581040869e+14 0.0000000000000000e+00 0.0000000000000000e+00
1.9415526736293097e+14 0.0000000000000000e+00 0.0000000000000000e+00
1.9416026891545325e+14 0.0000000000000000e+00 0.0000000000000000e+00
1.9416527046797556e+14 0.0000000000000000e+00 0.0000000000000000e+00
1.9417027202049784e+14 0.0000000000000000e+00 0.0000000000000000e+00
1.9417527357302016e+14 0.0000000000000000e+00 0.0000000000000000e+00
1.9418027512554244e+14 0.0000000000000000e+00 0.0000000000000000e+00
1.9418527667806475e+14 0.0000000000000000e+00 0.0000000000000000e+00
1.9419027823058703e+14 0.0000000000000000e+00 0.0000000000000000e+00
1.9419527978310931e+14 0.0000000000000000e+00 0.0000000000000000e+00
1.9420028133563162e+14 0.0000000000000000e+00 0.0000000000000000e+00
1.9420528288815391e+14 0.0000000000000000e+00 0.0000000000000000e+00
1.9421028444067622e+14 0.0000000000000000e+00 0.0000000000000000e+00
1.9421528599319850e+14 0.0000000000000000e+00 0.0000000000000000e+00
1.9422028754572078e+14 0.0000000000000000e+00 0.0000000000000000e+00
1.9422528909824309e+14 0.0000000000000000e+00 0.0000000000000000e+00
1.9423029065076538e+14 0.0000000000000000e+00 0.0000000000000000e+00
1.9423529220328769e+14 0.0000000000000000e+00 0.0000000000000000e+00
1.9424029375580997e+14 0.0000000000000000e+00 0.0000000000000000e+00
1.9424529530833225e+14 0.0000000000000000e+00 0.0000000000000000e+00
1.9425029686085456e+14 0.0000000000000000e+00 0.0000000000000000e+00
1.9425529841337684e+14 0.0000000000000000e+00 0.0000000000000000e+00
1.9426029996589916e+14 0.0000000000000000e+00 0.0000000000000000e+00
1.9426530151842144e+14 0.0000000000000000e+00 0.0000000000000000e+00
1.9427030307094372e+14 0.0000000000000000e+00 0.0000000000000000e+00
1.9427530462346603e+14 0.0000000000000000e+00 0.0000000000000000e+00
1.9428030617598831e+14 0.0000000000000000e+00 0.0000000000000000e+00
1.9428530772851062e+14 0.0000000000000000e+00 0.0000000000000000e+00
1.9429030928103291e+14 0.0000000000000000e+00 0.0000000000000000e+00
1.9429531083355519e+14 0.0000000000000000e+00 0.0000000000000000e+00
1.9430031238607750e+14 0.0000000000000000e+00 0.0000000000000000e+00
1.9430531393859978e+14 0.0000000000000000e+00 0.0000000000000000e+00
1.9431031549112209e+14 0.0000000000000000e+00 0.0000000000000000e+00
1.9431531704364438e+14 0.0000000000000000e+00 0.0000000000000000e+00
1.9432031859616669e+14 0.0000000000000000e+00 0.0000000000000000e+00
1.9432532014868897e+14 0.0000000000000000e+00 0.0000000000000000e+00
1.9433032170121125e+14 0.0000000000000000e+00 0.0000000000000000e+00
1.9433532325373356e+14 0.0000000000000000e+00 0.0000000000000000e+00
1.9434032480625584e+14 0.0000000000000000e+00 0.0000000000000000e+00
1.9434532635877816e+14 0.0000000000000000e+00 0.0000000000000000e+00
1.9435032791130044e+14 0.0000000000000000e+00 0.0000000000000000e+00
1.9435532946382272e+14 0.0000000000000000e+00 0.0000000000000000e+00
1.9436033101634503e+14 0.0000000000000000e+00 0.0000000000000000e+00
1.9436533256886731e+14 0.0000000000000000e+00 0.0000000000000000e+00
1.9437033412138962e+14 0.0000000000000000e+00 0.0000000000000000e+00
1.9437533567391191e+14 0.0000000000000000e+00 0.0000000000000000e+00
1.9438033722643419e+14 0.0000000000000000e+00 0.0000000000000000e+00
1.9438533877895650e+14 0.0000000000000000e+00 0.0000000000000000e+00
1.9439034033147878e+14 0.0000000000000000e+00 0.0000000000000000e+00
1.9439534188400109e+14 0.0000000000000000e+00 0.0000000000000000e+00
1.9440034343652338e+14 0.0000000000000000e+00 0.0000000000000000e+00
1.9440534498904566e+14 0.0000000000000000e+00 0.0000000000000000e+00
1.9441034654156797e+14 0.0000000000000000e+00 0.0000000000000000e+00
1.9441534809409025e+14 0.0000000000000000e+00 0.0000000000000000e+00
1.9442034964661256e+14 0.0000000000000000e+00 0.0000000000000000e+00
1.9442535119913484e+14 0.0000000000000000e+00 0.0000000000000000e+00
1.9443035275165712e+14 0.0000000000000000e+00 0.0000000000000000e+00
1.9443535430417944e+14 0.0000000000000000e+00 0.0000000000000000e+00
1.9444035585670172e+14 0.0000000000000000e+00 0.0000000000000000e+00
1.9444535740922403e+14 0.0000000000000000e+00 0.0000000000000000e+00
1.9445035896174631e+14 0.0000000000000000e+00 0.0000000000000000e+00
1.9445536051426862e+14 0.0000000000000000e+00 0.0000000000000000e+00
1.9446036206679091e+14 0.0000000000000000e+00 0.0000000000000000e+00
1.9446536361931319e+14 0.0000000000000000e+00 0.0000000000000000e+00
1.9447036517183550e+14 0.0000000000000000e+00 0.0000000000000000e+00
1.9447536672435778e+14 0.0000000000000000e+00 0.0000000000000000e+00
1.9448036827688009e+14 0.0000000000000000e+00 0.0000000000000000e+00
1.9448536982940238e+14 0.0000000000000000e+00 0.0000000000000000e+00
1.9449037138192466e+14 0.0000000000000000e+00 0.0000000000000000e+00
1.9449537293444697e+14 0.0000000000000000e+00 0.0000000000000000e+00
1.9450037448696925e+14 0.0000000000000000e+00 0.0000000000000000e+00
1.9450537603949156e+14 0.0000000000000000e+00 0.0000000000000000e+00
1.9451037759201384e+14 0.0000000000000000e+00 0.0000000000000000e+00
1.9451537914453612e+14 0.0000000000000000e+00 0.0000000000000000e+00
1.9452038069705844e+14 0.0000000000000000e+00 0.0000000000000000e+00
1.9452538224958072e+14 0.0000000000000000e+00 0.0000000000000000e+00
1.9453038380210303e+14 0.0000000000000000e+00 0.0000000000000000e+00
1.9453538535462531e+14 0.0000000000000000e+00 0.0000000000000000e+00
1.9454038690714759e+14 0.0000000000000000e+00 0.0000000000000000e+00
1.9454538845966991e+14 0.0000000000000000e+00 0.0000000000000000e+00
1.9455039001219219e+14 0.0000000000000000e+00 0.0000000000000000e+00
1.9455539156471450e+14 0.0000000000000000e+00 0.0000000000000000e+00
1.9456039311723678e+14 0.0000000000000000e+00 0.0000000000000000e+00
1.9456539466975906e+14 0.0000000000000000e+00 0.0000000000000000e+00
1.9457039622228138e+14 0.0000000000000000e+00 0.0000000000000000e+00
1.9457539777480366e+14 0.0000000000000000e+00 0.0000000000000000e+00
1.9458039932732597e+14 0.0000000000000000e+00 0.0000000000000000e+00
1.9458540087984825e+14 0.0000000000000000e+00 0.0000000000000000e+00
1.9459040243237053e+14 0.0000000000000000e+00 0.0000000000000000e+00
1.9459540398489284e+14 0.0000000000000000e+00 0.0000000000000000e+00
1.9460040553741512e+14 0.0000000000000000e+00 0.0000000000000000e+00
1.9460540708993744e+14 0.0000000000000000e+00 0.0000000000000000e+00
1.9461040864245972e+14 0.0000000000000000e+00 0.0000000000000000e+00
1.9461541019498203e+14 0.0000000000000000e+00 0.0000000000000000e+00
1.9462041174750431e+14 0.0000000000000000e+00 0.0000000000000000e+00
1.9462541330002659e+14 0.0000000000000000e+00 0.0000000000000000e+00
1.9463041485254891e+14 0.0000000000000000e+00 0.0000000000000000e+00
1.9463541640507119e+14 0.0000000000000000e+00 0.0000000000000000e+00
1.9464041795759350e+14 0.0000000000000000e+00 0.0000000000000000e+00
1.9464541951011578e+14 0.0000000000000000e+00 0.0000000000000000e+00
1.9465042106263806e+14 0.0000000000000000e+00 0.0000000000000000e+00
1.9465542261516038e+14 0.0000000000000000e+00 0.0000000000000000e+00
1.9466042416768266e+14 0.0000000000000000e+00 0.0000000000000000e+00
1.9466542572020497e+14 0.0000000000000000e+00 0.0000000000000000e+00
1.9467042727272725e+14 0.0000000000000000e+00 0.0000000000000000e+00
("in1","mode 1",1,"in2",1,"transmission")
(500, 3)
1.9217465256410256e+14 0.0000000000000000e+00 0.0000000000000000e+00
1.9217965411662484e+14 0.0000000000000000e+00 0.0000000000000000e+00
1.9218465566914716e+14 0.0000000000000000e+00 0.0000000000000000e+00
1.9218965722166944e+14 0.0000000000000000e+00 0.0000000000000000e+00
1.9219465877419175e+14 0.0000000000000000e+00 0.0000000000000000e+00
1.9219966032671403e+14 0.0000000000000000e+00 0.0000000000000000e+00
1.9220466187923631e+14 0.0000000000000000e+00 0.0000000000000000e+00
1.9220966343175862e+14 0.0000000000000000e+00 0.0000000000000000e+00
1.9221466498428091e+14 0.0000000000000000e+00 0.0000000000000000e+00
1.9221966653680322e+14 0.0000000000000000e+00 0.0000000000000000e+00
1.9222466808932550e+14 0.0000000000000000e+00 0.0000000000000000e+00
1.9222966964184778e+14 0.0000000000000000e+00 0.0000000000000000e+00
1.9223467119437009e+14 0.0000000000000000e+00 0.0000000000000000e+00
1.9223967274689238e+14 0.0000000000000000e+00 0.0000000000000000e+00
1.9224467429941469e+14 0.0000000000000000e+00 0.0000000000000000e+00
1.9224967585193697e+14 0.0000000000000000e+00 0.0000000000000000e+00
1.9225467740445928e+14 0.0000000000000000e+00 0.0000000000000000e+00
1.9225967895698156e+14 0.0000000000000000e+00 0.0000000000000000e+00
1.9226468050950384e+14 0.0000000000000000e+00 0.0000000000000000e+00
1.9226968206202616e+14 0.0000000000000000e+00 0.0000000000000000e+00
1.9227468361454844e+14 0.0000000000000000e+00 0.0000000000000000e+00
1.9227968516707075e+14 0.0000000000000000e+00 0.0000000000000000e+00
1.9228468671959303e+14 0.0000000000000000e+00 0.0000000000000000e+00
1.9228968827211531e+14 0.0000000000000000e+00 0.0000000000000000e+00
1.9229468982463762e+14 0.0000000000000000e+00 0.0000000000000000e+00
1.9229969137715991e+14 0.0000000000000000e+00 0.0000000000000000e+00
1.9230469292968222e+14 0.0000000000000000e+00 0.0000000000000000e+00
1.9230969448220450e+14 0.0000000000000000e+00 0.0000000000000000e+00
1.9231469603472678e+14 0.0000000000000000e+00 0.0000000000000000e+00
1.9231969758724909e+14 0.0000000000000000e+00 0.0000000000000000e+00
1.9232469913977138e+14 0.0000000000000000e+00 0.0000000000000000e+00
1.9232970069229369e+14 0.0000000000000000e+00 0.0000000000000000e+00
1.9233470224481597e+14 0.0000000000000000e+00 0.0000000000000000e+00
1.9233970379733825e+14 0.0000000000000000e+00 0.0000000000000000e+00
1.9234470534986056e+14 0.0000000000000000e+00 0.0000000000000000e+00
1.9234970690238284e+14 0.0000000000000000e+00 0.0000000000000000e+00
1.9235470845490516e+14 0.0000000000000000e+00 0.0000000000000000e+00
1.9235971000742744e+14 0.0000000000000000e+00 0.0000000000000000e+00
1.9236471155994972e+14 0.0000000000000000e+00 0.0000000000000000e+00
1.9236971311247203e+14 0.0000000000000000e+00 0.0000000000000000e+00
1.9237471466499431e+14 0.0000000000000000e+00 0.0000000000000000e+00
1.9237971621751662e+14 0.0000000000000000e+00 0.0000000000000000e+00
1.9238471777003891e+14 0.0000000000000000e+00 0.0000000000000000e+00
1.9238971932256119e+14 0.0000000000000000e+00 0.0000000000000000e+00
1.9239472087508350e+14 0.0000000000000000e+00 0.0000000000000000e+00
1.9239972242760578e+14 0.0000000000000000e+00 0.0000000000000000e+00
1.9240472398012809e+14 0.0000000000000000e+00 0.0000000000000000e+00
1.9240972553265038e+14 0.0000000000000000e+00 0.0000000000000000e+00
1.9241472708517269e+14 0.0000000000000000e+00 0.0000000000000000e+00
1.9241972863769497e+14 0.0000000000000000e+00 0.0000000000000000e+00
1.9242473019021725e+14 0.0000000000000000e+00 0.0000000000000000e+00
1.9242973174273956e+14 0.0000000000000000e+00 0.0000000000000000e+00
1.9243473329526184e+14 0.0000000000000000e+00 0.0000000000000000e+00
1.9243973484778416e+14 0.0000000000000000e+00 0.0000000000000000e+00
1.9244473640030644e+14 0.0000000000000000e+00 0.0000000000000000e+00
1.9244973795282872e+14 0.0000000000000000e+00 0.0000000000000000e+00
1.9245473950535103e+14 0.0000000000000000e+00 0.0000000000000000e+00
1.9245974105787331e+14 0.0000000000000000e+00 0.0000000000000000e+00
1.9246474261039562e+14 0.0000000000000000e+00 0.0000000000000000e+00
1.9246974416291791e+14 0.0000000000000000e+00 0.0000000000000000e+00
1.9247474571544019e+14 0.0000000000000000e+00 0.0000000000000000e+00
1.9247974726796250e+14 0.0000000000000000e+00 0.0000000000000000e+00
1.9248474882048478e+14 0.0000000000000000e+00 0.0000000000000000e+00
1.9248975037300709e+14 0.0000000000000000e+00 0.0000000000000000e+00
1.9249475192552938e+14 0.0000000000000000e+00 0.0000000000000000e+00
1.9249975347805166e+14 0.0000000000000000e+00 0.0000000000000000e+00
1.9250475503057397e+14 0.0000000000000000e+00 0.0000000000000000e+00
1.9250975658309625e+14 0.0000000000000000e+00 0.0000000000000000e+00
1.9251475813561856e+14 0.0000000000000000e+00 0.0000000000000000e+00
1.9251975968814084e+14 0.0000000000000000e+00 0.0000000000000000e+00
1.9252476124066312e+14 0.0000000000000000e+00 0.0000000000000000e+00
1.9252976279318544e+14 0.0000000000000000e+00 0.0000000000000000e+00
1.9253476434570772e+14 0.0000000000000000e+00 0.0000000000000000e+00
1.9253976589823003e+14 0.0000000000000000e+00 0.0000000000000000e+00
1.9254476745075231e+14 0.0000000000000000e+00 0.0000000000000000e+00
1.9254976900327462e+14 0.0000000000000000e+00 0.0000000000000000e+00
1.9255477055579691e+14 0.0000000000000000e+00 0.0000000000000000e+00
1.9255977210831919e+14 0.0000000000000000e+00 0.0000000000000000e+00
1.9256477366084150e+14 0.0000000000000000e+00 0.0000000000000000e+00
1.9256977521336378e+14 0.0000000000000000e+00 0.0000000000000000e+00
1.9257477676588609e+14 0.0000000000000000e+00 0.0000000000000000e+00
1.9257977831840838e+14 0.0000000000000000e+00 0.0000000000000000e+00
1.9258477987093066e+14 0.0000000000000000e+00 0.0000000000000000e+00
1.9258978142345297e+14 0.0000000000000000e+00 0.0000000000000000e+00
1.9259478297597525e+14 0.0000000000000000e+00 0.0000000000000000e+00
1.9259978452849756e+14 0.0000000000000000e+00 0.0000000000000000e+00
1.9260478608101984e+14 0.0000000000000000e+00 0.0000000000000000e+00
1.9260978763354212e+14 0.0000000000000000e+00 0.0000000000000000e+00
1.9261478918606444e+14 0.0000000000000000e+00 0.0000000000000000e+00
1.9261979073858672e+14 0.0000000000000000e+00 0.0000000000000000e+00
1.9262479229110903e+14 0.0000000000000000e+00 0.0000000000000000e+00
1.9262979384363131e+14 0.0000000000000000e+00 0.0000000000000000e+00
1.9263479539615359e+14 0.0000000000000000e+00 0.0000000000000000e+00
1.9263979694867591e+14 0.0000000000000000e+00 0.0000000000000000e+00
1.9264479850119819e+14 0.0000000000000000e+00 0.0000000000000000e+00
1.9264980005372050e+14 0.0000000000000000e+00 0.0000000000000000e+00
1.9265480160624278e+14 0.0000000000000000e+00 0.0000000000000000e+00
1.9265980315876506e+14 0.0000000000000000e+00 0.0000000000000000e+00
1.9266480471128738e+14 0.0000000000000000e+00 0.0000000000000000e+00
1.9266980626380966e+14 0.0000000000000000e+00 0.0000000000000000e+00
1.9267480781633197e+14 0.0000000000000000e+00 0.0000000000000000e+00
1.9267980936885425e+14 0.0000000000000000e+00 0.0000000000000000e+00
1.9268481092137653e+14 0.0000000000000000e+00 0.0000000000000000e+00
1.9268981247389884e+14 0.0000000000000000e+00 0.0000000000000000e+00
1.9269481402642112e+14 0.0000000000000000e+00 0.0000000000000000e+00
1.9269981557894344e+14 0.0000000000000000e+00 0.0000000000000000e+00
1.9270481713146572e+14 0.0000000000000000e+00 0.0000000000000000e+00
1.9270981868398803e+14 0.0000000000000000e+00 0.0000000000000000e+00
1.9271482023651031e+14 0.0000000000000000e+00 0.0000000000000000e+00
1.9271982178903259e+14 0.0000000000000000e+00 0.0000000000000000e+00
1.9272482334155491e+14 0.0000000000000000e+00 0.0000000000000000e+00
1.9272982489407719e+14 0.0000000000000000e+00 0.0000000000000000e+00
1.9273482644659950e+14 0.0000000000000000e+00 0.0000000000000000e+00
1.9273982799912178e+14 0.0000000000000000e+00 0.0000000000000000e+00
1.9274482955164406e+14 0.0000000000000000e+00 0.0000000000000000e+00
1.9274983110416638e+14 0.0000000000000000e+00 0.0000000000000000e+00
1.9275483265668866e+14 0.0000000000000000e+00 0.0000000000000000e+00
1.9275983420921097e+14 0.0000000000000000e+00 0.0000000000000000e+00
1.9276483576173325e+14 0.0000000000000000e+00 0.0000000000000000e+00
1.9276983731425553e+14 0.0000000000000000e+00 0.0000000000000000e+00
1.9277483886677784e+14 0.0000000000000000e+00 0.0000000000000000e+00
1.9277984041930012e+14 0.0000000000000000e+00 0.0000000000000000e+00
1.9278484197182244e+14 0.0000000000000000e+00 0.0000000000000000e+00
1.9278984352434472e+14 0.0000000000000000e+00 0.0000000000000000e+00
1.9279484507686700e+14 0.0000000000000000e+00 0.0000000000000000e+00
1.9279984662938931e+14 0.0000000000000000e+00 0.0000000000000000e+00
1.9280484818191159e+14 0.0000000000000000e+00 0.0000000000000000e+00
1.9280984973443391e+14 0.0000000000000000e+00 0.0000000000000000e+00
1.9281485128695619e+14 0.0000000000000000e+00 0.0000000000000000e+00
1.9281985283947847e+14 0.0000000000000000e+00 0.0000000000000000e+00
1.9282485439200078e+14 0.0000000000000000e+00 0.0000000000000000e+00
1.9282985594452306e+14 0.0000000000000000e+00 0.0000000000000000e+00
1.9283485749704538e+14 0.0000000000000000e+00 0.0000000000000000e+00
1.9283985904956766e+14 0.0000000000000000e+00 0.0000000000000000e+00
1.9284486060208997e+14 0.0000000000000000e+00 0.0000000000000000e+00
1.9284986215461225e+14 0.0000000000000000e+00 0.0000000000000000e+00
1.9285486370713453e+14 0.0000000000000000e+00 0.0000000000000000e+00
1.9285986525965684e+14 0.0000000000000000e+00 0.0000000000000000e+00
1.9286486681217912e+14 0.0000000000000000e+00 0.0000000000000000e+00
1.9286986836470144e+14 0.0000000000000000e+00 0.0000000000000000e+00
1.9287486991722372e+14 0.0000000000000000e+00 0.0000000000000000e+00
1.9287987146974600e+14 0.0000000000000000e+00 0.0000000000000000e+00
1.9288487302226831e+14 0.0000000000000000e+00 0.0000000000000000e+00
1.9288987457479059e+14 0.0000000000000000e+00 0.0000000000000000e+00
1.9289487612731291e+14 0.0000000000000000e+00 0.0000000000000000e+00
1.9289987767983519e+14 0.0000000000000000e+00 0.0000000000000000e+00
1.9290487923235747e+14 0.0000000000000000e+00 0.0000000000000000e+00
1.9290988078487978e+14 0.0000000000000000e+00 0.0000000000000000e+00
1.9291488233740206e+14 0.0000000000000000e+00 0.0000000000000000e+00
1.9291988388992438e+14 0.0000000000000000e+00 0.0000000000000000e+00
1.9292488544244666e+14 0.0000000000000000e+00 0.0000000000000000e+00
1.9292988699496894e+14 0.0000000000000000e+00 0.0000000000000000e+00
1.9293488854749125e+14 0.0000000000000000e+00 0.0000000000000000e+00
1.9293989010001353e+14 0.0000000000000000e+00 0.0000000000000000e+00
1.9294489165253584e+14 0.0000000000000000e+00 0.0000000000000000e+00
1.9294989320505812e+14 0.0000000000000000e+00 0.0000000000000000e+00
1.9295489475758041e+14 0.0000000000000000e+00 0.0000000000000000e+00
1.9295989631010272e+14 0.0000000000000000e+00 0.0000000000000000e+00
1.9296489786262500e+14 0.0000000000000000e+00 0.0000000000000000e+00
1.9296989941514731e+14 0.0000000000000000e+00 0.0000000000000000e+00
1.9297490096766959e+14 0.0000000000000000e+00 0.0000000000000000e+00
1.9297990252019188e+14 0.0000000000000000e+00 0.0000000000000000e+00
1.9298490407271419e+14 0.0000000000000000e+00 0.0000000000000000e+00
1.9298990562523647e+14 0.0000000000000000e+00 0.0000000000000000e+00
1.9299490717775878e+14 0.0000000000000000e+00 0.0000000000000000e+00
1.9299990873028106e+14 0.0000000000000000e+00 0.0000000000000000e+00
1.9300491028280338e+14 0.0000000000000000e+00 0.0000000000000000e+00
1.9300991183532566e+14 0.0000000000000000e+00 0.0000000000000000e+00
1.9301491338784794e+14 0.0000000000000000e+00 0.0000000000000000e+00
1.9301991494037025e+14 0.0000000000000000e+00 0.0000000000000000e+00
1.9302491649289253e+14 0.0000000000000000e+00 0.0000000000000000e+00
1.9302991804541484e+14 0.0000000000000000e+00 0.0000000000000000e+00
1.9303491959793712e+14 0.0000000000000000e+00 0.0000000000000000e+00
1.9303992115045941e+14 0.0000000000000000e+00 0.0000000000000000e+00
1.9304492270298172e+14 0.0000000000000000e+00 0.0000000000000000e+00
1.9304992425550400e+14 0.0000000000000000e+00 0.0000000000000000e+00
1.9305492580802631e+14 0.0000000000000000e+00 0.0000000000000000e+00
1.9305992736054859e+14 0.0000000000000000e+00 0.0000000000000000e+00
1.9306492891307088e+14 0.0000000000000000e+00 0.0000000000000000e+00
1.9306993046559319e+14 0.0000000000000000e+00 0.0000000000000000e+00
1.9307493201811547e+14 0.0000000000000000e+00 0.0000000000000000e+00
1.9307993357063778e+14 0.0000000000000000e+00 0.0000000000000000e+00
1.9308493512316006e+14 0.0000000000000000e+00 0.0000000000000000e+00
1.9308993667568234e+14 0.0000000000000000e+00 0.0000000000000000e+00
1.9309493822820466e+14 0.0000000000000000e+00 0.0000000000000000e+00
1.9309993978072694e+14 0.0000000000000000e+00 0.0000000000000000e+00
1.9310494133324925e+14 0.0000000000000000e+00 0.0000000000000000e+00
1.9310994288577153e+14 0.0000000000000000e+00 0.0000000000000000e+00
1.9311494443829381e+14 0.0000000000000000e+00 0.0000000000000000e+00
1.9311994599081612e+14 0.0000000000000000e+00 0.0000000000000000e+00
1.9312494754333841e+14 0.0000000000000000e+00 0.0000000000000000e+00
1.9312994909586072e+14 0.0000000000000000e+00 0.0000000000000000e+00
1.9313495064838300e+14 0.0000000000000000e+00 0.0000000000000000e+00
1.9313995220090531e+14 0.0000000000000000e+00 0.0000000000000000e+00
1.9314495375342759e+14 0.0000000000000000e+00 0.0000000000000000e+00
1.9314995530594988e+14 0.0000000000000000e+00 0.0000000000000000e+00
1.9315495685847219e+14 0.0000000000000000e+00 0.0000000000000000e+00
1.9315995841099447e+14 0.0000000000000000e+00 0.0000000000000000e+00
1.9316495996351678e+14 0.0000000000000000e+00 0.0000000000000000e+00
1.9316996151603906e+14 0.0000000000000000e+00 0.0000000000000000e+00
1.9317496306856134e+14 0.0000000000000000e+00 0.0000000000000000e+00
1.9317996462108366e+14 0.0000000000000000e+00 0.0000000000000000e+00
1.9318496617360594e+14 0.0000000000000000e+00 0.0000000000000000e+00
1.9318996772612825e+14 0.0000000000000000e+00 0.0000000000000000e+00
1.9319496927865053e+14 0.0000000000000000e+00 0.0000000000000000e+00
1.9319997083117281e+14 0.0000000000000000e+00 0.0000000000000000e+00
1.9320497238369512e+14 0.0000000000000000e+00 0.0000000000000000e+00
1.9320997393621741e+14 0.0000000000000000e+00 0.0000000000000000e+00
1.9321497548873972e+14 0.0000000000000000e+00 0.0000000000000000e+00
1.9321997704126200e+14 0.0000000000000000e+00 0.0000000000000000e+00
1.9322497859378428e+14 0.0000000000000000e+00 0.0000000000000000e+00
1.9322998014630659e+14 0.0000000000000000e+00 0.0000000000000000e+00
1.9323498169882888e+14 0.0000000000000000e+00 0.0000000000000000e+00
1.9323998325135119e+14 0.0000000000000000e+00 0.0000000000000000e+00
1.9324498480387347e+14 0.0000000000000000e+00 0.0000000000000000e+00
1.9324998635639575e+14 0.0000000000000000e+00 0.0000000000000000e+00
1.9325498790891806e+14 0.0000000000000000e+00 0.0000000000000000e+00
1.9325998946144034e+14 0.0000000000000000e+00 0.0000000000000000e+00
1.9326499101396266e+14 0.0000000000000000e+00 0.0000000000000000e+00
1.9326999256648494e+14 0.0000000000000000e+00 0.0000000000000000e+00
1.9327499411900722e+14 0.0000000000000000e+00 0.0000000000000000e+00
1.9327999567152953e+14 0.0000000000000000e+00 0.0000000000000000e+00
1.9328499722405181e+14 0.0000000000000000e+00 0.0000000000000000e+00
1.9328999877657412e+14 0.0000000000000000e+00 0.0000000000000000e+00
1.9329500032909641e+14 0.0000000000000000e+00 0.0000000000000000e+00
1.9330000188161872e+14 0.0000000000000000e+00 0.0000000000000000e+00
1.9330500343414100e+14 0.0000000000000000e+00 0.0000000000000000e+00
1.9331000498666328e+14 0.0000000000000000e+00 0.0000000000000000e+00
1.9331500653918559e+14 0.0000000000000000e+00 0.0000000000000000e+00
1.9332000809170788e+14 0.0000000000000000e+00 0.0000000000000000e+00
1.9332500964423019e+14 0.0000000000000000e+00 0.0000000000000000e+00
1.9333001119675247e+14 0.0000000000000000e+00 0.0000000000000000e+00
1.9333501274927475e+14 0.0000000000000000e+00 0.0000000000000000e+00
1.9334001430179706e+14 0.0000000000000000e+00 0.0000000000000000e+00
1.9334501585431934e+14 0.0000000000000000e+00 0.0000000000000000e+00
1.9335001740684166e+14 0.0000000000000000e+00 0.0000000000000000e+00
1.9335501895936394e+14 0.0000000000000000e+00 0.0000000000000000e+00
1.9336002051188622e+14 0.0000000000000000e+00 0.0000000000000000e+00
1.9336502206440853e+14 0.0000000000000000e+00 0.0000000000000000e+00
1.9337002361693081e+14 0.0000000000000000e+00 0.0000000000000000e+00
1.9337502516945312e+14 0.0000000000000000e+00 0.0000000000000000e+00
1.9338002672197541e+14 0.0000000000000000e+00 0.0000000000000000e+00
1.9338502827449769e+14 0.0000000000000000e+00 0.0000000000000000e+00
1.9339002982702000e+14 0.0000000000000000e+00 0.0000000000000000e+00
1.9339503137954228e+14 0.0000000000000000e+00 0.0000000000000000e+00
1.9340003293206459e+14 0.0000000000000000e+00 0.0000000000000000e+00
1.9340503448458688e+14 0.0000000000000000e+00 0.0000000000000000e+00
1.9341003603710916e+14 0.0000000000000000e+00 0.0000000000000000e+00
1.9341503758963147e+14 0.0000000000000000e+00 0.0000000000000000e+00
1.9342003914215375e+14 0.0000000000000000e+00 0.0000000000000000e+00
1.9342504069467606e+14 0.0000000000000000e+00 0.0000000000000000e+00
1.9343004224719834e+14 0.0000000000000000e+00 0.0000000000000000e+00
1.9343504379972066e+14 0.0000000000000000e+00 0.0000000000000000e+00
1.9344004535224294e+14 0.0000000000000000e+00 0.0000000000000000e+00
1.9344504690476522e+14 0.0000000000000000e+00 0.0000000000000000e+00
1.9345004845728753e+14 0.0000000000000000e+00 0.0000000000000000e+00
1.9345505000980981e+14 0.0000000000000000e+00 0.0000000000000000e+00
1.9346005156233212e+14 0.0000000000000000e+00 0.0000000000000000e+00
1.9346505311485441e+14 0.0000000000000000e+00 0.0000000000000000e+00
1.9347005466737669e+14 0.0000000000000000e+00 0.0000000000000000e+00
1.9347505621989900e+14 0.0000000000000000e+00 0.0000000000000000e+00
1.9348005777242128e+14 0.0000000000000000e+00 0.0000000000000000e+00
1.9348505932494359e+14 0.0000000000000000e+00 0.0000000000000000e+00
1.9349006087746588e+14 0.0000000000000000e+00 0.0000000000000000e+00
1.9349506242998816e+14 0.0000000000000000e+00 0.0000000000000000e+00
1.9350006398251047e+14 0.0000000000000000e+00 0.0000000000000000e+00
1.9350506553503275e+14 0.0000000000000000e+00 0.0000000000000000e+00
1.9351006708755506e+14 0.0000000000000000e+00 0.0000000000000000e+00
1.9351506864007734e+14 0.0000000000000000e+00 0.0000000000000000e+00
1.9352007019259962e+14 0.0000000000000000e+00 0.0000000000000000e+00
1.9352507174512194e+14 0.0000000000000000e+00 0.0000000000000000e+00
1.9353007329764422e+14 0.0000000000000000e+00 0.0000000000000000e+00
1.9353507485016653e+14 0.0000000000000000e+00 0.0000000000000000e+00
1.9354007640268881e+14 0.0000000000000000e+00 0.0000000000000000e+00
1.9354507795521109e+14 0.0000000000000000e+00 0.0000000000000000e+00
1.9355007950773341e+14 0.0000000000000000e+00 0.0000000000000000e+00
1.9355508106025569e+14 0.0000000000000000e+00 0.0000000000000000e+00
1.9356008261277800e+14 0.0000000000000000e+00 0.0000000000000000e+00
1.9356508416530028e+14 0.0000000000000000e+00 0.0000000000000000e+00
1.9357008571782256e+14 0.0000000000000000e+00 0.0000000000000000e+00
1.9357508727034488e+14 0.0000000000000000e+00 0.0000000000000000e+00
1.9358008882286716e+14 0.0000000000000000e+00 0.0000000000000000e+00
1.9358509037538947e+14 0.0000000000000000e+00 0.0000000000000000e+00
1.9359009192791175e+14 0.0000000000000000e+00 0.0000000000000000e+00
1.9359509348043406e+14 0.0000000000000000e+00 0.0000000000000000e+00
1.9360009503295634e+14 0.0000000000000000e+00 0.0000000000000000e+00
1.9360509658547862e+14 0.0000000000000000e+00 0.0000000000000000e+00
1.9361009813800094e+14 0.0000000000000000e+00 0.0000000000000000e+00
1.9361509969052322e+14 0.0000000000000000e+00 0.0000000000000000e+00
1.9362010124304553e+14 0.0000000000000000e+00 0.0000000000000000e+00
1.9362510279556781e+14 0.0000000000000000e+00 0.0000000000000000e+00
1.9363010434809009e+14 0.0000000000000000e+00 0.0000000000000000e+00
1.9363510590061241e+14 0.0000000000000000e+00 0.0000000000000000e+00
1.9364010745313469e+14 0.0000000000000000e+00 0.0000000000000000e+00
1.9364510900565700e+14 0.0000000000000000e+00 0.0000000000000000e+00
1.9365011055817928e+14 0.0000000000000000e+00 0.0000000000000000e+00
1.9365511211070156e+14 0.0000000000000000e+00 0.0000000000000000e+00
1.9366011366322388e+14 0.0000000000000000e+00 0.0000000000000000e+00
1.9366511521574616e+14 0.0000000000000000e+00 0.0000000000000000e+00
1.9367011676826847e+14 0.0000000000000000e+00 0.0000000000000000e+00
1.9367511832079075e+14 0.0000000000000000e+00 0.0000000000000000e+00
1.9368011987331303e+14 0.0000000000000000e+00 0.0000000000000000e+00
1.9368512142583534e+14 0.0000000000000000e+00 0.0000000000000000e+00
1.9369012297835762e+14 0.0000000000000000e+00 0.0000000000000000e+00
1.9369512453087994e+14 0.0000000000000000e+00 0.0000000000000000e+00
1.9370012608340222e+14 0.0000000000000000e+00 0.0000000000000000e+00
1.9370512763592450e+14 0.0000000000000000e+00 0.0000000000000000e+00
1.9371012918844681e+14 0.0000000000000000e+00 0.0000000000000000e+00
1.9371513074096909e+14 0.0000000000000000e+00 0.0000000000000000e+00
1.9372013229349141e+14 0.0000000000000000e+00 0.0000000000000000e+00
1.9372513384601369e+14 0.0000000000000000e+00 0.0000000000000000e+00
1.9373013539853600e+14 0.0000000000000000e+00 0.0000000000000000e+00
1.9373513695105828e+14 0.0000000000000000e+00 0.0000000000000000e+00
1.9374013850358056e+14 0.0000000000000000e+00 0.0000000000000000e+00
1.9374514005610288e+14 0.0000000000000000e+00 0.0000000000000000e+00
1.9375014160862516e+14 0.0000000000000000e+00 0.0000000000000000e+00
1.9375514316114747e+14 0.0000000000000000e+00 0.0000000000000000e+00
1.9376014471366975e+14 0.0000000000000000e+00 0.0000000000000000e+00
1.9376514626619203e+14 0.0000000000000000e+00 0.0000000000000000e+00
1.9377014781871434e+14 0.0000000000000000e+00 0.0000000000000000e+00
1.9377514937123662e+14 0.0000000000000000e+00 0.0000000000000000e+00
1.9378015092375894e+14 0.0000000000000000e+00 0.0000000000000000e+00
1.9378515247628122e+14 0.0000000000000000e+00 0.0000000000000000e+00
1.9379015402880350e+14 0.0000000000000000e+00 0.0000000000000000e+00
1.9379515558132581e+14 0.0000000000000000e+00 0.0000000000000000e+00
1.9380015713384809e+14 0.0000000000000000e+00 0.0000000000000000e+00
1.9380515868637041e+14 0.0000000000000000e+00 0.0000000000000000e+00
1.9381016023889269e+14 0.0000000000000000e+00 0.0000000000000000e+00
1.9381516179141497e+14 0.0000000000000000e+00 0.0000000000000000e+00
1.9382016334393728e+14 0.0000000000000000e+00 0.0000000000000000e+00
1.9382516489645956e+14 0.0000000000000000e+00 0.0000000000000000e+00
1.9383016644898188e+14 0.0000000000000000e+00 0.0000000000000000e+00
1.9383516800150416e+14 0.0000000000000000e+00 0.0000000000000000e+00
1.9384016955402644e+14 0.0000000000000000e+00 0.0000000000000000e+00
1.9384517110654875e+14 0.0000000000000000e+00 0.0000000000000000e+00
1.9385017265907103e+14 0.0000000000000000e+00 0.0000000000000000e+00
1.9385517421159334e+14 0.0000000000000000e+00 0.0000000000000000e+00
1.9386017576411562e+14 0.0000000000000000e+00 0.0000000000000000e+00
1.9386517731663794e+14 0.0000000000000000e+00 0.0000000000000000e+00
1.9387017886916022e+14 0.0000000000000000e+00 0.0000000000000000e+00
1.9387518042168250e+14 0.0000000000000000e+00 0.0000000000000000e+00
1.9388018197420481e+14 0.0000000000000000e+00 0.0000000000000000e+00
1.9388518352672709e+14 0.0000000000000000e+00 0.0000000000000000e+00
1.9389018507924941e+14 0.0000000000000000e+00 0.0000000000000000e+00
1.9389518663177169e+14 0.0000000000000000e+00 0.0000000000000000e+00
1.9390018818429397e+14 0.0000000000000000e+00 0.0000000000000000e+00
1.9390518973681628e+14 0.0000000000000000e+00 0.0000000000000000e+00
1.9391019128933856e+14 0.0000000000000000e+00 0.0000000000000000e+00
1.9391519284186088e+14 0.0000000000000000e+00 0.0000000000000000e+00
1.9392019439438316e+14 0.0000000000000000e+00 0.0000000000000000e+00
1.9392519594690544e+14 0.0000000000000000e+00 0.0000000000000000e+00
1.9393019749942775e+14 0.0000000000000000e+00 0.0000000000000000e+00
1.9393519905195003e+14 0.0000000000000000e+00 0.0000000000000000e+00
1.9394020060447234e+14 0.0000000000000000e+00 0.0000000000000000e+00
1.9394520215699462e+14 0.0000000000000000e+00 0.0000000000000000e+00
1.9395020370951691e+14 0.0000000000000000e+00 0.0000000000000000e+00
1.9395520526203922e+14 0.0000000000000000e+00 0.0000000000000000e+00
1.9396020681456150e+14 0.0000000000000000e+00 0.0000000000000000e+00
1.9396520836708381e+14 0.0000000000000000e+00 0.0000000000000000e+00
1.9397020991960609e+14 0.0000000000000000e+00 0.0000000000000000e+00
1.9397521147212838e+14 0.0000000000000000e+00 0.0000000000000000e+00
1.9398021302465069e+14 0.0000000000000000e+00 0.0000000000000000e+00
1.9398521457717297e+14 0.0000000000000000e+00 0.0000000000000000e+00
1.9399021612969528e+14 0.0000000000000000e+00 0.0000000000000000e+00
1.9399521768221756e+14 0.0000000000000000e+00 0.0000000000000000e+00
1.9400021923473984e+14 0.0000000000000000e+00 0.0000000000000000e+00
1.9400522078726216e+14 0.0000000000000000e+00 0.0000000000000000e+00
1.9401022233978444e+14 0.0000000000000000e+00 0.0000000000000000e+00
1.9401522389230675e+14 0.0000000000000000e+00 0.0000000000000000e+00
1.9402022544482903e+14 0.0000000000000000e+00 0.0000000000000000e+00
1.9402522699735134e+14 0.0000000000000000e+00 0.0000000000000000e+00
1.9403022854987362e+14 0.0000000000000000e+00 0.0000000000000000e+00
1.9403523010239591e+14 0.0000000000000000e+00 0.0000000000000000e+00
1.9404023165491822e+14 0.0000000000000000e+00 0.0000000000000000e+00
1.9404523320744050e+14 0.0000000000000000e+00 0.0000000000000000e+00
1.9405023475996281e+14 0.0000000000000000e+00 0.0000000000000000e+00
1.9405523631248509e+14 0.0000000000000000e+00 0.0000000000000000e+00
1.9406023786500738e+14 0.0000000000000000e+00 0.0000000000000000e+00
1.9406523941752969e+14 0.0000000000000000e+00 0.0000000000000000e+00
1.9407024097005197e+14 0.0000000000000000e+00 0.0000000000000000e+00
1.9407524252257428e+14 0.0000000000000000e+00 0.0000000000000000e+00
1.9408024407509656e+14 0.0000000000000000e+00 0.0000000000000000e+00
1.9408524562761884e+14 0.0000000000000000e+00 0.0000000000000000e+00
1.9409024718014116e+14 0.0000000000000000e+00 0.0000000000000000e+00
1.9409524873266344e+14 0.0000000000000000e+00 0.0000000000000000e+00
1.9410025028518575e+14 0.0000000000000000e+00 0.0000000000000000e+00
1.9410525183770803e+14 0.0000000000000000e+00 0.0000000000000000e+00
1.9411025339023031e+14 0.0000000000000000e+00 0.0000000000000000e+00
1.9411525494275262e+14 0.0000000000000000e+00 0.0000000000000000e+00
1.9412025649527491e+14 0.0000000000000000e+00 0.0000000000000000e+00
1.9412525804779722e+14 0.0000000000000000e+00 0.0000000000000000e+00
1.9413025960031950e+14 0.0000000000000000e+00 0.0000000000000000e+00
1.9413526115284178e+14 0.0000000000000000e+00 0.0000000000000000e+00
1.9414026270536409e+14 0.0000000000000000e+00 0.0000000000000000e+00
1.9414526425788638e+14 0.0000000000000000e+00 0.0000000000000000e+00
1.9415026581040869e+14 0.0000000000000000e+00 0.0000000000000000e+00
1.9415526736293097e+14 0.0000000000000000e+00 0.0000000000000000e+00
1.9416026891545325e+14 0.0000000000000000e+00 0.0000000000000000e+00
1.9416527046797556e+14 0.0000000000000000e+00 0.0000000000000000e+00
1.9417027202049784e+14 0.0000000000000000e+00 0.0000000000000000e+00
1.9417527357302016e+14 0.0000000000000000e+00 0.0000000000000000e+00
1.9418027512554244e+14 0.0000000000000000e+00 0.0000000000000000e+00
1.9418527667806475e+14 0.0000000000000000e+00 0.0000000000000000e+00
1.9419027823058703e+14 0.0000000000000000e+00 0.0000000000000000e+00
1.9419527978310931e+14 0.0000000000000000e+00 0.0000000000000000e+00
1.9420028133563162e+14 0.0000000000000000e+00 0.0000000000000000e+00
1.9420528288815391e+14 0.0000000000000000e+00 0.0000000000000000e+00
1.9421028444067622e+14 0.0000000000000000e+00 0.0000000000000000e+00
1.9421528599319850e+14 0.0000000000000000e+00 0.0000000000000000e+00
1.9422028754572078e+14 0.0000000000000000e+00 0.0000000000000000e+00
1.9422528909824309e+14 0.0000000000000000e+00 0.0000000000000000e+00
1.9423029065076538e+14 0.0000000000000000e+00 0.0000000000000000e+00
1.9423529220328769e+14 0.0000000000000000e+00 0.0000000000000000e+00
1.9424029375580997e+14 0.0000000000000000e+00 0.0000000000000000e+00
1.9424529530833225e+14 0.0000000000000000e+00 0.0000000000000000e+00
1.9425029686085456e+14 0.0000000000000000e+00 0.0000000000000000e+00
1.9425529841337684e+14 0.0000000000000000e+00 0.0000000000000000e+00
1.9426029996589916e+14 0.0000000000000000e+00 0.0000000000000000e+00
1.9426530151842144e+14 0.0000000000000000e+00 0.0000000000000000e+00
1.9427030307094372e+14 0.0000000000000000e+00 0.0000000000000000e+00
1.9427530462346603e+14 0.0000000000000000e+00 0.0000000000000000e+00
1.9428030617598831e+14 0.0000000000000000e+00 0.0000000000000000e+00
1.9428530772851062e+14 0.0000000000000000e+00 0.0000000000000000e+00
1.9429030928103291e+14 0.0000000000000000e+00 0.0000000000000000e+00
1.9429531083355519e+14 0.0000000000000000e+00 0.0000000000000000e+00
1.9430031238607750e+14 0.0000000000000000e+00 0.0000000000000000e+00
1.9430531393859978e+14 0.0000000000000000e+00 0.0000000000000000e+00
1.9431031549112209e+14 0.0000000000000000e+00 0.0000000000000000e+00
1.9431531704364438e+14 0.0000000000000000e+00 0.0000000000000000e+00
1.9432031859616669e+14 0.0000000000000000e+00 0.0000000000000000e+00
1.9432532014868897e+14 0.0000000000000000e+00 0.0000000000000000e+00
1.9433032170121125e+14 0.0000000000000000e+00 0.0000000000000000e+00
1.9433532325373356e+14 0.0000000000000000e+00 0.0000000000000000e+00
1.9434032480625584e+14 0.0000000000000000e+00 0.0000000000000000e+00
1.9434532635877816e+14 0.0000000000000000e+00 0.0000000000000000e+00
1.9435032791130044e+14 0.0000000000000000e+00 0.0000000000000000e+00
1.9435532946382272e+14 0.0000000000000000e+00 0.0000000000000000e+00
1.9436033101634503e+14 0.0000000000000000e+00 0.0000000000000000e+00
1.9436533256886731e+14 0.0000000000000000e+00 0.0000000000000000e+00
1.9437033412138962e+14 0.0000000000000000e+00 0.0000000000000000e+00
1.9437533567391191e+14 0.0000000000000000e+00 0.0000000000000000e+00
1.9438033722643419e+14 0.0000000000000000e+00 0.0000000000000000e+00
1.9438533877895650e+14 0.0000000000000000e+00 0.0000000000000000e+00
1.9439034033147878e+14 0.0000000000000000e+00 0.0000000000000000e+00
1.9439534188400109e+14 0.0000000000000000e+00 0.0000000000000000e+00
1.9440034343652338e+14 0.0000000000000000e+00 0.0000000000000000e+00
1.9440534498904566e+14 0.0000000000000000e+00 0.0000000000000000e+00
1.9441034654156797e+14 0.0000000000000000e+00 0.0000000000000000e+00
1.9441534809409025e+14 0.0000000000000000e+00 0.0000000000000000e+00
1.9442034964661256e+14 0.0000000000000000e+00 0.0000000000000000e+00
1.9442535119913484e+14 0.0000000000000000e+00 0.0000000000000000e+00
1.9443035275165712e+14 0.0000000000000000e+00 0.0000000000000000e+00
1.9443535430417944e+14 0.0000000000000000e+00 0.0000000000000000e+00
1.9444035585670172e+14 0.0000000000000000e+00 0.0000000000000000e+00
1.9444535740922403e+14 0.0000000000000000e+00 0.0000000000000000e+00
1.9445035896174631e+14 0.0000000000000000e+00 0.0000000000000000e+00
1.9445536051426862e+14 0.0000000000000000e+00 0.0000000000000000e+00
1.9446036206679091e+14 0.0000000000000000e+00 0.0000000000000000e+00
1.9446536361931319e+14 0.0000000000000000e+00 0.0000000000000000e+00
1.9447036517183550e+14 0.0000000000000000e+00 0.0000000000000000e+00
1.9447536672435778e+14 0.0000000000000000e+00 0.0000000000000000e+00
1.9448036827688009e+14 0.0000000000000000e+00 0.0000000000000000e+00
1.9448536982940238e+14 0.0000000000000000e+00 0.0000000000000000e+00
1.9449037138192466e+14 0.0000000000000000e+00 0.0000000000000000e+00
1.9449537293444697e+14 0.0000000000000000e+00 0.0000000000000000e+00
1.9450037448696925e+14 0.0000000000000000e+00 0.0000000000000000e+00
1.9450537603949156e+14 0.0000000000000000e+00 0.0000000000000000e+00
1.9451037759201384e+14 0.0000000000000000e+00 0.0000000000000000e+00
1.9451537914453612e+14 0.0000000000000000e+00 0.0000000000000000e+00
1.9452038069705844e+14 0.0000000000000000e+00 0.0000000000000000e+00
1.9452538224958072e+14 0.0000000000000000e+00 0.0000000000000000e+00
1.9453038380210303e+14 0.0000000000000000e+00 0.0000000000000000e+00
1.9453538535462531e+14 0.0000000000000000e+00 0.0000000000000000e+00
1.9454038690714759e+14 0.0000000000000000e+00 0.0000000000000000e+00
1.9454538845966991e+14 0.0000000000000000e+00 0.0000000000000000e+00
1.9455039001219219e+14 0.0000000000000000e+00 0.0000000000000000e+00
1.9455539156471450e+14 0.0000000000000000e+00 0.0000000000000000e+00
1.9456039311723678e+14 0.0000000000000000e+00 0.0000000000000000e+00
1.9456539466975906e+14 0.0000000000000000e+00 0.0000000000000000e+00
1.9457039622228138e+14 0.0000000000000000e+00 0.0000000000000000e+00
1.9457539777480366e+14 0.0000000000000000e+00 0.0000000000000000e+00
1.9458039932732597e+14 0.0000000000000000e+00 0.0000000000000000e+00
1.9458540087984825e+14 0.0000000000000000e+00 0.0000000000000000e+00
1.9459040243237053e+14 0.0000000000000000e+00 0.0000000000000000e+00
1.9459540398489284e+14 0.0000000000000000e+00 0.0000000000000000e+00
1.9460040553741512e+14 0.0000000000000000e+00 0.0000000000000000e+00
1.9460540708993744e+14 0.0000000000000000e+00 0.0000000000000000e+00
1.9461040864245972e+14 0.0000000000000000e+00 0.0000000000000000e+00
1.9461541019498203e+14 0.0000000000000000e+00 0.0000000000000000e+00
1.9462041174750431e+14 0.0000000000000000e+00 0.0000000000000000e+00
1.9462541330002659e+14 0.0000000000000000e+00 0.0000000000000000e+00
1.9463041485254891e+14 0.0000000000000000e+00 0.0000000000000000e+00
1.9463541640507119e+14 0.0000000000000000e+00 0.0000000000000000e+00
1.9464041795759350e+14 0.0000000000000000e+00 0.0000000000000000e+00
1.9464541951011578e+14 0.0000000000000000e+00 0.0000000000000000e+00
1.9465042106263806e+14 0.0000000000000000e+00 0.0000000000000000e+00
1.9465542261516038e+14 0.0000000000000000e+00 0.0000000000000000e+00
1.9466042416768266e+14 0.0000000000000000e+00 0.0000000000000000e+00
1.9466542572020497e+14 0.0000000000000000e+00 0.0000000000000000e+00
1.9467042727272725e+14 0.0000000000000000e+00 0.0000000000000000e+00
("in1","mode 1",1,"out2",1,"transmission")
(500, 3)
1.9217465256410256e+14 0.0000000000000000e+00 0.0000000000000000e+00
1.9217965411662484e+14 0.0000000000000000e+00 0.0000000000000000e+00
1.9218465566914716e+14 0.0000000000000000e+00 0.0000000000000000e+00
1.9218965722166944e+14 0.0000000000000000e+00 0.0000000000000000e+00
1.9219465877419175e+14 0.0000000000000000e+00 0.0000000000000000e+00
1.9219966032671403e+14 0.0000000000000000e+00 0.0000000000000000e+00
1.9220466187923631e+14 0.0000000000000000e+00 0.0000000000000000e+00
1.9220966343175862e+14 0.0000000000000000e+00 0.0000000000000000e+00
1.9221466498428091e+14 0.0000000000000000e+00 0.0000000000000000e+00
1.9221966653680322e+14 0.0000000000000000e+00 0.0000000000000000e+00
1.9222466808932550e+14 0.0000000000000000e+00 0.0000000000000000e+00
1.9222966964184778e+14 0.0000000000000000e+00 0.0000000000000000e+00
1.9223467119437009e+14 0.0000000000000000e+00 0.0000000000000000e+00
1.9223967274689238e+14 0.0000000000000000e+00 0.0000000000000000e+00
1.9224467429941469e+14 0.0000000000000000e+00 0.0000000000000000e+00
1.9224967585193697e+14 0.0000000000000000e+00 0.0000000000000000e+00
1.9225467740445928e+14 0.0000000000000000e+00 0.0000000000000000e+00
1.9225967895698156e+14 0.0000000000000000e+00 0.0000000000000000e+00
1.9226468050950384e+14 0.0000000000000000e+00 0.0000000000000000e+00
1.9226968206202616e+14 0.0000000000000000e+00 0.0000000000000000e+00
1.9227468361454844e+14 0.0000000000000000e+00 0.0000000000000000e+00
1.9227968516707075e+14 0.0000000000000000e+00 0.0000000000000000e+00
1.9228468671959303e+14 0.0000000000000000e+00 0.0000000000000000e+00
1.9228968827211531e+14 0.0000000000000000e+00 0.0000000000000000e+00
1.9229468982463762e+14 0.0000000000000000e+00 0.0000000000000000e+00
1.9229969137715991e+14 0.0000000000000000e+00 0.0000000000000000e+00
1.9230469292968222e+14 0.0000000000000000e+00 0.0000000000000000e+00
1.9230969448220450e+14 0.0000000000000000e+00 0.0000000000000000e+00
1.9231469603472678e+14 0.0000000000000000e+00 0.0000000000000000e+00
1.9231969758724909e+14 0.0000000000000000e+00 0.0000000000000000e+00
1.9232469913977138e+14 0.0000000000000000e+00 0.0000000000000000e+00
1.9232970069229369e+14 0.0000000000000000e+00 0.0000000000000000e+00
1.9233470224481597e+14 0.0000000000000000e+00 0.0000000000000000e+00
1.9233970379733825e+14 0.0000000000000000e+00 0.0000000000000000e+00
1.9234470534986056e+14 0.0000000000000000e+00 0.0000000000000000e+00
1.9234970690238284e+14 0.0000000000000000e+00 0.0000000000000000e+00
1.9235470845490516e+14 0.0000000000000000e+00 0.0000000000000000e+00
1.9235971000742744e+14 0.0000000000000000e+00 0.0000000000000000e+00
1.9236471155994972e+14 0.0000000000000000e+00 0.0000000000000000e+00
1.9236971311247203e+14 0.0000000000000000e+00 0.0000000000000000e+00
1.9237471466499431e+14 0.0000000000000000e+00 0.0000000000000000e+00
1.9237971621751662e+14 0.0000000000000000e+00 0.0000000000000000e+00
1.9238471777003891e+14 0.0000000000000000e+00 0.0000000000000000e+00
1.9238971932256119e+14 0.0000000000000000e+00 0.0000000000000000e+00
1.9239472087508350e+14 0.0000000000000000e+00 0.0000000000000000e+00
1.9239972242760578e+14 0.0000000000000000e+00 0.0000000000000000e+00
1.9240472398012809e+14 0.0000000000000000e+00 0.0000000000000000e+00
1.9240972553265038e+14 0.0000000000000000e+00 0.0000000000000000e+00
1.9241472708517269e+14 0.0000000000000000e+00 0.0000000000000000e+00
1.9241972863769497e+14 0.0000000000000000e+00 0.0000000000000000e+00
1.9242473019021725e+14 0.0000000000000000e+00 0.0000000000000000e+00
1.9242973174273956e+14 0.0000000000000000e+00 0.0000000000000000e+00
1.9243473329526184e+14 0.0000000000000000e+00 0.0000000000000000e+00
1.9243973484778416e+14 0.0000000000000000e+00 0.0000000000000000e+00
1.9244473640030644e+14 0.0000000000000000e+00 0.0000000000000000e+00
1.9244973795282872e+14 0.0000000000000000e+00 0.0000000000000000e+00
1.9245473950535103e+14 0.0000000000000000e+00 0.0000000000000000e+00
1.9245974105787331e+14 0.0000000000000000e+00 0.0000000000000000e+00
1.9246474261039562e+14 0.0000000000000000e+00 0.0000000000000000e+00
1.9246974416291791e+14 0.0000000000000000e+00 0.0000000000000000e+00
1.9247474571544019e+14 0.0000000000000000e+00 0.0000000000000000e+00
1.9247974726796250e+14 0.0000000000000000e+00 0.0000000000000000e+00
1.9248474882048478e+14 0.0000000000000000e+00 0.0000000000000000e+00
1.9248975037300709e+14 0.0000000000000000e+00 0.0000000000000000e+00
1.9249475192552938e+14 0.0000000000000000e+00 0.0000000000000000e+00
1.9249975347805166e+14 0.0000000000000000e+00 0.0000000000000000e+00
1.9250475503057397e+14 0.0000000000000000e+00 0.0000000000000000e+00
1.9250975658309625e+14 0.0000000000000000e+00 0.0000000000000000e+00
1.9251475813561856e+14 0.0000000000000000e+00 0.0000000000000000e+00
1.9251975968814084e+14 0.0000000000000000e+00 0.0000000000000000e+00
1.9252476124066312e+14 0.0000000000000000e+00 0.0000000000000000e+00
1.9252976279318544e+14 0.0000000000000000e+00 0.0000000000000000e+00
1.9253476434570772e+14 0.0000000000000000e+00 0.0000000000000000e+00
1.9253976589823003e+14 0.0000000000000000e+00 0.0000000000000000e+00
1.9254476745075231e+14 0.0000000000000000e+00 0.0000000000000000e+00
1.9254976900327462e+14 0.0000000000000000e+00 0.0000000000000000e+00
1.9255477055579691e+14 0.0000000000000000e+00 0.0000000000000000e+00
1.9255977210831919e+14 0.0000000000000000e+00 0.0000000000000000e+00
1.9256477366084150e+14 0.0000000000000000e+00 0.0000000000000000e+00
1.9256977521336378e+14 0.0000000000000000e+00 0.0000000000000000e+00
1.9257477676588609e+14 0.0000000000000000e+00 0.0000000000000000e+00
1.9257977831840838e+14 0.0000000000000000e+00 0.0000000000000000e+00
1.9258477987093066e+14 0.0000000000000000e+00 0.0000000000000000e+00
1.9258978142345297e+14 0.0000000000000000e+00 0.0000000000000000e+00
1.9259478297597525e+14 0.0000000000000000e+00 0.0000000000000000e+00
1.9259978452849756e+14 0.0000000000000000e+00 0.0000000000000000e+00
1.9260478608101984e+14 0.0000000000000000e+00 0.0000000000000000e+00
1.9260978763354212e+14 0.0000000000000000e+00 0.0000000000000000e+00
1.9261478918606444e+14 0.0000000000000000e+00 0.0000000000000000e+00
1.9261979073858672e+14 0.0000000000000000e+00 0.0000000000000000e+00
1.9262479229110903e+14 0.0000000000000000e+00 0.0000000000000000e+00
1.9262979384363131e+14 0.0000000000000000e+00 0.0000000000000000e+00
1.9263479539615359e+14 0.0000000000000000e+00 0.0000000000000000e+00
1.9263979694867591e+14 0.0000000000000000e+00 0.0000000000000000e+00
1.9264479850119819e+14 0.0000000000000000e+00 0.0000000000000000e+00
1.9264980005372050e+14 0.0000000000000000e+00 0.0000000000000000e+00
1.9265480160624278e+14 0.0000000000000000e+00 0.0000000000000000e+00
1.9265980315876506e+14 0.0000000000000000e+00 0.0000000000000000e+00
1.9266480471128738e+14 0.0000000000000000e+00 0.0000000000000000e+00
1.9266980626380966e+14 0.0000000000000000e+00 0.0000000000000000e+00
1.9267480781633197e+14 0.0000000000000000e+00 0.0000000000000000e+00
1.9267980936885425e+14 0.0000000000000000e+00 0.0000000000000000e+00
1.9268481092137653e+14 0.0000000000000000e+00 0.0000000000000000e+00
1.9268981247389884e+14 0.0000000000000000e+00 0.0000000000000000e+00
1.9269481402642112e+14 0.0000000000000000e+00 0.0000000000000000e+00
1.9269981557894344e+14 0.0000000000000000e+00 0.0000000000000000e+00
1.9270481713146572e+14 0.0000000000000000e+00 0.0000000000000000e+00
1.9270981868398803e+14 0.0000000000000000e+00 0.0000000000000000e+00
1.9271482023651031e+14 0.0000000000000000e+00 0.0000000000000000e+00
1.9271982178903259e+14 0.0000000000000000e+00 0.0000000000000000e+00
1.9272482334155491e+14 0.0000000000000000e+00 0.0000000000000000e+00
1.9272982489407719e+14 0.0000000000000000e+00 0.0000000000000000e+00
1.9273482644659950e+14 0.0000000000000000e+00 0.0000000000000000e+00
1.9273982799912178e+14 0.0000000000000000e+00 0.0000000000000000e+00
1.9274482955164406e+14 0.0000000000000000e+00 0.0000000000000000e+00
1.9274983110416638e+14 0.0000000000000000e+00 0.0000000000000000e+00
1.9275483265668866e+14 0.0000000000000000e+00 0.0000000000000000e+00
1.9275983420921097e+14 0.0000000000000000e+00 0.0000000000000000e+00
1.9276483576173325e+14 0.0000000000000000e+00 0.0000000000000000e+00
1.9276983731425553e+14 0.0000000000000000e+00 0.0000000000000000e+00
1.9277483886677784e+14 0.0000000000000000e+00 0.0000000000000000e+00
1.9277984041930012e+14 0.0000000000000000e+00 0.0000000000000000e+00
1.9278484197182244e+14 0.0000000000000000e+00 0.0000000000000000e+00
1.9278984352434472e+14 0.0000000000000000e+00 0.0000000000000000e+00
1.9279484507686700e+14 0.0000000000000000e+00 0.0000000000000000e+00
1.9279984662938931e+14 0.0000000000000000e+00 0.0000000000000000e+00
1.9280484818191159e+14 0.0000000000000000e+00 0.0000000000000000e+00
1.9280984973443391e+14 0.0000000000000000e+00 0.0000000000000000e+00
1.9281485128695619e+14 0.0000000000000000e+00 0.0000000000000000e+00
1.9281985283947847e+14 0.0000000000000000e+00 0.0000000000000000e+00
1.9282485439200078e+14 0.0000000000000000e+00 0.0000000000000000e+00
1.9282985594452306e+14 0.0000000000000000e+00 0.0000000000000000e+00
1.9283485749704538e+14 0.0000000000000000e+00 0.0000000000000000e+00
1.9283985904956766e+14 0.0000000000000000e+00 0.0000000000000000e+00
1.9284486060208997e+14 0.0000000000000000e+00 0.0000000000000000e+00
1.9284986215461225e+14 0.0000000000000000e+00 0.0000000000000000e+00
1.9285486370713453e+14 0.0000000000000000e+00 0.0000000000000000e+00
1.9285986525965684e+14 0.0000000000000000e+00 0.0000000000000000e+00
1.9286486681217912e+14 0.0000000000000000e+00 0.0000000000000000e+00
1.9286986836470144e+14 0.0000000000000000e+00 0.0000000000000000e+00
1.9287486991722372e+14 0.0000000000000000e+00 0.0000000000000000e+00
1.9287987146974600e+14 0.0000000000000000e+00 0.0000000000000000e+00
1.9288487302226831e+14 0.0000000000000000e+00 0.0000000000000000e+00
1.9288987457479059e+14 0.0000000000000000e+00 0.0000000000000000e+00
1.9289487612731291e+14 0.0000000000000000e+00 0.0000000000000000e+00
1.9289987767983519e+14 0.0000000000000000e+00 0.0000000000000000e+00
1.9290487923235747e+14 0.0000000000000000e+00 0.0000000000000000e+00
1.9290988078487978e+14 0.0000000000000000e+00 0.0000000000000000e+00
1.9291488233740206e+14 0.0000000000000000e+00 0.0000000000000000e+00
1.9291988388992438e+14 0.0000000000000000e+00 0.0000000000000000e+00
1.9292488544244666e+14 0.0000000000000000e+00 0.0000000000000000e+00
1.9292988699496894e+14 0.0000000000000000e+00 0.0000000000000000e+00
1.9293488854749125e+14 0.0000000000000000e+00 0.0000000000000000e+00
1.9293989010001353e+14 0.0000000000000000e+00 0.0000000000000000e+00
1.9294489165253584e+14 0.0000000000000000e+00 0.0000000000000000e+00
1.9294989320505812e+14 0.0000000000000000e+00 0.0000000000000000e+00
1.9295489475758041e+14 0.0000000000000000e+00 0.0000000000000000e+00
1.9295989631010272e+14 0.0000000000000000e+00 0.0000000000000000e+00
1.9296489786262500e+14 0.0000000000000000e+00 0.0000000000000000e+00
1.9296989941514731e+14 0.0000000000000000e+00 0.0000000000000000e+00
1.9297490096766959e+14 0.0000000000000000e+00 0.0000000000000000e+00
1.9297990252019188e+14 0.0000000000000000e+00 0.0000000000000000e+00
1.9298490407271419e+14 0.0000000000000000e+00 0.0000000000000000e+00
1.9298990562523647e+14 0.0000000000000000e+00 0.0000000000000000e+00
1.9299490717775878e+14 0.0000000000000000e+00 0.0000000000000000e+00
1.9299990873028106e+14 0.0000000000000000e+00 0.0000000000000000e+00
1.9300491028280338e+14 0.0000000000000000e+00 0.0000000000000000e+00
1.9300991183532566e+14 0.0000000000000000e+00 0.0000000000000000e+00
1.9301491338784794e+14 0.0000000000000000e+00 0.0000000000000000e+00
1.9301991494037025e+14 0.0000000000000000e+00 0.0000000000000000e+00
1.9302491649289253e+14 0.0000000000000000e+00 0.0000000000000000e+00
1.9302991804541484e+14 0.0000000000000000e+00 0.0000000000000000e+00
1.9303491959793712e+14 0.0000000000000000e+00 0.0000000000000000e+00
1.9303992115045941e+14 0.0000000000000000e+00 0.0000000000000000e+00
1.9304492270298172e+14 0.0000000000000000e+00 0.0000000000000000e+00
1.9304992425550400e+14 0.0000000000000000e+00 0.0000000000000000e+00
1.9305492580802631e+14 0.0000000000000000e+00 0.0000000000000000e+00
1.9305992736054859e+14 0.0000000000000000e+00 0.0000000000000000e+00
1.9306492891307088e+14 0.0000000000000000e+00 0.0000000000000000e+00
1.9306993046559319e+14 0.0000000000000000e+00 0.0000000000000000e+00
1.9307493201811547e+14 0.0000000000000000e+00 0.0000000000000000e+00
1.9307993357063778e+14 0.0000000000000000e+00 0.0000000000000000e+00
1.9308493512316006e+14 0.0000000000000000e+00 0.0000000000000000e+00
1.9308993667568234e+14 0.0000000000000000e+00 0.0000000000000000e+00
1.9309493822820466e+14 0.0000000000000000e+00 0.0000000000000000e+00
1.9309993978072694e+14 0.0000000000000000e+00 0.0000000000000000e+00
1.9310494133324925e+14 0.0000000000000000e+00 0.0000000000000000e+00
1.9310994288577153e+14 0.0000000000000000e+00 0.0000000000000000e+00
1.9311494443829381e+14 0.0000000000000000e+00 0.0000000000000000e+00
1.9311994599081612e+14 0.0000000000000000e+00 0.0000000000000000e+00
1.9312494754333841e+14 0.0000000000000000e+00 0.0000000000000000e+00
1.9312994909586072e+14 0.0000000000000000e+00 0.0000000000000000e+00
1.9313495064838300e+14 0.0000000000000000e+00 0.0000000000000000e+00
1.9313995220090531e+14 0.0000000000000000e+00 0.0000000000000000e+00
1.9314495375342759e+14 0.0000000000000000e+00 0.0000000000000000e+00
1.9314995530594988e+14 0.0000000000000000e+00 0.0000000000000000e+00
1.9315495685847219e+14 0.0000000000000000e+00 0.0000000000000000e+00
1.9315995841099447e+14 0.0000000000000000e+00 0.0000000000000000e+00
1.9316495996351678e+14 0.0000000000000000e+00 0.0000000000000000e+00
1.9316996151603906e+14 0.0000000000000000e+00 0.0000000000000000e+00
1.9317496306856134e+14 0.0000000000000000e+00 0.0000000000000000e+00
1.9317996462108366e+14 0.0000000000000000e+00 0.0000000000000000e+00
1.9318496617360594e+14 0.0000000000000000e+00 0.0000000000000000e+00
1.9318996772612825e+14 0.0000000000000000e+00 0.0000000000000000e+00
1.9319496927865053e+14 0.0000000000000000e+00 0.0000000000000000e+00
1.9319997083117281e+14 0.0000000000000000e+00 0.0000000000000000e+00
1.9320497238369512e+14 0.0000000000000000e+00 0.0000000000000000e+00
1.9320997393621741e+14 0.0000000000000000e+00 0.0000000000000000e+00
1.9321497548873972e+14 0.0000000000000000e+00 0.0000000000000000e+00
1.9321997704126200e+14 0.0000000000000000e+00 0.0000000000000000e+00
1.9322497859378428e+14 0.0000000000000000e+00 0.0000000000000000e+00
1.9322998014630659e+14 0.0000000000000000e+00 0.0000000000000000e+00
1.9323498169882888e+14 0.0000000000000000e+00 0.0000000000000000e+00
1.9323998325135119e+14 0.0000000000000000e+00 0.0000000000000000e+00
1.9324498480387347e+14 0.0000000000000000e+00 0.0000000000000000e+00
1.9324998635639575e+14 0.0000000000000000e+00 0.0000000000000000e+00
1.9325498790891806e+14 0.0000000000000000e+00 0.0000000000000000e+00
1.9325998946144034e+14 0.0000000000000000e+00 0.0000000000000000e+00
1.9326499101396266e+14 0.0000000000000000e+00 0.0000000000000000e+00
1.9326999256648494e+14 0.0000000000000000e+00 0.0000000000000000e+00
1.9327499411900722e+14 0.0000000000000000e+00 0.0000000000000000e+00
1.9327999567152953e+14 0.0000000000000000e+00 0.0000000000000000e+00
1.9328499722405181e+14 0.0000000000000000e+00 0.0000000000000000e+00
1.9328999877657412e+14 0.0000000000000000e+00 0.0000000000000000e+00
1.9329500032909641e+14 0.0000000000000000e+00 0.0000000000000000e+00
1.9330000188161872e+14 0.0000000000000000e+00 0.0000000000000000e+00
1.9330500343414100e+14 0.0000000000000000e+00 0.0000000000000000e+00
1.9331000498666328e+14 0.0000000000000000e+00 0.0000000000000000e+00
1.9331500653918559e+14 0.0000000000000000e+00 0.0000000000000000e+00
1.9332000809170788e+14 0.0000000000000000e+00 0.0000000000000000e+00
1.9332500964423019e+14 0.0000000000000000e+00 0.0000000000000000e+00
1.9333001119675247e+14 0.0000000000000000e+00 0.0000000000000000e+00
1.9333501274927475e+14 0.0000000000000000e+00 0.0000000000000000e+00
1.9334001430179706e+14 0.0000000000000000e+00 0.0000000000000000e+00
1.9334501585431934e+14 0.0000000000000000e+00 0.0000000000000000e+00
1.9335001740684166e+14 0.0000000000000000e+00 0.0000000000000000e+00
1.9335501895936394e+14 0.0000000000000000e+00 0.0000000000000000e+00
1.9336002051188622e+14 0.0000000000000000e+00 0.0000000000000000e+00
1.9336502206440853e+14 0.0000000000000000e+00 0.0000000000000000e+00
1.9337002361693081e+14 0.0000000000000000e+00 0.0000000000000000e+00
1.9337502516945312e+14 0.0000000000000000e+00 0.0000000000000000e+00
1.9338002672197541e+14 0.0000000000000000e+00 0.0000000000000000e+00
1.9338502827449769e+14 0.0000000000000000e+00 0.0000000000000000e+00
1.9339002982702000e+14 0.0000000000000000e+00 0.0000000000000000e+00
1.9339503137954228e+14 0.0000000000000000e+00 0.0000000000000000e+00
1.9340003293206459e+14 0.0000000000000000e+00 0.0000000000000000e+00
1.9340503448458688e+14 0.0000000000000000e+00 0.0000000000000000e+00
1.9341003603710916e+14 0.0000000000000000e+00 0.0000000000000000e+00
1.9341503758963147e+14 0.0000000000000000e+00 0.0000000000000000e+00
1.9342003914215375e+14 0.0000000000000000e+00 0.0000000000000000e+00
1.9342504069467606e+14 0.0000000000000000e+00 0.0000000000000000e+00
1.9343004224719834e+14 0.0000000000000000e+00 0.0000000000000000e+00
1.9343504379972066e+14 0.0000000000000000e+00 0.0000000000000000e+00
1.9344004535224294e+14 0.0000000000000000e+00 0.0000000000000000e+00
1.9344504690476522e+14 0.0000000000000000e+00 0.0000000000000000e+00
1.9345004845728753e+14 0.0000000000000000e+00 0.0000000000000000e+00
1.9345505000980981e+14 0.0000000000000000e+00 0.0000000000000000e+00
1.9346005156233212e+14 0.0000000000000000e+00 0.0000000000000000e+00
1.9346505311485441e+14 0.0000000000000000e+00 0.0000000000000000e+00
1.9347005466737669e+14 0.0000000000000000e+00 0.0000000000000000e+00
1.9347505621989900e+14 0.0000000000000000e+00 0.0000000000000000e+00
1.9348005777242128e+14 0.0000000000000000e+00 0.0000000000000000e+00
1.9348505932494359e+14 0.0000000000000000e+00 0.0000000000000000e+00
1.9349006087746588e+14 0.0000000000000000e+00 0.0000000000000000e+00
1.9349506242998816e+14 0.0000000000000000e+00 0.0000000000000000e+00
1.9350006398251047e+14 0.0000000000000000e+00 0.0000000000000000e+00
1.9350506553503275e+14 0.0000000000000000e+00 0.0000000000000000e+00
1.9351006708755506e+14 0.0000000000000000e+00 0.0000000000000000e+00
1.9351506864007734e+14 0.0000000000000000e+00 0.0000000000000000e+00
1.9352007019259962e+14 0.0000000000000000e+00 0.0000000000000000e+00
1.9352507174512194e+14 0.0000000000000000e+00 0.0000000000000000e+00
1.9353007329764422e+14 0.0000000000000000e+00 0.0000000000000000e+00
1.9353507485016653e+14 0.0000000000000000e+00 0.0000000000000000e+00
1.9354007640268881e+14 0.0000000000000000e+00 0.0000000000000000e+00
1.9354507795521109e+14 0.0000000000000000e+00 0.0000000000000000e+00
1.9355007950773341e+14 0.0000000000000000e+00 0.0000000000000000e+00
1.9355508106025569e+14 0.0000000000000000e+00 0.0000000000000000e+00
1.9356008261277800e+14 0.0000000000000000e+00 0.0000000000000000e+00
1.9356508416530028e+14 0.0000000000000000e+00 0.0000000000000000e+00
1.9357008571782256e+14 0.0000000000000000e+00 0.0000000000000000e+00
1.9357508727034488e+14 0.0000000000000000e+00 0.0000000000000000e+00
1.9358008882286716e+14 0.0000000000000000e+00 0.0000000000000000e+00
1.9358509037538947e+14 0.0000000000000000e+00 0.0000000000000000e+00
1.9359009192791175e+14 0.0000000000000000e+00 0.0000000000000000e+00
1.9359509348043406e+14 0.0000000000000000e+00 0.0000000000000000e+00
1.9360009503295634e+14 0.0000000000000000e+00 0.0000000000000000e+00
1.9360509658547862e+14 0.0000000000000000e+00 0.0000000000000000e+00
1.9361009813800094e+14 0.0000000000000000e+00 0.0000000000000000e+00
1.9361509969052322e+14 0.0000000000000000e+00 0.0000000000000000e+00
1.9362010124304553e+14 0.0000000000000000e+00 0.0000000000000000e+00
1.9362510279556781e+14 0.0000000000000000e+00 0.0000000000000000e+00
1.9363010434809009e+14 0.0000000000000000e+00 0.0000000000000000e+00
1.9363510590061241e+14 0.0000000000000000e+00 0.0000000000000000e+00
1.9364010745313469e+14 0.0000000000000000e+00 0.0000000000000000e+00
1.9364510900565700e+14 0.0000000000000000e+00 0.0000000000000000e+00
1.9365011055817928e+14 0.0000000000000000e+00 0.0000000000000000e+00
1.9365511211070156e+14 0.0000000000000000e+00 0.0000000000000000e+00
1.9366011366322388e+14 0.0000000000000000e+00 0.0000000000000000e+00
1.9366511521574616e+14 0.0000000000000000e+00 0.0000000000000000e+00
1.9367011676826847e+14 0.0000000000000000e+00 0.0000000000000000e+00
1.9367511832079075e+14 0.0000000000000000e+00 0.0000000000000000e+00
1.9368011987331303e+14 0.0000000000000000e+00 0.0000000000000000e+00
1.9368512142583534e+14 0.0000000000000000e+00 0.0000000000000000e+00
1.9369012297835762e+14 0.0000000000000000e+00 0.0000000000000000e+00
1.9369512453087994e+14 0.0000000000000000e+00 0.0000000000000000e+00
1.9370012608340222e+14 0.0000000000000000e+00 0.0000000000000000e+00
1.9370512763592450e+14 0.0000000000000000e+00 0.0000000000000000e+00
1.9371012918844681e+14 0.0000000000000000e+00 0.0000000000000000e+00
1.9371513074096909e+14 0.0000000000000000e+00 0.0000000000000000e+00
1.9372013229349141e+14 0.0000000000000000e+00 0.0000000000000000e+00
1.9372513384601369e+14 0.0000000000000000e+00 0.0000000000000000e+00
1.9373013539853600e+14 0.0000000000000000e+00 0.0000000000000000e+00
1.9373513695105828e+14 0.0000000000000000e+00 0.0000000000000000e+00
1.9374013850358056e+14 0.0000000000000000e+00 0.0000000000000000e+00
1.9374514005610288e+14 0.0000000000000000e+00 0.0000000000000000e+00
1.9375014160862516e+14 0.0000000000000000e+00 0.0000000000000000e+00
1.9375514316114747e+14 0.0000000000000000e+00 0.0000000000000000e+00
1.9376014471366975e+14 0.0000000000000000e+00 0.0000000000000000e+00
1.9376514626619203e+14 0.0000000000000000e+00 0.0000000000000000e+00
1.9377014781871434e+14 0.0000000000000000e+00 0.0000000000000000e+00
1.9377514937123662e+14 0.0000000000000000e+00 0.0000000000000000e+00
1.9378015092375894e+14 0.0000000000000000e+00 0.0000000000000000e+00
1.9378515247628122e+14 0.0000000000000000e+00 0.0000000000000000e+00
1.9379015402880350e+14 0.0000000000000000e+00 0.0000000000000000e+00
1.9379515558132581e+14 0.0000000000000000e+00 0.0000000000000000e+00
1.9380015713384809e+14 0.0000000000000000e+00 0.0000000000000000e+00
1.9380515868637041e+14 0.0000000000000000e+00 0.0000000000000000e+00
1.9381016023889269e+14 0.0000000000000000e+00 0.0000000000000000e+00
1.9381516179141497e+14 0.0000000000000000e+00 0.0000000000000000e+00
1.9382016334393728e+14 0.0000000000000000e+00 0.0000000000000000e+00
1.9382516489645956e+14 0.0000000000000000e+00 0.0000000000000000e+00
1.9383016644898188e+14 0.0000000000000000e+00 0.0000000000000000e+00
1.9383516800150416e+14 0.0000000000000000e+00 0.0000000000000000e+00
1.9384016955402644e+14 0.0000000000000000e+00 0.0000000000000000e+00
1.9384517110654875e+14 0.0000000000000000e+00 0.0000000000000000e+00
1.9385017265907103e+14 0.0000000000000000e+00 0.0000000000000000e+00
1.9385517421159334e+14 0.0000000000000000e+00 0.0000000000000000e+00
1.9386017576411562e+14 0.0000000000000000e+00 0.0000000000000000e+00
1.9386517731663794e+14 0.0000000000000000e+00 0.0000000000000000e+00
1.9387017886916022e+14 0.0000000000000000e+00 0.0000000000000000e+00
1.9387518042168250e+14 0.0000000000000000e+00 0.0000000000000000e+00
1.9388018197420481e+14 0.0000000000000000e+00 0.0000000000000000e+00
1.9388518352672709e+14 0.0000000000000000e+00 0.0000000000000000e+00
1.9389018507924941e+14 0.0000000000000000e+00 0.0000000000000000e+00
1.9389518663177169e+14 0.0000000000000000e+00 0.0000000000000000e+00
1.9390018818429397e+14 0.0000000000000000e+00 0.0000000000000000e+00
1.9390518973681628e+14 0.0000000000000000e+00 0.0000000000000000e+00
1.9391019128933856e+14 0.0000000000000000e+00 0.0000000000000000e+00
1.9391519284186088e+14 0.0000000000000000e+00 0.0000000000000000e+00
1.9392019439438316e+14 0.0000000000000000e+00 0.0000000000000000e+00
1.9392519594690544e+14 0.0000000000000000e+00 0.0000000000000000e+00
1.9393019749942775e+14 0.0000000000000000e+00 0.0000000000000000e+00
1.9393519905195003e+14 0.0000000000000000e+00 0.0000000000000000e+00
1.9394020060447234e+14 0.0000000000000000e+00 0.0000000000000000e+00
1.9394520215699462e+14 0.0000000000000000e+00 0.0000000000000000e+00
1.9395020370951691e+14 0.0000000000000000e+00 0.0000000000000000e+00
1.9395520526203922e+14 0.0000000000000000e+00 0.0000000000000000e+00
1.9396020681456150e+14 0.0000000000000000e+00 0.0000000000000000e+00
1.9396520836708381e+14 0.0000000000000000e+00 0.0000000000000000e+00
1.9397020991960609e+14 0.0000000000000000e+00 0.0000000000000000e+00
1.9397521147212838e+14 0.0000000000000000e+00 0.0000000000000000e+00
1.9398021302465069e+14 0.0000000000000000e+00 0.0000000000000000e+00
1.9398521457717297e+14 0.0000000000000000e+00 0.0000000000000000e+00
1.9399021612969528e+14 0.0000000000000000e+00 0.0000000000000000e+00
1.9399521768221756e+14 0.0000000000000000e+00 0.0000000000000000e+00
1.9400021923473984e+14 0.0000000000000000e+00 0.0000000000000000e+00
1.9400522078726216e+14 0.0000000000000000e+00 0.0000000000000000e+00
1.9401022233978444e+14 0.0000000000000000e+00 0.0000000000000000e+00
1.9401522389230675e+14 0.0000000000000000e+00 0.0000000000000000e+00
1.9402022544482903e+14 0.0000000000000000e+00 0.0000000000000000e+00
1.9402522699735134e+14 0.0000000000000000e+00 0.0000000000000000e+00
1.9403022854987362e+14 0.0000000000000000e+00 0.0000000000000000e+00
1.9403523010239591e+14 0.0000000000000000e+00 0.0000000000000000e+00
1.9404023165491822e+14 0.0000000000000000e+00 0.0000000000000000e+00
1.9404523320744050e+14 0.0000000000000000e+00 0.0000000000000000e+00
1.9405023475996281e+14 0.0000000000000000e+00 0.0000000000000000e+00
1.9405523631248509e+14 0.0000000000000000e+00 0.0000000000000000e+00
1.9406023786500738e+14 0.0000000000000000e+00 0.0000000000000000e+00
1.9406523941752969e+14 0.0000000000000000e+00 0.0000000000000000e+00
1.9407024097005197e+14 0.0000000000000000e+00 0.0000000000000000e+00
1.9407524252257428e+14 0.0000000000000000e+00 0.0000000000000000e+00
1.9408024407509656e+14 0.0000000000000000e+00 0.0000000000000000e+00
1.9408524562761884e+14 0.0000000000000000e+00 0.0000000000000000e+00
1.9409024718014116e+14 0.0000000000000000e+00 0.0000000000000000e+00
1.9409524873266344e+14 0.0000000000000000e+00 0.0000000000000000e+00
1.9410025028518575e+14 0.0000000000000000e+00 0.0000000000000000e+00
1.9410525183770803e+14 0.0000000000000000e+00 0.0000000000000000e+00
1.9411025339023031e+14 0.0000000000000000e+00 0.0000000000000000e+00
1.9411525494275262e+14 0.0000000000000000e+00 0.0000000000000000e+00
1.9412025649527491e+14 0.0000000000000000e+00 0.0000000000000000e+00
1.9412525804779722e+14 0.0000000000000000e+00 0.0000000000000000e+00
1.9413025960031950e+14 0.0000000000000000e+00 0.0000000000000000e+00
1.9413526115284178e+14 0.0000000000000000e+00 0.0000000000000000e+00
1.9414026270536409e+14 0.0000000000000000e+00 0.0000000000000000e+00
1.9414526425788638e+14 0.0000000000000000e+00 0.0000000000000000e+00
1.9415026581040869e+14 0.0000000000000000e+00 0.0000000000000000e+00
1.9415526736293097e+14 0.0000000000000000e+00 0.0000000000000000e+00
1.9416026891545325e+14 0.0000000000000000e+00 0.0000000000000000e+00
1.9416527046797556e+14 0.0000000000000000e+00 0.0000000000000000e+00
1.9417027202049784e+14 0.0000000000000000e+00 0.0000000000000000e+00
1.9417527357302016e+14 0.0000000000000000e+00 0.0000000000000000e+00
1.9418027512554244e+14 0.0000000000000000e+00 0.0000000000000000e+00
1.9418527667806475e+14 0.0000000000000000e+00 0.0000000000000000e+00
1.9419027823058703e+14 0.0000000000000000e+00 0.0000000000000000e+00
1.9419527978310931e+14 0.0000000000000000e+00 0.0000000000000000e+00
1.9420028133563162e+14 0.0000000000000000e+00 0.0000000000000000e+00
1.9420528288815391e+14 0.0000000000000000e+00 0.0000000000000000e+00
1.9421028444067622e+14 0.0000000000000000e+00 0.0000000000000000e+00
1.9421528599319850e+14 0.0000000000000000e+00 0.0000000000000000e+00
1.9422028754572078e+14 0.0000000000000000e+00 0.0000000000000000e+00
1.9422528909824309e+14 0.0000000000000000e+00 0.0000000000000000e+00
1.9423029065076538e+14 0.0000000000000000e+00 0.0000000000000000e+00
1.9423529220328769e+14 0.0000000000000000e+00 0.0000000000000000e+00
1.9424029375580997e+14 0.0000000000000000e+00 0.0000000000000000e+00
1.9424529530833225e+14 0.0000000000000000e+00 0.0000000000000000e+00
1.9425029686085456e+14 0.0000000000000000e+00 0.0000000000000000e+00
1.9425529841337684e+14 0.0000000000000000e+00 0.0000000000000000e+00
1.9426029996589916e+14 0.0000000000000000e+00 0.0000000000000000e+00
1.9426530151842144e+14 0.0000000000000000e+00 0.0000000000000000e+00
1.9427030307094372e+14 0.0000000000000000e+00 0.0000000000000000e+00
1.9427530462346603e+14 0.0000000000000000e+00 0.0000000000000000e+00
1.9428030617598831e+14 0.0000000000000000e+00 0.0000000000000000e+00
1.9428530772851062e+14 0.0000000000000000e+00 0.0000000000000000e+00
1.9429030928103291e+14 0.0000000000000000e+00 0.0000000000000000e+00
1.9429531083355519e+14 0.0000000000000000e+00 0.0000000000000000e+00
1.9430031238607750e+14 0.0000000000000000e+00 0.0000000000000000e+00
1.9430531393859978e+14 0.0000000000000000e+00 0.0000000000000000e+00
1.9431031549112209e+14 0.0000000000000000e+00 0.0000000000000000e+00
1.9431531704364438e+14 0.0000000000000000e+00 0.0000000000000000e+00
1.9432031859616669e+14 0.0000000000000000e+00 0.0000000000000000e+00
1.9432532014868897e+14 0.0000000000000000e+00 0.0000000000000000e+00
1.9433032170121125e+14 0.0000000000000000e+00 0.0000000000000000e+00
1.9433532325373356e+14 0.0000000000000000e+00 0.0000000000000000e+00
1.9434032480625584e+14 0.0000000000000000e+00 0.0000000000000000e+00
1.9434532635877816e+14 0.0000000000000000e+00 0.0000000000000000e+00
1.9435032791130044e+14 0.0000000000000000e+00 0.0000000000000000e+00
1.9435532946382272e+14 0.0000000000000000e+00 0.0000000000000000e+00
1.9436033101634503e+14 0.0000000000000000e+00 0.0000000000000000e+00
1.9436533256886731e+14 0.0000000000000000e+00 0.0000000000000000e+00
1.9437033412138962e+14 0.0000000000000000e+00 0.0000000000000000e+00
1.9437533567391191e+14 0.0000000000000000e+00 0.0000000000000000e+00
1.9438033722643419e+14 0.0000000000000000e+00 0.0000000000000000e+00
1.9438533877895650e+14 0.0000000000000000e+00 0.0000000000000000e+00
1.9439034033147878e+14 0.0000000000000000e+00 0.0000000000000000e+00
1.9439534188400109e+14 0.0000000000000000e+00 0.0000000000000000e+00
1.9440034343652338e+14 0.0000000000000000e+00 0.0000000000000000e+00
1.9440534498904566e+14 0.0000000000000000e+00 0.0000000000000000e+00
1.9441034654156797e+14 0.0000000000000000e+00 0.0000000000000000e+00
1.9441534809409025e+14 0.0000000000000000e+00 0.0000000000000000e+00
1.9442034964661256e+14 0.0000000000000000e+00 0.0000000000000000e+00
1.9442535119913484e+14 0.0000000000000000e+00 0.0000000000000000e+00
1.9443035275165712e+14 0.0000000000000000e+00 0.0000000000000000e+00
1.9443535430417944e+14 0.0000000000000000e+00 0.0000000000000000e+00
1.9444035585670172e+14 0.0000000000000000e+00 0.0000000000000000e+00
1.9444535740922403e+14 0.0000000000000000e+00 0.0000000000000000e+00
1.9445035896174631e+14 0.0000000000000000e+00 0.0000000000000000e+00
1.9445536051426862e+14 0.0000000000000000e+00 0.0000000000000000e+00
1.9446036206679091e+14 0.0000000000000000e+00 0.0000000000000000e+00
1.9446536361931319e+14 0.0000000000000000e+00 0.0000000000000000e+00
1.9447036517183550e+14 0.0000000000000000e+00 0.0000000000000000e+00
1.9447536672435778e+14 0.0000000000000000e+00 0.0000000000000000e+00
1.9448036827688009e+14 0.0000000000000000e+00 0.0000000000000000e+00
1.9448536982940238e+14 0.0000000000000000e+00 0.0000000000000000e+00
1.9449037138192466e+14 0.0000000000000000e+00 0.0000000000000000e+00
1.9449537293444697e+14 0.0000000000000000e+00 0.0000000000000000e+00
1.9450037448696925e+14 0.0000000000000000e+00 0.0000000000000000e+00
1.9450537603949156e+14 0.0000000000000000e+00 0.0000000000000000e+00
1.9451037759201384e+14 0.0000000000000000e+00 0.0000000000000000e+00
1.9451537914453612e+14 0.0000000000000000e+00 0.0000000000000000e+00
1.9452038069705844e+14 0.0000000000000000e+00 0.0000000000000000e+00
1.9452538224958072e+14 0.0000000000000000e+00 0.0000000000000000e+00
1.9453038380210303e+14 0.0000000000000000e+00 0.0000000000000000e+00
1.9453538535462531e+14 0.0000000000000000e+00 0.0000000000000000e+00
1.9454038690714759e+14 0.0000000000000000e+00 0.0000000000000000e+00
1.9454538845966991e+14 0.0000000000000000e+00 0.0000000000000000e+00
1.9455039001219219e+14 0.0000000000000000e+00 0.0000000000000000e+00
1.9455539156471450e+14 0.0000000000000000e+00 0.0000000000000000e+00
1.9456039311723678e+14 0.0000000000000000e+00 0.0000000000000000e+00
1.9456539466975906e+14 0.0000000000000000e+00 0.0000000000000000e+00
1.9457039622228138e+14 0.0000000000000000e+00 0.0000000000000000e+00
1.9457539777480366e+14 0.0000000000000000e+00 0.0000000000000000e+00
1.9458039932732597e+14 0.0000000000000000e+00 0.0000000000000000e+00
1.9458540087984825e+14 0.0000000000000000e+00 0.0000000000000000e+00
1.9459040243237053e+14 0.0000000000000000e+00 0.0000000000000000e+00
1.9459540398489284e+14 0.0000000000000000e+00 0.0000000000000000e+00
1.9460040553741512e+14 0.0000000000000000e+00 0.0000000000000000e+00
1.9460540708993744e+14 0.0000000000000000e+00 0.0000000000000000e+00
1.9461040864245972e+14 0.0000000000000000e+00 0.0000000000000000e+00
1.9461541019498203e+14 0.0000000000000000e+00 0.0000000000000000e+00
1.9462041174750431e+14 0.0000000000000000e+00 0.0000000000000000e+00
1.9462541330002659e+14 0.0000000000000000e+00 0.0000000000000000e+00
1.9463041485254891e+14 0.0000000000000000e+00 0.0000000000000000e+00
1.9463541640507119e+14 0.0000000000000000e+00 0.0000000000000000e+00
1.9464041795759350e+14 0.0000000000000000e+00 0.0000000000000000e+00
1.9464541951011578e+14 0.0000000000000000e+00 0.0000000000000000e+00
1.9465042106263806e+14 0.0000000000000000e+00 0.0000000000000000e+00
1.9465542261516038e+14 0.0000000000000000e+00 0.0000000000000000e+00
1.9466042416768266e+14 0.0000000000000000e+00 0.0000000000000000e+00
1.9466542572020497e+14 0.0000000000000000e+00 0.0000000000000000e+00
1.9467042727272725e+14 0.0000000000000000e+00 0.0000000000000000e+00
("out1","mode 1",1,"in1",1,"transmission")
(500, 3)
1.9217465256410256e+14 6.9089626074009869e-01 6.5000407022908624e-01
1.9217965411662484e+14 6.9099477986898838e-01 6.5938949857590390e-01
1.9218465566914716e+14 6.9109326233072876e-01 6.6877485177927876e-01
1.9218965722166944e+14 6.9119170820866660e-01 6.7816012976127815e-01
1.9219465877419175e+14 6.9129011758715830e-01 6.8754533244651295e-01
1.9219966032671403e+14 6.9138849055151208e-01 6.9693045976142243e-01
1.9220466187923631e+14 6.9148682718798238e-01 7.0631551163501816e-01
1.9220966343175862e+14 6.9158512758371848e-01 7.1570048799837815e-01
1.9221466498428091e+14 6.9168339182674476e-01 7.2508538878491402e-01
1.9221966653680322e+14 6.9178162000592647e-01 7.3447021393032219e-01
1.9222466808932550e+14 6.9187981221093497e-01 7.4385496337261015e-01
1.9222966964184778e+14 6.9197796853222293e-01 7.5323963705206454e-01
1.9223467119437009e+14 6.9207608906098605e-01 7.6262423491152143e-01
1.9223967274689238e+14 6.9217417388913327e-01 7.7200875689581805e-01
1.9224467429941469e+14 6.9227222310925074e-01 7.8139320295249837e-01
1.9224967585193697e+14 6.9237023681458565e-01 7.9077757303119967e-01
1.9225467740445928e+14 6.9246821509898471e-01 8.0016186708428061e-01
1.9225967895698156e+14 6.9256615805688859e-01 8.0954608506607917e-01
1.9226468050950384e+14 6.9266406578328399e-01 8.1893022693375317e-01
1.9226968206202616e+14 6.9276193837367683e-01 8.2831429264667711e-01
1.9227468361454844e+14 6.9285977592406200e-01 8.3769828216651543e-01
1.9227968516707075e+14 6.9295757853087847e-01 8.4708219545773289e-01
1.9228468671959303e+14 6.9305534629099652e-01 8.5646603248678421e-01
1.9228968827211531e+14 6.9315307930165748e-01 8.6584979322296007e-01
1.9229468982463762e+14 6.9325077766047039e-01 8.7523347763776105e-01
1.9229969137715991e+14 6.9334844146536123e-01 8.8461708570519659e-01
1.9230469292968222e+14 6.9344607081454124e-01 8.9400061740172299e-01
1.9230969448220450e+14 6.9354366580647253e-01 9.0338407270623666e-01
1.9231469603472678e+14 6.9364122653984772e-01 9.1276745160003714e-01
1.9231969758724909e+14 6.9373875311355093e-01 9.2215075406706937e-01
1.9232469913977138e+14 6.9383624562661383e-01 9.3153398009335575e-01
1.9232970069229369e+14 6.9393370417820111e-01 9.4091712966778018e-01
1.9233470224481597e+14 6.9403112886755480e-01 9.5030020278124283e-01
1.9233970379733825e+14 6.9412851979399848e-01 9.5968319942743985e-01
1.9234470534986056e+14 6.9422587705687322e-01 9.6906611960233224e-01
1.9234970690238284e+14 6.9432320075549325e-01 9.7844896330415554e-01
1.9235470845490516e+14 6.9442049098917791e-01 9.8783173053389017e-01
1.9235971000742744e+14 6.9451774785714471e-01 9.9721442129453419e-01
1.9236471155994972e+14 6.9461497145852569e-01 1.0065970355918190e+00
1.9236971311247203e+14 6.9471216189231255e-01 1.0159795734336647e+00
1.9237471466499431e+14 6.9480931925734890e-01 1.0253620348304144e+00
1.9237971621751662e+14 6.9490644365226173e-01 1.0347444197947633e+00
1.9238471777003891e+14 6.9500353517546931e-01 1.0441267283417424e+00
1.9238971932256119e+14 6.9510059392513124e-01 1.0535089604886803e+00
1.9239472087508350e+14 6.9519761999911578e-01 1.0628911162554300e+00
1.9239972242760578e+14 6.9529461349498489e-01 1.0722731956637737e+00
1.9240472398012809e+14 6.9539157450994082e-01 1.0816551987382006e+00
1.9240972553265038e+14 6.9548850314082000e-01 1.0910371255050650e+00
1.9241472708517269e+14 6.9558539948405540e-01 1.1004189759933645e+00
1.9241972863769497e+14 6.9568226363562902e-01 1.1098007502339471e+00
1.9242473019021725e+14 6.9577909569107854e-01 1.1191824482602064e+00
1.9242973174273956e+14 6.9587589574544784e-01 1.1285640701076038e+00
1.9243473329526184e+14 6.9597266389324708e-01 1.1379456158135997e+00
1.9243973484778416e+14 6.9606940022845298e-01 1.1473270854181883e+00
1.9244473640030644e+14 6.9616610484446440e-01 1.1567084789630628e+00
1.9244973795282872e+14 6.9626277783406576e-01 1.1660897964924009e+00
1.9245473950535103e+14 6.9635941928943157e-01 1.1754710380522511e+00
1.9245974105787331e+14 6.9645602930207240e-01 1.1848522036907883e+00
1.9246474261039562e+14 6.9655260796281082e-01 1.1942332934581885e+00
1.9246974416291791e+14 6.9664915536176797e-01 1.2036143074066812e+00
1.9247474571544019e+14 6.9674567158834044e-01 1.2129952455904163e+00
1.9247974726796250e+14 6.9684215673115746e-01 1.2223761080657043e+00
1.9248474882048478e+14 6.9693861087806119e-01 1.2317568948903976e+00
1.9248975037300709e+14 6.9703503411610301e-01 1.2411376061247417e+00
1.9249475192552938e+14 6.9713142653149451e-01 1.2505182418303618e+00
1.9249975347805166e+14 6.9722778820959652e-01 1.2598988020711324e+00
1.9250475503057397e+14 6.9732411923489990e-01 1.2692792869125569e+00
1.9250975658309625e+14 6.9742041969098556e-01 1.2786596964219286e+00
1.9251475813561856e+14 6.9751668966052094e-01 1.2880400306683728e+00
1.9251975968814084e+14 6.9761292922524254e-01 1.2974202897225597e+00
1.9252476124066312e+14 6.9770913846590665e-01 1.3068004736571106e+00
1.9252976279318544e+14 6.9780531746229557e-01 1.3161805825461377e+00
1.9253476434570772e+14 6.9790146629318994e-01 1.3255606164654314e+00
1.9253976589823003e+14 6.9799758503634968e-01 1.3349405754923733e+00
1.9254476745075231e+14 6.9809367376848630e-01 1.3443204597059084e+00
1.9254976900327462e+14 6.9818973256524919e-01 1.3537002691865023e+00
1.9255477055579691e+14 6.9828576150122235e-01 1.3630800040161419e+00
1.9255977210831919e+14 6.9838176064988500e-01 1.3724596642782017e+00
1.9256477366084150e+14 6.9847773008360525e-01 1.3818392500576842e+00
1.9256977521336378e+14 6.9857366987361824e-01 1.3912187614406464e+00
1.9257477676588609e+14 6.9866958009001667e-01 1.4005981985148943e+00
1.9257977831840838e+14 6.9876546080173552e-01 1.4099775613691408e+00
1.9258477987093066e+14 6.9886131207652868e-01 1.4193568500937481e+00
1.9258978142345297e+14 6.9895713398095294e-01 1.4287360647801162e+00
1.9259478297597525e+14 6.9905292658037643e-01 1.4381152055209123e+00
1.9259978452849756e+14 6.9914868993893609e-01 1.4474942724100286e+00
1.9260478608101984e+14 6.9924442411953913e-01 1.4568732655422576e+00
1.9260978763354212e+14 6.9934012918385224e-01 1.4662521850138430e+00
1.9261478918606444e+14 6.9943580519228055e-01 1.4756310309218656e+00
1.9261979073858672e+14 6.9953145220397817e-01 1.4850098033644656e+00
1.9262479229110903e+14 6.9962707027679727e-01 1.4943885024407884e+00
1.9262979384363131e+14 6.9972265946731460e-01 1.5037671282509080e+00
1.9263479539615359e+14 6.9981821983081327e-01 1.5131456808957615e+00
1.9263979694867591e+14 6.9991375142126089e-01 1.5225241604773854e+00
1.9264479850119819e+14 7.0000925429131378e-01 1.5319025670982289e+00
1.9264980005372050e+14 7.0010472849229965e-01 1.5412809008620019e+00
1.9265480160624278e+14 7.0020017407420998e-01 1.5506591618727377e+00
1.9265980315876506e+14 7.0029559108572359e-01 1.5600373502355149e+00
1.9266480471128738e+14 7.0039097957413543e-01 1.5694154660559338e+00
1.9266980626380966e+14 7.0048633958541939e-01 1.5787935094402328e+00
1.9267480781633197e+14 7.0058167116417802e-01 1.5881714804953302e+00
1.9267980936885425e+14 7.0067697435365373e-01 1.5975493793284903e+00
1.9268481092137653e+14 7.0077224919572945e-01 1.6069272060477451e+00
1.9268981247389884e+14 7.0086749573090878e-01 1.6163049607616151e+00
1.9269481402642112e+14 7.0096271399833410e-01 1.6256826435788032e+00
1.9269981557894344e+14 7.0105790403575607e-01 1.6350602546086270e+00
1.9270481713146572e+14 7.0115306587956683e-01 1.6444377939606869e+00
1.9270981868398803e+14 7.0124819956476048e-01 1.6538152617449551e+00
1.9271482023651031e+14 7.0134330512495957e-01 1.6631926580716505e+00
1.9271982178903259e+14 7.0143838259240310e-01 1.6725699830512124e+00
1.9272482334155491e+14 7.0153343199794804e-01 1.6819472367944841e+00
1.9272982489407719e+14 7.0162845337106627e-01 1.6913244194121213e+00
1.9273482644659950e+14 7.0172344673986431e-01 1.7007015310153351e+00
1.9273982799912178e+14 7.0181841213104257e-01 1.7100785717149969e+00
1.9274482955164406e+14 7.0191334956995999e-01 1.7194555416224233e+00
1.9274983110416638e+14 7.0200825908056863e-01 1.7288324408487181e+00
1.9275483265668866e+14 7.0210314068546065e-01 1.7382092695050535e+00
1.9275983420921097e+14 7.0219799440586728e-01 1.7475860277025708e+00
1.9276483576173325e+14 7.0229282026164452e-01 1.7569627155521172e+00
1.9276983731425553e+14 7.0238761827129159e-01 1.7663393331646835e+00
1.9277483886677784e+14 7.0248238845196143e-01 1.7757158806510882e+00
1.9277984041930012e+14 7.0257713081944662e-01 1.7850923581216946e+00
1.9278484197182244e+14 7.0267184538819738e-01 1.7944687656868277e+00
1.9278984352434472e+14 7.0276653217133611e-01 1.8038451034565002e+00
1.9279484507686700e+14 7.0286119118063084e-01 1.8132213715403818e+00
1.9279984662938931e+14 7.0295582242656562e-01 1.8225975700479691e+00
1.9280484818191159e+14 7.0305042591827038e-01 1.8319736990880420e+00
1.9280984973443391e+14 7.0314500166359162e-01 1.8413497587694168e+00
1.9281485128695619e+14 7.0323954966906566e-01 1.8507257491999889e+00
1.9281985283947847e+14 7.0333406993994274e-01 1.8601016704875839e+00
1.9282485439200078e+14 7.0342856248019414e-01 1.8694775227393097e+00
1.9282985594452306e+14 7.0352302729251337e-01 1.8788533060617578e+00
1.9283485749704538e+14 7.0361746437835271e-01 1.8882290205609726e+00
1.9283985904956766e+14 7.0371187373789323e-01 1.8976046663423798e+00
1.9284486060208997e+14 7.0380625537008545e-01 1.9069802435108283e+00
1.9284986215461225e+14 7.0390060927265652e-01 1.9163557521702819e+00
1.9285486370713453e+14 7.0399493544211889e-01 1.9257311924243035e+00
1.9285986525965684e+14 7.0408923387378197e-01 1.9351065643755718e+00
1.9286486681217912e+14 7.0418350456176004e-01 1.9444818681259977e+00
1.9286986836470144e+14 7.0427774749899552e-01 1.9538571037767407e+00
1.9287486991722372e+14 7.0437196267726976e-01 1.9632322714281392e+00
1.9287987146974600e+14 7.0446615008720248e-01 1.9726073711796304e+00
1.9288487302226831e+14 7.0456030971829986e-01 1.9819824031299955e+00
1.9288987457479059e+14 7.0465444155892343e-01 1.9913573673767424e+00
1.9289487612731291e+14 7.0474854559634925e-01 2.0007322640168801e+00
1.9289987767983519e+14 7.0484262181673274e-01 2.0101070931460310e+00
1.9290487923235747e+14 7.0493667020519390e-01 2.0194818548592512e+00
1.9290988078487978e+14 7.0503069074576197e-01 2.0288565492503401e+00
1.9291488233740206e+14 7.0512468342143009e-01 2.0382311764121419e+00
1.9291988388992438e+14 7.0521864821416802e-01 2.0476057364364544e+00
1.9292488544244666e+14 7.0531258510492845e-01 2.0569802294139912e+00
1.9292988699496894e+14 7.0540649407367628e-01 2.0663546554343326e+00
1.9293488854749125e+14 7.0550037509939478e-01 2.0757290145861291e+00
1.9293989010001353e+14 7.0559422816010031e-01 2.0851033069566034e+00
1.9294489165253584e+14 7.0568805323288675e-01 2.0944775326320078e+00
1.9294989320505812e+14 7.0578185029390383e-01 2.1038516916973591e+00
1.9295489475758041e+14 7.0587561931840248e-01 2.1132257842364446e+00
1.9295989631010272e+14 7.0596936028075064e-01 2.1225998103320278e+00
1.9296489786262500e+14 7.0606307315443062e-01 2.1319737700652097e+00
1.9296989941514731e+14 7.0615675791209531e-01 2.1413476635163615e+00
1.9297490096766959e+14 7.0625041452554949e-01 2.1507214907640928e+00
1.9297990252019188e+14 7.0634404296579145e-01 2.1600952518860863e+00
1.9298490407271419e+14 7.0643764320302960e-01 2.1694689469585255e+00
1.9298990562523647e+14 7.0653121520668538e-01 2.1788425760563137e+00
1.9299490717775878e+14 7.0662475894543975e-01 2.1882161392530266e+00
1.9299990873028106e+14 7.0671827438723289e-01 2.1975896366208545e+00
1.9300491028280338e+14 7.0681176149928804e-01 2.2069630682307197e+00
1.9300991183532566e+14 7.0690522024813385e-01 2.2163364341519194e+00
1.9301491338784794e+14 7.0699865059962574e-01 2.2257097344526162e+00
1.9301991494037025e+14 7.0709205251897411e-01 2.2350829691995915e+00
1.9302491649289253e+14 7.0718542597073597e-01 2.2444561384579300e+00
1.9302991804541484e+14 7.0727877091886682e-01 2.2538292422915007e+00
1.9303491959793712e+14 7.0737208732672263e-01 2.2632022807626853e+00
1.9303992115045941e+14 7.0746537515710084e-01 2.2725752539323589e+00
1.9304492270298172e+14 7.0755863437222755e-01 2.2819481618601491e+00
1.9304992425550400e+14 7.0765186493381760e-01 2.2913210046038617e+00
1.9305492580802631e+14 7.0774506680305194e-01 2.3006937822202365e+00
1.9305992736054859e+14 7.0783823994064188e-01 2.3100664947641198e+00
1.9306492891307088e+14 7.0793138430682734e-01 2.3194391422892329e+00
1.9306993046559319e+14 7.0802449986138594e-01 2.3288117248475988e+00
1.9307493201811547e+14 7.0811758656369095e-01 2.3381842424897767e+00
1.9307993357063778e+14 7.0821064437269388e-01 2.3475566952648581e+00
1.9308493512316006e+14 7.0830367324695798e-01 2.3569290832203929e+00
1.9308993667568234e+14 7.0839667314469734e-01 2.3663014064023846e+00
1.9309493822820466e+14 7.0848964402377990e-01 2.3756736648555186e+00
1.9309993978072694e+14 7.0858258584173450e-01 2.3850458586226320e+00
1.9310494133324925e+14 7.0867549855580869e-01 2.3944179877454048e+00
1.9310994288577153e+14 7.0876838212296533e-01 2.4037900522636755e+00
1.9311494443829381e+14 7.0886123649989552e-01 2.4131620522159127e+00
1.9311994599081612e+14 7.0895406164306884e-01 2.4225339876391976e+00
1.9312494754333841e+14 7.0904685750871677e-01 2.4319058585687503e+00
1.9312994909586072e+14 7.0913962405289477e-01 2.4412776650386951e+00
1.9313495064838300e+14 7.0923236123146727e-01 2.4506494070811913e+00
1.9313995220090531e+14 7.0932506900013348e-01 2.4600210847273218e+00
1.9314495375342759e+14 7.0941774731447538e-01 2.4693926980062360e+00
1.9314995530594988e+14 7.0951039612994848e-01 2.4787642469459352e+00
1.9315495685847219e+14 7.0960301540191406e-01 2.4881357315727191e+00
1.9315995841099447e+14 7.0969560508565455e-01 2.4975071519114178e+00
1.9316495996351678e+14 7.0978816513639476e-01 2.5068785079853804e+00
1.9316996151603906e+14 7.0988069550932320e-01 2.5162497998164701e+00
1.9317496306856134e+14 7.0997319615961729e-01 2.5256210274249939e+00
1.9317996462108366e+14 7.1006566704244856e-01 2.5349921908300050e+00
1.9318496617360594e+14 7.1015810811301228e-01 2.5443632900487678e+00
1.9318996772612825e+14 7.1025051932654182e-01 2.5537343250972744e+00
1.9319496927865053e+14 7.1034290063834016e-01 2.5631052959900460e+00
1.9319997083117281e+14 7.1043525200377688e-01 2.5724762027400829e+00
1.9320497238369512e+14 7.1052757337832040e-01 2.5818470453591229e+00
1.9320997393621741e+14 7.1061986471755478e-01 2.5912178238571792e+00
1.9321497548873972e+14 7.1071212597720468e-01 2.6005885382432048e+00
1.9321997704126200e+14 7.1080435711312939e-01 2.6099591885243427e+00
1.9322497859378428e+14 7.1089655808138053e-01 2.6193297747067188e+00
1.9322998014630659e+14 7.1098872883817388e-01 2.6287002967948347e+00
1.9323498169882888e+14 7.1108086933994363e-01 2.6380707547918889e+00
1.9323998325135119e+14 7.1117297954333591e-01 2.6474411486997069e+00
1.9324498480387347e+14 7.1126505940524531e-01 2.6568114785187573e+00
1.9324998635639575e+14 7.1135710888280890e-01 2.6661817442481412e+00
1.9325498790891806e+14 7.1144912793344595e-01 2.6755519458858004e+00
1.9325998946144034e+14 7.1154111651485630e-01 2.6849220834280461e+00
1.9326499101396266e+14 7.1163307458505665e-01 2.6942921568702847e+00
1.9326999256648494e+14 7.1172500210235390e-01 2.7036621662062599e+00
1.9327499411900722e+14 7.1181689902542145e-01 2.7130321114286398e+00
1.9327999567152953e+14 7.1190876531326885e-01 2.7224019925289649e+00
1.9328499722405181e+14 7.1200060092526851e-01 2.7317718094971690e+00
1.9328999877657412e+14 7.1209240582117106e-01 2.7411415623224089e+00
1.9329500032909641e+14 7.1218417996113526e-01 2.7505112509922003e+00
1.9330000188161872e+14 7.1227592330570932e-01 2.7598808754932680e+00
1.9330500343414100e+14 7.1236763581587792e-01 2.7692504358107755e+00
1.9331000498666328e+14 7.1245931745305446e-01 2.7786199319290690e+00
1.9331500653918559e+14 7.1255096817910746e-01 2.7879893638311786e+00
1.9332000809170788e+14 7.1264258795635849e-01 2.7973587314990191e+00
1.9332500964423019e+14 7.1273417674760842e-01 2.8067280349134407e+00
1.9333001119675247e+14 7.1282573451615006e-01 2.8160972740541861e+00
1.9333501274927475e+14 7.1291726122576748e-01 2.8254664488998822e+00
1.9334001430179706e+14 7.1300875684076304e-01 2.8348355594283183e+00
1.9334501585431934e+14 7.1310022132595974e-01 2.8442046056158841e+00
1.9335001740684166e+14 7.1319165464670864e-01 2.8535735874383672e+00
1.9335501895936394e+14 7.1328305676891701e-01 2.8629425048702082e+00
1.9336002051188622e+14 7.1337442765904102e-01 2.8723113578850397e+00
1.9336502206440853e+14 7.1346576728410416e-01 2.8816801464556674e+00
1.9337002361693081e+14 7.1355707561170456e-01 2.8910488705536164e+00
1.9337502516945312e+14 7.1364835261002957e-01 2.9004175301499240e+00
1.9338002672197541e+14 7.1373959824785693e-01 2.9097861252142789e+00
1.9338502827449769e+14 7.1383081249457558e-01 2.9191546557159183e+00
1.9339002982702000e+14 7.1392199532018430e-01 2.9285231216229612e+00
1.9339503137954228e+14 7.1401314669530125e-01 2.9378915229027696e+00
1.9340003293206459e+14 7.1410426659117587e-01 2.9472598595218975e+00
1.9340503448458688e+14 7.1419535497969666e-01 2.9566281314461031e+00
1.9341003603710916e+14 7.1428641183339314e-01 2.9659963386403119e+00
1.9341503758963147e+14 7.1437743712545854e-01 2.9753644810689179e+00
1.9342003914215375e+14 7.1446843082972489e-01 2.9847325586952271e+00
1.9342504069467606e+14 7.1455939162331106e-01 2.9941005755962076e+00
1.9343004224719834e+14 7.1465031948146363e-01 3.0034685317309866e+00
1.9343504379972066e+14 7.1474121567745830e-01 3.0128364229464082e+00
1.9344004535224294e+14 7.1483208018780486e-01 3.0222042492032539e+00
1.9344504690476522e+14 7.1492291298968758e-01 3.0315720104618249e+00
1.9345004845728753e+14 7.1501371406101222e-01 3.0409397066819923e+00
1.9345505000980981e+14 7.1510448338034827e-01 3.0503073378226619e+00
1.9346005156233212e+14 7.1519522092698029e-01 3.0596749038426170e+00
1.9346505311485441e+14 7.1528592668090862e-01 3.0690424046996494e+00
1.9347005466737669e+14 7.1537660062281627e-01 3.0784098403514251e+00
1.9347505621989900e+14 7.1546724273411566e-01 3.0877772107549131e+00
1.9348005777242128e+14 7.1555785299693131e-01 3.0971445158666162e+00
1.9348505932494359e+14 7.1564843139409628e-01 3.1065117556426260e+00
1.9349006087746588e+14 7.1573897790918684e-01 3.1158789300385683e+00
1.9349506242998816e+14 7.1582949252647521e-01 3.1252460390096117e+00
1.9350006398251047e+14 7.1591997523097672e-01 3.1346130825107603e+00
1.9350506553503275e+14 7.1601042600841880e-01 3.1439800604962524e+00
1.9351006708755506e+14 7.1610084484527603e-01 3.1533469729204033e+00
1.9351506864007734e+14 7.1619123172872345e-01 3.1627138197368496e+00
1.9352007019259962e+14 7.1628158664669950e-01 3.1720806008990463e+00
1.9352507174512194e+14 7.1637190958784536e-01 3.1814473163603294e+00
1.9353007329764422e+14 7.1646220054155219e-01 3.1908139660734154e+00
1.9353507485016653e+14 7.1655245949793001e-01 3.2001805499911575e+00
1.9354007640268881e+14 7.1664268644782003e-01 3.2095470680657856e+00
1.9354507795521109e+14 7.1673288138279667e-01 3.2189135202496932e+00
1.9355007950773341e+14 7.1682304429516042e-01 3.2282799064948544e+00
1.9355508106025569e+14 7.1691317517794684e-01 3.2376462267531467e+00
1.9356008261277800e+14 7.1700327402490882e-01 3.2470124809762795e+00
1.9356508416530028e+14 7.1709334083052378e-01 3.2563786691158616e+00
1.9357008571782256e+14 7.1718337559000089e-01 3.2657447911233031e+00
1.9357508727034488e+14 7.1727337829926041e-01 3.2751108469501542e+00
1.9358008882286716e+14 7.1736334895495313e-01 3.2844768365475421e+00
1.9358509037538947e+14 7.1745328755442883e-01 3.2938427598669264e+00
1.9359009192791175e+14 7.1754319409576794e-01 3.3032086168593242e+00
1.9359509348043406e+14 7.1763306857775000e-01 3.3125744074761583e+00
1.9360009503295634e+14 7.1772291099985563e-01 3.3219401316685140e+00
1.9360509658547862e+14 7.1781272136228336e-01 3.3313057893875935e+00
1.9361009813800094e+14 7.1790249966592612e-01 3.3406713805848418e+00
1.9361509969052322e+14 7.1799224591236654e-01 3.3500369052113874e+00
1.9362010124304553e+14 7.1808196010387448e-01 3.3594023632188192e+00
1.9362510279556781e+14 7.1817164224341890e-01 3.3687677545584385e+00
1.9363010434809009e+14 7.1826129233464997e-01 3.3781330791820001e+00
1.9363510590061241e+14 7.1835091038187571e-01 3.3874983370411647e+00
1.9364010745313469e+14 7.1844049639010232e-01 3.3968635280878035e+00
1.9364510900565700e+14 7.1853005036498263e-01 3.4062286522739305e+00
1.9365011055817928e+14 7.1861957231284046e-01 3.4155937095517306e+00
1.9365511211070156e+14 7.1870906224065356e-01 3.4249586998735406e+00
1.9366011366322388e+14 7.1879852015604406e-01 3.4343236231920860e+00
1.9366511521574616e+14 7.1888794606729112e-01 3.4436884794599671e+00
1.9367011676826847e+14 7.1897733998329494e-01 3.4530532686304172e+00
1.9367511832079075e+14 7.1906670191359845e-01 3.4624179906565224e+00
1.9368011987331303e+14 7.1915603186836297e-01 3.4717826454919747e+00
1.9368512142583534e+14 7.1924532985837575e-01 3.4811472330905784e+00
1.9369012297835762e+14 7.1933459589502813e-01 3.4905117534063073e+00
1.9369512453087994e+14 7.1942382999031640e-01 3.4998762063937785e+00
1.9370012608340222e+14 7.1951303215683637e-01 3.5092405920075178e+00
1.9370512763592450e+14 7.1960220240777784e-01 3.5186049102027321e+00
1.9371012918844681e+14 7.1969134075690377e-01 3.5279691609347847e+00
1.9371513074096909e+14 7.1978044721856005e-01 3.5373333441594430e+00
1.9372013229349141e+14 7.1986952180765851e-01 3.5466974598328105e+00
1.9372513384601369e+14 7.1995856453967033e-01 3.5560615079114206e+00
1.9373013539853600e+14 7.2004757543061781e-01 3.5654254883521594e+00
1.9373513695105828e+14 7.2013655449706382e-01 3.5747894011123331e+00
1.9374013850358056e+14 7.2022550175611844e-01 3.5841532461496013e+00
1.9374514005610288e+14 7.2031441722541378e-01 3.5935170234222680e+00
1.9375014160862516e+14 7.2040330092309179e-01 3.6028807328886998e+00
1.9375514316114747e+14 7.2049215286781620e-01 3.6122443745081099e+00
1.9376014471366975e+14 7.2058097307875690e-01 3.6216079482397845e+00
1.9376514626619203e+14 7.2066976157556673e-01 3.6309714540438138e+00
1.9377014781871434e+14 7.2075851837839988e-01 3.6403348918805998e+00
1.9377514937123662e+14 7.2084724350786566e-01 3.6496982617109031e+00
1.9378015092375894e+14 7.2093593698506242e-01 3.6590615634963077e+00
1.9378515247628122e+14 7.2102459883153136e-01 3.6684247971984894e+00
1.9379015402880350e+14 7.2111322906927877e-01 3.6777879627800112e+00
1.9379515558132581e+14 7.2120182772074615e-01 3.6871510602037230e+00
1.9380015713384809e+14 7.2129039480880597e-01 3.6965140894330610e+00
1.9380515868637041e+14 7.2137893035675216e-01 3.7058770504320102e+00
1.9381016023889269e+14 7.2146743438830185e-01 3.7152399431650518e+00
1.9381516179141497e+14 7.2155590692757643e-01 3.7246027675971813e+00
1.9382016334393728e+14 7.2164434799908284e-01 3.7339655236941831e+00
1.9382516489645956e+14 7.2173275762772815e-01 3.7433282114219764e+00
1.9383016644898188e+14 7.2182113583879370e-01 3.7526908307474893e+00
1.9383516800150416e+14 7.2190948265792709e-01 3.7620533816378225e+00
1.9384016955402644e+14 7.2199779811114151e-01 3.7714158640609687e+00
1.9384517110654875e+14 7.2208608222479154e-01 3.7807782779853780e+00
1.9385017265907103e+14 7.2217433502558870e-01 3.7901406233799175e+00
1.9385517421159334e+14 7.2226255654056659e-01 3.7995029002143967e+00
1.9386017576411562e+14 7.2235074679706657e-01 3.8088651084588241e+00
1.9386517731663794e+14 7.2243890582277770e-01 3.8182272480841934e+00
1.9387017886916022e+14 7.2252703364567572e-01 3.8275893190616976e+00
1.9387518042168250e+14 7.2261513029402680e-01 3.8369513213634900e+00
1.9388018197420481e+14 7.2270319579639464e-01 3.8463132549621259e+00
1.9388518352672709e+14 7.2279123018161640e-01 3.8556751198308223e+00
1.9389018507924941e+14 7.2287923347879768e-01 3.8650369159433993e+00
1.9389518663177169e+14 7.2296720571730166e-01 3.8743986432742985e+00
1.9390018818429397e+14 7.2305514692674566e-01 3.8837603017985187e+00
1.9390518973681628e+14 7.2314305713698113e-01 3.8931218914918997e+00
1.9391019128933856e+14 7.2323093637810809e-01 3.9024834123304970e+00
1.9391519284186088e+14 7.2331878468043609e-01 3.9118448642914649e+00
1.9392019439438316e+14 7.2340660207449425e-01 3.9212062473521154e+00
1.9392519594690544e+14 7.2349438859100601e-01 3.9305675614907414e+00
1.9393019749942775e+14 7.2358214426091838e-01 3.9399288066861509e+00
1.9393519905195003e+14 7.2366986911534403e-01 3.9492899829175774e+00
1.9394020060447234e+14 7.2375756318558382e-01 3.9586510901652554e+00
1.9394520215699462e+14 7.2384522650311522e-01 3.9680121284096281e+00
1.9395020370951691e+14 7.2393285909956895e-01 3.9773730976321220e+00
1.9395520526203922e+14 7.2402046100673945e-01 3.9867339978145875e+00
1.9396020681456150e+14 7.2410803225655795e-01 3.9960948289395462e+00
1.9396520836708381e+14 7.2419557288110203e-01 4.0054555909901310e+00
1.9397020991960609e+14 7.2428308291258015e-01 4.0148162839501103e+00
1.9397521147212838e+14 7.2437056238331232e-01 4.0241769078038008e+00
1.9398021302465069e+14 7.2445801132574317e-01 4.0335374625363745e+00
1.9398521457717297e+14 7.2454542977241920e-01 4.0428979481332341e+00
1.9399021612969528e+14 7.2463281775598420e-01 4.0522583645808101e+00
1.9399521768221756e+14 7.2472017530916999e-01 4.0616187118657496e+00
1.9400021923473984e+14 7.2480750246479853e-01 4.0709789899756572e+00
1.9400522078726216e+14 7.2489479925576106e-01 4.0803391988985362e+00
1.9401022233978444e+14 7.2498206571501422e-01 4.0896993386230633e+00
1.9401522389230675e+14 7.2506930187558871e-01 4.0990594091385706e+00
1.9402022544482903e+14 7.2515650777054885e-01 4.1084194104347507e+00
1.9402522699735134e+14 7.2524368343301326e-01 4.1177793425022902e+00
1.9403022854987362e+14 7.2533082889614264e-01 4.1271392053320408e+00
1.9403523010239591e+14 7.2541794419312522e-01 4.1364989989158225e+00
1.9404023165491822e+14 7.2550502935717542e-01 4.1458587232458175e+00
1.9404523320744050e+14 7.2559208442152356e-01 4.1552183783148537e+00
1.9405023475996281e+14 7.2567910941941738e-01 4.1645779641163339e+00
1.9405523631248509e+14 7.2576610438410105e-01 4.1739374806442493e+00
1.9406023786500738e+14 7.2585306934881699e-01 4.1832969278931014e+00
1.9406523941752969e+14 7.2594000434680950e-01 4.1926563058581756e+00
1.9407024097005197e+14 7.2602690941129988e-01 4.2020156145349459e+00
1.9407524252257428e+14 7.2611378457549125e-01 4.2113748539198834e+00
1.9408024407509656e+14 7.2620062987255996e-01 4.2207340240095901e+00
1.9408524562761884e+14 7.2628744533564826e-01 4.2300931248015772e+00
1.9409024718014116e+14 7.2637423099786291e-01 4.2394521562936909e+00
1.9409524873266344e+14 7.2646098689226613e-01 4.2488111184844044e+00
1.9410025028518575e+14 7.2654771305186949e-01 4.2581700113727461e+00
1.9410525183770803e+14 7.2663440950963010e-01 4.2675288349580942e+00
1.9411025339023031e+14 7.2672107629844473e-01 4.2768875892406477e+00
1.9411525494275262e+14 7.2680771345113981e-01 4.2862462742209289e+00
1.9412025649527491e+14 7.2689432100048001e-01 4.2956048899000514e+00
1.9412525804779722e+14 7.2698089897914864e-01 4.3049634362796185e+00
1.9413025960031950e+14 7.2706744741974716e-01 4.3143219133617468e+00
1.9413526115284178e+14 7.2715396635479468e-01 4.3236803211490091e+00
1.9414026270536409e+14 7.2724045581670926e-01 4.3330386596446937e+00
1.9414526425788638e+14 7.2732691583783837e-01 4.3423969288521933e+00
1.9415026581040869e+14 7.2741334645040934e-01 4.3517551287758351e+00
1.9415526736293097e+14 7.2749974768654124e-01 4.3611132594199900e+00
1.9416026891545325e+14 7.2758611957826735e-01 4.3704713207898918e+00
1.9416527046797556e+14 7.2767246215748438e-01 4.3798293128910242e+00
1.9417027202049784e+14 7.2775877545599821e-01 4.3891872357293833e+00
1.9417527357302016e+14 7.2784505950546985e-01 4.3985450893115079e+00
1.9418027512554244e+14 7.2793131433744418e-01 4.4079028736441428e+00
1.9418527667806475e+14 7.2801753998335805e-01 4.4172605887348917e+00
1.9419027823058703e+14 7.2810373647448279e-01 4.4266182345913565e+00
1.9419527978310931e+14 7.2818990384197979e-01 4.4359758112219660e+00
1.9420028133563162e+14 7.2827604211686092e-01 4.4453333186353472e+00
1.9420528288815391e+14 7.2836215132999815e-01 4.4546907568406358e+00
1.9421028444067622e+14 7.2844823151212368e-01 4.4640481258473867e+00
1.9421528599319850e+14 7.2853428269381615e-01 4.4734054256655504e+00
1.9422028754572078e+14 7.2862030490550167e-01 4.4827626563054714e+00
1.9422528909824309e+14 7.2870629817745813e-01 4.4921198177780823e+00
1.9423029065076538e+14 7.2879226253980134e-01 4.5014769100943610e+00
1.9423529220328769e+14 7.2887819802248321e-01 4.5108339332661274e+00
1.9424029375580997e+14 7.2896410465530526e-01 4.5201908873051169e+00
1.9424529530833225e+14 7.2904998246789843e-01 4.5295477722238715e+00
1.9425029686085456e+14 7.2913583148971772e-01 4.5389045880350798e+00
1.9425529841337684e+14 7.2922165175006293e-01 4.5482613347518557e+00
1.9426029996589916e+14 7.2930744327804764e-01 4.5576180123877386e+00
1.9426530151842144e+14 7.2939320610261815e-01 4.5669746209564366e+00
1.9427030307094372e+14 7.2947894025254356e-01 4.5763311604722627e+00
1.9427530462346603e+14 7.2956464575641455e-01 4.5856876309498933e+00
1.9428030617598831e+14 7.2965032264263407e-01 4.5950440324040800e+00
1.9428530772851062e+14 7.2973597093943321e-01 4.6044003648501519e+00
1.9429030928103291e+14 7.2982159067485119e-01 4.6137566283036948e+00
1.9429531083355519e+14 7.2990718187673276e-01 4.6231128227805964e+00
1.9430031238607750e+14 7.2999274457275742e-01 4.6324689482972863e+00
1.9430531393859978e+14 7.3007827879038734e-01 4.6418250048701459e+00
1.9431031549112209e+14 7.3016378455691633e-01 4.6511809925162737e+00
1.9431531704364438e+14 7.3024926189942696e-01 4.6605369112526907e+00
1.9432031859616669e+14 7.3033471084481560e-01 4.6698927610971728e+00
1.9432532014868897e+14 7.3042013141978046e-01 4.6792485420673060e+00
1.9433032170121125e+14 7.3050552365082799e-01 4.6886042541813895e+00
1.9433532325373356e+14 7.3059088756425872e-01 4.6979598974578334e+00
1.9434032480625584e+14 7.3067622318616487e-01 4.7073154719153338e+00
1.9434532635877816e+14 7.3076153054246040e-01 4.7166709775729743e+00
1.9435032791130044e+14 7.3084680965883897e-01 4.7260264144498905e+00
1.9435532946382272e+14 7.3093206056078341e-01 4.7353817825658080e+00
1.9436033101634503e+14 7.3101728327359772e-01 4.7447370819405261e+00
1.9436533256886731e+14 7.3110247782236282e-01 4.7540923125941603e+00
1.9437033412138962e+14 7.3118764423194715e-01 4.7634474745470907e+00
1.9437533567391191e+14 7.3127278252702299e-01 4.7728025678199648e+00
1.9438033722643419e+14 7.3135789273204455e-01 4.7821575924336255e+00
1.9438533877895650e+14 7.3144297487127385e-01 4.7915125484093881e+00
1.9439034033147878e+14 7.3152802896873448e-01 4.8008674357684349e+00
1.9439534188400109e+14 7.3161305504825835e-01 4.8102222545326470e+00
1.9440034343652338e+14 7.3169805313345893e-01 4.8195770047236772e+00
1.9440534498904566e+14 7.3178302324773892e-01 4.8289316863638199e+00
1.9441034654156797e+14 7.3186796541428678e-01 4.8382862994753726e+00
1.9441534809409025e+14 7.3195287965606548e-01 4.8476408440809422e+00
1.9442034964661256e+14 7.3203776599583648e-01 4.8569953202033433e+00
1.9442535119913484e+14 7.3212262445614373e-01 4.8663497278655985e+00
1.9443035275165712e+14 7.3220745505930640e-01 4.8757040670909317e+00
1.9443535430417944e+14 7.3229225782742535e-01 4.8850583379029731e+00
1.9444035585670172e+14 7.3237703278239241e-01 4.8944125403252379e+00
1.9444535740922403e+14 7.3246177994587314e-01 4.9037666743816963e+00
1.9445035896174631e+14 7.3254649933931359e-01 4.9131207400964296e+00
1.9445536051426862e+14 7.3263119098394180e-01 4.9224747374937596e+00
1.9446036206679091e+14 7.3271585490076363e-01 4.9318286665981850e+00
1.9446536361931319e+14 7.3280049111056400e-01 4.9411825274343535e+00
1.9447036517183550e+14 7.3288509963390369e-01 4.9505363200273305e+00
1.9447536672435778e+14 7.3296968049111344e-01 4.9598900444019449e+00
1.9448036827688009e+14 7.3305423370231937e-01 4.9692437005837240e+00
1.9448536982940238e+14 7.3313875928740535e-01 4.9785972885979044e+00
1.9449037138192466e+14 7.3322325726603643e-01 4.9879508084702611e+00
1.9449537293444697e+14 7.3330772765764995e-01 4.9973042602265805e+00
1.9450037448696925e+14 7.3339217048145533e-01 5.0066576438928410e+00
1.9450537603949156e+14 7.3347658575644059e-01 5.0160109594952544e+00
1.9451037759201384e+14 7.3356097350136351e-01 5.0253642070600035e+00
1.9451537914453612e+14 7.3364533373474961e-01 5.0347173866136918e+00
1.9452038069705844e+14 7.3372966647489368e-01 5.0440704981830802e+00
1.9452538224958072e+14 7.3381397173986940e-01 5.0534235417948574e+00
1.9453038380210303e+14 7.3389824954751137e-01 5.0627765174760349e+00
1.9453538535462531e+14 7.3398249991542641e-01 5.0721294252537668e+00
1.9454038690714759e+14 7.3406672286097607e-01 5.0814822651553060e+00
1.9454538845966991e+14 7.3415091840130908e-01 5.0908350372082429e+00
1.9455039001219219e+14 7.3423508655333181e-01 5.1001877414399619e+00
1.9455539156471450e+14 7.3431922733370547e-01 5.1095403778784174e+00
1.9456039311723678e+14 7.3440334075886904e-01 5.1188929465512816e+00
1.9456539466975906e+14 7.3448742684501278e-01 5.1282454474867372e+00
1.9457039622228138e+14 7.3457148560810226e-01 5.1375978807128941e+00
1.9457539777480366e+14 7.3465551706385668e-01 5.1469502462580543e+00
1.9458039932732597e+14 7.3473952122773856e-01 5.1563025441506536e+00
1.9458540087984825e+14 7.3482349811500736e-01 5.1656547744192425e+00
1.9459040243237053e+14 7.3490744774065153e-01 5.1750069370924683e+00
1.9459540398489284e+14 7.3499137011942217e-01 5.1843590321993025e+00
1.9460040553741512e+14 7.3507526526582967e-01 5.1937110597684715e+00
1.9460540708993744e+14 7.3515913319415005e-01 5.2030630198292522e+00
1.9461040864245972e+14 7.3524297391838711e-01 5.2124149124106625e+00
1.9461541019498203e+14 7.3532678745231617e-01 5.2217667375420467e+00
1.9462041174750431e+14 7.3541057380946140e-01 5.2311184952528116e+00
1.9462541330002659e+14 7.3549433300309086e-01 5.2404701855724234e+00
1.9463041485254891e+14 7.3557806504623779e-01 5.2498218085306538e+00
1.9463541640507119e+14 7.3566176995165944e-01 5.2591733641570304e+00
1.9464041795759350e+14 7.3574544773188799e-01 5.2685248524815949e+00
1.9464541951011578e+14 7.3582909839916355e-01 5.2778762735340568e+00
1.9465042106263806e+14 7.3591272196550361e-01 5.2872276273446142e+00
1.9465542261516038e+14 7.3599631844265923e-01 5.2965789139433204e+00
1.9466042416768266e+14 7.3607988784211387e-01 5.3059301333603992e+00
1.9466542572020497e+14 7.3616343017509767e-01 5.3152812856261438e+00
1.9467042727272725e+14 7.3624694545258196e-01 5.3246323707709422e+00
("out1","mode 1",1,"out1",1,"transmission")
(500, 3)
1.9217465256410256e+14 0.0000000000000000e+00 0.0000000000000000e+00
1.9217965411662484e+14 0.0000000000000000e+00 0.0000000000000000e+00
1.9218465566914716e+14 0.0000000000000000e+00 0.0000000000000000e+00
1.9218965722166944e+14 0.0000000000000000e+00 0.0000000000000000e+00
1.9219465877419175e+14 0.0000000000000000e+00 0.0000000000000000e+00
1.9219966032671403e+14 0.0000000000000000e+00 0.0000000000000000e+00
1.9220466187923631e+14 0.0000000000000000e+00 0.0000000000000000e+00
1.9220966343175862e+14 0.0000000000000000e+00 0.0000000000000000e+00
1.9221466498428091e+14 0.0000000000000000e+00 0.0000000000000000e+00
1.9221966653680322e+14 0.0000000000000000e+00 0.0000000000000000e+00
1.9222466808932550e+14 0.0000000000000000e+00 0.0000000000000000e+00
1.9222966964184778e+14 0.0000000000000000e+00 0.0000000000000000e+00
1.9223467119437009e+14 0.0000000000000000e+00 0.0000000000000000e+00
1.9223967274689238e+14 0.0000000000000000e+00 0.0000000000000000e+00
1.9224467429941469e+14 0.0000000000000000e+00 0.0000000000000000e+00
1.9224967585193697e+14 0.0000000000000000e+00 0.0000000000000000e+00
1.9225467740445928e+14 0.0000000000000000e+00 0.0000000000000000e+00
1.9225967895698156e+14 0.0000000000000000e+00 0.0000000000000000e+00
1.9226468050950384e+14 0.0000000000000000e+00 0.0000000000000000e+00
1.9226968206202616e+14 0.0000000000000000e+00 0.0000000000000000e+00
1.9227468361454844e+14 0.0000000000000000e+00 0.0000000000000000e+00
1.9227968516707075e+14 0.0000000000000000e+00 0.0000000000000000e+00
1.9228468671959303e+14 0.0000000000000000e+00 0.0000000000000000e+00
1.9228968827211531e+14 0.0000000000000000e+00 0.0000000000000000e+00
1.9229468982463762e+14 0.0000000000000000e+00 0.0000000000000000e+00
1.9229969137715991e+14 0.0000000000000000e+00 0.0000000000000000e+00
1.9230469292968222e+14 0.0000000000000000e+00 0.0000000000000000e+00
1.9230969448220450e+14 0.0000000000000000e+00 0.0000000000000000e+00
1.9231469603472678e+14 0.0000000000000000e+00 0.0000000000000000e+00
1.9231969758724909e+14 0.0000000000000000e+00 0.0000000000000000e+00
1.9232469913977138e+14 0.0000000000000000e+00 0.0000000000000000e+00
1.9232970069229369e+14 0.0000000000000000e+00 0.0000000000000000e+00
1.9233470224481597e+14 0.0000000000000000e+00 0.0000000000000000e+00
1.9233970379733825e+14 0.0000000000000000e+00 0.0000000000000000e+00
1.9234470534986056e+14 0.0000000000000000e+00 0.0000000000000000e+00
1.9234970690238284e+14 0.0000000000000000e+00 0.0000000000000000e+00
1.9235470845490516e+14 0.0000000000000000e+00 0.0000000000000000e+00
1.9235971000742744e+14 0.0000000000000000e+00 0.0000000000000000e+00
1.9236471155994972e+14 0.0000000000000000e+00 0.0000000000000000e+00
1.9236971311247203e+14 0.0000000000000000e+00 0.0000000000000000e+00
1.9237471466499431e+14 0.0000000000000000e+00 0.0000000000000000e+00
1.9237971621751662e+14 0.0000000000000000e+00 0.0000000000000000e+00
1.9238471777003891e+14 0.0000000000000000e+00 0.0000000000000000e+00
1.9238971932256119e+14 0.0000000000000000e+00 0.0000000000000000e+00
1.9239472087508350e+14 0.0000000000000000e+00 0.0000000000000000e+00
1.9239972242760578e+14 0.0000000000000000e+00 0.0000000000000000e+00
1.9240472398012809e+14 0.0000000000000000e+00 0.0000000000000000e+00
1.9240972553265038e+14 0.0000000000000000e+00 0.0000000000000000e+00
1.9241472708517269e+14 0.0000000000000000e+00 0.0000000000000000e+00
1.9241972863769497e+14 0.0000000000000000e+00 0.0000000000000000e+00
1.9242473019021725e+14 0.0000000000000000e+00 0.0000000000000000e+00
1.9242973174273956e+14 0.0000000000000000e+00 0.0000000000000000e+00
1.9243473329526184e+14 0.0000000000000000e+00 0.0000000000000000e+00
1.9243973484778416e+14 0.0000000000000000e+00 0.0000000000000000e+00
1.9244473640030644e+14 0.0000000000000000e+00 0.0000000000000000e+00
1.9244973795282872e+14 0.0000000000000000e+00 0.0000000000000000e+00
1.9245473950535103e+14 0.0000000000000000e+00 0.0000000000000000e+00
1.9245974105787331e+14 0.0000000000000000e+00 0.0000000000000000e+00
1.9246474261039562e+14 0.0000000000000000e+00 0.0000000000000000e+00
1.9246974416291791e+14 0.0000000000000000e+00 0.0000000000000000e+00
1.9247474571544019e+14 0.0000000000000000e+00 0.0000000000000000e+00
1.9247974726796250e+14 0.0000000000000000e+00 0.0000000000000000e+00
1.9248474882048478e+14 0.0000000000000000e+00 0.0000000000000000e+00
1.9248975037300709e+14 0.0000000000000000e+00 0.0000000000000000e+00
1.9249475192552938e+14 0.0000000000000000e+00 0.0000000000000000e+00
1.9249975347805166e+14 0.0000000000000000e+00 0.0000000000000000e+00
1.9250475503057397e+14 0.0000000000000000e+00 0.0000000000000000e+00
1.9250975658309625e+14 0.0000000000000000e+00 0.0000000000000000e+00
1.9251475813561856e+14 0.0000000000000000e+00 0.0000000000000000e+00
1.9251975968814084e+14 0.0000000000000000e+00 0.0000000000000000e+00
1.9252476124066312e+14 0.0000000000000000e+00 0.0000000000000000e+00
1.9252976279318544e+14 0.0000000000000000e+00 0.0000000000000000e+00
1.9253476434570772e+14 0.0000000000000000e+00 0.0000000000000000e+00
1.9253976589823003e+14 0.0000000000000000e+00 0.0000000000000000e+00
1.9254476745075231e+14 0.0000000000000000e+00 0.0000000000000000e+00
1.9254976900327462e+14 0.0000000000000000e+00 0.0000000000000000e+00
1.9255477055579691e+14 0.0000000000000000e+00 0.0000000000000000e+00
1.9255977210831919e+14 0.0000000000000000e+00 0.0000000000000000e+00
1.9256477366084150e+14 0.0000000000000000e+00 0.0000000000000000e+00
1.9256977521336378e+14 0.0000000000000000e+00 0.0000000000000000e+00
1.9257477676588609e+14 0.0000000000000000e+00 0.0000000000000000e+00
1.9257977831840838e+14 0.0000000000000000e+00 0.0000000000000000e+00
1.9258477987093066e+14 0.0000000000000000e+00 0.0000000000000000e+00
1.9258978142345297e+14 0.0000000000000000e+00 0.0000000000000000e+00
1.9259478297597525e+14 0.0000000000000000e+00 0.0000000000000000e+00
1.9259978452849756e+14 0.0000000000000000e+00 0.0000000000000000e+00
1.9260478608101984e+14 0.0000000000000000e+00 0.0000000000000000e+00
1.9260978763354212e+14 0.0000000000000000e+00 0.0000000000000000e+00
1.9261478918606444e+14 0.0000000000000000e+00 0.0000000000000000e+00
1.9261979073858672e+14 0.0000000000000000e+00 0.0000000000000000e+00
1.9262479229110903e+14 0.0000000000000000e+00 0.0000000000000000e+00
1.9262979384363131e+14 0.0000000000000000e+00 0.0000000000000000e+00
1.9263479539615359e+14 0.0000000000000000e+00 0.0000000000000000e+00
1.9263979694867591e+14 0.0000000000000000e+00 0.0000000000000000e+00
1.9264479850119819e+14 0.0000000000000000e+00 0.0000000000000000e+00
1.9264980005372050e+14 0.0000000000000000e+00 0.0000000000000000e+00
1.9265480160624278e+14 0.0000000000000000e+00 0.0000000000000000e+00
1.9265980315876506e+14 0.0000000000000000e+00 0.0000000000000000e+00
1.9266480471128738e+14 0.0000000000000000e+00 0.0000000000000000e+00
1.9266980626380966e+14 0.0000000000000000e+00 0.0000000000000000e+00
1.9267480781633197e+14 0.0000000000000000e+00 0.0000000000000000e+00
1.9267980936885425e+14 0.0000000000000000e+00 0.0000000000000000e+00
1.9268481092137653e+14 0.0000000000000000e+00 0.0000000000000000e+00
1.9268981247389884e+14 0.0000000000000000e+00 0.0000000000000000e+00
1.9269481402642112e+14 0.0000000000000000e+00 0.0000000000000000e+00
1.9269981557894344e+14 0.0000000000000000e+00 0.0000000000000000e+00
1.9270481713146572e+14 0.0000000000000000e+00 0.0000000000000000e+00
1.9270981868398803e+14 0.0000000000000000e+00 0.0000000000000000e+00
1.9271482023651031e+14 0.0000000000000000e+00 0.0000000000000000e+00
1.9271982178903259e+14 0.0000000000000000e+00 0.0000000000000000e+00
1.9272482334155491e+14 0.0000000000000000e+00 0.0000000000000000e+00
1.9272982489407719e+14 0.0000000000000000e+00 0.0000000000000000e+00
1.9273482644659950e+14 0.0000000000000000e+00 0.0000000000000000e+00
1.9273982799912178e+14 0.0000000000000000e+00 0.0000000000000000e+00
1.9274482955164406e+14 0.0000000000000000e+00 0.0000000000000000e+00
1.9274983110416638e+14 0.0000000000000000e+00 0.0000000000000000e+00
1.9275483265668866e+14 0.0000000000000000e+00 0.0000000000000000e+00
1.9275983420921097e+14 0.0000000000000000e+00 0.0000000000000000e+00
1.9276483576173325e+14 0.0000000000000000e+00 0.0000000000000000e+00
1.9276983731425553e+14 0.0000000000000000e+00 0.0000000000000000e+00
1.9277483886677784e+14 0.0000000000000000e+00 0.0000000000000000e+00
1.9277984041930012e+14 0.0000000000000000e+00 0.0000000000000000e+00
1.9278484197182244e+14 0.0000000000000000e+00 0.0000000000000000e+00
1.9278984352434472e+14 0.0000000000000000e+00 0.0000000000000000e+00
1.9279484507686700e+14 0.0000000000000000e+00 0.0000000000000000e+00
1.9279984662938931e+14 0.0000000000000000e+00 0.0000000000000000e+00
1.9280484818191159e+14 0.0000000000000000e+00 0.0000000000000000e+00
1.9280984973443391e+14 0.0000000000000000e+00 0.0000000000000000e+00
1.9281485128695619e+14 0.0000000000000000e+00 0.0000000000000000e+00
1.9281985283947847e+14 0.0000000000000000e+00 0.0000000000000000e+00
1.9282485439200078e+14 0.0000000000000000e+00 0.0000000000000000e+00
1.9282985594452306e+14 0.0000000000000000e+00 0.0000000000000000e+00
1.9283485749704538e+14 0.0000000000000000e+00 0.0000000000000000e+00
1.9283985904956766e+14 0.0000000000000000e+00 0.0000000000000000e+00
1.9284486060208997e+14 0.0000000000000000e+00 0.0000000000000000e+00
1.9284986215461225e+14 0.0000000000000000e+00 0.0000000000000000e+00
1.9285486370713453e+14 0.0000000000000000e+00 0.0000000000000000e+00
1.9285986525965684e+14 0.0000000000000000e+00 0.0000000000000000e+00
1.9286486681217912e+14 0.0000000000000000e+00 0.0000000000000000e+00
1.9286986836470144e+14 0.0000000000000000e+00 0.0000000000000000e+00
1.9287486991722372e+14 0.0000000000000000e+00 0.0000000000000000e+00
1.9287987146974600e+14 0.0000000000000000e+00 0.0000000000000000e+00
1.9288487302226831e+14 0.0000000000000000e+00 0.0000000000000000e+00
1.9288987457479059e+14 0.0000000000000000e+00 0.0000000000000000e+00
1.9289487612731291e+14 0.0000000000000000e+00 0.0000000000000000e+00
1.9289987767983519e+14 0.0000000000000000e+00 0.0000000000000000e+00
1.9290487923235747e+14 0.0000000000000000e+00 0.0000000000000000e+00
1.9290988078487978e+14 0.0000000000000000e+00 0.0000000000000000e+00
1.9291488233740206e+14 0.0000000000000000e+00 0.0000000000000000e+00
1.9291988388992438e+14 0.0000000000000000e+00 0.0000000000000000e+00
1.9292488544244666e+14 0.0000000000000000e+00 0.0000000000000000e+00
1.9292988699496894e+14 0.0000000000000000e+00 0.0000000000000000e+00
1.9293488854749125e+14 0.0000000000000000e+00 0.0000000000000000e+00
1.9293989010001353e+14 0.0000000000000000e+00 0.0000000000000000e+00
1.9294489165253584e+14 0.0000000000000000e+00 0.0000000000000000e+00
1.9294989320505812e+14 0.0000000000000000e+00 0.0000000000000000e+00
1.9295489475758041e+14 0.0000000000000000e+00 0.0000000000000000e+00
1.9295989631010272e+14 0.0000000000000000e+00 0.0000000000000000e+00
1.9296489786262500e+14 0.0000000000000000e+00 0.0000000000000000e+00
1.9296989941514731e+14 0.0000000000000000e+00 0.0000000000000000e+00
1.9297490096766959e+14 0.0000000000000000e+00 0.0000000000000000e+00
1.9297990252019188e+14 0.0000000000000000e+00 0.0000000000000000e+00
1.9298490407271419e+14 0.0000000000000000e+00 0.0000000000000000e+00
1.9298990562523647e+14 0.0000000000000000e+00 0.0000000000000000e+00
1.9299490717775878e+14 0.0000000000000000e+00 0.0000000000000000e+00
1.9299990873028106e+14 0.0000000000000000e+00 0.0000000000000000e+00
1.9300491028280338e+14 0.0000000000000000e+00 0.0000000000000000e+00
1.9300991183532566e+14 0.0000000000000000e+00 0.0000000000000000e+00
1.9301491338784794e+14 0.0000000000000000e+00 0.0000000000000000e+00
1.9301991494037025e+14 0.0000000000000000e+00 0.0000000000000000e+00
1.9302491649289253e+14 0.0000000000000000e+00 0.0000000000000000e+00
1.9302991804541484e+14 0.0000000000000000e+00 0.0000000000000000e+00
1.9303491959793712e+14 0.0000000000000000e+00 0.0000000000000000e+00
1.9303992115045941e+14 0.0000000000000000e+00 0.0000000000000000e+00
1.9304492270298172e+14 0.0000000000000000e+00 0.0000000000000000e+00
1.9304992425550400e+14 0.0000000000000000e+00 0.0000000000000000e+00
1.9305492580802631e+14 0.0000000000000000e+00 0.0000000000000000e+00
1.9305992736054859e+14 0.0000000000000000e+00 0.0000000000000000e+00
1.9306492891307088e+14 0.0000000000000000e+00 0.0000000000000000e+00
1.9306993046559319e+14 0.0000000000000000e+00 0.0000000000000000e+00
1.9307493201811547e+14 0.0000000000000000e+00 0.0000000000000000e+00
1.9307993357063778e+14 0.0000000000000000e+00 0.0000000000000000e+00
1.9308493512316006e+14 0.0000000000000000e+00 0.0000000000000000e+00
1.9308993667568234e+14 0.0000000000000000e+00 0.0000000000000000e+00
1.9309493822820466e+14 0.0000000000000000e+00 0.0000000000000000e+00
1.9309993978072694e+14 0.0000000000000000e+00 0.0000000000000000e+00
1.9310494133324925e+14 0.0000000000000000e+00 0.0000000000000000e+00
1.9310994288577153e+14 0.0000000000000000e+00 0.0000000000000000e+00
1.9311494443829381e+14 0.0000000000000000e+00 0.0000000000000000e+00
1.9311994599081612e+14 0.0000000000000000e+00 0.0000000000000000e+00
1.9312494754333841e+14 0.0000000000000000e+00 0.0000000000000000e+00
1.9312994909586072e+14 0.0000000000000000e+00 0.0000000000000000e+00
1.9313495064838300e+14 0.0000000000000000e+00 0.0000000000000000e+00
1.9313995220090531e+14 0.0000000000000000e+00 0.0000000000000000e+00
1.9314495375342759e+14 0.0000000000000000e+00 0.0000000000000000e+00
1.9314995530594988e+14 0.0000000000000000e+00 0.0000000000000000e+00
1.9315495685847219e+14 0.0000000000000000e+00 0.0000000000000000e+00
1.9315995841099447e+14 0.0000000000000000e+00 0.0000000000000000e+00
1.9316495996351678e+14 0.0000000000000000e+00 0.0000000000000000e+00
1.9316996151603906e+14 0.0000000000000000e+00 0.0000000000000000e+00
1.9317496306856134e+14 0.0000000000000000e+00 0.0000000000000000e+00
1.9317996462108366e+14 0.0000000000000000e+00 0.0000000000000000e+00
1.9318496617360594e+14 0.0000000000000000e+00 0.0000000000000000e+00
1.9318996772612825e+14 0.0000000000000000e+00 0.0000000000000000e+00
1.9319496927865053e+14 0.0000000000000000e+00 0.0000000000000000e+00
1.9319997083117281e+14 0.0000000000000000e+00 0.0000000000000000e+00
1.9320497238369512e+14 0.0000000000000000e+00 0.0000000000000000e+00
1.9320997393621741e+14 0.0000000000000000e+00 0.0000000000000000e+00
1.9321497548873972e+14 0.0000000000000000e+00 0.0000000000000000e+00
1.9321997704126200e+14 0.0000000000000000e+00 0.0000000000000000e+00
1.9322497859378428e+14 0.0000000000000000e+00 0.0000000000000000e+00
1.9322998014630659e+14 0.0000000000000000e+00 0.0000000000000000e+00
1.9323498169882888e+14 0.0000000000000000e+00 0.0000000000000000e+00
1.9323998325135119e+14 0.0000000000000000e+00 0.0000000000000000e+00
1.9324498480387347e+14 0.0000000000000000e+00 0.0000000000000000e+00
1.9324998635639575e+14 0.0000000000000000e+00 0.0000000000000000e+00
1.9325498790891806e+14 0.0000000000000000e+00 0.0000000000000000e+00
1.9325998946144034e+14 0.0000000000000000e+00 0.0000000000000000e+00
1.9326499101396266e+14 0.0000000000000000e+00 0.0000000000000000e+00
1.9326999256648494e+14 0.0000000000000000e+00 0.0000000000000000e+00
1.9327499411900722e+14 0.0000000000000000e+00 0.0000000000000000e+00
1.9327999567152953e+14 0.0000000000000000e+00 0.0000000000000000e+00
1.9328499722405181e+14 0.0000000000000000e+00 0.0000000000000000e+00
1.9328999877657412e+14 0.0000000000000000e+00 0.0000000000000000e+00
1.9329500032909641e+14 0.0000000000000000e+00 0.0000000000000000e+00
1.9330000188161872e+14 0.0000000000000000e+00 0.0000000000000000e+00
1.9330500343414100e+14 0.0000000000000000e+00 0.0000000000000000e+00
1.9331000498666328e+14 0.0000000000000000e+00 0.0000000000000000e+00
1.9331500653918559e+14 0.0000000000000000e+00 0.0000000000000000e+00
1.9332000809170788e+14 0.0000000000000000e+00 0.0000000000000000e+00
1.9332500964423019e+14 0.0000000000000000e+00 0.0000000000000000e+00
1.9333001119675247e+14 0.0000000000000000e+00 0.0000000000000000e+00
1.9333501274927475e+14 0.0000000000000000e+00 0.0000000000000000e+00
1.9334001430179706e+14 0.0000000000000000e+00 0.0000000000000000e+00
1.9334501585431934e+14 0.0000000000000000e+00 0.0000000000000000e+00
1.9335001740684166e+14 0.0000000000000000e+00 0.0000000000000000e+00
1.9335501895936394e+14 0.0000000000000000e+00 0.0000000000000000e+00
1.9336002051188622e+14 0.0000000000000000e+00 0.0000000000000000e+00
1.9336502206440853e+14 0.0000000000000000e+00 0.0000000000000000e+00
1.9337002361693081e+14 0.0000000000000000e+00 0.0000000000000000e+00
1.9337502516945312e+14 0.0000000000000000e+00 0.0000000000000000e+00
1.9338002672197541e+14 0.0000000000000000e+00 0.0000000000000000e+00
1.9338502827449769e+14 0.0000000000000000e+00 0.0000000000000000e+00
1.9339002982702000e+14 0.0000000000000000e+00 0.0000000000000000e+00
1.9339503137954228e+14 0.0000000000000000e+00 0.0000000000000000e+00
1.9340003293206459e+14 0.0000000000000000e+00 0.0000000000000000e+00
1.9340503448458688e+14 0.0000000000000000e+00 0.0000000000000000e+00
1.9341003603710916e+14 0.0000000000000000e+00 0.0000000000000000e+00
1.9341503758963147e+14 0.0000000000000000e+00 0.0000000000000000e+00
1.9342003914215375e+14 0.0000000000000000e+00 0.0000000000000000e+00
1.9342504069467606e+14 0.0000000000000000e+00 0.0000000000000000e+00
1.9343004224719834e+14 0.0000000000000000e+00 0.0000000000000000e+00
1.9343504379972066e+14 0.0000000000000000e+00 0.0000000000000000e+00
1.9344004535224294e+14 0.0000000000000000e+00 0.0000000000000000e+00
1.9344504690476522e+14 0.0000000000000000e+00 0.0000000000000000e+00
1.9345004845728753e+14 0.0000000000000000e+00 0.0000000000000000e+00
1.9345505000980981e+14 0.0000000000000000e+00 0.0000000000000000e+00
1.9346005156233212e+14 0.0000000000000000e+00 0.0000000000000000e+00
1.9346505311485441e+14 0.0000000000000000e+00 0.0000000000000000e+00
1.9347005466737669e+14 0.0000000000000000e+00 0.0000000000000000e+00
1.9347505621989900e+14 0.0000000000000000e+00 0.0000000000000000e+00
1.9348005777242128e+14 0.0000000000000000e+00 0.0000000000000000e+00
1.9348505932494359e+14 0.0000000000000000e+00 0.0000000000000000e+00
1.9349006087746588e+14 0.0000000000000000e+00 0.0000000000000000e+00
1.9349506242998816e+14 0.0000000000000000e+00 0.0000000000000000e+00
1.9350006398251047e+14 0.0000000000000000e+00 0.0000000000000000e+00
1.9350506553503275e+14 0.0000000000000000e+00 0.0000000000000000e+00
1.9351006708755506e+14 0.0000000000000000e+00 0.0000000000000000e+00
1.9351506864007734e+14 0.0000000000000000e+00 0.0000000000000000e+00
1.9352007019259962e+14 0.0000000000000000e+00 0.0000000000000000e+00
1.9352507174512194e+14 0.0000000000000000e+00 0.0000000000000000e+00
1.9353007329764422e+14 0.0000000000000000e+00 0.0000000000000000e+00
1.9353507485016653e+14 0.0000000000000000e+00 0.0000000000000000e+00
1.9354007640268881e+14 0.0000000000000000e+00 0.0000000000000000e+00
1.9354507795521109e+14 0.0000000000000000e+00 0.0000000000000000e+00
1.9355007950773341e+14 0.0000000000000000e+00 0.0000000000000000e+00
1.9355508106025569e+14 0.0000000000000000e+00 0.0000000000000000e+00
1.9356008261277800e+14 0.0000000000000000e+00 0.0000000000000000e+00
1.9356508416530028e+14 0.0000000000000000e+00 0.0000000000000000e+00
1.9357008571782256e+14 0.0000000000000000e+00 0.0000000000000000e+00
1.9357508727034488e+14 0.0000000000000000e+00 0.0000000000000000e+00
1.9358008882286716e+14 0.0000000000000000e+00 0.0000000000000000e+00
1.9358509037538947e+14 0.0000000000000000e+00 0.0000000000000000e+00
1.9359009192791175e+14 0.0000000000000000e+00 0.0000000000000000e+00
1.9359509348043406e+14 0.0000000000000000e+00 0.0000000000000000e+00
1.9360009503295634e+14 0.0000000000000000e+00 0.0000000000000000e+00
1.9360509658547862e+14 0.0000000000000000e+00 0.0000000000000000e+00
1.9361009813800094e+14 0.0000000000000000e+00 0.0000000000000000e+00
1.9361509969052322e+14 0.0000000000000000e+00 0.0000000000000000e+00
1.9362010124304553e+14 0.0000000000000000e+00 0.0000000000000000e+00
1.9362510279556781e+14 0.0000000000000000e+00 0.0000000000000000e+00
1.9363010434809009e+14 0.0000000000000000e+00 0.0000000000000000e+00
1.9363510590061241e+14 0.0000000000000000e+00 0.0000000000000000e+00
1.9364010745313469e+14 0.0000000000000000e+00 0.0000000000000000e+00
1.9364510900565700e+14 0.0000000000000000e+00 0.0000000000000000e+00
1.9365011055817928e+14 0.0000000000000000e+00 0.0000000000000000e+00
1.9365511211070156e+14 0.0000000000000000e+00 0.0000000000000000e+00
1.9366011366322388e+14 0.0000000000000000e+00 0.0000000000000000e+00
1.9366511521574616e+14 0.0000000000000000e+00 0.0000000000000000e+00
1.9367011676826847e+14 0.0000000000000000e+00 0.0000000000000000e+00
1.9367511832079075e+14 0.0000000000000000e+00 0.0000000000000000e+00
1.9368011987331303e+14 0.0000000000000000e+00 0.0000000000000000e+00
1.9368512142583534e+14 0.0000000000000000e+00 0.0000000000000000e+00
1.9369012297835762e+14 0.0000000000000000e+00 0.0000000000000000e+00
1.9369512453087994e+14 0.0000000000000000e+00 0.0000000000000000e+00
1.9370012608340222e+14 0.0000000000000000e+00 0.0000000000000000e+00
1.9370512763592450e+14 0.0000000000000000e+00 0.0000000000000000e+00
1.9371012918844681e+14 0.0000000000000000e+00 0.0000000000000000e+00
1.9371513074096909e+14 0.0000000000000000e+00 0.0000000000000000e+00
1.9372013229349141e+14 0.0000000000000000e+00 0.0000000000000000e+00
1.9372513384601369e+14 0.0000000000000000e+00 0.0000000000000000e+00
1.9373013539853600e+14 0.0000000000000000e+00 0.0000000000000000e+00
1.9373513695105828e+14 0.0000000000000000e+00 0.0000000000000000e+00
1.9374013850358056e+14 0.0000000000000000e+00 0.0000000000000000e+00
1.9374514005610288e+14 0.0000000000000000e+00 0.0000000000000000e+00
1.9375014160862516e+14 0.0000000000000000e+00 0.0000000000000000e+00
1.9375514316114747e+14 0.0000000000000000e+00 0.0000000000000000e+00
1.9376014471366975e+14 0.0000000000000000e+00 0.0000000000000000e+00
1.9376514626619203e+14 0.0000000000000000e+00 0.0000000000000000e+00
1.9377014781871434e+14 0.0000000000000000e+00 0.0000000000000000e+00
1.9377514937123662e+14 0.0000000000000000e+00 0.0000000000000000e+00
1.9378015092375894e+14 0.0000000000000000e+00 0.0000000000000000e+00
1.9378515247628122e+14 0.0000000000000000e+00 0.0000000000000000e+00
1.9379015402880350e+14 0.0000000000000000e+00 0.0000000000000000e+00
1.9379515558132581e+14 0.0000000000000000e+00 0.0000000000000000e+00
1.9380015713384809e+14 0.0000000000000000e+00 0.0000000000000000e+00
1.9380515868637041e+14 0.0000000000000000e+00 0.0000000000000000e+00
1.9381016023889269e+14 0.0000000000000000e+00 0.0000000000000000e+00
1.9381516179141497e+14 0.0000000000000000e+00 0.0000000000000000e+00
1.9382016334393728e+14 0.0000000000000000e+00 0.0000000000000000e+00
1.9382516489645956e+14 0.0000000000000000e+00 0.0000000000000000e+00
1.9383016644898188e+14 0.0000000000000000e+00 0.0000000000000000e+00
1.9383516800150416e+14 0.0000000000000000e+00 0.0000000000000000e+00
1.9384016955402644e+14 0.0000000000000000e+00 0.0000000000000000e+00
1.9384517110654875e+14 0.0000000000000000e+00 0.0000000000000000e+00
1.9385017265907103e+14 0.0000000000000000e+00 0.0000000000000000e+00
1.9385517421159334e+14 0.0000000000000000e+00 0.0000000000000000e+00
1.9386017576411562e+14 0.0000000000000000e+00 0.0000000000000000e+00
1.9386517731663794e+14 0.0000000000000000e+00 0.0000000000000000e+00
1.9387017886916022e+14 0.0000000000000000e+00 0.0000000000000000e+00
1.9387518042168250e+14 0.0000000000000000e+00 0.0000000000000000e+00
1.9388018197420481e+14 0.0000000000000000e+00 0.0000000000000000e+00
1.9388518352672709e+14 0.0000000000000000e+00 0.0000000000000000e+00
1.9389018507924941e+14 0.0000000000000000e+00 0.0000000000000000e+00
1.9389518663177169e+14 0.0000000000000000e+00 0.0000000000000000e+00
1.9390018818429397e+14 0.0000000000000000e+00 0.0000000000000000e+00
1.9390518973681628e+14 0.0000000000000000e+00 0.0000000000000000e+00
1.9391019128933856e+14 0.0000000000000000e+00 0.0000000000000000e+00
1.9391519284186088e+14 0.0000000000000000e+00 0.0000000000000000e+00
1.9392019439438316e+14 0.0000000000000000e+00 0.0000000000000000e+00
1.9392519594690544e+14 0.0000000000000000e+00 0.0000000000000000e+00
1.9393019749942775e+14 0.0000000000000000e+00 0.0000000000000000e+00
1.9393519905195003e+14 0.0000000000000000e+00 0.0000000000000000e+00
1.9394020060447234e+14 0.0000000000000000e+00 0.0000000000000000e+00
1.9394520215699462e+14 0.0000000000000000e+00 0.0000000000000000e+00
1.9395020370951691e+14 0.0000000000000000e+00 0.0000000000000000e+00
1.9395520526203922e+14 0.0000000000000000e+00 0.0000000000000000e+00
1.9396020681456150e+14 0.0000000000000000e+00 0.0000000000000000e+00
1.9396520836708381e+14 0.0000000000000000e+00 0.0000000000000000e+00
1.9397020991960609e+14 0.0000000000000000e+00 0.0000000000000000e+00
1.9397521147212838e+14 0.0000000000000000e+00 0.0000000000000000e+00
1.9398021302465069e+14 0.0000000000000000e+00 0.0000000000000000e+00
1.9398521457717297e+14 0.0000000000000000e+00 0.0000000000000000e+00
1.9399021612969528e+14 0.0000000000000000e+00 0.0000000000000000e+00
1.9399521768221756e+14 0.0000000000000000e+00 0.0000000000000000e+00
1.9400021923473984e+14 0.0000000000000000e+00 0.0000000000000000e+00
1.9400522078726216e+14 0.0000000000000000e+00 0.0000000000000000e+00
1.9401022233978444e+14 0.0000000000000000e+00 0.0000000000000000e+00
1.9401522389230675e+14 0.0000000000000000e+00 0.0000000000000000e+00
1.9402022544482903e+14 0.0000000000000000e+00 0.0000000000000000e+00
1.9402522699735134e+14 0.0000000000000000e+00 0.0000000000000000e+00
1.9403022854987362e+14 0.0000000000000000e+00 0.0000000000000000e+00
1.9403523010239591e+14 0.0000000000000000e+00 0.0000000000000000e+00
1.9404023165491822e+14 0.0000000000000000e+00 0.0000000000000000e+00
1.9404523320744050e+14 0.0000000000000000e+00 0.0000000000000000e+00
1.9405023475996281e+14 0.0000000000000000e+00 0.0000000000000000e+00
1.9405523631248509e+14 0.0000000000000000e+00 0.0000000000000000e+00
1.9406023786500738e+14 0.0000000000000000e+00 0.0000000000000000e+00
1.9406523941752969e+14 0.0000000000000000e+00 0.0000000000000000e+00
1.9407024097005197e+14 0.0000000000000000e+00 0.0000000000000000e+00
1.9407524252257428e+14 0.0000000000000000e+00 0.0000000000000000e+00
1.9408024407509656e+14 0.0000000000000000e+00 0.0000000000000000e+00
1.9408524562761884e+14 0.0000000000000000e+00 0.0000000000000000e+00
1.9409024718014116e+14 0.0000000000000000e+00 0.0000000000000000e+00
1.9409524873266344e+14 0.0000000000000000e+00 0.0000000000000000e+00
1.9410025028518575e+14 0.0000000000000000e+00 0.0000000000000000e+00
1.9410525183770803e+14 0.0000000000000000e+00 0.0000000000000000e+00
1.9411025339023031e+14 0.0000000000000000e+00 0.0000000000000000e+00
1.9411525494275262e+14 0.0000000000000000e+00 0.0000000000000000e+00
1.9412025649527491e+14 0.0000000000000000e+00 0.0000000000000000e+00
1.9412525804779722e+14 0.0000000000000000e+00 0.0000000000000000e+00
1.9413025960031950e+14 0.0000000000000000e+00 0.0000000000000000e+00
1.9413526115284178e+14 0.0000000000000000e+00 0.0000000000000000e+00
1.9414026270536409e+14 0.0000000000000000e+00 0.0000000000000000e+00
1.9414526425788638e+14 0.0000000000000000e+00 0.0000000000000000e+00
1.9415026581040869e+14 0.0000000000000000e+00 0.0000000000000000e+00
1.9415526736293097e+14 0.0000000000000000e+00 0.0000000000000000e+00
1.9416026891545325e+14 0.0000000000000000e+00 0.0000000000000000e+00
1.9416527046797556e+14 0.0000000000000000e+00 0.0000000000000000e+00
1.9417027202049784e+14 0.0000000000000000e+00 0.0000000000000000e+00
1.9417527357302016e+14 0.0000000000000000e+00 0.0000000000000000e+00
1.9418027512554244e+14 0.0000000000000000e+00 0.0000000000000000e+00
1.9418527667806475e+14 0.0000000000000000e+00 0.0000000000000000e+00
1.9419027823058703e+14 0.0000000000000000e+00 0.0000000000000000e+00
1.9419527978310931e+14 0.0000000000000000e+00 0.0000000000000000e+00
1.9420028133563162e+14 0.0000000000000000e+00 0.0000000000000000e+00
1.9420528288815391e+14 0.0000000000000000e+00 0.0000000000000000e+00
1.9421028444067622e+14 0.0000000000000000e+00 0.0000000000000000e+00
1.9421528599319850e+14 0.0000000000000000e+00 0.0000000000000000e+00
1.9422028754572078e+14 0.0000000000000000e+00 0.0000000000000000e+00
1.9422528909824309e+14 0.0000000000000000e+00 0.0000000000000000e+00
1.9423029065076538e+14 0.0000000000000000e+00 0.0000000000000000e+00
1.9423529220328769e+14 0.0000000000000000e+00 0.0000000000000000e+00
1.9424029375580997e+14 0.0000000000000000e+00 0.0000000000000000e+00
1.9424529530833225e+14 0.0000000000000000e+00 0.0000000000000000e+00
1.9425029686085456e+14 0.0000000000000000e+00 0.0000000000000000e+00
1.9425529841337684e+14 0.0000000000000000e+00 0.0000000000000000e+00
1.9426029996589916e+14 0.0000000000000000e+00 0.0000000000000000e+00
1.9426530151842144e+14 0.0000000000000000e+00 0.0000000000000000e+00
1.9427030307094372e+14 0.0000000000000000e+00 0.0000000000000000e+00
1.9427530462346603e+14 0.0000000000000000e+00 0.0000000000000000e+00
1.9428030617598831e+14 0.0000000000000000e+00 0.0000000000000000e+00
1.9428530772851062e+14 0.0000000000000000e+00 0.0000000000000000e+00
1.9429030928103291e+14 0.0000000000000000e+00 0.0000000000000000e+00
1.9429531083355519e+14 0.0000000000000000e+00 0.0000000000000000e+00
1.9430031238607750e+14 0.0000000000000000e+00 0.0000000000000000e+00
1.9430531393859978e+14 0.0000000000000000e+00 0.0000000000000000e+00
1.9431031549112209e+14 0.0000000000000000e+00 0.0000000000000000e+00
1.9431531704364438e+14 0.0000000000000000e+00 0.0000000000000000e+00
1.9432031859616669e+14 0.0000000000000000e+00 0.0000000000000000e+00
1.9432532014868897e+14 0.0000000000000000e+00 0.0000000000000000e+00
1.9433032170121125e+14 0.0000000000000000e+00 0.0000000000000000e+00
1.9433532325373356e+14 0.0000000000000000e+00 0.0000000000000000e+00
1.9434032480625584e+14 0.0000000000000000e+00 0.0000000000000000e+00
1.9434532635877816e+14 0.0000000000000000e+00 0.0000000000000000e+00
1.9435032791130044e+14 0.0000000000000000e+00 0.0000000000000000e+00
1.9435532946382272e+14 0.0000000000000000e+00 0.0000000000000000e+00
1.9436033101634503e+14 0.0000000000000000e+00 0.0000000000000000e+00
1.9436533256886731e+14 0.0000000000000000e+00 0.0000000000000000e+00
1.9437033412138962e+14 0.0000000000000000e+00 0.0000000000000000e+00
1.9437533567391191e+14 0.0000000000000000e+00 0.0000000000000000e+00
1.9438033722643419e+14 0.0000000000000000e+00 0.0000000000000000e+00
1.9438533877895650e+14 0.0000000000000000e+00 0.0000000000000000e+00
1.9439034033147878e+14 0.0000000000000000e+00 0.0000000000000000e+00
1.9439534188400109e+14 0.0000000000000000e+00 0.0000000000000000e+00
1.9440034343652338e+14 0.0000000000000000e+00 0.0000000000000000e+00
1.9440534498904566e+14 0.0000000000000000e+00 0.0000000000000000e+00
1.9441034654156797e+14 0.0000000000000000e+00 0.0000000000000000e+00
1.9441534809409025e+14 0.0000000000000000e+00 0.0000000000000000e+00
1.9442034964661256e+14 0.0000000000000000e+00 0.0000000000000000e+00
1.9442535119913484e+14 0.0000000000000000e+00 0.0000000000000000e+00
1.9443035275165712e+14 0.0000000000000000e+00 0.0000000000000000e+00
1.9443535430417944e+14 0.0000000000000000e+00 0.0000000000000000e+00
1.9444035585670172e+14 0.0000000000000000e+00 0.0000000000000000e+00
1.9444535740922403e+14 0.0000000000000000e+00 0.0000000000000000e+00
1.9445035896174631e+14 0.0000000000000000e+00 0.0000000000000000e+00
1.9445536051426862e+14 0.0000000000000000e+00 0.0000000000000000e+00
1.9446036206679091e+14 0.0000000000000000e+00 0.0000000000000000e+00
1.9446536361931319e+14 0.0000000000000000e+00 0.0000000000000000e+00
1.9447036517183550e+14 0.0000000000000000e+00 0.0000000000000000e+00
1.9447536672435778e+14 0.0000000000000000e+00 0.0000000000000000e+00
1.9448036827688009e+14 0.0000000000000000e+00 0.0000000000000000e+00
1.9448536982940238e+14 0.0000000000000000e+00 0.0000000000000000e+00
1.9449037138192466e+14 0.0000000000000000e+00 0.0000000000000000e+00
1.9449537293444697e+14 0.0000000000000000e+00 0.0000000000000000e+00
1.9450037448696925e+14 0.0000000000000000e+00 0.0000000000000000e+00
1.9450537603949156e+14 0.0000000000000000e+00 0.0000000000000000e+00
1.9451037759201384e+14 0.0000000000000000e+00 0.0000000000000000e+00
1.9451537914453612e+14 0.0000000000000000e+00 0.0000000000000000e+00
1.9452038069705844e+14 0.0000000000000000e+00 0.0000000000000000e+00
1.9452538224958072e+14 0.0000000000000000e+00 0.0000000000000000e+00
1.9453038380210303e+14 0.0000000000000000e+00 0.0000000000000000e+00
1.9453538535462531e+14 0.0000000000000000e+00 0.0000000000000000e+00
1.9454038690714759e+14 0.0000000000000000e+00 0.0000000000000000e+00
1.9454538845966991e+14 0.0000000000000000e+00 0.0000000000000000e+00
1.9455039001219219e+14 0.0000000000000000e+00 0.0000000000000000e+00
1.9455539156471450e+14 0.0000000000000000e+00 0.0000000000000000e+00
1.9456039311723678e+14 0.0000000000000000e+00 0.0000000000000000e+00
1.9456539466975906e+14 0.0000000000000000e+00 0.0000000000000000e+00
1.9457039622228138e+14 0.0000000000000000e+00 0.0000000000000000e+00
1.9457539777480366e+14 0.0000000000000000e+00 0.0000000000000000e+00
1.9458039932732597e+14 0.0000000000000000e+00 0.0000000000000000e+00
1.9458540087984825e+14 0.0000000000000000e+00 0.0000000000000000e+00
1.9459040243237053e+14 0.0000000000000000e+00 0.0000000000000000e+00
1.9459540398489284e+14 0.0000000000000000e+00 0.0000000000000000e+00
1.9460040553741512e+14 0.0000000000000000e+00 0.0000000000000000e+00
1.9460540708993744e+14 0.0000000000000000e+00 0.0000000000000000e+00
1.9461040864245972e+14 0.0000000000000000e+00 0.0000000000000000e+00
1.9461541019498203e+14 0.0000000000000000e+00 0.0000000000000000e+00
1.9462041174750431e+14 0.0000000000000000e+00 0.0000000000000000e+00
1.9462541330002659e+14 0.0000000000000000e+00 0.0000000000000000e+00
1.9463041485254891e+14 0.0000000000000000e+00 0.0000000000000000e+00
1.9463541640507119e+14 0.0000000000000000e+00 0.0000000000000000e+00
1.9464041795759350e+14 0.0000000000000000e+00 0.0000000000000000e+00
1.9464541951011578e+14 0.0000000000000000e+00 0.0000000000000000e+00
1.9465042106263806e+14 0.0000000000000000e+00 0.0000000000000000e+00
1.9465542261516038e+14 0.0000000000000000e+00 0.0000000000000000e+00
1.9466042416768266e+14 0.0000000000000000e+00 0.0000000000000000e+00
1.9466542572020497e+14 0.0000000000000000e+00 0.0000000000000000e+00
1.9467042727272725e+14 0.0000000000000000e+00 0.0000000000000000e+00
("out1","mode 1",1,"in2",1,"transmission")
(500, 3)
1.9217465256410256e+14 0.0000000000000000e+00 0.0000000000000000e+00
1.9217965411662484e+14 0.0000000000000000e+00 0.0000000000000000e+00
1.9218465566914716e+14 0.0000000000000000e+00 0.0000000000000000e+00
1.9218965722166944e+14 0.0000000000000000e+00 0.0000000000000000e+00
1.9219465877419175e+14 0.0000000000000000e+00 0.0000000000000000e+00
1.9219966032671403e+14 0.0000000000000000e+00 0.0000000000000000e+00
1.9220466187923631e+14 0.0000000000000000e+00 0.0000000000000000e+00
1.9220966343175862e+14 0.0000000000000000e+00 0.0000000000000000e+00
1.9221466498428091e+14 0.0000000000000000e+00 0.0000000000000000e+00
1.9221966653680322e+14 0.0000000000000000e+00 0.0000000000000000e+00
1.9222466808932550e+14 0.0000000000000000e+00 0.0000000000000000e+00
1.9222966964184778e+14 0.0000000000000000e+00 0.0000000000000000e+00
1.9223467119437009e+14 0.0000000000000000e+00 0.0000000000000000e+00
1.9223967274689238e+14 0.0000000000000000e+00 0.0000000000000000e+00
1.9224467429941469e+14 0.0000000000000000e+00 0.0000000000000000e+00
1.9224967585193697e+14 0.0000000000000000e+00 0.0000000000000000e+00
1.9225467740445928e+14 0.0000000000000000e+00 0.0000000000000000e+00
1.9225967895698156e+14 0.0000000000000000e+00 0.0000000000000000e+00
1.9226468050950384e+14 0.0000000000000000e+00 0.0000000000000000e+00
1.9226968206202616e+14 0.0000000000000000e+00 0.0000000000000000e+00
1.9227468361454844e+14 0.0000000000000000e+00 0.0000000000000000e+00
1.9227968516707075e+14 0.0000000000000000e+00 0.0000000000000000e+00
1.9228468671959303e+14 0.0000000000000000e+00 0.0000000000000000e+00
1.9228968827211531e+14 0.0000000000000000e+00 0.0000000000000000e+00
1.9229468982463762e+14 0.0000000000000000e+00 0.0000000000000000e+00
1.9229969137715991e+14 0.0000000000000000e+00 0.0000000000000000e+00
1.9230469292968222e+14 0.0000000000000000e+00 0.0000000000000000e+00
1.9230969448220450e+14 0.0000000000000000e+00 0.0000000000000000e+00
1.9231469603472678e+14 0.0000000000000000e+00 0.0000000000000000e+00
1.9231969758724909e+14 0.0000000000000000e+00 0.0000000000000000e+00
1.9232469913977138e+14 0.0000000000000000e+00 0.0000000000000000e+00
1.9232970069229369e+14 0.0000000000000000e+00 0.0000000000000000e+00
1.9233470224481597e+14 0.0000000000000000e+00 0.0000000000000000e+00
1.9233970379733825e+14 0.0000000000000000e+00 0.0000000000000000e+00
1.9234470534986056e+14 0.0000000000000000e+00 0.0000000000000000e+00
1.9234970690238284e+14 0.0000000000000000e+00 0.0000000000000000e+00
1.9235470845490516e+14 0.0000000000000000e+00 0.0000000000000000e+00
1.9235971000742744e+14 0.0000000000000000e+00 0.0000000000000000e+00
1.9236471155994972e+14 0.0000000000000000e+00 0.0000000000000000e+00
1.9236971311247203e+14 0.0000000000000000e+00 0.0000000000000000e+00
1.9237471466499431e+14 0.0000000000000000e+00 0.0000000000000000e+00
1.9237971621751662e+14 0.0000000000000000e+00 0.0000000000000000e+00
1.9238471777003891e+14 0.0000000000000000e+00 0.0000000000000000e+00
1.9238971932256119e+14 0.0000000000000000e+00 0.0000000000000000e+00
1.9239472087508350e+14 0.0000000000000000e+00 0.0000000000000000e+00
1.9239972242760578e+14 0.0000000000000000e+00 0.0000000000000000e+00
1.9240472398012809e+14 0.0000000000000000e+00 0.0000000000000000e+00
1.9240972553265038e+14 0.0000000000000000e+00 0.0000000000000000e+00
1.9241472708517269e+14 0.0000000000000000e+00 0.0000000000000000e+00
1.9241972863769497e+14 0.0000000000000000e+00 0.0000000000000000e+00
1.9242473019021725e+14 0.0000000000000000e+00 0.0000000000000000e+00
1.9242973174273956e+14 0.0000000000000000e+00 0.0000000000000000e+00
1.9243473329526184e+14 0.0000000000000000e+00 0.0000000000000000e+00
1.9243973484778416e+14 0.0000000000000000e+00 0.0000000000000000e+00
1.9244473640030644e+14 0.0000000000000000e+00 0.0000000000000000e+00
1.9244973795282872e+14 0.0000000000000000e+00 0.0000000000000000e+00
1.9245473950535103e+14 0.0000000000000000e+00 0.0000000000000000e+00
1.9245974105787331e+14 0.0000000000000000e+00 0.0000000000000000e+00
1.9246474261039562e+14 0.0000000000000000e+00 0.0000000000000000e+00
1.9246974416291791e+14 0.0000000000000000e+00 0.0000000000000000e+00
1.9247474571544019e+14 0.0000000000000000e+00 0.0000000000000000e+00
1.9247974726796250e+14 0.0000000000000000e+00 0.0000000000000000e+00
1.9248474882048478e+14 0.0000000000000000e+00 0.0000000000000000e+00
1.9248975037300709e+14 0.0000000000000000e+00 0.0000000000000000e+00
1.9249475192552938e+14 0.0000000000000000e+00 0.0000000000000000e+00
1.9249975347805166e+14 0.0000000000000000e+00 0.0000000000000000e+00
1.9250475503057397e+14 0.0000000000000000e+00 0.0000000000000000e+00
1.9250975658309625e+14 0.0000000000000000e+00 0.0000000000000000e+00
1.9251475813561856e+14 0.0000000000000000e+00 0.0000000000000000e+00
1.9251975968814084e+14 0.0000000000000000e+00 0.0000000000000000e+00
1.9252476124066312e+14 0.0000000000000000e+00 0.0000000000000000e+00
1.9252976279318544e+14 0.0000000000000000e+00 0.0000000000000000e+00
1.9253476434570772e+14 0.0000000000000000e+00 0.0000000000000000e+00
1.9253976589823003e+14 0.0000000000000000e+00 0.0000000000000000e+00
1.9254476745075231e+14 0.0000000000000000e+00 0.0000000000000000e+00
1.9254976900327462e+14 0.0000000000000000e+00 0.0000000000000000e+00
1.9255477055579691e+14 0.0000000000000000e+00 0.0000000000000000e+00
1.9255977210831919e+14 0.0000000000000000e+00 0.0000000000000000e+00
1.9256477366084150e+14 0.0000000000000000e+00 0.0000000000000000e+00
1.9256977521336378e+14 0.0000000000000000e+00 0.0000000000000000e+00
1.9257477676588609e+14 0.0000000000000000e+00 0.0000000000000000e+00
1.9257977831840838e+14 0.0000000000000000e+00 0.0000000000000000e+00
1.9258477987093066e+14 0.0000000000000000e+00 0.0000000000000000e+00
1.9258978142345297e+14 0.0000000000000000e+00 0.0000000000000000e+00
1.9259478297597525e+14 0.0000000000000000e+00 0.0000000000000000e+00
1.9259978452849756e+14 0.0000000000000000e+00 0.0000000000000000e+00
1.9260478608101984e+14 0.0000000000000000e+00 0.0000000000000000e+00
1.9260978763354212e+14 0.0000000000000000e+00 0.0000000000000000e+00
1.9261478918606444e+14 0.0000000000000000e+00 0.0000000000000000e+00
1.9261979073858672e+14 0.0000000000000000e+00 0.0000000000000000e+00
1.9262479229110903e+14 0.0000000000000000e+00 0.0000000000000000e+00
1.9262979384363131e+14 0.0000000000000000e+00 0.0000000000000000e+00
1.9263479539615359e+14 0.0000000000000000e+00 0.0000000000000000e+00
1.9263979694867591e+14 0.0000000000000000e+00 0.0000000000000000e+00
1.9264479850119819e+14 0.0000000000000000e+00 0.0000000000000000e+00
1.9264980005372050e+14 0.0000000000000000e+00 0.0000000000000000e+00
1.9265480160624278e+14 0.0000000000000000e+00 0.0000000000000000e+00
1.9265980315876506e+14 0.0000000000000000e+00 0.0000000000000000e+00
1.9266480471128738e+14 0.0000000000000000e+00 0.0000000000000000e+00
1.9266980626380966e+14 0.0000000000000000e+00 0.0000000000000000e+00
1.9267480781633197e+14 0.0000000000000000e+00 0.0000000000000000e+00
1.9267980936885425e+14 0.0000000000000000e+00 0.0000000000000000e+00
1.9268481092137653e+14 0.0000000000000000e+00 0.0000000000000000e+00
1.9268981247389884e+14 0.0000000000000000e+00 0.0000000000000000e+00
1.9269481402642112e+14 0.0000000000000000e+00 0.0000000000000000e+00
1.9269981557894344e+14 0.0000000000000000e+00 0.0000000000000000e+00
1.9270481713146572e+14 0.0000000000000000e+00 0.0000000000000000e+00
1.9270981868398803e+14 0.0000000000000000e+00 0.0000000000000000e+00
1.9271482023651031e+14 0.0000000000000000e+00 0.0000000000000000e+00
1.9271982178903259e+14 0.0000000000000000e+00 0.0000000000000000e+00
1.9272482334155491e+14 0.0000000000000000e+00 0.0000000000000000e+00
1.9272982489407719e+14 0.0000000000000000e+00 0.0000000000000000e+00
1.9273482644659950e+14 0.0000000000000000e+00 0.0000000000000000e+00
1.9273982799912178e+14 0.0000000000000000e+00 0.0000000000000000e+00
1.9274482955164406e+14 0.0000000000000000e+00 0.0000000000000000e+00
1.9274983110416638e+14 0.0000000000000000e+00 0.0000000000000000e+00
1.9275483265668866e+14 0.0000000000000000e+00 0.0000000000000000e+00
1.9275983420921097e+14 0.0000000000000000e+00 0.0000000000000000e+00
1.9276483576173325e+14 0.0000000000000000e+00 0.0000000000000000e+00
1.9276983731425553e+14 0.0000000000000000e+00 0.0000000000000000e+00
1.9277483886677784e+14 0.0000000000000000e+00 0.0000000000000000e+00
1.9277984041930012e+14 0.0000000000000000e+00 0.0000000000000000e+00
1.9278484197182244e+14 0.0000000000000000e+00 0.0000000000000000e+00
1.9278984352434472e+14 0.0000000000000000e+00 0.0000000000000000e+00
1.9279484507686700e+14 0.0000000000000000e+00 0.0000000000000000e+00
1.9279984662938931e+14 0.0000000000000000e+00 0.0000000000000000e+00
1.9280484818191159e+14 0.0000000000000000e+00 0.0000000000000000e+00
1.9280984973443391e+14 0.0000000000000000e+00 0.0000000000000000e+00
1.9281485128695619e+14 0.0000000000000000e+00 0.0000000000000000e+00
1.9281985283947847e+14 0.0000000000000000e+00 0.0000000000000000e+00
1.9282485439200078e+14 0.0000000000000000e+00 0.0000000000000000e+00
1.9282985594452306e+14 0.0000000000000000e+00 0.0000000000000000e+00
1.9283485749704538e+14 0.0000000000000000e+00 0.0000000000000000e+00
1.9283985904956766e+14 0.0000000000000000e+00 0.0000000000000000e+00
1.9284486060208997e+14 0.0000000000000000e+00 0.0000000000000000e+00
1.9284986215461225e+14 0.0000000000000000e+00 0.0000000000000000e+00
1.9285486370713453e+14 0.0000000000000000e+00 0.0000000000000000e+00
1.9285986525965684e+14 0.0000000000000000e+00 0.0000000000000000e+00
1.9286486681217912e+14 0.0000000000000000e+00 0.0000000000000000e+00
1.9286986836470144e+14 0.0000000000000000e+00 0.0000000000000000e+00
1.9287486991722372e+14 0.0000000000000000e+00 0.0000000000000000e+00
1.9287987146974600e+14 0.0000000000000000e+00 0.0000000000000000e+00
1.9288487302226831e+14 0.0000000000000000e+00 0.0000000000000000e+00
1.9288987457479059e+14 0.0000000000000000e+00 0.0000000000000000e+00
1.9289487612731291e+14 0.0000000000000000e+00 0.0000000000000000e+00
1.9289987767983519e+14 0.0000000000000000e+00 0.0000000000000000e+00
1.9290487923235747e+14 0.0000000000000000e+00 0.0000000000000000e+00
1.9290988078487978e+14 0.0000000000000000e+00 0.0000000000000000e+00
1.9291488233740206e+14 0.0000000000000000e+00 0.0000000000000000e+00
1.9291988388992438e+14 0.0000000000000000e+00 0.0000000000000000e+00
1.9292488544244666e+14 0.0000000000000000e+00 0.0000000000000000e+00
1.9292988699496894e+14 0.0000000000000000e+00 0.0000000000000000e+00
1.9293488854749125e+14 0.0000000000000000e+00 0.0000000000000000e+00
1.9293989010001353e+14 0.0000000000000000e+00 0.0000000000000000e+00
1.9294489165253584e+14 0.0000000000000000e+00 0.0000000000000000e+00
1.9294989320505812e+14 0.0000000000000000e+00 0.0000000000000000e+00
1.9295489475758041e+14 0.0000000000000000e+00 0.0000000000000000e+00
1.9295989631010272e+14 0.0000000000000000e+00 0.0000000000000000e+00
1.9296489786262500e+14 0.0000000000000000e+00 0.0000000000000000e+00
1.9296989941514731e+14 0.0000000000000000e+00 0.0000000000000000e+00
1.9297490096766959e+14 0.0000000000000000e+00 0.0000000000000000e+00
1.9297990252019188e+14 0.0000000000000000e+00 0.0000000000000000e+00
1.9298490407271419e+14 0.0000000000000000e+00 0.0000000000000000e+00
1.9298990562523647e+14 0.0000000000000000e+00 0.0000000000000000e+00
1.9299490717775878e+14 0.0000000000000000e+00 0.0000000000000000e+00
1.9299990873028106e+14 0.0000000000000000e+00 0.0000000000000000e+00
1.9300491028280338e+14 0.0000000000000000e+00 0.0000000000000000e+00
1.9300991183532566e+14 0.0000000000000000e+00 0.0000000000000000e+00
1.9301491338784794e+14 0.0000000000000000e+00 0.0000000000000000e+00
1.9301991494037025e+14 0.0000000000000000e+00 0.0000000000000000e+00
1.9302491649289253e+14 0.0000000000000000e+00 0.0000000000000000e+00
1.9302991804541484e+14 0.0000000000000000e+00 0.0000000000000000e+00
1.9303491959793712e+14 0.0000000000000000e+00 0.0000000000000000e+00
1.9303992115045941e+14 0.0000000000000000e+00 0.0000000000000000e+00
1.9304492270298172e+14 0.0000000000000000e+00 0.0000000000000000e+00
1.9304992425550400e+14 0.0000000000000000e+00 0.0000000000000000e+00
1.9305492580802631e+14 0.0000000000000000e+00 0.0000000000000000e+00
1.9305992736054859e+14 0.0000000000000000e+00 0.0000000000000000e+00
1.9306492891307088e+14 0.0000000000000000e+00 0.0000000000000000e+00
1.9306993046559319e+14 0.0000000000000000e+00 0.0000000000000000e+00
1.9307493201811547e+14 0.0000000000000000e+00 0.0000000000000000e+00
1.9307993357063778e+14 0.0000000000000000e+00 0.0000000000000000e+00
1.9308493512316006e+14 0.0000000000000000e+00 0.0000000000000000e+00
1.9308993667568234e+14 0.0000000000000000e+00 0.0000000000000000e+00
1.9309493822820466e+14 0.0000000000000000e+00 0.0000000000000000e+00
1.9309993978072694e+14 0.0000000000000000e+00 0.0000000000000000e+00
1.9310494133324925e+14 0.0000000000000000e+00 0.0000000000000000e+00
1.9310994288577153e+14 0.0000000000000000e+00 0.0000000000000000e+00
1.9311494443829381e+14 0.0000000000000000e+00 0.0000000000000000e+00
1.9311994599081612e+14 0.0000000000000000e+00 0.0000000000000000e+00
1.9312494754333841e+14 0.0000000000000000e+00 0.0000000000000000e+00
1.9312994909586072e+14 0.0000000000000000e+00 0.0000000000000000e+00
1.9313495064838300e+14 0.0000000000000000e+00 0.0000000000000000e+00
1.9313995220090531e+14 0.0000000000000000e+00 0.0000000000000000e+00
1.9314495375342759e+14 0.0000000000000000e+00 0.0000000000000000e+00
1.9314995530594988e+14 0.0000000000000000e+00 0.0000000000000000e+00
1.9315495685847219e+14 0.0000000000000000e+00 0.0000000000000000e+00
1.9315995841099447e+14 0.0000000000000000e+00 0.0000000000000000e+00
1.9316495996351678e+14 0.0000000000000000e+00 0.0000000000000000e+00
1.9316996151603906e+14 0.0000000000000000e+00 0.0000000000000000e+00
1.9317496306856134e+14 0.0000000000000000e+00 0.0000000000000000e+00
1.9317996462108366e+14 0.0000000000000000e+00 0.0000000000000000e+00
1.9318496617360594e+14 0.0000000000000000e+00 0.0000000000000000e+00
1.9318996772612825e+14 0.0000000000000000e+00 0.0000000000000000e+00
1.9319496927865053e+14 0.0000000000000000e+00 0.0000000000000000e+00
1.9319997083117281e+14 0.0000000000000000e+00 0.0000000000000000e+00
1.9320497238369512e+14 0.0000000000000000e+00 0.0000000000000000e+00
1.9320997393621741e+14 0.0000000000000000e+00 0.0000000000000000e+00
1.9321497548873972e+14 0.0000000000000000e+00 0.0000000000000000e+00
1.9321997704126200e+14 0.0000000000000000e+00 0.0000000000000000e+00
1.9322497859378428e+14 0.0000000000000000e+00 0.0000000000000000e+00
1.9322998014630659e+14 0.0000000000000000e+00 0.0000000000000000e+00
1.9323498169882888e+14 0.0000000000000000e+00 0.0000000000000000e+00
1.9323998325135119e+14 0.0000000000000000e+00 0.0000000000000000e+00
1.9324498480387347e+14 0.0000000000000000e+00 0.0000000000000000e+00
1.9324998635639575e+14 0.0000000000000000e+00 0.0000000000000000e+00
1.9325498790891806e+14 0.0000000000000000e+00 0.0000000000000000e+00
1.9325998946144034e+14 0.0000000000000000e+00 0.0000000000000000e+00
1.9326499101396266e+14 0.0000000000000000e+00 0.0000000000000000e+00
1.9326999256648494e+14 0.0000000000000000e+00 0.0000000000000000e+00
1.9327499411900722e+14 0.0000000000000000e+00 0.0000000000000000e+00
1.9327999567152953e+14 0.0000000000000000e+00 0.0000000000000000e+00
1.9328499722405181e+14 0.0000000000000000e+00 0.0000000000000000e+00
1.9328999877657412e+14 0.0000000000000000e+00 0.0000000000000000e+00
1.9329500032909641e+14 0.0000000000000000e+00 0.0000000000000000e+00
1.9330000188161872e+14 0.0000000000000000e+00 0.0000000000000000e+00
1.9330500343414100e+14 0.0000000000000000e+00 0.0000000000000000e+00
1.9331000498666328e+14 0.0000000000000000e+00 0.0000000000000000e+00
1.9331500653918559e+14 0.0000000000000000e+00 0.0000000000000000e+00
1.9332000809170788e+14 0.0000000000000000e+00 0.0000000000000000e+00
1.9332500964423019e+14 0.0000000000000000e+00 0.0000000000000000e+00
1.9333001119675247e+14 0.0000000000000000e+00 0.0000000000000000e+00
1.9333501274927475e+14 0.0000000000000000e+00 0.0000000000000000e+00
1.9334001430179706e+14 0.0000000000000000e+00 0.0000000000000000e+00
1.9334501585431934e+14 0.0000000000000000e+00 0.0000000000000000e+00
1.9335001740684166e+14 0.0000000000000000e+00 0.0000000000000000e+00
1.9335501895936394e+14 0.0000000000000000e+00 0.0000000000000000e+00
1.9336002051188622e+14 0.0000000000000000e+00 0.0000000000000000e+00
1.9336502206440853e+14 0.0000000000000000e+00 0.0000000000000000e+00
1.9337002361693081e+14 0.0000000000000000e+00 0.0000000000000000e+00
1.9337502516945312e+14 0.0000000000000000e+00 0.0000000000000000e+00
1.9338002672197541e+14 0.0000000000000000e+00 0.0000000000000000e+00
1.9338502827449769e+14 0.0000000000000000e+00 0.0000000000000000e+00
1.9339002982702000e+14 0.0000000000000000e+00 0.0000000000000000e+00
1.9339503137954228e+14 0.0000000000000000e+00 0.0000000000000000e+00
1.9340003293206459e+14 0.0000000000000000e+00 0.0000000000000000e+00
1.9340503448458688e+14 0.0000000000000000e+00 0.0000000000000000e+00
1.9341003603710916e+14 0.0000000000000000e+00 0.0000000000000000e+00
1.9341503758963147e+14 0.0000000000000000e+00 0.0000000000000000e+00
1.9342003914215375e+14 0.0000000000000000e+00 0.0000000000000000e+00
1.9342504069467606e+14 0.0000000000000000e+00 0.0000000000000000e+00
1.9343004224719834e+14 0.0000000000000000e+00 0.0000000000000000e+00
1.9343504379972066e+14 0.0000000000000000e+00 0.0000000000000000e+00
1.9344004535224294e+14 0.0000000000000000e+00 0.0000000000000000e+00
1.9344504690476522e+14 0.0000000000000000e+00 0.0000000000000000e+00
1.9345004845728753e+14 0.0000000000000000e+00 0.0000000000000000e+00
1.9345505000980981e+14 0.0000000000000000e+00 0.0000000000000000e+00
1.9346005156233212e+14 0.0000000000000000e+00 0.0000000000000000e+00
1.9346505311485441e+14 0.0000000000000000e+00 0.0000000000000000e+00
1.9347005466737669e+14 0.0000000000000000e+00 0.0000000000000000e+00
1.9347505621989900e+14 0.0000000000000000e+00 0.0000000000000000e+00
1.9348005777242128e+14 0.0000000000000000e+00 0.0000000000000000e+00
1.9348505932494359e+14 0.0000000000000000e+00 0.0000000000000000e+00
1.9349006087746588e+14 0.0000000000000000e+00 0.0000000000000000e+00
1.9349506242998816e+14 0.0000000000000000e+00 0.0000000000000000e+00
1.9350006398251047e+14 0.0000000000000000e+00 0.0000000000000000e+00
1.9350506553503275e+14 0.0000000000000000e+00 0.0000000000000000e+00
1.9351006708755506e+14 0.0000000000000000e+00 0.0000000000000000e+00
1.9351506864007734e+14 0.0000000000000000e+00 0.0000000000000000e+00
1.9352007019259962e+14 0.0000000000000000e+00 0.0000000000000000e+00
1.9352507174512194e+14 0.0000000000000000e+00 0.0000000000000000e+00
1.9353007329764422e+14 0.0000000000000000e+00 0.0000000000000000e+00
1.9353507485016653e+14 0.0000000000000000e+00 0.0000000000000000e+00
1.9354007640268881e+14 0.0000000000000000e+00 0.0000000000000000e+00
1.9354507795521109e+14 0.0000000000000000e+00 0.0000000000000000e+00
1.9355007950773341e+14 0.0000000000000000e+00 0.0000000000000000e+00
1.9355508106025569e+14 0.0000000000000000e+00 0.0000000000000000e+00
1.9356008261277800e+14 0.0000000000000000e+00 0.0000000000000000e+00
1.9356508416530028e+14 0.0000000000000000e+00 0.0000000000000000e+00
1.9357008571782256e+14 0.0000000000000000e+00 0.0000000000000000e+00
1.9357508727034488e+14 0.0000000000000000e+00 0.0000000000000000e+00
1.9358008882286716e+14 0.0000000000000000e+00 0.0000000000000000e+00
1.9358509037538947e+14 0.0000000000000000e+00 0.0000000000000000e+00
1.9359009192791175e+14 0.0000000000000000e+00 0.0000000000000000e+00
1.9359509348043406e+14 0.0000000000000000e+00 0.0000000000000000e+00
1.9360009503295634e+14 0.0000000000000000e+00 0.0000000000000000e+00
1.9360509658547862e+14 0.0000000000000000e+00 0.0000000000000000e+00
1.9361009813800094e+14 0.0000000000000000e+00 0.0000000000000000e+00
1.9361509969052322e+14 0.0000000000000000e+00 0.0000000000000000e+00
1.9362010124304553e+14 0.0000000000000000e+00 0.0000000000000000e+00
1.9362510279556781e+14 0.0000000000000000e+00 0.0000000000000000e+00
1.9363010434809009e+14 0.0000000000000000e+00 0.0000000000000000e+00
1.9363510590061241e+14 0.0000000000000000e+00 0.0000000000000000e+00
1.9364010745313469e+14 0.0000000000000000e+00 0.0000000000000000e+00
1.9364510900565700e+14 0.0000000000000000e+00 0.0000000000000000e+00
1.9365011055817928e+14 0.0000000000000000e+00 0.0000000000000000e+00
1.9365511211070156e+14 0.0000000000000000e+00 0.0000000000000000e+00
1.9366011366322388e+14 0.0000000000000000e+00 0.0000000000000000e+00
1.9366511521574616e+14 0.0000000000000000e+00 0.0000000000000000e+00
1.9367011676826847e+14 0.0000000000000000e+00 0.0000000000000000e+00
1.9367511832079075e+14 0.0000000000000000e+00 0.0000000000000000e+00
1.9368011987331303e+14 0.0000000000000000e+00 0.0000000000000000e+00
1.9368512142583534e+14 0.0000000000000000e+00 0.0000000000000000e+00
1.9369012297835762e+14 0.0000000000000000e+00 0.0000000000000000e+00
1.9369512453087994e+14 0.0000000000000000e+00 0.0000000000000000e+00
1.9370012608340222e+14 0.0000000000000000e+00 0.0000000000000000e+00
1.9370512763592450e+14 0.0000000000000000e+00 0.0000000000000000e+00
1.9371012918844681e+14 0.0000000000000000e+00 0.0000000000000000e+00
1.9371513074096909e+14 0.0000000000000000e+00 0.0000000000000000e+00
1.9372013229349141e+14 0.0000000000000000e+00 0.0000000000000000e+00
1.9372513384601369e+14 0.0000000000000000e+00 0.0000000000000000e+00
1.9373013539853600e+14 0.0000000000000000e+00 0.0000000000000000e+00
1.9373513695105828e+14 0.0000000000000000e+00 0.0000000000000000e+00
1.9374013850358056e+14 0.0000000000000000e+00 0.0000000000000000e+00
1.9374514005610288e+14 0.0000000000000000e+00 0.0000000000000000e+00
1.9375014160862516e+14 0.0000000000000000e+00 0.0000000000000000e+00
1.9375514316114747e+14 0.0000000000000000e+00 0.0000000000000000e+00
1.9376014471366975e+14 0.0000000000000000e+00 0.0000000000000000e+00
1.9376514626619203e+14 0.0000000000000000e+00 0.0000000000000000e+00
1.9377014781871434e+14 0.0000000000000000e+00 0.0000000000000000e+00
1.9377514937123662e+14 0.0000000000000000e+00 0.0000000000000000e+00
1.9378015092375894e+14 0.0000000000000000e+00 0.0000000000000000e+00
1.9378515247628122e+14 0.0000000000000000e+00 0.0000000000000000e+00
1.9379015402880350e+14 0.0000000000000000e+00 0.0000000000000000e+00
1.9379515558132581e+14 0.0000000000000000e+00 0.0000000000000000e+00
1.9380015713384809e+14 0.0000000000000000e+00 0.0000000000000000e+00
1.9380515868637041e+14 0.0000000000000000e+00 0.0000000000000000e+00
1.9381016023889269e+14 0.0000000000000000e+00 0.0000000000000000e+00
1.9381516179141497e+14 0.0000000000000000e+00 0.0000000000000000e+00
1.9382016334393728e+14 0.0000000000000000e+00 0.0000000000000000e+00
1.9382516489645956e+14 0.0000000000000000e+00 0.0000000000000000e+00
1.9383016644898188e+14 0.0000000000000000e+00 0.0000000000000000e+00
1.9383516800150416e+14 0.0000000000000000e+00 0.0000000000000000e+00
1.9384016955402644e+14 0.0000000000000000e+00 0.0000000000000000e+00
1.9384517110654875e+14 0.0000000000000000e+00 0.0000000000000000e+00
1.9385017265907103e+14 0.0000000000000000e+00 0.0000000000000000e+00
1.9385517421159334e+14 0.0000000000000000e+00 0.0000000000000000e+00
1.9386017576411562e+14 0.0000000000000000e+00 0.0000000000000000e+00
1.9386517731663794e+14 0.0000000000000000e+00 0.0000000000000000e+00
1.9387017886916022e+14 0.0000000000000000e+00 0.0000000000000000e+00
1.9387518042168250e+14 0.0000000000000000e+00 0.0000000000000000e+00
1.9388018197420481e+14 0.0000000000000000e+00 0.0000000000000000e+00
1.9388518352672709e+14 0.0000000000000000e+00 0.0000000000000000e+00
1.9389018507924941e+14 0.0000000000000000e+00 0.0000000000000000e+00
1.9389518663177169e+14 0.0000000000000000e+00 0.0000000000000000e+00
1.9390018818429397e+14 0.0000000000000000e+00 0.0000000000000000e+00
1.9390518973681628e+14 0.0000000000000000e+00 0.0000000000000000e+00
1.9391019128933856e+14 0.0000000000000000e+00 0.0000000000000000e+00
1.9391519284186088e+14 0.0000000000000000e+00 0.0000000000000000e+00
1.9392019439438316e+14 0.0000000000000000e+00 0.0000000000000000e+00
1.9392519594690544e+14 0.0000000000000000e+00 0.0000000000000000e+00
1.9393019749942775e+14 0.0000000000000000e+00 0.0000000000000000e+00
1.9393519905195003e+14 0.0000000000000000e+00 0.0000000000000000e+00
1.9394020060447234e+14 0.0000000000000000e+00 0.0000000000000000e+00
1.9394520215699462e+14 0.0000000000000000e+00 0.0000000000000000e+00
1.9395020370951691e+14 0.0000000000000000e+00 0.0000000000000000e+00
1.9395520526203922e+14 0.0000000000000000e+00 0.0000000000000000e+00
1.9396020681456150e+14 0.0000000000000000e+00 0.0000000000000000e+00
1.9396520836708381e+14 0.0000000000000000e+00 0.0000000000000000e+00
1.9397020991960609e+14 0.0000000000000000e+00 0.0000000000000000e+00
1.9397521147212838e+14 0.0000000000000000e+00 0.0000000000000000e+00
1.9398021302465069e+14 0.0000000000000000e+00 0.0000000000000000e+00
1.9398521457717297e+14 0.0000000000000000e+00 0.0000000000000000e+00
1.9399021612969528e+14 0.0000000000000000e+00 0.0000000000000000e+00
1.9399521768221756e+14 0.0000000000000000e+00 0.0000000000000000e+00
1.9400021923473984e+14 0.0000000000000000e+00 0.0000000000000000e+00
1.9400522078726216e+14 0.0000000000000000e+00 0.0000000000000000e+00
1.9401022233978444e+14 0.0000000000000000e+00 0.0000000000000000e+00
1.9401522389230675e+14 0.0000000000000000e+00 0.0000000000000000e+00
1.9402022544482903e+14 0.0000000000000000e+00 0.0000000000000000e+00
1.9402522699735134e+14 0.0000000000000000e+00 0.0000000000000000e+00
1.9403022854987362e+14 0.0000000000000000e+00 0.0000000000000000e+00
1.9403523010239591e+14 0.0000000000000000e+00 0.0000000000000000e+00
1.9404023165491822e+14 0.0000000000000000e+00 0.0000000000000000e+00
1.9404523320744050e+14 0.0000000000000000e+00 0.0000000000000000e+00
1.9405023475996281e+14 0.0000000000000000e+00 0.0000000000000000e+00
1.9405523631248509e+14 0.0000000000000000e+00 0.0000000000000000e+00
1.9406023786500738e+14 0.0000000000000000e+00 0.0000000000000000e+00
1.9406523941752969e+14 0.0000000000000000e+00 0.0000000000000000e+00
1.9407024097005197e+14 0.0000000000000000e+00 0.0000000000000000e+00
1.9407524252257428e+14 0.0000000000000000e+00 0.0000000000000000e+00
1.9408024407509656e+14 0.0000000000000000e+00 0.0000000000000000e+00
1.9408524562761884e+14 0.0000000000000000e+00 0.0000000000000000e+00
1.9409024718014116e+14 0.0000000000000000e+00 0.0000000000000000e+00
1.9409524873266344e+14 0.0000000000000000e+00 0.0000000000000000e+00
1.9410025028518575e+14 0.0000000000000000e+00 0.0000000000000000e+00
1.9410525183770803e+14 0.0000000000000000e+00 0.0000000000000000e+00
1.9411025339023031e+14 0.0000000000000000e+00 0.0000000000000000e+00
1.9411525494275262e+14 0.0000000000000000e+00 0.0000000000000000e+00
1.9412025649527491e+14 0.0000000000000000e+00 0.0000000000000000e+00
1.9412525804779722e+14 0.0000000000000000e+00 0.0000000000000000e+00
1.9413025960031950e+14 0.0000000000000000e+00 0.0000000000000000e+00
1.9413526115284178e+14 0.0000000000000000e+00 0.0000000000000000e+00
1.9414026270536409e+14 0.0000000000000000e+00 0.0000000000000000e+00
1.9414526425788638e+14 0.0000000000000000e+00 0.0000000000000000e+00
1.9415026581040869e+14 0.0000000000000000e+00 0.0000000000000000e+00
1.9415526736293097e+14 0.0000000000000000e+00 0.0000000000000000e+00
1.9416026891545325e+14 0.0000000000000000e+00 0.0000000000000000e+00
1.9416527046797556e+14 0.0000000000000000e+00 0.0000000000000000e+00
1.9417027202049784e+14 0.0000000000000000e+00 0.0000000000000000e+00
1.9417527357302016e+14 0.0000000000000000e+00 0.0000000000000000e+00
1.9418027512554244e+14 0.0000000000000000e+00 0.0000000000000000e+00
1.9418527667806475e+14 0.0000000000000000e+00 0.0000000000000000e+00
1.9419027823058703e+14 0.0000000000000000e+00 0.0000000000000000e+00
1.9419527978310931e+14 0.0000000000000000e+00 0.0000000000000000e+00
1.9420028133563162e+14 0.0000000000000000e+00 0.0000000000000000e+00
1.9420528288815391e+14 0.0000000000000000e+00 0.0000000000000000e+00
1.9421028444067622e+14 0.0000000000000000e+00 0.0000000000000000e+00
1.9421528599319850e+14 0.0000000000000000e+00 0.0000000000000000e+00
1.9422028754572078e+14 0.0000000000000000e+00 0.0000000000000000e+00
1.9422528909824309e+14 0.0000000000000000e+00 0.0000000000000000e+00
1.9423029065076538e+14 0.0000000000000000e+00 0.0000000000000000e+00
1.9423529220328769e+14 0.0000000000000000e+00 0.0000000000000000e+00
1.9424029375580997e+14 0.0000000000000000e+00 0.0000000000000000e+00
1.9424529530833225e+14 0.0000000000000000e+00 0.0000000000000000e+00
1.9425029686085456e+14 0.0000000000000000e+00 0.0000000000000000e+00
1.9425529841337684e+14 0.0000000000000000e+00 0.0000000000000000e+00
1.9426029996589916e+14 0.0000000000000000e+00 0.0000000000000000e+00
1.9426530151842144e+14 0.0000000000000000e+00 0.0000000000000000e+00
1.9427030307094372e+14 0.0000000000000000e+00 0.0000000000000000e+00
1.9427530462346603e+14 0.0000000000000000e+00 0.0000000000000000e+00
1.9428030617598831e+14 0.0000000000000000e+00 0.0000000000000000e+00
1.9428530772851062e+14 0.0000000000000000e+00 0.0000000000000000e+00
1.9429030928103291e+14 0.0000000000000000e+00 0.0000000000000000e+00
1.9429531083355519e+14 0.0000000000000000e+00 0.0000000000000000e+00
1.9430031238607750e+14 0.0000000000000000e+00 0.0000000000000000e+00
1.9430531393859978e+14 0.0000000000000000e+00 0.0000000000000000e+00
1.9431031549112209e+14 0.0000000000000000e+00 0.0000000000000000e+00
1.9431531704364438e+14 0.0000000000000000e+00 0.0000000000000000e+00
1.9432031859616669e+14 0.0000000000000000e+00 0.0000000000000000e+00
1.9432532014868897e+14 0.0000000000000000e+00 0.0000000000000000e+00
1.9433032170121125e+14 0.0000000000000000e+00 0.0000000000000000e+00
1.9433532325373356e+14 0.0000000000000000e+00 0.0000000000000000e+00
1.9434032480625584e+14 0.0000000000000000e+00 0.0000000000000000e+00
1.9434532635877816e+14 0.0000000000000000e+00 0.0000000000000000e+00
1.9435032791130044e+14 0.0000000000000000e+00 0.0000000000000000e+00
1.9435532946382272e+14 0.0000000000000000e+00 0.0000000000000000e+00
1.9436033101634503e+14 0.0000000000000000e+00 0.0000000000000000e+00
1.9436533256886731e+14 0.0000000000000000e+00 0.0000000000000000e+00
1.9437033412138962e+14 0.0000000000000000e+00 0.0000000000000000e+00
1.9437533567391191e+14 0.0000000000000000e+00 0.0000000000000000e+00
1.9438033722643419e+14 0.0000000000000000e+00 0.0000000000000000e+00
1.9438533877895650e+14 0.0000000000000000e+00 0.0000000000000000e+00
1.9439034033147878e+14 0.0000000000000000e+00 0.0000000000000000e+00
1.9439534188400109e+14 0.0000000000000000e+00 0.0000000000000000e+00
1.9440034343652338e+14 0.0000000000000000e+00 0.0000000000000000e+00
1.9440534498904566e+14 0.0000000000000000e+00 0.0000000000000000e+00
1.9441034654156797e+14 0.0000000000000000e+00 0.0000000000000000e+00
1.9441534809409025e+14 0.0000000000000000e+00 0.0000000000000000e+00
1.9442034964661256e+14 0.0000000000000000e+00 0.0000000000000000e+00
1.9442535119913484e+14 0.0000000000000000e+00 0.0000000000000000e+00
1.9443035275165712e+14 0.0000000000000000e+00 0.0000000000000000e+00
1.9443535430417944e+14 0.0000000000000000e+00 0.0000000000000000e+00
1.9444035585670172e+14 0.0000000000000000e+00 0.0000000000000000e+00
1.9444535740922403e+14 0.0000000000000000e+00 0.0000000000000000e+00
1.9445035896174631e+14 0.0000000000000000e+00 0.0000000000000000e+00
1.9445536051426862e+14 0.0000000000000000e+00 0.0000000000000000e+00
1.9446036206679091e+14 0.0000000000000000e+00 0.0000000000000000e+00
1.9446536361931319e+14 0.0000000000000000e+00 0.0000000000000000e+00
1.9447036517183550e+14 0.0000000000000000e+00 0.0000000000000000e+00
1.9447536672435778e+14 0.0000000000000000e+00 0.0000000000000000e+00
1.9448036827688009e+14 0.0000000000000000e+00 0.0000000000000000e+00
1.9448536982940238e+14 0.0000000000000000e+00 0.0000000000000000e+00
1.9449037138192466e+14 0.0000000000000000e+00 0.0000000000000000e+00
1.9449537293444697e+14 0.0000000000000000e+00 0.0000000000000000e+00
1.9450037448696925e+14 0.0000000000000000e+00 0.0000000000000000e+00
1.9450537603949156e+14 0.0000000000000000e+00 0.0000000000000000e+00
1.9451037759201384e+14 0.0000000000000000e+00 0.0000000000000000e+00
1.9451537914453612e+14 0.0000000000000000e+00 0.0000000000000000e+00
1.9452038069705844e+14 0.0000000000000000e+00 0.0000000000000000e+00
1.9452538224958072e+14 0.0000000000000000e+00 0.0000000000000000e+00
1.9453038380210303e+14 0.0000000000000000e+00 0.0000000000000000e+00
1.9453538535462531e+14 0.0000000000000000e+00 0.0000000000000000e+00
1.9454038690714759e+14 0.0000000000000000e+00 0.0000000000000000e+00
1.9454538845966991e+14 0.0000000000000000e+00 0.0000000000000000e+00
1.9455039001219219e+14 0.0000000000000000e+00 0.0000000000000000e+00
1.9455539156471450e+14 0.0000000000000000e+00 0.0000000000000000e+00
1.9456039311723678e+14 0.0000000000000000e+00 0.0000000000000000e+00
1.9456539466975906e+14 0.0000000000000000e+00 0.0000000000000000e+00
1.9457039622228138e+14 0.0000000000000000e+00 0.0000000000000000e+00
1.9457539777480366e+14 0.0000000000000000e+00 0.0000000000000000e+00
1.9458039932732597e+14 0.0000000000000000e+00 0.0000000000000000e+00
1.9458540087984825e+14 0.0000000000000000e+00 0.0000000000000000e+00
1.9459040243237053e+14 0.0000000000000000e+00 0.0000000000000000e+00
1.9459540398489284e+14 0.0000000000000000e+00 0.0000000000000000e+00
1.9460040553741512e+14 0.0000000000000000e+00 0.0000000000000000e+00
1.9460540708993744e+14 0.0000000000000000e+00 0.0000000000000000e+00
1.9461040864245972e+14 0.0000000000000000e+00 0.0000000000000000e+00
1.9461541019498203e+14 0.0000000000000000e+00 0.0000000000000000e+00
1.9462041174750431e+14 0.0000000000000000e+00 0.0000000000000000e+00
1.9462541330002659e+14 0.0000000000000000e+00 0.0000000000000000e+00
1.9463041485254891e+14 0.0000000000000000e+00 0.0000000000000000e+00
1.9463541640507119e+14 0.0000000000000000e+00 0.0000000000000000e+00
1.9464041795759350e+14 0.0000000000000000e+00 0.0000000000000000e+00
1.9464541951011578e+14 0.0000000000000000e+00 0.0000000000000000e+00
1.9465042106263806e+14 0.0000000000000000e+00 0.0000000000000000e+00
1.9465542261516038e+14 0.0000000000000000e+00 0.0000000000000000e+00
1.9466042416768266e+14 0.0000000000000000e+00 0.0000000000000000e+00
1.9466542572020497e+14 0.0000000000000000e+00 0.0000000000000000e+00
1.9467042727272725e+14 0.0000000000000000e+00 0.0000000000000000e+00
("out1","mode 1",1,"out2",1,"transmission")
(500, 3)
1.9217465256410256e+14 0.0000000000000000e+00 0.0000000000000000e+00
1.9217965411662484e+14 0.0000000000000000e+00 0.0000000000000000e+00
1.9218465566914716e+14 0.0000000000000000e+00 0.0000000000000000e+00
1.9218965722166944e+14 0.0000000000000000e+00 0.0000000000000000e+00
1.9219465877419175e+14 0.0000000000000000e+00 0.0000000000000000e+00
1.9219966032671403e+14 0.0000000000000000e+00 0.0000000000000000e+00
1.9220466187923631e+14 0.0000000000000000e+00 0.0000000000000000e+00
1.9220966343175862e+14 0.0000000000000000e+00 0.0000000000000000e+00
1.9221466498428091e+14 0.0000000000000000e+00 0.0000000000000000e+00
1.9221966653680322e+14 0.0000000000000000e+00 0.0000000000000000e+00
1.9222466808932550e+14 0.0000000000000000e+00 0.0000000000000000e+00
1.9222966964184778e+14 0.0000000000000000e+00 0.0000000000000000e+00
1.9223467119437009e+14 0.0000000000000000e+00 0.0000000000000000e+00
1.9223967274689238e+14 0.0000000000000000e+00 0.0000000000000000e+00
1.9224467429941469e+14 0.0000000000000000e+00 0.0000000000000000e+00
1.9224967585193697e+14 0.0000000000000000e+00 0.0000000000000000e+00
1.9225467740445928e+14 0.0000000000000000e+00 0.0000000000000000e+00
1.9225967895698156e+14 0.0000000000000000e+00 0.0000000000000000e+00
1.9226468050950384e+14 0.0000000000000000e+00 0.0000000000000000e+00
1.9226968206202616e+14 0.0000000000000000e+00 0.0000000000000000e+00
1.9227468361454844e+14 0.0000000000000000e+00 0.0000000000000000e+00
1.9227968516707075e+14 0.0000000000000000e+00 0.0000000000000000e+00
1.9228468671959303e+14 0.0000000000000000e+00 0.0000000000000000e+00
1.9228968827211531e+14 0.0000000000000000e+00 0.0000000000000000e+00
1.9229468982463762e+14 0.0000000000000000e+00 0.0000000000000000e+00
1.9229969137715991e+14 0.0000000000000000e+00 0.0000000000000000e+00
1.9230469292968222e+14 0.0000000000000000e+00 0.0000000000000000e+00
1.9230969448220450e+14 0.0000000000000000e+00 0.0000000000000000e+00
1.9231469603472678e+14 0.0000000000000000e+00 0.0000000000000000e+00
1.9231969758724909e+14 0.0000000000000000e+00 0.0000000000000000e+00
1.9232469913977138e+14 0.0000000000000000e+00 0.0000000000000000e+00
1.9232970069229369e+14 0.0000000000000000e+00 0.0000000000000000e+00
1.9233470224481597e+14 0.0000000000000000e+00 0.0000000000000000e+00
1.9233970379733825e+14 0.0000000000000000e+00 0.0000000000000000e+00
1.9234470534986056e+14 0.0000000000000000e+00 0.0000000000000000e+00
1.9234970690238284e+14 0.0000000000000000e+00 0.0000000000000000e+00
1.9235470845490516e+14 0.0000000000000000e+00 0.0000000000000000e+00
1.9235971000742744e+14 0.0000000000000000e+00 0.0000000000000000e+00
1.9236471155994972e+14 0.0000000000000000e+00 0.0000000000000000e+00
1.9236971311247203e+14 0.0000000000000000e+00 0.0000000000000000e+00
1.9237471466499431e+14 0.0000000000000000e+00 0.0000000000000000e+00
1.9237971621751662e+14 0.0000000000000000e+00 0.0000000000000000e+00
1.9238471777003891e+14 0.0000000000000000e+00 0.0000000000000000e+00
1.9238971932256119e+14 0.0000000000000000e+00 0.0000000000000000e+00
1.9239472087508350e+14 0.0000000000000000e+00 0.0000000000000000e+00
1.9239972242760578e+14 0.0000000000000000e+00 0.0000000000000000e+00
1.9240472398012809e+14 0.0000000000000000e+00 0.0000000000000000e+00
1.9240972553265038e+14 0.0000000000000000e+00 0.0000000000000000e+00
1.9241472708517269e+14 0.0000000000000000e+00 0.0000000000000000e+00
1.9241972863769497e+14 0.0000000000000000e+00 0.0000000000000000e+00
1.9242473019021725e+14 0.0000000000000000e+00 0.0000000000000000e+00
1.9242973174273956e+14 0.0000000000000000e+00 0.0000000000000000e+00
1.9243473329526184e+14 0.0000000000000000e+00 0.0000000000000000e+00
1.9243973484778416e+14 0.0000000000000000e+00 0.0000000000000000e+00
1.9244473640030644e+14 0.0000000000000000e+00 0.0000000000000000e+00
1.9244973795282872e+14 0.0000000000000000e+00 0.0000000000000000e+00
1.9245473950535103e+14 0.0000000000000000e+00 0.0000000000000000e+00
1.9245974105787331e+14 0.0000000000000000e+00 0.0000000000000000e+00
1.9246474261039562e+14 0.0000000000000000e+00 0.0000000000000000e+00
1.9246974416291791e+14 0.0000000000000000e+00 0.0000000000000000e+00
1.9247474571544019e+14 0.0000000000000000e+00 0.0000000000000000e+00
1.9247974726796250e+14 0.0000000000000000e+00 0.0000000000000000e+00
1.9248474882048478e+14 0.0000000000000000e+00 0.0000000000000000e+00
1.9248975037300709e+14 0.0000000000000000e+00 0.0000000000000000e+00
1.9249475192552938e+14 0.0000000000000000e+00 0.0000000000000000e+00
1.9249975347805166e+14 0.0000000000000000e+00 0.0000000000000000e+00
1.9250475503057397e+14 0.0000000000000000e+00 0.0000000000000000e+00
1.9250975658309625e+14 0.0000000000000000e+00 0.0000000000000000e+00
1.9251475813561856e+14 0.0000000000000000e+00 0.0000000000000000e+00
1.9251975968814084e+14 0.0000000000000000e+00 0.0000000000000000e+00
1.9252476124066312e+14 0.0000000000000000e+00 0.0000000000000000e+00
1.9252976279318544e+14 0.0000000000000000e+00 0.0000000000000000e+00
1.9253476434570772e+14 0.0000000000000000e+00 0.0000000000000000e+00
1.9253976589823003e+14 0.0000000000000000e+00 0.0000000000000000e+00
1.9254476745075231e+14 0.0000000000000000e+00 0.0000000000000000e+00
1.9254976900327462e+14 0.0000000000000000e+00 0.0000000000000000e+00
1.9255477055579691e+14 0.0000000000000000e+00 0.0000000000000000e+00
1.9255977210831919e+14 0.0000000000000000e+00 0.0000000000000000e+00
1.9256477366084150e+14 0.0000000000000000e+00 0.0000000000000000e+00
1.9256977521336378e+14 0.0000000000000000e+00 0.0000000000000000e+00
1.9257477676588609e+14 0.0000000000000000e+00 0.0000000000000000e+00
1.9257977831840838e+14 0.0000000000000000e+00 0.0000000000000000e+00
1.9258477987093066e+14 0.0000000000000000e+00 0.0000000000000000e+00
1.9258978142345297e+14 0.0000000000000000e+00 0.0000000000000000e+00
1.9259478297597525e+14 0.0000000000000000e+00 0.0000000000000000e+00
1.9259978452849756e+14 0.0000000000000000e+00 0.0000000000000000e+00
1.9260478608101984e+14 0.0000000000000000e+00 0.0000000000000000e+00
1.9260978763354212e+14 0.0000000000000000e+00 0.0000000000000000e+00
1.9261478918606444e+14 0.0000000000000000e+00 0.0000000000000000e+00
1.9261979073858672e+14 0.0000000000000000e+00 0.0000000000000000e+00
1.9262479229110903e+14 0.0000000000000000e+00 0.0000000000000000e+00
1.9262979384363131e+14 0.0000000000000000e+00 0.0000000000000000e+00
1.9263479539615359e+14 0.0000000000000000e+00 0.0000000000000000e+00
1.9263979694867591e+14 0.0000000000000000e+00 0.0000000000000000e+00
1.9264479850119819e+14 0.0000000000000000e+00 0.0000000000000000e+00
1.9264980005372050e+14 0.0000000000000000e+00 0.0000000000000000e+00
1.9265480160624278e+14 0.0000000000000000e+00 0.0000000000000000e+00
1.9265980315876506e+14 0.0000000000000000e+00 0.0000000000000000e+00
1.9266480471128738e+14 0.0000000000000000e+00 0.0000000000000000e+00
1.9266980626380966e+14 0.0000000000000000e+00 0.0000000000000000e+00
1.9267480781633197e+14 0.0000000000000000e+00 0.0000000000000000e+00
1.9267980936885425e+14 0.0000000000000000e+00 0.0000000000000000e+00
1.9268481092137653e+14 0.0000000000000000e+00 0.0000000000000000e+00
1.9268981247389884e+14 0.0000000000000000e+00 0.0000000000000000e+00
1.9269481402642112e+14 0.0000000000000000e+00 0.0000000000000000e+00
1.9269981557894344e+14 0.0000000000000000e+00 0.0000000000000000e+00
1.9270481713146572e+14 0.0000000000000000e+00 0.0000000000000000e+00
1.9270981868398803e+14 0.0000000000000000e+00 0.0000000000000000e+00
1.9271482023651031e+14 0.0000000000000000e+00 0.0000000000000000e+00
1.9271982178903259e+14 0.0000000000000000e+00 0.0000000000000000e+00
1.9272482334155491e+14 0.0000000000000000e+00 0.0000000000000000e+00
1.9272982489407719e+14 0.0000000000000000e+00 0.0000000000000000e+00
1.9273482644659950e+14 0.0000000000000000e+00 0.0000000000000000e+00
1.9273982799912178e+14 0.0000000000000000e+00 0.0000000000000000e+00
1.9274482955164406e+14 0.0000000000000000e+00 0.0000000000000000e+00
1.9274983110416638e+14 0.0000000000000000e+00 0.0000000000000000e+00
1.9275483265668866e+14 0.0000000000000000e+00 0.0000000000000000e+00
1.9275983420921097e+14 0.0000000000000000e+00 0.0000000000000000e+00
1.9276483576173325e+14 0.0000000000000000e+00 0.0000000000000000e+00
1.9276983731425553e+14 0.0000000000000000e+00 0.0000000000000000e+00
1.9277483886677784e+14 0.0000000000000000e+00 0.0000000000000000e+00
1.9277984041930012e+14 0.0000000000000000e+00 0.0000000000000000e+00
1.9278484197182244e+14 0.0000000000000000e+00 0.0000000000000000e+00
1.9278984352434472e+14 0.0000000000000000e+00 0.0000000000000000e+00
1.9279484507686700e+14 0.0000000000000000e+00 0.0000000000000000e+00
1.9279984662938931e+14 0.0000000000000000e+00 0.0000000000000000e+00
1.9280484818191159e+14 0.0000000000000000e+00 0.0000000000000000e+00
1.9280984973443391e+14 0.0000000000000000e+00 0.0000000000000000e+00
1.9281485128695619e+14 0.0000000000000000e+00 0.0000000000000000e+00
1.9281985283947847e+14 0.0000000000000000e+00 0.0000000000000000e+00
1.9282485439200078e+14 0.0000000000000000e+00 0.0000000000000000e+00
1.9282985594452306e+14 0.0000000000000000e+00 0.0000000000000000e+00
1.9283485749704538e+14 0.0000000000000000e+00 0.0000000000000000e+00
1.9283985904956766e+14 0.0000000000000000e+00 0.0000000000000000e+00
1.9284486060208997e+14 0.0000000000000000e+00 0.0000000000000000e+00
1.9284986215461225e+14 0.0000000000000000e+00 0.0000000000000000e+00
1.9285486370713453e+14 0.0000000000000000e+00 0.0000000000000000e+00
1.9285986525965684e+14 0.0000000000000000e+00 0.0000000000000000e+00
1.9286486681217912e+14 0.0000000000000000e+00 0.0000000000000000e+00
1.9286986836470144e+14 0.0000000000000000e+00 0.0000000000000000e+00
1.9287486991722372e+14 0.0000000000000000e+00 0.0000000000000000e+00
1.9287987146974600e+14 0.0000000000000000e+00 0.0000000000000000e+00
1.9288487302226831e+14 0.0000000000000000e+00 0.0000000000000000e+00
1.9288987457479059e+14 0.0000000000000000e+00 0.0000000000000000e+00
1.9289487612731291e+14 0.0000000000000000e+00 0.0000000000000000e+00
1.9289987767983519e+14 0.0000000000000000e+00 0.0000000000000000e+00
1.9290487923235747e+14 0.0000000000000000e+00 0.0000000000000000e+00
1.9290988078487978e+14 0.0000000000000000e+00 0.0000000000000000e+00
1.9291488233740206e+14 0.0000000000000000e+00 0.0000000000000000e+00
1.9291988388992438e+14 0.0000000000000000e+00 0.0000000000000000e+00
1.9292488544244666e+14 0.0000000000000000e+00 0.0000000000000000e+00
1.9292988699496894e+14 0.0000000000000000e+00 0.0000000000000000e+00
1.9293488854749125e+14 0.0000000000000000e+00 0.0000000000000000e+00
1.9293989010001353e+14 0.0000000000000000e+00 0.0000000000000000e+00
1.9294489165253584e+14 0.0000000000000000e+00 0.0000000000000000e+00
1.9294989320505812e+14 0.0000000000000000e+00 0.0000000000000000e+00
1.9295489475758041e+14 0.0000000000000000e+00 0.0000000000000000e+00
1.9295989631010272e+14 0.0000000000000000e+00 0.0000000000000000e+00
1.9296489786262500e+14 0.0000000000000000e+00 0.0000000000000000e+00
1.9296989941514731e+14 0.0000000000000000e+00 0.0000000000000000e+00
1.9297490096766959e+14 0.0000000000000000e+00 0.0000000000000000e+00
1.9297990252019188e+14 0.0000000000000000e+00 0.0000000000000000e+00
1.9298490407271419e+14 0.0000000000000000e+00 0.0000000000000000e+00
1.9298990562523647e+14 0.0000000000000000e+00 0.0000000000000000e+00
1.9299490717775878e+14 0.0000000000000000e+00 0.0000000000000000e+00
1.9299990873028106e+14 0.0000000000000000e+00 0.0000000000000000e+00
1.9300491028280338e+14 0.0000000000000000e+00 0.0000000000000000e+00
1.9300991183532566e+14 0.0000000000000000e+00 0.0000000000000000e+00
1.9301491338784794e+14 0.0000000000000000e+00 0.0000000000000000e+00
1.9301991494037025e+14 0.0000000000000000e+00 0.0000000000000000e+00
1.9302491649289253e+14 0.0000000000000000e+00 0.0000000000000000e+00
1.9302991804541484e+14 0.0000000000000000e+00 0.0000000000000000e+00
1.9303491959793712e+14 0.0000000000000000e+00 0.0000000000000000e+00
1.9303992115045941e+14 0.0000000000000000e+00 0.0000000000000000e+00
1.9304492270298172e+14 0.0000000000000000e+00 0.0000000000000000e+00
1.9304992425550400e+14 0.0000000000000000e+00 0.0000000000000000e+00
1.9305492580802631e+14 0.0000000000000000e+00 0.0000000000000000e+00
1.9305992736054859e+14 0.0000000000000000e+00 0.0000000000000000e+00
1.9306492891307088e+14 0.0000000000000000e+00 0.0000000000000000e+00
1.9306993046559319e+14 0.0000000000000000e+00 0.0000000000000000e+00
1.9307493201811547e+14 0.0000000000000000e+00 0.0000000000000000e+00
1.9307993357063778e+14 0.0000000000000000e+00 0.0000000000000000e+00
1.9308493512316006e+14 0.0000000000000000e+00 0.0000000000000000e+00
1.9308993667568234e+14 0.0000000000000000e+00 0.0000000000000000e+00
1.9309493822820466e+14 0.0000000000000000e+00 0.0000000000000000e+00
1.9309993978072694e+14 0.0000000000000000e+00 0.0000000000000000e+00
1.9310494133324925e+14 0.0000000000000000e+00 0.0000000000000000e+00
1.9310994288577153e+14 0.0000000000000000e+00 0.0000000000000000e+00
1.9311494443829381e+14 0.0000000000000000e+00 0.0000000000000000e+00
1.9311994599081612e+14 0.0000000000000000e+00 0.0000000000000000e+00
1.9312494754333841e+14 0.0000000000000000e+00 0.0000000000000000e+00
1.9312994909586072e+14 0.0000000000000000e+00 0.0000000000000000e+00
1.9313495064838300e+14 0.0000000000000000e+00 0.0000000000000000e+00
1.9313995220090531e+14 0.0000000000000000e+00 0.0000000000000000e+00
1.9314495375342759e+14 0.0000000000000000e+00 0.0000000000000000e+00
1.9314995530594988e+14 0.0000000000000000e+00 0.0000000000000000e+00
1.9315495685847219e+14 0.0000000000000000e+00 0.0000000000000000e+00
1.9315995841099447e+14 0.0000000000000000e+00 0.0000000000000000e+00
1.9316495996351678e+14 0.0000000000000000e+00 0.0000000000000000e+00
1.9316996151603906e+14 0.0000000000000000e+00 0.0000000000000000e+00
1.9317496306856134e+14 0.0000000000000000e+00 0.0000000000000000e+00
1.9317996462108366e+14 0.0000000000000000e+00 0.0000000000000000e+00
1.9318496617360594e+14 0.0000000000000000e+00 0.0000000000000000e+00
1.9318996772612825e+14 0.0000000000000000e+00 0.0000000000000000e+00
1.9319496927865053e+14 0.0000000000000000e+00 0.0000000000000000e+00
1.9319997083117281e+14 0.0000000000000000e+00 0.0000000000000000e+00
1.9320497238369512e+14 0.0000000000000000e+00 0.0000000000000000e+00
1.9320997393621741e+14 0.0000000000000000e+00 0.0000000000000000e+00
1.9321497548873972e+14 0.0000000000000000e+00 0.0000000000000000e+00
1.9321997704126200e+14 0.0000000000000000e+00 0.0000000000000000e+00
1.9322497859378428e+14 0.0000000000000000e+00 0.0000000000000000e+00
1.9322998014630659e+14 0.0000000000000000e+00 0.0000000000000000e+00
1.9323498169882888e+14 0.0000000000000000e+00 0.0000000000000000e+00
1.9323998325135119e+14 0.0000000000000000e+00 0.0000000000000000e+00
1.9324498480387347e+14 0.0000000000000000e+00 0.0000000000000000e+00
1.9324998635639575e+14 0.0000000000000000e+00 0.0000000000000000e+00
1.9325498790891806e+14 0.0000000000000000e+00 0.0000000000000000e+00
1.9325998946144034e+14 0.0000000000000000e+00 0.0000000000000000e+00
1.9326499101396266e+14 0.0000000000000000e+00 0.0000000000000000e+00
1.9326999256648494e+14 0.0000000000000000e+00 0.0000000000000000e+00
1.9327499411900722e+14 0.0000000000000000e+00 0.0000000000000000e+00
1.9327999567152953e+14 0.0000000000000000e+00 0.0000000000000000e+00
1.9328499722405181e+14 0.0000000000000000e+00 0.0000000000000000e+00
1.9328999877657412e+14 0.0000000000000000e+00 0.0000000000000000e+00
1.9329500032909641e+14 0.0000000000000000e+00 0.0000000000000000e+00
1.9330000188161872e+14 0.0000000000000000e+00 0.0000000000000000e+00
1.9330500343414100e+14 0.0000000000000000e+00 0.0000000000000000e+00
1.9331000498666328e+14 0.0000000000000000e+00 0.0000000000000000e+00
1.9331500653918559e+14 0.0000000000000000e+00 0.0000000000000000e+00
1.9332000809170788e+14 0.0000000000000000e+00 0.0000000000000000e+00
1.9332500964423019e+14 0.0000000000000000e+00 0.0000000000000000e+00
1.9333001119675247e+14 0.0000000000000000e+00 0.0000000000000000e+00
1.9333501274927475e+14 0.0000000000000000e+00 0.0000000000000000e+00
1.9334001430179706e+14 0.0000000000000000e+00 0.0000000000000000e+00
1.9334501585431934e+14 0.0000000000000000e+00 0.0000000000000000e+00
1.9335001740684166e+14 0.0000000000000000e+00 0.0000000000000000e+00
1.9335501895936394e+14 0.0000000000000000e+00 0.0000000000000000e+00
1.9336002051188622e+14 0.0000000000000000e+00 0.0000000000000000e+00
1.9336502206440853e+14 0.0000000000000000e+00 0.0000000000000000e+00
1.9337002361693081e+14 0.0000000000000000e+00 0.0000000000000000e+00
1.9337502516945312e+14 0.0000000000000000e+00 0.0000000000000000e+00
1.9338002672197541e+14 0.0000000000000000e+00 0.0000000000000000e+00
1.9338502827449769e+14 0.0000000000000000e+00 0.0000000000000000e+00
1.9339002982702000e+14 0.0000000000000000e+00 0.0000000000000000e+00
1.9339503137954228e+14 0.0000000000000000e+00 0.0000000000000000e+00
1.9340003293206459e+14 0.0000000000000000e+00 0.0000000000000000e+00
1.9340503448458688e+14 0.0000000000000000e+00 0.0000000000000000e+00
1.9341003603710916e+14 0.0000000000000000e+00 0.0000000000000000e+00
1.9341503758963147e+14 0.0000000000000000e+00 0.0000000000000000e+00
1.9342003914215375e+14 0.0000000000000000e+00 0.0000000000000000e+00
1.9342504069467606e+14 0.0000000000000000e+00 0.0000000000000000e+00
1.9343004224719834e+14 0.0000000000000000e+00 0.0000000000000000e+00
1.9343504379972066e+14 0.0000000000000000e+00 0.0000000000000000e+00
1.9344004535224294e+14 0.0000000000000000e+00 0.0000000000000000e+00
1.9344504690476522e+14 0.0000000000000000e+00 0.0000000000000000e+00
1.9345004845728753e+14 0.0000000000000000e+00 0.0000000000000000e+00
1.9345505000980981e+14 0.0000000000000000e+00 0.0000000000000000e+00
1.9346005156233212e+14 0.0000000000000000e+00 0.0000000000000000e+00
1.9346505311485441e+14 0.0000000000000000e+00 0.0000000000000000e+00
1.9347005466737669e+14 0.0000000000000000e+00 0.0000000000000000e+00
1.9347505621989900e+14 0.0000000000000000e+00 0.0000000000000000e+00
1.9348005777242128e+14 0.0000000000000000e+00 0.0000000000000000e+00
1.9348505932494359e+14 0.0000000000000000e+00 0.0000000000000000e+00
1.9349006087746588e+14 0.0000000000000000e+00 0.0000000000000000e+00
1.9349506242998816e+14 0.0000000000000000e+00 0.0000000000000000e+00
1.9350006398251047e+14 0.0000000000000000e+00 0.0000000000000000e+00
1.9350506553503275e+14 0.0000000000000000e+00 0.0000000000000000e+00
1.9351006708755506e+14 0.0000000000000000e+00 0.0000000000000000e+00
1.9351506864007734e+14 0.0000000000000000e+00 0.0000000000000000e+00
1.9352007019259962e+14 0.0000000000000000e+00 0.0000000000000000e+00
1.9352507174512194e+14 0.0000000000000000e+00 0.0000000000000000e+00
1.9353007329764422e+14 0.0000000000000000e+00 0.0000000000000000e+00
1.9353507485016653e+14 0.0000000000000000e+00 0.0000000000000000e+00
1.9354007640268881e+14 0.0000000000000000e+00 0.0000000000000000e+00
1.9354507795521109e+14 0.0000000000000000e+00 0.0000000000000000e+00
1.9355007950773341e+14 0.0000000000000000e+00 0.0000000000000000e+00
1.9355508106025569e+14 0.0000000000000000e+00 0.0000000000000000e+00
1.9356008261277800e+14 0.0000000000000000e+00 0.0000000000000000e+00
1.9356508416530028e+14 0.0000000000000000e+00 0.0000000000000000e+00
1.9357008571782256e+14 0.0000000000000000e+00 0.0000000000000000e+00
1.9357508727034488e+14 0.0000000000000000e+00 0.0000000000000000e+00
1.9358008882286716e+14 0.0000000000000000e+00 0.0000000000000000e+00
1.9358509037538947e+14 0.0000000000000000e+00 0.0000000000000000e+00
1.9359009192791175e+14 0.0000000000000000e+00 0.0000000000000000e+00
1.9359509348043406e+14 0.0000000000000000e+00 0.0000000000000000e+00
1.9360009503295634e+14 0.0000000000000000e+00 0.0000000000000000e+00
1.9360509658547862e+14 0.0000000000000000e+00 0.0000000000000000e+00
1.9361009813800094e+14 0.0000000000000000e+00 0.0000000000000000e+00
1.9361509969052322e+14 0.0000000000000000e+00 0.0000000000000000e+00
1.9362010124304553e+14 0.0000000000000000e+00 0.0000000000000000e+00
1.9362510279556781e+14 0.0000000000000000e+00 0.0000000000000000e+00
1.9363010434809009e+14 0.0000000000000000e+00 0.0000000000000000e+00
1.9363510590061241e+14 0.0000000000000000e+00 0.0000000000000000e+00
1.9364010745313469e+14 0.0000000000000000e+00 0.0000000000000000e+00
1.9364510900565700e+14 0.0000000000000000e+00 0.0000000000000000e+00
1.9365011055817928e+14 0.0000000000000000e+00 0.0000000000000000e+00
1.9365511211070156e+14 0.0000000000000000e+00 0.0000000000000000e+00
1.9366011366322388e+14 0.0000000000000000e+00 0.0000000000000000e+00
1.9366511521574616e+14 0.0000000000000000e+00 0.0000000000000000e+00
1.9367011676826847e+14 0.0000000000000000e+00 0.0000000000000000e+00
1.9367511832079075e+14 0.0000000000000000e+00 0.0000000000000000e+00
1.9368011987331303e+14 0.0000000000000000e+00 0.0000000000000000e+00
1.9368512142583534e+14 0.0000000000000000e+00 0.0000000000000000e+00
1.9369012297835762e+14 0.0000000000000000e+00 0.0000000000000000e+00
1.9369512453087994e+14 0.0000000000000000e+00 0.0000000000000000e+00
1.9370012608340222e+14 0.0000000000000000e+00 0.0000000000000000e+00
1.9370512763592450e+14 0.0000000000000000e+00 0.0000000000000000e+00
1.9371012918844681e+14 0.0000000000000000e+00 0.0000000000000000e+00
1.9371513074096909e+14 0.0000000000000000e+00 0.0000000000000000e+00
1.9372013229349141e+14 0.0000000000000000e+00 0.0000000000000000e+00
1.9372513384601369e+14 0.0000000000000000e+00 0.0000000000000000e+00
1.9373013539853600e+14 0.0000000000000000e+00 0.0000000000000000e+00
1.9373513695105828e+14 0.0000000000000000e+00 0.0000000000000000e+00
1.9374013850358056e+14 0.0000000000000000e+00 0.0000000000000000e+00
1.9374514005610288e+14 0.0000000000000000e+00 0.0000000000000000e+00
1.9375014160862516e+14 0.0000000000000000e+00 0.0000000000000000e+00
1.9375514316114747e+14 0.0000000000000000e+00 0.0000000000000000e+00
1.9376014471366975e+14 0.0000000000000000e+00 0.0000000000000000e+00
1.9376514626619203e+14 0.0000000000000000e+00 0.0000000000000000e+00
1.9377014781871434e+14 0.0000000000000000e+00 0.0000000000000000e+00
1.9377514937123662e+14 0.0000000000000000e+00 0.0000000000000000e+00
1.9378015092375894e+14 0.0000000000000000e+00 0.0000000000000000e+00
1.9378515247628122e+14 0.0000000000000000e+00 0.0000000000000000e+00
1.9379015402880350e+14 0.0000000000000000e+00 0.0000000000000000e+00
1.9379515558132581e+14 0.0000000000000000e+00 0.0000000000000000e+00
1.9380015713384809e+14 0.0000000000000000e+00 0.0000000000000000e+00
1.9380515868637041e+14 0.0000000000000000e+00 0.0000000000000000e+00
1.9381016023889269e+14 0.0000000000000000e+00 0.0000000000000000e+00
1.9381516179141497e+14 0.0000000000000000e+00 0.0000000000000000e+00
1.9382016334393728e+14 0.0000000000000000e+00 0.0000000000000000e+00
1.9382516489645956e+14 0.0000000000000000e+00 0.0000000000000000e+00
1.9383016644898188e+14 0.0000000000000000e+00 0.0000000000000000e+00
1.9383516800150416e+14 0.0000000000000000e+00 0.0000000000000000e+00
1.9384016955402644e+14 0.0000000000000000e+00 0.0000000000000000e+00
1.9384517110654875e+14 0.0000000000000000e+00 0.0000000000000000e+00
1.9385017265907103e+14 0.0000000000000000e+00 0.0000000000000000e+00
1.9385517421159334e+14 0.0000000000000000e+00 0.0000000000000000e+00
1.9386017576411562e+14 0.0000000000000000e+00 0.0000000000000000e+00
1.9386517731663794e+14 0.0000000000000000e+00 0.0000000000000000e+00
1.9387017886916022e+14 0.0000000000000000e+00 0.0000000000000000e+00
1.9387518042168250e+14 0.0000000000000000e+00 0.0000000000000000e+00
1.9388018197420481e+14 0.0000000000000000e+00 0.0000000000000000e+00
1.9388518352672709e+14 0.0000000000000000e+00 0.0000000000000000e+00
1.9389018507924941e+14 0.0000000000000000e+00 0.0000000000000000e+00
1.9389518663177169e+14 0.0000000000000000e+00 0.0000000000000000e+00
1.9390018818429397e+14 0.0000000000000000e+00 0.0000000000000000e+00
1.9390518973681628e+14 0.0000000000000000e+00 0.0000000000000000e+00
1.9391019128933856e+14 0.0000000000000000e+00 0.0000000000000000e+00
1.9391519284186088e+14 0.0000000000000000e+00 0.0000000000000000e+00
1.9392019439438316e+14 0.0000000000000000e+00 0.0000000000000000e+00
1.9392519594690544e+14 0.0000000000000000e+00 0.0000000000000000e+00
1.9393019749942775e+14 0.0000000000000000e+00 0.0000000000000000e+00
1.9393519905195003e+14 0.0000000000000000e+00 0.0000000000000000e+00
1.9394020060447234e+14 0.0000000000000000e+00 0.0000000000000000e+00
1.9394520215699462e+14 0.0000000000000000e+00 0.0000000000000000e+00
1.9395020370951691e+14 0.0000000000000000e+00 0.0000000000000000e+00
1.9395520526203922e+14 0.0000000000000000e+00 0.0000000000000000e+00
1.9396020681456150e+14 0.0000000000000000e+00 0.0000000000000000e+00
1.9396520836708381e+14 0.0000000000000000e+00 0.0000000000000000e+00
1.9397020991960609e+14 0.0000000000000000e+00 0.0000000000000000e+00
1.9397521147212838e+14 0.0000000000000000e+00 0.0000000000000000e+00
1.9398021302465069e+14 0.0000000000000000e+00 0.0000000000000000e+00
1.9398521457717297e+14 0.0000000000000000e+00 0.0000000000000000e+00
1.9399021612969528e+14 0.0000000000000000e+00 0.0000000000000000e+00
1.9399521768221756e+14 0.0000000000000000e+00 0.0000000000000000e+00
1.9400021923473984e+14 0.0000000000000000e+00 0.0000000000000000e+00
1.9400522078726216e+14 0.0000000000000000e+00 0.0000000000000000e+00
1.9401022233978444e+14 0.0000000000000000e+00 0.0000000000000000e+00
1.9401522389230675e+14 0.0000000000000000e+00 0.0000000000000000e+00
1.9402022544482903e+14 0.0000000000000000e+00 0.0000000000000000e+00
1.9402522699735134e+14 0.0000000000000000e+00 0.0000000000000000e+00
1.9403022854987362e+14 0.0000000000000000e+00 0.0000000000000000e+00
1.9403523010239591e+14 0.0000000000000000e+00 0.0000000000000000e+00
1.9404023165491822e+14 0.0000000000000000e+00 0.0000000000000000e+00
1.9404523320744050e+14 0.0000000000000000e+00 0.0000000000000000e+00
1.9405023475996281e+14 0.0000000000000000e+00 0.0000000000000000e+00
1.9405523631248509e+14 0.0000000000000000e+00 0.0000000000000000e+00
1.9406023786500738e+14 0.0000000000000000e+00 0.0000000000000000e+00
1.9406523941752969e+14 0.0000000000000000e+00 0.0000000000000000e+00
1.9407024097005197e+14 0.0000000000000000e+00 0.0000000000000000e+00
1.9407524252257428e+14 0.0000000000000000e+00 0.0000000000000000e+00
1.9408024407509656e+14 0.0000000000000000e+00 0.0000000000000000e+00
1.9408524562761884e+14 0.0000000000000000e+00 0.0000000000000000e+00
1.9409024718014116e+14 0.0000000000000000e+00 0.0000000000000000e+00
1.9409524873266344e+14 0.0000000000000000e+00 0.0000000000000000e+00
1.9410025028518575e+14 0.0000000000000000e+00 0.0000000000000000e+00
1.9410525183770803e+14 0.0000000000000000e+00 0.0000000000000000e+00
1.9411025339023031e+14 0.0000000000000000e+00 0.0000000000000000e+00
1.9411525494275262e+14 0.0000000000000000e+00 0.0000000000000000e+00
1.9412025649527491e+14 0.0000000000000000e+00 0.0000000000000000e+00
1.9412525804779722e+14 0.0000000000000000e+00 0.0000000000000000e+00
1.9413025960031950e+14 0.0000000000000000e+00 0.0000000000000000e+00
1.9413526115284178e+14 0.0000000000000000e+00 0.0000000000000000e+00
1.9414026270536409e+14 0.0000000000000000e+00 0.0000000000000000e+00
1.9414526425788638e+14 0.0000000000000000e+00 0.0000000000000000e+00
1.9415026581040869e+14 0.0000000000000000e+00 0.0000000000000000e+00
1.9415526736293097e+14 0.0000000000000000e+00 0.0000000000000000e+00
1.9416026891545325e+14 0.0000000000000000e+00 0.0000000000000000e+00
1.9416527046797556e+14 0.0000000000000000e+00 0.0000000000000000e+00
1.9417027202049784e+14 0.0000000000000000e+00 0.0000000000000000e+00
1.9417527357302016e+14 0.0000000000000000e+00 0.0000000000000000e+00
1.9418027512554244e+14 0.0000000000000000e+00 0.0000000000000000e+00
1.9418527667806475e+14 0.0000000000000000e+00 0.0000000000000000e+00
1.9419027823058703e+14 0.0000000000000000e+00 0.0000000000000000e+00
1.9419527978310931e+14 0.0000000000000000e+00 0.0000000000000000e+00
1.9420028133563162e+14 0.0000000000000000e+00 0.0000000000000000e+00
1.9420528288815391e+14 0.0000000000000000e+00 0.0000000000000000e+00
1.9421028444067622e+14 0.0000000000000000e+00 0.0000000000000000e+00
1.9421528599319850e+14 0.0000000000000000e+00 0.0000000000000000e+00
1.9422028754572078e+14 0.0000000000000000e+00 0.0000000000000000e+00
1.9422528909824309e+14 0.0000000000000000e+00 0.0000000000000000e+00
1.9423029065076538e+14 0.0000000000000000e+00 0.0000000000000000e+00
1.9423529220328769e+14 0.0000000000000000e+00 0.0000000000000000e+00
1.9424029375580997e+14 0.0000000000000000e+00 0.0000000000000000e+00
1.9424529530833225e+14 0.0000000000000000e+00 0.0000000000000000e+00
1.9425029686085456e+14 0.0000000000000000e+00 0.0000000000000000e+00
1.9425529841337684e+14 0.0000000000000000e+00 0.0000000000000000e+00
1.9426029996589916e+14 0.0000000000000000e+00 0.0000000000000000e+00
1.9426530151842144e+14 0.0000000000000000e+00 0.0000000000000000e+00
1.9427030307094372e+14 0.0000000000000000e+00 0.0000000000000000e+00
1.9427530462346603e+14 0.0000000000000000e+00 0.0000000000000000e+00
1.9428030617598831e+14 0.0000000000000000e+00 0.0000000000000000e+00
1.9428530772851062e+14 0.0000000000000000e+00 0.0000000000000000e+00
1.9429030928103291e+14 0.0000000000000000e+00 0.0000000000000000e+00
1.9429531083355519e+14 0.0000000000000000e+00 0.0000000000000000e+00
1.9430031238607750e+14 0.0000000000000000e+00 0.0000000000000000e+00
1.9430531393859978e+14 0.0000000000000000e+00 0.0000000000000000e+00
1.9431031549112209e+14 0.0000000000000000e+00 0.0000000000000000e+00
1.9431531704364438e+14 0.0000000000000000e+00 0.0000000000000000e+00
1.9432031859616669e+14 0.0000000000000000e+00 0.0000000000000000e+00
1.9432532014868897e+14 0.0000000000000000e+00 0.0000000000000000e+00
1.9433032170121125e+14 0.0000000000000000e+00 0.0000000000000000e+00
1.9433532325373356e+14 0.0000000000000000e+00 0.0000000000000000e+00
1.9434032480625584e+14 0.0000000000000000e+00 0.0000000000000000e+00
1.9434532635877816e+14 0.0000000000000000e+00 0.0000000000000000e+00
1.9435032791130044e+14 0.0000000000000000e+00 0.0000000000000000e+00
1.9435532946382272e+14 0.0000000000000000e+00 0.0000000000000000e+00
1.9436033101634503e+14 0.0000000000000000e+00 0.0000000000000000e+00
1.9436533256886731e+14 0.0000000000000000e+00 0.0000000000000000e+00
1.9437033412138962e+14 0.0000000000000000e+00 0.0000000000000000e+00
1.9437533567391191e+14 0.0000000000000000e+00 0.0000000000000000e+00
1.9438033722643419e+14 0.0000000000000000e+00 0.0000000000000000e+00
1.9438533877895650e+14 0.0000000000000000e+00 0.0000000000000000e+00
1.9439034033147878e+14 0.0000000000000000e+00 0.0000000000000000e+00
1.9439534188400109e+14 0.0000000000000000e+00 0.0000000000000000e+00
1.9440034343652338e+14 0.0000000000000000e+00 0.0000000000000000e+00
1.9440534498904566e+14 0.0000000000000000e+00 0.0000000000000000e+00
1.9441034654156797e+14 0.0000000000000000e+00 0.0000000000000000e+00
1.9441534809409025e+14 0.0000000000000000e+00 0.0000000000000000e+00
1.9442034964661256e+14 0.0000000000000000e+00 0.0000000000000000e+00
1.9442535119913484e+14 0.0000000000000000e+00 0.0000000000000000e+00
1.9443035275165712e+14 0.0000000000000000e+00 0.0000000000000000e+00
1.9443535430417944e+14 0.0000000000000000e+00 0.0000000000000000e+00
1.9444035585670172e+14 0.0000000000000000e+00 0.0000000000000000e+00
1.9444535740922403e+14 0.0000000000000000e+00 0.0000000000000000e+00
1.9445035896174631e+14 0.0000000000000000e+00 0.0000000000000000e+00
1.9445536051426862e+14 0.0000000000000000e+00 0.0000000000000000e+00
1.9446036206679091e+14 0.0000000000000000e+00 0.0000000000000000e+00
1.9446536361931319e+14 0.0000000000000000e+00 0.0000000000000000e+00
1.9447036517183550e+14 0.0000000000000000e+00 0.0000000000000000e+00
1.9447536672435778e+14 0.0000000000000000e+00 0.0000000000000000e+00
1.9448036827688009e+14 0.0000000000000000e+00 0.0000000000000000e+00
1.9448536982940238e+14 0.0000000000000000e+00 0.0000000000000000e+00
1.9449037138192466e+14 0.0000000000000000e+00 0.0000000000000000e+00
1.9449537293444697e+14 0.0000000000000000e+00 0.0000000000000000e+00
1.9450037448696925e+14 0.0000000000000000e+00 0.0000000000000000e+00
1.9450537603949156e+14 0.0000000000000000e+00 0.0000000000000000e+00
1.9451037759201384e+14 0.0000000000000000e+00 0.0000000000000000e+00
1.9451537914453612e+14 0.0000000000000000e+00 0.0000000000000000e+00
1.9452038069705844e+14 0.0000000000000000e+00 0.0000000000000000e+00
1.9452538224958072e+14 0.0000000000000000e+00 0.0000000000000000e+00
1.9453038380210303e+14 0.0000000000000000e+00 0.0000000000000000e+00
1.9453538535462531e+14 0.0000000000000000e+00 0.0000000000000000e+00
1.9454038690714759e+14 0.0000000000000000e+00 0.0000000000000000e+00
1.9454538845966991e+14 0.0000000000000000e+00 0.0000000000000000e+00
1.9455039001219219e+14 0.0000000000000000e+00 0.0000000000000000e+00
1.9455539156471450e+14 0.0000000000000000e+00 0.0000000000000000e+00
1.9456039311723678e+14 0.0000000000000000e+00 0.0000000000000000e+00
1.9456539466975906e+14 0.0000000000000000e+00 0.0000000000000000e+00
1.9457039622228138e+14 0.0000000000000000e+00 0.0000000000000000e+00
1.9457539777480366e+14 0.0000000000000000e+00 0.0000000000000000e+00
1.9458039932732597e+14 0.0000000000000000e+00 0.0000000000000000e+00
1.9458540087984825e+14 0.0000000000000000e+00 0.0000000000000000e+00
1.9459040243237053e+14 0.0000000000000000e+00 0.0000000000000000e+00
1.9459540398489284e+14 0.0000000000000000e+00 0.0000000000000000e+00
1.9460040553741512e+14 0.0000000000000000e+00 0.0000000000000000e+00
1.9460540708993744e+14 0.0000000000000000e+00 0.0000000000000000e+00
1.9461040864245972e+14 0.0000000000000000e+00 0.0000000000000000e+00
1.9461541019498203e+14 0.0000000000000000e+00 0.0000000000000000e+00
1.9462041174750431e+14 0.0000000000000000e+00 0.0000000000000000e+00
1.9462541330002659e+14 0.0000000000000000e+00 0.0000000000000000e+00
1.9463041485254891e+14 0.0000000000000000e+00 0.0000000000000000e+00
1.9463541640507119e+14 0.0000000000000000e+00 0.0000000000000000e+00
1.9464041795759350e+14 0.0000000000000000e+00 0.0000000000000000e+00
1.9464541951011578e+14 0.0000000000000000e+00 0.0000000000000000e+00
1.9465042106263806e+14 0.0000000000000000e+00 0.0000000000000000e+00
1.9465542261516038e+14 0.0000000000000000e+00 0.0000000000000000e+00
1.9466042416768266e+14 0.0000000000000000e+00 0.0000000000000000e+00
1.9466542572020497e+14 0.0000000000000000e+00 0.0000000000000000e+00
1.9467042727272725e+14 0.0000000000000000e+00 0.0000000000000000e+00
("in2","mode 1",1,"in1",1,"transmission")
(500, 3)
1.9217465256410256e+14 1.2079065061363258e-02 1.0378775283880610e-02
1.9217965411662484e+14 1.2082230324205481e-02 2.9917523801581528e-02
1.9218465566914716e+14 1.2085406389130573e-02 4.9458731802465086e-02
1.9218965722166944e+14 1.2088593951016765e-02 6.9002385927496246e-02
1.9219465877419175e+14 1.2091793702929485e-02 8.8548471864712472e-02
1.9219966032671403e+14 1.2095006335939502e-02 1.0809697435072238e-01
1.9220466187923631e+14 1.2098232538939668e-02 1.2764787717582055e-01
1.9220966343175862e+14 1.2101472998464501e-02 1.4720116318636706e-01
1.9221466498428091e+14 1.2104728398507150e-02 1.6675681428925856e-01
1.9221966653680322e+14 1.2107999420340148e-02 1.8631481145606010e-01
1.9222466808932550e+14 1.2111286742333466e-02 2.0587513472731953e-01
1.9222966964184778e+14 1.2114591039776272e-02 2.2543776321727510e-01
1.9223467119437009e+14 1.2117912984696652e-02 2.4500267511918944e-01
1.9223967274689238e+14 1.2121253245683578e-02 2.6456984770949371e-01
1.9224467429941469e+14 1.2124612487709692e-02 2.8413925735472434e-01
1.9224967585193697e+14 1.2127991371953743e-02 3.0371087951569964e-01
1.9225467740445928e+14 1.2131390555625336e-02 3.2328468875503025e-01
1.9225967895698156e+14 1.2134810691788546e-02 3.4286065874170629e-01
1.9226468050950384e+14 1.2138252429189773e-02 3.6243876225921418e-01
1.9226968206202616e+14 1.2141716412082632e-02 3.8201897121114048e-01
1.9227468361454844e+14 1.2145203280056886e-02 4.0160125662823165e-01
1.9227968516707075e+14 1.2148713667867144e-02 4.2118558867665695e-01
1.9228468671959303e+14 1.2152248205263168e-02 4.4077193666391651e-01
1.9228968827211531e+14 1.2155807516821030e-02 4.6036026904825478e-01
1.9229468982463762e+14 1.2159392221775742e-02 4.7995055344540960e-01
1.9229969137715991e+14 1.2163002933855383e-02 4.9954275663743497e-01
1.9230469292968222e+14 1.2166640261115915e-02 5.1913684458112896e-01
1.9230969448220450e+14 1.2170304805778692e-02 5.3873278241667599e-01
1.9231469603472678e+14 1.2173997164066933e-02 5.5833053447670400e-01
1.9231969758724909e+14 1.2177717926047398e-02 5.7793006429586280e-01
1.9232469913977138e+14 1.2181467675469983e-02 5.9753133461927632e-01
1.9232970069229369e+14 1.2185246989610989e-02 6.1713430741375763e-01
1.9233470224481597e+14 1.2189056439117834e-02 6.3673894387609420e-01
1.9233970379733825e+14 1.2192896587854352e-02 6.5634520444483690e-01
1.9234470534986056e+14 1.2196767992749385e-02 6.7595304880965823e-01
1.9234970690238284e+14 1.2200671203646211e-02 6.9556243592190869e-01
1.9235470845490516e+14 1.2204606763153244e-02 7.1517332400666667e-01
1.9235971000742744e+14 1.2208575206498290e-02 7.3478567057220634e-01
1.9236471155994972e+14 1.2212577061383834e-02 7.5439943242279395e-01
1.9236971311247203e+14 1.2216612847843349e-02 7.7401456566919180e-01
1.9237471466499431e+14 1.2220683078101240e-02 7.9363102574084765e-01
1.9237971621751662e+14 1.2224788256433677e-02 8.1324876739774987e-01
1.9238471777003891e+14 1.2228928879032597e-02 8.3286774474257885e-01
1.9238971932256119e+14 1.2233105433870444e-02 8.5248791123296963e-01
1.9239472087508350e+14 1.2237318400568431e-02 8.7210921969458977e-01
1.9239972242760578e+14 1.2241568250266470e-02 8.9173162233270820e-01
1.9240472398012809e+14 1.2245855445494740e-02 9.1135507074673539e-01
1.9240972553265038e+14 1.2250180440048948e-02 9.3097951594164419e-01
1.9241472708517269e+14 1.2254543678866870e-02 9.5060490834297040e-01
1.9241972863769497e+14 1.2258945597907248e-02 9.7023119780860356e-01
1.9242473019021725e+14 1.2263386624032029e-02 9.8985833364403331e-01
1.9242973174273956e+14 1.2267867174889988e-02 1.0094862646150702e+00
1.9243473329526184e+14 1.2272387658803631e-02 1.0291149389618621e+00
1.9243973484778416e+14 1.2276948474657995e-02 1.0487443044141420e+00
1.9244473640030644e+14 1.2281550011792234e-02 1.0683743082037997e+00
1.9244973795282872e+14 1.2286192649894908e-02 1.0880048970810263e+00
1.9245473950535103e+14 1.2290876758899477e-02 1.1076360173276869e+00
1.9245974105787331e+14 1.2295602698884482e-02 1.1272676147725833e+00
1.9246474261039562e+14 1.2300370819976160e-02 1.1468996348061740e+00
1.9246974416291791e+14 1.2305181462252200e-02 1.1665320223955649e+00
1.9247474571544019e+14 1.2310034955650962e-02 1.1861647220994886e+00
1.9247974726796250e+14 1.2314931619880776e-02 1.2057976780840782e+00
1.9248474882048478e+14 1.2319871764333412e-02 1.2254308341370070e+00
1.9248975037300709e+14 1.2324855688000741e-02 1.2450641336844481e+00
1.9249475192552938e+14 1.2329883679392539e-02 1.2646975198049393e+00
1.9249975347805166e+14 1.2334956016459571e-02 1.2843309352466274e+00
1.9250475503057397e+14 1.2340072966516808e-02 1.3039643224417190e+00
1.9250975658309625e+14 1.2345234786172381e-02 1.3235976235228266e+00
1.9251475813561856e+14 1.2350441721257039e-02 1.3432307803388395e+00
1.9251975968814084e+14 1.2355694006757921e-02 1.3628637344702021e+00
1.9252476124066312e+14 1.2360991866755145e-02 1.3824964272461395e+00
1.9252976279318544e+14 1.2366335514360500e-02 1.4021287997593763e+00
1.9253476434570772e+14 1.2371725151660771e-02 1.4217607928829805e+00
1.9253976589823003e+14 1.2377160969662092e-02 1.4413923472862491e+00
1.9254476745075231e+14 1.2382643148238975e-02 1.4610234034508474e+00
1.9254976900327462e+14 1.2388171856085126e-02 1.4806539016870888e+00
1.9255477055579691e+14 1.2393747250668616e-02 1.5002837821500263e+00
1.9255977210831919e+14 1.2399369478188397e-02 1.5199129848556681e+00
1.9256477366084150e+14 1.2405038673535613e-02 1.5395414496976454e+00
1.9256977521336378e+14 1.2410754960256334e-02 1.5591691164624062e+00
1.9257477676588609e+14 1.2416518450518917e-02 1.5787959248468721e+00
1.9257977831840838e+14 1.2422329245083243e-02 1.5984218144730897e+00
1.9258477987093066e+14 1.2428187433273417e-02 1.6180467249059811e+00
1.9258978142345297e+14 1.2434093092953655e-02 1.6376705956683777e+00
1.9259478297597525e+14 1.2440046290507160e-02 1.6572933662576768e+00
1.9259978452849756e+14 1.2446047080817873e-02 1.6769149761619879e+00
1.9260478608101984e+14 1.2452095507255246e-02 1.6965353648756598e+00
1.9260978763354212e+14 1.2458191601662959e-02 1.7161544719163866e+00
1.9261478918606444e+14 1.2464335384348870e-02 1.7357722368401325e+00
1.9261979073858672e+14 1.2470526864080109e-02 1.7553885992575562e+00
1.9262479229110903e+14 1.2476766038079255e-02 1.7750034988497436e+00
1.9262979384363131e+14 1.2483052892025476e-02 1.7946168753840404e+00
1.9263479539615359e+14 1.2489387400056723e-02 1.8142286687296174e+00
1.9263979694867591e+14 1.2495769524776325e-02 1.8338388188735737e+00
1.9264479850119819e+14 1.2502199217261990e-02 1.8534472659353625e+00
1.9264980005372050e+14 1.2508676417077699e-02 1.8730539501837891e+00
1.9265480160624278e+14 1.2515201052289513e-02 1.8926588120506576e+00
1.9265980315876506e+14 1.2521773039481867e-02 1.9122617921475167e+00
1.9266480471128738e+14 1.2528392283780346e-02 1.9318628312796802e+00
1.9266980626380966e+14 1.2535058678874318e-02 1.9514618704616902e+00
1.9267480781633197e+14 1.2541772107043769e-02 1.9710588509322520e+00
1.9267980936885425e+14 1.2548532439189068e-02 1.9906537141683631e+00
1.9268481092137653e+14 1.2555339534863050e-02 2.0102464019009170e+00
1.9268981247389884e+14 1.2562193242306554e-02 2.0298368561286400e+00
1.9269481402642112e+14 1.2569093398485517e-02 2.0494250191318133e+00
1.9269981557894344e+14 1.2576039829132715e-02 2.0690108334874995e+00
1.9270481713146572e+14 1.2583032348790716e-02 2.0885942420829515e+00
1.9270981868398803e+14 1.2590070760857939e-02 2.1081751881295556e+00
1.9271482023651031e+14 1.2597154857637811e-02 2.1277536151766583e+00
1.9271982178903259e+14 1.2604284420389560e-02 2.1473294671247767e+00
1.9272482334155491e+14 1.2611459219383583e-02 2.1669026882397056e+00
1.9272982489407719e+14 1.2618679013956970e-02 2.1864732231643096e+00
1.9273482644659950e+14 1.2625943552572846e-02 2.2060410169332778e+00
1.9273982799912178e+14 1.2633252572883022e-02 2.2256060149841201e+00
1.9274482955164406e+14 1.2640605801791683e-02 2.2451681631714591e+00
1.9274983110416638e+14 1.2648002955521790e-02 2.2647274077782806e+00
1.9275483265668866e+14 1.2655443739684913e-02 2.2842836955285781e+00
1.9275983420921097e+14 1.2662927849352227e-02 2.3038369735996080e+00
1.9276483576173325e+14 1.2670454969128671e-02 2.3233871896329674e+00
1.9276983731425553e+14 1.2678024773229466e-02 2.3429342917473175e+00
1.9277483886677784e+14 1.2685636925557979e-02 2.3624782285492079e+00
1.9277984041930012e+14 1.2693291079786324e-02 2.3820189491437658e+00
1.9278484197182244e+14 1.2700986879439340e-02 2.4015564031466021e+00
1.9278984352434472e+14 1.2708723957978686e-02 2.4210905406941508e+00
1.9279484507686700e+14 1.2716501938889863e-02 2.4406213124540796e+00
1.9279984662938931e+14 1.2724320435772766e-02 2.4601486696363013e+00
1.9280484818191159e+14 1.2732179052431224e-02 2.4796725640017767e+00
1.9280984973443391e+14 1.2740077382968005e-02 2.4991929478740924e+00
1.9281485128695619e+14 1.2748015011878553e-02 2.5187097741473350e+00
1.9281985283947847e+14 1.2755991514149299e-02 2.5382229962971525e+00
1.9282485439200078e+14 1.2764006455355907e-02 2.5577325683887682e+00
1.9282985594452306e+14 1.2772059391764196e-02 2.5772384450864472e+00
1.9283485749704538e+14 1.2780149870433797e-02 2.5967405816621323e+00
1.9283985904956766e+14 1.2788277429320739e-02 2.6162389340038947e+00
1.9284486060208997e+14 1.2796441597384521e-02 2.6357334586243875e+00
1.9284986215461225e+14 1.2804641894695741e-02 2.6552241126681899e+00
1.9285486370713453e+14 1.2812877832545311e-02 2.6747108539207409e+00
1.9285986525965684e+14 1.2821148913555382e-02 2.6941936408147633e+00
1.9286486681217912e+14 1.2829454631790985e-02 2.7136724324381274e+00
1.9286986836470144e+14 1.2837794472874852e-02 2.7331471885407663e+00
1.9287486991722372e+14 1.2846167914101893e-02 2.7526178695414951e+00
1.9287987146974600e+14 1.2854574424556077e-02 2.7720844365344837e+00
1.9288487302226831e+14 1.2863013465228274e-02 2.7915468512961432e+00
1.9288987457479059e+14 1.2871484489135193e-02 2.8110050762899976e+00
1.9289487612731291e+14 1.2879986941440862e-02 2.8304590746741973e+00
1.9289987767983519e+14 1.2888520259576448e-02 2.8499088103053309e+00
1.9290487923235747e+14 1.2897083873364506e-02 2.8693542477455471e+00
1.9290988078487978e+14 1.2905677205142612e-02 2.8887953522663641e+00
1.9291488233740206e+14 1.2914299669887379e-02 2.9082320898542164e+00
1.9291988388992438e+14 1.2922950675341440e-02 2.9276644272148942e+00
1.9292488544244666e+14 1.2931629622139732e-02 2.9470923317781010e+00
1.9292988699496894e+14 1.2940335903937237e-02 2.9665157717014563e+00
1.9293488854749125e+14 1.2949068907538226e-02 2.9859347158749654e+00
1.9293989010001353e+14 1.2957828013024983e-02 3.0053491339237497e+00
1.9294489165253584e+14 1.2966612593888744e-02 3.0247589962125567e+00
1.9294989320505812e+14 1.2975422017160022e-02 3.0441642738485029e+00
1.9295489475758041e+14 1.2984255643541142e-02 3.0635649386841113e+00
1.9295989631010272e+14 1.2993112827537840e-02 3.0829609633207009e+00
1.9296489786262500e+14 1.3001992917592372e-02 3.1023523211095885e+00
1.9296989941514731e+14 1.3010895256217641e-02 3.1217389861564580e+00
1.9297490096766959e+14 1.3019819180130291e-02 3.1411209333214090e+00
1.9297990252019188e+14 1.3028764020386038e-02 3.1604981382226631e+00
1.9298490407271419e+14 1.3037729102514063e-02 3.1798705772370690e+00
1.9298990562523647e+14 1.3046713746652566e-02 3.1992382275021449e+00
1.9299490717775878e+14 1.3055717267684655e-02 3.2186010669172198e+00
1.9299990873028106e+14 1.3064738975373967e-02 3.2379590741445559e+00
1.9300491028280338e+14 1.3073778174501314e-02 3.2573122286102980e+00
1.9300991183532566e+14 1.3082834165000810e-02 3.2766605105045796e+00
1.9301491338784794e+14 1.3091906242096794e-02 3.2960039007830240e+00
1.9301991494037025e+14 1.3100993696441347e-02 3.3153423811663765e+00
1.9302491649289253e+14 1.3110095814249460e-02 3.3346759341401260e+00
1.9302991804541484e+14 1.3119211877438175e-02 3.3540045429552783e+00
1.9303491959793712e+14 1.3128341163762075e-02 3.3733281916275422e+00
1.9303992115045941e+14 1.3137482946951445e-02 3.3926468649368191e+00
1.9304492270298172e+14 1.3146636496848657e-02 3.4119605484270599e+00
1.9304992425550400e+14 1.3155801079545205e-02 3.4312692284041271e+00
1.9305492580802631e+14 1.3164975957519108e-02 3.4505728919365493e+00
1.9305992736054859e+14 1.3174160389770961e-02 3.4698715268523879e+00
1.9306492891307088e+14 1.3183353631961135e-02 3.4891651217395632e+00
1.9306993046559319e+14 1.3192554936545574e-02 3.5084536659430401e+00
1.9307493201811547e+14 1.3201763552911897e-02 3.5277371495637015e+00
1.9307993357063778e+14 1.3210978727515895e-02 3.5470155634562865e+00
1.9308493512316006e+14 1.3220199704016233e-02 3.5662888992273620e+00
1.9308993667568234e+14 1.3229425723410486e-02 3.5855571492330518e+00
1.9309493822820466e+14 1.3238656024169257e-02 3.6048203065770728e+00
1.9309993978072694e+14 1.3247889842370117e-02 3.6240783651072217e+00
1.9310494133324925e+14 1.3257126411833698e-02 3.6433313194141852e+00
1.9310994288577153e+14 1.3266364964254894e-02 3.6625791648271848e+00
1.9311494443829381e+14 1.3275604729336844e-02 3.6818218974120884e+00
1.9311994599081612e+14 1.3284844934924158e-02 3.7010595139683717e+00
1.9312494754333841e+14 1.3294084807133569e-02 3.7202920120247689e+00
1.9312994909586072e+14 1.3303323570486688e-02 3.7395193898375689e+00
1.9313495064838300e+14 1.3312560448039404e-02 3.7587416463854444e+00
1.9313995220090531e+14 1.3321794661513845e-02 3.7779587813675821e+00
1.9314495375342759e+14 1.3331025431426528e-02 3.7971707951981668e+00
1.9314995530594988e+14 1.3340251977218125e-02 3.8163776890043306e+00
1.9315495685847219e+14 1.3349473517381175e-02 3.8355794646208192e+00
1.9315995841099447e+14 1.3358689269587984e-02 3.8547761245866550e+00
1.9316495996351678e+14 1.3367898450817298e-02 3.8739676721407847e+00
1.9316996151603906e+14 1.3377100277480267e-02 3.8931541112178305e+00
1.9317496306856134e+14 1.3386293965546256e-02 3.9123354464436302e+00
1.9317996462108366e+14 1.3395478730666497e-02 3.9315116831313053e+00
1.9318496617360594e+14 1.3404653788298365e-02 3.9506828272756693e+00
1.9318996772612825e+14 1.3413818353827722e-02 3.9698488855495757e+00
1.9319496927865053e+14 1.3422971642691879e-02 3.9890098652987729e+00
1.9319997083117281e+14 1.3432112870499512e-02 4.0081657745369643e+00
1.9320497238369512e+14 1.3441241253152136e-02 4.0273166219416030e+00
1.9320997393621741e+14 1.3450356006962231e-02 4.0464624168475680e+00
1.9321497548873972e+14 1.3459456348772724e-02 4.0656031692438575e+00
1.9321997704126200e+14 1.3468541496074122e-02 4.0847388897667098e+00
1.9322497859378428e+14 1.3477610667120712e-02 4.1038695896960480e+00
1.9322998014630659e+14 1.3486663081046792e-02 4.1229952809489863e+00
1.9323498169882888e+14 1.3495697957981131e-02 4.1421159760752015e+00
1.9323998325135119e+14 1.3504714519160695e-02 4.1612316882512790e+00
1.9324498480387347e+14 1.3513711987042869e-02 4.1803424312753821e+00
1.9324998635639575e+14 1.3522689585417760e-02 4.1994482195616962e+00
1.9325498790891806e+14 1.3531646539518601e-02 4.2185490681353270e+00
1.9325998946144034e+14 1.3540582076131196e-02 4.2376449926256683e+00
1.9326499101396266e+14 1.3549495423702859e-02 4.2567360092623030e+00
1.9326999256648494e+14 1.3558385812449650e-02 4.2758221348677257e+00
1.9327499411900722e+14 1.3567252474463293e-02 4.2949033868527957e+00
1.9327999567152953e+14 1.3576094643816134e-02 4.3139797832109039e+00
1.9328499722405181e+14 1.3584911556665715e-02 4.3330513425111672e+00
1.9328999877657412e+14 1.3593702451358290e-02 4.3521180838942426e+00
1.9329500032909641e+14 1.3602466568530714e-02 4.3711800270647361e+00
1.9330000188161872e+14 1.3611203151211971e-02 4.3902371922871080e+00
1.9330500343414100e+14 1.3619911444922094e-02 4.4092896003780009e+00
1.9331000498666328e+14 1.3628590697773130e-02 4.4283372727020280e+00
1.9331500653918559e+14 1.3637240160564770e-02 4.4473802311646109e+00
1.9332000809170788e+14 1.3645859086882612e-02 4.4664184982065622e+00
1.9332500964423019e+14 1.3654446733193109e-02 4.4854520967980651e+00
1.9333001119675247e+14 1.3663002358938123e-02 4.5044810504326485e+00
1.9333501274927475e+14 1.3671525226628336e-02 4.5235053831211580e+00
1.9334001430179706e+14 1.3680014601935710e-02 4.5425251193862461e+00
1.9334501585431934e+14 1.3688469753784035e-02 4.5615402842552415e+00
1.9335001740684166e+14 1.3696889954439923e-02 4.5805509032557126e+00
1.9335501895936394e+14 1.3705274479600524e-02 4.5995570024079022e+00
1.9336002051188622e+14 1.3713622608482322e-02 4.6185586082197982e+00
1.9336502206440853e+14 1.3721933623907079e-02 4.6375557476810387e+00
1.9337002361693081e+14 1.3730206812387482e-02 4.6565484482559878e+00
1.9337502516945312e+14 1.3738441464212102e-02 4.6755367378792467e+00
1.9338002672197541e+14 1.3746636873527644e-02 4.6945206449479953e+00
1.9338502827449769e+14 1.3754792338421806e-02 4.7135001983176155e+00
1.9339002982702000e+14 1.3762907161004253e-02 4.7324754272945491e+00
1.9339503137954228e+14 1.3770980647486079e-02 4.7514463616308635e+00
1.9340003293206459e+14 1.3779012108258970e-02 4.7704130315182436e+00
1.9340503448458688e+14 1.3787000857973138e-02 4.7893754675820341e+00
1.9341003603710916e+14 1.3794946215612763e-02 4.8083337008752345e+00
1.9341503758963147e+14 1.3802847504572740e-02 4.8272877628731505e+00
1.9342003914215375e+14 1.3810704052732060e-02 4.8462376854663436e+00
1.9342504069467606e+14 1.3818515463878692e-02 4.8651834595797148e+00
1.9343004224719834e+14 1.3826281041013112e-02 4.8841251169097530e+00
1.9343504379972066e+14 1.3833999842774794e-02 4.9030627316794337e+00
1.9344004535224294e+14 1.3841671215223618e-02 4.9219963374793680e+00
1.9344504690476522e+14 1.3849294509291050e-02 4.9409259682880240e+00
1.9345004845728753e+14 1.3856869080848341e-02 4.9598516584657819e+00
1.9345505000980981e+14 1.3864394290772674e-02 4.9787734427482864e+00
1.9346005156233212e+14 1.3871869505013549e-02 4.9976913562422531e+00
1.9346505311485441e+14 1.3879294094657541e-02 5.0166054344180413e+00
1.9347005466737669e+14 1.3886667435991247e-02 5.0355157131056805e+00
1.9347505621989900e+14 1.3893988910564663e-02 5.0544222284879909e+00
1.9348005777242128e+14 1.3901257905252241e-02 5.0733250170955735e+00
1.9348505932494359e+14 1.3908473812313133e-02 5.0922241158010531e+00
1.9349006087746588e+14 1.3915636029451431e-02 5.1111195618137470e+00
1.9349506242998816e+14 1.3922743959873602e-02 5.1300113926738238e+00
1.9350006398251047e+14 1.3929797012346390e-02 5.1488996462475587e+00
1.9350506553503275e+14 1.3936794601252611e-02 5.1677843607206775e+00
1.9351006708755506e+14 1.3943736146647087e-02 5.1866655745945724e+00
1.9351506864007734e+14 1.3950621074310571e-02 5.2055433266793774e+00
1.9352007019259962e+14 1.3957448815802473e-02 5.2244176560897264e+00
1.9352507174512194e+14 1.3964218808514235e-02 5.2432886022395069e+00
1.9353007329764422e+14 1.3970930495719725e-02 5.2621562048355122e+00
1.9353507485016653e+14 1.3977583326625912e-02 5.2810205038739193e+00
1.9354007640268881e+14 1.3984176756421907e-02 5.2998815396334331e+00
1.9354507795521109e+14 1.3990710246327831e-02 5.3187393526717193e+00
1.9355007950773341e+14 1.3997183263641706e-02 5.3375939838192661e+00
1.9355508106025569e+14 1.4003595281786171e-02 5.3564454741748291e+00
1.9356008261277800e+14 1.4009945780353675e-02 5.3752938651003532e+00
1.9356508416530028e+14 1.4016234245151821e-02 5.3941391982160827e+00
1.9357008571782256e+14 1.4022460168245763e-02 5.4129815153954866e+00
1.9357508727034488e+14 1.4028623048002295e-02 5.4318208587610348e+00
1.9358008882286716e+14 1.4034722389131248e-02 5.4506572706781364e+00
1.9358509037538947e+14 1.4040757702725842e-02 5.4694907937520405e+00
1.9359009192791175e+14 1.4046728506303232e-02 5.4883214708213233e+00
1.9359509348043406e+14 1.4052634323843969e-02 5.5071493449550157e+00
1.9360009503295634e+14 1.4058474685829813e-02 5.5259744594463447e+00
1.9360509658547862e+14 1.4064249129281474e-02 5.5447968578091240e+00
1.9361009813800094e+14 1.4069957197795562e-02 5.5636165837733067e+00
1.9361509969052322e+14 1.4075598441578867e-02 5.5824336812793893e+00
1.9362010124304553e+14 1.4081172417485523e-02 5.6012481944754979e+00
1.9362510279556781e+14 1.4086678689049423e-02 5.6200601677113875e+00
1.9363010434809009e+14 1.4092116826518395e-02 5.6388696455354861e+00
1.9363510590061241e+14 1.4097486406886043e-02 5.6576766726895560e+00
1.9364010745313469e+14 1.4102787013924171e-02 5.6764812941048390e+00
1.9364510900565700e+14 1.4108018238213072e-02 5.6952835548977498e+00
1.9365011055817928e+14 1.4113179677172157e-02 5.7140835003656552e+00
1.9365511211070156e+14 1.4118270935088838e-02 5.7328811759826035e+00
1.9366011366322388e+14 1.4123291623147833e-02 5.7516766273957280e+00
1.9366511521574616e+14 1.4128241359458383e-02 5.7704699004200126e+00
1.9367011676826847e+14 1.4133119769081645e-02 5.7892610410359042e+00
1.9367511832079075e+14 1.4137926484057223e-02 5.8080500953834671e+00
1.9368011987331303e+14 1.4142661143428666e-02 5.8268371097601550e+00
1.9368512142583534e+14 1.4147323393268298e-02 5.8456221306157969e+00
1.9369012297835762e+14 1.4151912886701956e-02 5.8644052045487287e+00
1.9369512453087994e+14 1.4156429283932261e-02 5.8831863783029634e+00
1.9370012608340222e+14 1.4160872252261173e-02 5.9019656987629183e+00
1.9370512763592450e+14 1.4165241466112883e-02 5.9207432129510975e+00
1.9371012918844681e+14 1.4169536607055054e-02 5.9395189680233234e+00
1.9371513074096909e+14 1.4173757363819314e-02 5.9582930112655745e+00
1.9372013229349141e+14 1.4177903432322078e-02 5.9770653900901571e+00
1.9372513384601369e+14 1.4181974515683841e-02 5.9958361520321874e+00
1.9373013539853600e+14 1.4185970324247990e-02 6.0146053447459682e+00
1.9373513695105828e+14 1.4189890575599511e-02 6.0333730160014856e+00
1.9374013850358056e+14 1.4193734994582463e-02 6.0521392136807766e+00
1.9374514005610288e+14 1.4197503313316812e-02 6.0709039857749989e+00
1.9375014160862516e+14 1.4201195271215735e-02 6.0896673803798604e+00
1.9375514316114747e+14 1.4204810615000174e-02 6.1084294456937815e+00
1.9376014471366975e+14 1.4208349098715678e-02 6.1271902300128493e+00
1.9376514626619203e+14 1.4211810483746290e-02 6.1459497817290751e+00
1.9377014781871434e+14 1.4215194538828534e-02 6.1647081493260423e+00
1.9377514937123662e+14 1.4218501040065477e-02 6.1834653813756217e+00
1.9378015092375894e+14 1.4221729770939584e-02 6.2022215265357898e+00
1.9378515247628122e+14 1.4224880522325586e-02 6.2209766335458871e+00
1.9379015402880350e+14 1.4227953092501525e-02 6.2397307512249247e+00
1.9379515558132581e+14 1.4230947287161179e-02 6.2584839284673750e+00
1.9380015713384809e+14 1.4233862919423987e-02 6.2772362142405314e+00
1.9380515868637041e+14 1.4236699809846699e-02 6.2959876575812750e+00
1.9381016023889269e+14 1.4239457786431969e-02 6.3147383075930668e+00
1.9381516179141497e+14 1.4242136684638583e-02 6.3334882134427710e+00
1.9382016334393728e+14 1.4244736347389392e-02 6.3522374243581510e+00
1.9382516489645956e+14 1.4247256625080886e-02 6.3709859896237395e+00
1.9383016644898188e+14 1.4249697375590155e-02 6.3897339585794404e+00
1.9383516800150416e+14 1.4252058464282400e-02 6.4084813806158749e+00
1.9384016955402644e+14 1.4254339764018163e-02 6.4272283051730970e+00
1.9384517110654875e+14 1.4256541155159522e-02 6.4459747817365400e+00
1.9385017265907103e+14 1.4258662525576013e-02 6.4647208598342196e+00
1.9385517421159334e+14 1.4260703770650633e-02 6.4834665890348697e+00
1.9386017576411562e+14 1.4262664793284247e-02 6.5022120189435642e+00
1.9386517731663794e+14 1.4264545503900472e-02 6.5209571992005051e+00
1.9387017886916022e+14 1.4266345820450013e-02 6.5397021794765973e+00
1.9387518042168250e+14 1.4268065668414090e-02 6.5584470094721743e+00
1.9388018197420481e+14 1.4269704980808351e-02 6.5771917389131636e+00
1.9388518352672709e+14 1.4271263698184204e-02 6.5959364175486677e+00
1.9389018507924941e+14 1.4272741768633745e-02 6.6146810951483026e+00
1.9389518663177169e+14 1.4274139147789402e-02 6.6334258214993351e+00
1.9390018818429397e+14 1.4275455798826848e-02 6.6521706464039259e+00
1.9390518973681628e+14 1.4276691692465912e-02 6.6709156196768902e+00
1.9391019128933856e+14 1.4277846806970897e-02 6.6896607911418640e+00
1.9391519284186088e+14 1.4278921128151862e-02 6.7084062106301872e+00
1.9392019439438316e+14 1.4279914649363760e-02 6.7271519279765224e+00
1.9392519594690544e+14 1.4280827371506807e-02 6.7458979930178193e+00
1.9393019749942775e+14 1.4281659303024510e-02 6.7646444555894751e+00
1.9393519905195003e+14 1.4282410459903515e-02 6.7833913655227915e+00
1.9394020060447234e+14 1.4283080865671765e-02 6.8021387726433025e+00
1.9394520215699462e+14 1.4283670551395910e-02 6.8208867267665729e+00
1.9395020370951691e+14 1.4284179555679859e-02 6.8396352776971030e+00
1.9395520526203922e+14 1.4284607924661344e-02 6.8583844752245620e+00
1.9396020681456150e+14 1.4284955712008687e-02 6.8771343691216220e+00
1.9396520836708381e+14 1.4285222978918384e-02 6.8958850091413026e+00
1.9397020991960609e+14 1.4285409794109348e-02 6.9146364450141560e+00
1.9397521147212838e+14 1.4285516233820444e-02 6.9333887264457301e+00
1.9398021302465069e+14 1.4285542381804390e-02 6.9521419031143008e+00
1.9398521457717297e+14 1.4285488329323991e-02 6.9708960246671312e+00
1.9399021612969528e+14 1.4285354175145964e-02 6.9896511407193671e+00
1.9399521768221756e+14 1.4285140025535164e-02 7.0084073008497398e+00
1.9400021923473984e+14 1.4284845994248743e-02 7.0271645545994357e+00
1.9400522078726216e+14 1.4284472202529454e-02 7.0459229514683228e+00
1.9401022233978444e+14 1.4284018779099116e-02 7.0646825409128216e+00
1.9401522389230675e+14 1.4283485860150692e-02 7.0834433723430834e+00
1.9402022544482903e+14 1.4282873589341299e-02 7.1022054951199767e+00
1.9402522699735134e+14 1.4282182117783543e-02 7.1209689585534237e+00
1.9403022854987362e+14 1.4281411604038079e-02 7.1397338118981342e+00
1.9403523010239591e+14 1.4280562214104134e-02 7.1585001043524921e+00
1.9404023165491822e+14 1.4279634121410508e-02 7.1772678850546265e+00
1.9404523320744050e+14 1.4278627506806267e-02 7.1960372030802464e+00
1.9405023475996281e+14 1.4277542558550941e-02 7.2148081074397510e+00
1.9405523631248509e+14 1.4276379472303820e-02 7.2335806470754358e+00
1.9406023786500738e+14 1.4275138451114144e-02 7.2523548708586585e+00
1.9406523941752969e+14 1.4273819705408827e-02 7.2711308275874735e+00
1.9407024097005197e+14 1.4272423452982705e-02 7.2899085659827829e+00
1.9407524252257428e+14 1.4270949918985617e-02 7.3086881346869781e+00
1.9408024407509656e+14 1.4269399335910413e-02 7.3274695822593667e+00
1.9408524562761884e+14 1.4267771943580716e-02 7.3462529571750395e+00
1.9409024718014116e+14 1.4266067989137678e-02 7.3650383078206350e+00
1.9409524873266344e+14 1.4264287727027447e-02 7.3838256824920565e+00
1.9410025028518575e+14 1.4262431418985927e-02 7.4026151293915010e+00
1.9410525183770803e+14 1.4260499334026146e-02 7.4214066966239765e+00
1.9411025339023031e+14 1.4258491748422987e-02 7.4402004321953346e+00
1.9411525494275262e+14 1.4256408945698311e-02 7.4589963840082856e+00
1.9412025649527491e+14 1.4254251216605871e-02 7.4777945998598172e+00
1.9412525804779722e+14 1.4252018859115338e-02 7.4965951274380478e+00
1.9413025960031950e+14 1.4249712178396172e-02 7.5153980143191665e+00
1.9413526115284178e+14 1.4247331486800957e-02 7.5342033079641819e+00
1.9414026270536409e+14 1.4244877103848473e-02 7.5530110557163059e+00
1.9414526425788638e+14 1.4242349356206290e-02 7.5718213047966554e+00
1.9415026581040869e+14 1.4239748577672929e-02 7.5906341023025901e+00
1.9415526736293097e+14 1.4237075109158911e-02 7.6094494952028358e+00
1.9416026891545325e+14 1.4234329298668814e-02 7.6282675303357532e+00
1.9416527046797556e+14 1.4231511501281676e-02 7.6470882544049452e+00
1.9417027202049784e+14 1.4228622079131257e-02 7.6659117139763850e+00
1.9417527357302016e+14 1.4225661401385713e-02 7.6847379554751463e+00
1.9418027512554244e+14 1.4222629844227537e-02 7.7035670251813650e+00
1.9418527667806475e+14 1.4219527790831857e-02 7.7223989692280917e+00
1.9419027823058703e+14 1.4216355631345339e-02 7.7412338335961905e+00
1.9419527978310931e+14 1.4213113762863829e-02 7.7600716641123686e+00
1.9420028133563162e+14 1.4209802589409605e-02 7.7789125064446107e+00
1.9420528288815391e+14 1.4206422521908929e-02 7.7977564060990163e+00
1.9421028444067622e+14 1.4202973978167993e-02 7.8166034084161486e+00
1.9421528599319850e+14 1.4199457382849057e-02 7.8354535585673464e+00
1.9422028754572078e+14 1.4195873167445836e-02 7.8543069015509852e+00
1.9422528909824309e+14 1.4192221770258407e-02 7.8731634821892289e+00
1.9423029065076538e+14 1.4188503636367302e-02 7.8920233451231248e+00
1.9423529220328769e+14 1.4184719217607734e-02 7.9108865348104080e+00
1.9424029375580997e+14 1.4180868972542610e-02 7.9297530955199100e+00
1.9424529530833225e+14 1.4176953366435478e-02 7.9486230713293144e+00
1.9425029686085456e+14 1.4172972871221861e-02 7.9674965061200336e+00
1.9425529841337684e+14 1.4168927965482232e-02 7.9863734435737799e+00
1.9426029996589916e+14 1.4164819134411838e-02 8.0052539271685497e+00
1.9426530151842144e+14 1.4160646869791760e-02 8.0241380001740392e+00
1.9427030307094372e+14 1.4156411669958067e-02 8.0430257056485264e+00
1.9427530462346603e+14 1.4152114039771910e-02 8.0619170864341161e+00
1.9428030617598831e+14 1.4147754490587928e-02 8.0808121851521602e+00
1.9428530772851062e+14 1.4143333540220933e-02 8.0997110441998732e+00
1.9429030928103291e+14 1.4138851712915426e-02 8.1186137057455650e+00
1.9429531083355519e+14 1.4134309539310625e-02 8.1375202117243433e+00
1.9430031238607750e+14 1.4129707556407403e-02 8.1564306038342362e+00
1.9430531393859978e+14 1.4125046307533683e-02 8.1753449235306768e+00
1.9431031549112209e+14 1.4120326342308406e-02 8.1942632120235785e+00
1.9431531704364438e+14 1.4115548216606768e-02 8.2131855102711917e+00
1.9432031859616669e+14 1.4110712492522671e-02 8.2321118589772713e+00
1.9432532014868897e+14 1.4105819738332241e-02 8.2510422985846805e+00
1.9433032170121125e+14 1.4100870528455569e-02 8.2699768692724938e+00
1.9433532325373356e+14 1.4095865443417423e-02 8.2889156109500544e+00
1.9434032480625584e+14 1.4090805069808750e-02 8.3078585632528128e+00
1.9434532635877816e+14 1.4085690000246313e-02 8.3268057655375536e+00
1.9435032791130044e+14 1.4080520833331634e-02 8.3457572568770360e+00
1.9435532946382272e+14 1.4075298173609696e-02 8.3647130760562352e+00
1.9436033101634503e+14 1.4070022631525677e-02 8.3836732615662513e+00
1.9436533256886731e+14 1.4064694823383900e-02 8.4026378516001010e+00
1.9437033412138962e+14 1.4059315371301503e-02 8.4216068840473888e+00
1.9437533567391191e+14 1.4053884903165417e-02 8.4405803964893948e+00
1.9438033722643419e+14 1.4048404052586597e-02 8.4595584261938441e+00
1.9438533877895650e+14 1.4042873458853069e-02 8.4785410101103142e+00
1.9439034033147878e+14 1.4037293766884097e-02 8.4975281848638868e+00
1.9439534188400109e+14 1.4031665627181271e-02 8.5165199867514989e+00
1.9440034343652338e+14 1.4025989695780419e-02 8.5355164517350222e+00
1.9440534498904566e+14 1.4020266634201351e-02 8.5545176154374527e+00
1.9441034654156797e+14 1.4014497109398914e-02 8.5735235131365837e+00
1.9441534809409025e+14 1.4008681793709916e-02 8.5925341797599337e+00
1.9442034964661256e+14 1.4002821364802617e-02 8.6115496498793256e+00
1.9442535119913484e+14 1.3996916505622787e-02 8.6305699577053794e+00
1.9443035275165712e+14 1.3990967904340262e-02 8.6495951370818993e+00
1.9443535430417944e+14 1.3984976254294233e-02 8.6686252214808359e+00
1.9444035585670172e+14 1.3978942253937528e-02 8.6876602439956461e+00
1.9444535740922403e+14 1.3972866606779840e-02 8.7067002373367153e+00
1.9445035896174631e+14 1.3966750021330942e-02 8.7257452338251511e+00
1.9445536051426862e+14 1.3960593211041320e-02 8.7447952653871823e+00
1.9446036206679091e+14 1.3954396894244195e-02 8.7638503635484462e+00
1.9446536361931319e+14 1.3948161794093592e-02 8.7829105594280392e+00
1.9447036517183550e+14 1.3941888638504700e-02 8.8019758837333022e+00
1.9447536672435778e+14 1.3935578160090653e-02 8.8210463667527588e+00
1.9448036827688009e+14 1.3929231096100007e-02 8.8401220383518631e+00
1.9448536982940238e+14 1.3922848188352727e-02 8.8592029279653808e+00
1.9449037138192466e+14 1.3916430183173942e-02 8.8782890645930088e+00
1.9449537293444697e+14 1.3909977831329818e-02 8.8973804767923212e+00
1.9450037448696925e+14 1.3903491887958775e-02 8.9164771926732111e+00
1.9450537603949156e+14 1.3896973112504188e-02 8.9355792398919363e+00
1.9451037759201384e+14 1.3890422268645546e-02 8.9546866456444967e+00
1.9451537914453612e+14 1.3883840124227650e-02 8.9737994366615421e+00
1.9452038069705844e+14 1.3877227451189963e-02 8.9929176392017709e+00
1.9452538224958072e+14 1.3870585025494526e-02 9.0120412790452260e+00
1.9453038380210303e+14 1.3863913627052651e-02 9.0311703814881668e+00
1.9453538535462531e+14 1.3857214039650944e-02 9.0503049713363737e+00
1.9454038690714759e+14 1.3850487050874922e-02 9.0694450728989509e+00
1.9454538845966991e+14 1.3843733452034697e-02 9.0885907099827783e+00
1.9455039001219219e+14 1.3836954038085958e-02 9.1077419058849731e+00
1.9455539156471450e+14 1.3830149607552144e-02 9.1268986833884558e+00
1.9456039311723678e+14 1.3823320962445228e-02 9.1460610647539156e+00
1.9456539466975906e+14 1.3816468908184242e-02 9.1652290717152471e+00
1.9457039622228138e+14 1.3809594253514799e-02 9.1844027254721254e+00
1.9457539777480366e+14 1.3802697810425535e-02 9.2035820466843052e+00
1.9458039932732597e+14 1.3795780394065090e-02 9.2227670554653098e+00
1.9458540087984825e+14 1.3788842822656116e-02 9.2419577713761214e+00
1.9459040243237053e+14 1.3781885917410371e-02 9.2611542134189957e+00
1.9459540398489284e+14 1.3774910502441251e-02 9.2803564000315895e+00
1.9460040553741512e+14 1.3767917404675728e-02 9.2995643490796862e+00
1.9460540708993744e+14 1.3760907453765058e-02 9.3187780778525617e+00
1.9461040864245972e+14 1.3753881481994532e-02 9.3379976030551788e+00
1.9461541019498203e+14 1.3746840324192162e-02 9.3572229408031706e+00
1.9462041174750431e+14 1.3739784817635915e-02 9.3764541066161762e+00
1.9462541330002659e+14 1.3732715801960555e-02 9.3956911154116352e+00
1.9463041485254891e+14 1.3725634119062382e-02 9.4149339814992281e+00
1.9463541640507119e+14 1.3718540613004418e-02 9.4341827185736253e+00
1.9464041795759350e+14 1.3711436129918252e-02 9.4534373397099767e+00
1.9464541951011578e+14 1.3704321517907648e-02 9.4726978573561187e+00
1.9465042106263806e+14 1.3697197626947892e-02 9.4919642833282740e+00
1.9465542261516038e+14 1.3690065308786950e-02 9.5112366288037755e+00
1.9466042416768266e+14 1.3682925416843709e-02 9.5305149043157371e+00
1.9466542572020497e+14 1.3675778806106225e-02 9.5497991197469965e+00
1.9467042727272725e+14 1.3668626333027539e-02 9.5690892843242992e+00
("in2","mode 1",1,"out1",1,"transmission")
(500, 3)
1.9217465256410256e+14 0.0000000000000000e+00 0.0000000000000000e+00
1.9217965411662484e+14 0.0000000000000000e+00 0.0000000000000000e+00
1.9218465566914716e+14 0.0000000000000000e+00 0.0000000000000000e+00
1.9218965722166944e+14 0.0000000000000000e+00 0.0000000000000000e+00
1.9219465877419175e+14 0.0000000000000000e+00 0.0000000000000000e+00
1.9219966032671403e+14 0.0000000000000000e+00 0.0000000000000000e+00
1.9220466187923631e+14 0.0000000000000000e+00 0.0000000000000000e+00
1.9220966343175862e+14 0.0000000000000000e+00 0.0000000000000000e+00
1.9221466498428091e+14 0.0000000000000000e+00 0.0000000000000000e+00
1.9221966653680322e+14 0.0000000000000000e+00 0.0000000000000000e+00
1.9222466808932550e+14 0.0000000000000000e+00 0.0000000000000000e+00
1.9222966964184778e+14 0.0000000000000000e+00 0.0000000000000000e+00
1.9223467119437009e+14 0.0000000000000000e+00 0.0000000000000000e+00
1.9223967274689238e+14 0.0000000000000000e+00 0.0000000000000000e+00
1.9224467429941469e+14 0.0000000000000000e+00 0.0000000000000000e+00
1.9224967585193697e+14 0.0000000000000000e+00 0.0000000000000000e+00
1.9225467740445928e+14 0.0000000000000000e+00 0.0000000000000000e+00
1.9225967895698156e+14 0.0000000000000000e+00 0.0000000000000000e+00
1.9226468050950384e+14 0.0000000000000000e+00 0.0000000000000000e+00
1.9226968206202616e+14 0.0000000000000000e+00 0.0000000000000000e+00
1.9227468361454844e+14 0.0000000000000000e+00 0.0000000000000000e+00
1.9227968516707075e+14 0.0000000000000000e+00 0.0000000000000000e+00
1.9228468671959303e+14 0.0000000000000000e+00 0.0000000000000000e+00
1.9228968827211531e+14 0.0000000000000000e+00 0.0000000000000000e+00
1.9229468982463762e+14 0.0000000000000000e+00 0.0000000000000000e+00
1.9229969137715991e+14 0.0000000000000000e+00 0.0000000000000000e+00
1.9230469292968222e+14 0.0000000000000000e+00 0.0000000000000000e+00
1.9230969448220450e+14 0.0000000000000000e+00 0.0000000000000000e+00
1.9231469603472678e+14 0.0000000000000000e+00 0.0000000000000000e+00
1.9231969758724909e+14 0.0000000000000000e+00 0.0000000000000000e+00
1.9232469913977138e+14 0.0000000000000000e+00 0.0000000000000000e+00
1.9232970069229369e+14 0.0000000000000000e+00 0.0000000000000000e+00
1.9233470224481597e+14 0.0000000000000000e+00 0.0000000000000000e+00
1.9233970379733825e+14 0.0000000000000000e+00 0.0000000000000000e+00
1.9234470534986056e+14 0.0000000000000000e+00 0.0000000000000000e+00
1.9234970690238284e+14 0.0000000000000000e+00 0.0000000000000000e+00
1.9235470845490516e+14 0.0000000000000000e+00 0.0000000000000000e+00
1.9235971000742744e+14 0.0000000000000000e+00 0.0000000000000000e+00
1.9236471155994972e+14 0.0000000000000000e+00 0.0000000000000000e+00
1.9236971311247203e+14 0.0000000000000000e+00 0.0000000000000000e+00
1.9237471466499431e+14 0.0000000000000000e+00 0.0000000000000000e+00
1.9237971621751662e+14 0.0000000000000000e+00 0.0000000000000000e+00
1.9238471777003891e+14 0.0000000000000000e+00 0.0000000000000000e+00
1.9238971932256119e+14 0.0000000000000000e+00 0.0000000000000000e+00
1.9239472087508350e+14 0.0000000000000000e+00 0.0000000000000000e+00
1.9239972242760578e+14 0.0000000000000000e+00 0.0000000000000000e+00
1.9240472398012809e+14 0.0000000000000000e+00 0.0000000000000000e+00
1.9240972553265038e+14 0.0000000000000000e+00 0.0000000000000000e+00
1.9241472708517269e+14 0.0000000000000000e+00 0.0000000000000000e+00
1.9241972863769497e+14 0.0000000000000000e+00 0.0000000000000000e+00
1.9242473019021725e+14 0.0000000000000000e+00 0.0000000000000000e+00
1.9242973174273956e+14 0.0000000000000000e+00 0.0000000000000000e+00
1.9243473329526184e+14 0.0000000000000000e+00 0.0000000000000000e+00
1.9243973484778416e+14 0.0000000000000000e+00 0.0000000000000000e+00
1.9244473640030644e+14 0.0000000000000000e+00 0.0000000000000000e+00
1.9244973795282872e+14 0.0000000000000000e+00 0.0000000000000000e+00
1.9245473950535103e+14 0.0000000000000000e+00 0.0000000000000000e+00
1.9245974105787331e+14 0.0000000000000000e+00 0.0000000000000000e+00
1.9246474261039562e+14 0.0000000000000000e+00 0.0000000000000000e+00
1.9246974416291791e+14 0.0000000000000000e+00 0.0000000000000000e+00
1.9247474571544019e+14 0.0000000000000000e+00 0.0000000000000000e+00
1.9247974726796250e+14 0.0000000000000000e+00 0.0000000000000000e+00
1.9248474882048478e+14 0.0000000000000000e+00 0.0000000000000000e+00
1.9248975037300709e+14 0.0000000000000000e+00 0.0000000000000000e+00
1.9249475192552938e+14 0.0000000000000000e+00 0.0000000000000000e+00
1.9249975347805166e+14 0.0000000000000000e+00 0.0000000000000000e+00
1.9250475503057397e+14 0.0000000000000000e+00 0.0000000000000000e+00
1.9250975658309625e+14 0.0000000000000000e+00 0.0000000000000000e+00
1.9251475813561856e+14 0.0000000000000000e+00 0.0000000000000000e+00
1.9251975968814084e+14 0.0000000000000000e+00 0.0000000000000000e+00
1.9252476124066312e+14 0.0000000000000000e+00 0.0000000000000000e+00
1.9252976279318544e+14 0.0000000000000000e+00 0.0000000000000000e+00
1.9253476434570772e+14 0.0000000000000000e+00 0.0000000000000000e+00
1.9253976589823003e+14 0.0000000000000000e+00 0.0000000000000000e+00
1.9254476745075231e+14 0.0000000000000000e+00 0.0000000000000000e+00
1.9254976900327462e+14 0.0000000000000000e+00 0.0000000000000000e+00
1.9255477055579691e+14 0.0000000000000000e+00 0.0000000000000000e+00
1.9255977210831919e+14 0.0000000000000000e+00 0.0000000000000000e+00
1.9256477366084150e+14 0.0000000000000000e+00 0.0000000000000000e+00
1.9256977521336378e+14 0.0000000000000000e+00 0.0000000000000000e+00
1.9257477676588609e+14 0.0000000000000000e+00 0.0000000000000000e+00
1.9257977831840838e+14 0.0000000000000000e+00 0.0000000000000000e+00
1.9258477987093066e+14 0.0000000000000000e+00 0.0000000000000000e+00
1.9258978142345297e+14 0.0000000000000000e+00 0.0000000000000000e+00
1.9259478297597525e+14 0.0000000000000000e+00 0.0000000000000000e+00
1.9259978452849756e+14 0.0000000000000000e+00 0.0000000000000000e+00
1.9260478608101984e+14 0.0000000000000000e+00 0.0000000000000000e+00
1.9260978763354212e+14 0.0000000000000000e+00 0.0000000000000000e+00
1.9261478918606444e+14 0.0000000000000000e+00 0.0000000000000000e+00
1.9261979073858672e+14 0.0000000000000000e+00 0.0000000000000000e+00
1.9262479229110903e+14 0.0000000000000000e+00 0.0000000000000000e+00
1.9262979384363131e+14 0.0000000000000000e+00 0.0000000000000000e+00
1.9263479539615359e+14 0.0000000000000000e+00 0.0000000000000000e+00
1.9263979694867591e+14 0.0000000000000000e+00 0.0000000000000000e+00
1.9264479850119819e+14 0.0000000000000000e+00 0.0000000000000000e+00
1.9264980005372050e+14 0.0000000000000000e+00 0.0000000000000000e+00
1.9265480160624278e+14 0.0000000000000000e+00 0.0000000000000000e+00
1.9265980315876506e+14 0.0000000000000000e+00 0.0000000000000000e+00
1.9266480471128738e+14 0.0000000000000000e+00 0.0000000000000000e+00
1.9266980626380966e+14 0.0000000000000000e+00 0.0000000000000000e+00
1.9267480781633197e+14 0.0000000000000000e+00 0.0000000000000000e+00
1.9267980936885425e+14 0.0000000000000000e+00 0.0000000000000000e+00
1.9268481092137653e+14 0.0000000000000000e+00 0.0000000000000000e+00
1.9268981247389884e+14 0.0000000000000000e+00 0.0000000000000000e+00
1.9269481402642112e+14 0.0000000000000000e+00 0.0000000000000000e+00
1.9269981557894344e+14 0.0000000000000000e+00 0.0000000000000000e+00
1.9270481713146572e+14 0.0000000000000000e+00 0.0000000000000000e+00
1.9270981868398803e+14 0.0000000000000000e+00 0.0000000000000000e+00
1.9271482023651031e+14 0.0000000000000000e+00 0.0000000000000000e+00
1.9271982178903259e+14 0.0000000000000000e+00 0.0000000000000000e+00
1.9272482334155491e+14 0.0000000000000000e+00 0.0000000000000000e+00
1.9272982489407719e+14 0.0000000000000000e+00 0.0000000000000000e+00
1.9273482644659950e+14 0.0000000000000000e+00 0.0000000000000000e+00
1.9273982799912178e+14 0.0000000000000000e+00 0.0000000000000000e+00
1.9274482955164406e+14 0.0000000000000000e+00 0.0000000000000000e+00
1.9274983110416638e+14 0.0000000000000000e+00 0.0000000000000000e+00
1.9275483265668866e+14 0.0000000000000000e+00 0.0000000000000000e+00
1.9275983420921097e+14 0.0000000000000000e+00 0.0000000000000000e+00
1.9276483576173325e+14 0.0000000000000000e+00 0.0000000000000000e+00
1.9276983731425553e+14 0.0000000000000000e+00 0.0000000000000000e+00
1.9277483886677784e+14 0.0000000000000000e+00 0.0000000000000000e+00
1.9277984041930012e+14 0.0000000000000000e+00 0.0000000000000000e+00
1.9278484197182244e+14 0.0000000000000000e+00 0.0000000000000000e+00
1.9278984352434472e+14 0.0000000000000000e+00 0.0000000000000000e+00
1.9279484507686700e+14 0.0000000000000000e+00 0.0000000000000000e+00
1.9279984662938931e+14 0.0000000000000000e+00 0.0000000000000000e+00
1.9280484818191159e+14 0.0000000000000000e+00 0.0000000000000000e+00
1.9280984973443391e+14 0.0000000000000000e+00 0.0000000000000000e+00
1.9281485128695619e+14 0.0000000000000000e+00 0.0000000000000000e+00
1.9281985283947847e+14 0.0000000000000000e+00 0.0000000000000000e+00
1.9282485439200078e+14 0.0000000000000000e+00 0.0000000000000000e+00
1.9282985594452306e+14 0.0000000000000000e+00 0.0000000000000000e+00
1.9283485749704538e+14 0.0000000000000000e+00 0.0000000000000000e+00
1.9283985904956766e+14 0.0000000000000000e+00 0.0000000000000000e+00
1.9284486060208997e+14 0.0000000000000000e+00 0.0000000000000000e+00
1.9284986215461225e+14 0.0000000000000000e+00 0.0000000000000000e+00
1.9285486370713453e+14 0.0000000000000000e+00 0.0000000000000000e+00
1.9285986525965684e+14 0.0000000000000000e+00 0.0000000000000000e+00
1.9286486681217912e+14 0.0000000000000000e+00 0.0000000000000000e+00
1.9286986836470144e+14 0.0000000000000000e+00 0.0000000000000000e+00
1.9287486991722372e+14 0.0000000000000000e+00 0.0000000000000000e+00
1.9287987146974600e+14 0.0000000000000000e+00 0.0000000000000000e+00
1.9288487302226831e+14 0.0000000000000000e+00 0.0000000000000000e+00
1.9288987457479059e+14 0.0000000000000000e+00 0.0000000000000000e+00
1.9289487612731291e+14 0.0000000000000000e+00 0.0000000000000000e+00
1.9289987767983519e+14 0.0000000000000000e+00 0.0000000000000000e+00
1.9290487923235747e+14 0.0000000000000000e+00 0.0000000000000000e+00
1.9290988078487978e+14 0.0000000000000000e+00 0.0000000000000000e+00
1.9291488233740206e+14 0.0000000000000000e+00 0.0000000000000000e+00
1.9291988388992438e+14 0.0000000000000000e+00 0.0000000000000000e+00
1.9292488544244666e+14 0.0000000000000000e+00 0.0000000000000000e+00
1.9292988699496894e+14 0.0000000000000000e+00 0.0000000000000000e+00
1.9293488854749125e+14 0.0000000000000000e+00 0.0000000000000000e+00
1.9293989010001353e+14 0.0000000000000000e+00 0.0000000000000000e+00
1.9294489165253584e+14 0.0000000000000000e+00 0.0000000000000000e+00
1.9294989320505812e+14 0.0000000000000000e+00 0.0000000000000000e+00
1.9295489475758041e+14 0.0000000000000000e+00 0.0000000000000000e+00
1.9295989631010272e+14 0.0000000000000000e+00 0.0000000000000000e+00
1.9296489786262500e+14 0.0000000000000000e+00 0.0000000000000000e+00
1.9296989941514731e+14 0.0000000000000000e+00 0.0000000000000000e+00
1.9297490096766959e+14 0.0000000000000000e+00 0.0000000000000000e+00
1.9297990252019188e+14 0.0000000000000000e+00 0.0000000000000000e+00
1.9298490407271419e+14 0.0000000000000000e+00 0.0000000000000000e+00
1.9298990562523647e+14 0.0000000000000000e+00 0.0000000000000000e+00
1.9299490717775878e+14 0.0000000000000000e+00 0.0000000000000000e+00
1.9299990873028106e+14 0.0000000000000000e+00 0.0000000000000000e+00
1.9300491028280338e+14 0.0000000000000000e+00 0.0000000000000000e+00
1.9300991183532566e+14 0.0000000000000000e+00 0.0000000000000000e+00
1.9301491338784794e+14 0.0000000000000000e+00 0.0000000000000000e+00
1.9301991494037025e+14 0.0000000000000000e+00 0.0000000000000000e+00
1.9302491649289253e+14 0.0000000000000000e+00 0.0000000000000000e+00
1.9302991804541484e+14 0.0000000000000000e+00 0.0000000000000000e+00
1.9303491959793712e+14 0.0000000000000000e+00 0.0000000000000000e+00
1.9303992115045941e+14 0.0000000000000000e+00 0.0000000000000000e+00
1.9304492270298172e+14 0.0000000000000000e+00 0.0000000000000000e+00
1.9304992425550400e+14 0.0000000000000000e+00 0.0000000000000000e+00
1.9305492580802631e+14 0.0000000000000000e+00 0.0000000000000000e+00
1.9305992736054859e+14 0.0000000000000000e+00 0.0000000000000000e+00
1.9306492891307088e+14 0.0000000000000000e+00 0.0000000000000000e+00
1.9306993046559319e+14 0.0000000000000000e+00 0.0000000000000000e+00
1.9307493201811547e+14 0.0000000000000000e+00 0.0000000000000000e+00
1.9307993357063778e+14 0.0000000000000000e+00 0.0000000000000000e+00
1.9308493512316006e+14 0.0000000000000000e+00 0.0000000000000000e+00
1.9308993667568234e+14 0.0000000000000000e+00 0.0000000000000000e+00
1.9309493822820466e+14 0.0000000000000000e+00 0.0000000000000000e+00
1.9309993978072694e+14 0.0000000000000000e+00 0.0000000000000000e+00
1.9310494133324925e+14 0.0000000000000000e+00 0.0000000000000000e+00
1.9310994288577153e+14 0.0000000000000000e+00 0.0000000000000000e+00
1.9311494443829381e+14 0.0000000000000000e+00 0.0000000000000000e+00
1.9311994599081612e+14 0.0000000000000000e+00 0.0000000000000000e+00
1.9312494754333841e+14 0.0000000000000000e+00 0.0000000000000000e+00
1.9312994909586072e+14 0.0000000000000000e+00 0.0000000000000000e+00
1.9313495064838300e+14 0.0000000000000000e+00 0.0000000000000000e+00
1.9313995220090531e+14 0.0000000000000000e+00 0.0000000000000000e+00
1.9314495375342759e+14 0.0000000000000000e+00 0.0000000000000000e+00
1.9314995530594988e+14 0.0000000000000000e+00 0.0000000000000000e+00
1.9315495685847219e+14 0.0000000000000000e+00 0.0000000000000000e+00
1.9315995841099447e+14 0.0000000000000000e+00 0.0000000000000000e+00
1.9316495996351678e+14 0.0000000000000000e+00 0.0000000000000000e+00
1.9316996151603906e+14 0.0000000000000000e+00 0.0000000000000000e+00
1.9317496306856134e+14 0.0000000000000000e+00 0.0000000000000000e+00
1.9317996462108366e+14 0.0000000000000000e+00 0.0000000000000000e+00
1.9318496617360594e+14 0.0000000000000000e+00 0.0000000000000000e+00
1.9318996772612825e+14 0.0000000000000000e+00 0.0000000000000000e+00
1.9319496927865053e+14 0.0000000000000000e+00 0.0000000000000000e+00
1.9319997083117281e+14 0.0000000000000000e+00 0.0000000000000000e+00
1.9320497238369512e+14 0.0000000000000000e+00 0.0000000000000000e+00
1.9320997393621741e+14 0.0000000000000000e+00 0.0000000000000000e+00
1.9321497548873972e+14 0.0000000000000000e+00 0.0000000000000000e+00
1.9321997704126200e+14 0.0000000000000000e+00 0.0000000000000000e+00
1.9322497859378428e+14 0.0000000000000000e+00 0.0000000000000000e+00
1.9322998014630659e+14 0.0000000000000000e+00 0.0000000000000000e+00
1.9323498169882888e+14 0.0000000000000000e+00 0.0000000000000000e+00
1.9323998325135119e+14 0.0000000000000000e+00 0.0000000000000000e+00
1.9324498480387347e+14 0.0000000000000000e+00 0.0000000000000000e+00
1.9324998635639575e+14 0.0000000000000000e+00 0.0000000000000000e+00
1.9325498790891806e+14 0.0000000000000000e+00 0.0000000000000000e+00
1.9325998946144034e+14 0.0000000000000000e+00 0.0000000000000000e+00
1.9326499101396266e+14 0.0000000000000000e+00 0.0000000000000000e+00
1.9326999256648494e+14 0.0000000000000000e+00 0.0000000000000000e+00
1.9327499411900722e+14 0.0000000000000000e+00 0.0000000000000000e+00
1.9327999567152953e+14 0.0000000000000000e+00 0.0000000000000000e+00
1.9328499722405181e+14 0.0000000000000000e+00 0.0000000000000000e+00
1.9328999877657412e+14 0.0000000000000000e+00 0.0000000000000000e+00
1.9329500032909641e+14 0.0000000000000000e+00 0.0000000000000000e+00
1.9330000188161872e+14 0.0000000000000000e+00 0.0000000000000000e+00
1.9330500343414100e+14 0.0000000000000000e+00 0.0000000000000000e+00
1.9331000498666328e+14 0.0000000000000000e+00 0.0000000000000000e+00
1.9331500653918559e+14 0.0000000000000000e+00 0.0000000000000000e+00
1.9332000809170788e+14 0.0000000000000000e+00 0.0000000000000000e+00
1.9332500964423019e+14 0.0000000000000000e+00 0.0000000000000000e+00
1.9333001119675247e+14 0.0000000000000000e+00 0.0000000000000000e+00
1.9333501274927475e+14 0.0000000000000000e+00 0.0000000000000000e+00
1.9334001430179706e+14 0.0000000000000000e+00 0.0000000000000000e+00
1.9334501585431934e+14 0.0000000000000000e+00 0.0000000000000000e+00
1.9335001740684166e+14 0.0000000000000000e+00 0.0000000000000000e+00
1.9335501895936394e+14 0.0000000000000000e+00 0.0000000000000000e+00
1.9336002051188622e+14 0.0000000000000000e+00 0.0000000000000000e+00
1.9336502206440853e+14 0.0000000000000000e+00 0.0000000000000000e+00
1.9337002361693081e+14 0.0000000000000000e+00 0.0000000000000000e+00
1.9337502516945312e+14 0.0000000000000000e+00 0.0000000000000000e+00
1.9338002672197541e+14 0.0000000000000000e+00 0.0000000000000000e+00
1.9338502827449769e+14 0.0000000000000000e+00 0.0000000000000000e+00
1.9339002982702000e+14 0.0000000000000000e+00 0.0000000000000000e+00
1.9339503137954228e+14 0.0000000000000000e+00 0.0000000000000000e+00
1.9340003293206459e+14 0.0000000000000000e+00 0.0000000000000000e+00
1.9340503448458688e+14 0.0000000000000000e+00 0.0000000000000000e+00
1.9341003603710916e+14 0.0000000000000000e+00 0.0000000000000000e+00
1.9341503758963147e+14 0.0000000000000000e+00 0.0000000000000000e+00
1.9342003914215375e+14 0.0000000000000000e+00 0.0000000000000000e+00
1.9342504069467606e+14 0.0000000000000000e+00 0.0000000000000000e+00
1.9343004224719834e+14 0.0000000000000000e+00 0.0000000000000000e+00
1.9343504379972066e+14 0.0000000000000000e+00 0.0000000000000000e+00
1.9344004535224294e+14 0.0000000000000000e+00 0.0000000000000000e+00
1.9344504690476522e+14 0.0000000000000000e+00 0.0000000000000000e+00
1.9345004845728753e+14 0.0000000000000000e+00 0.0000000000000000e+00
1.9345505000980981e+14 0.0000000000000000e+00 0.0000000000000000e+00
1.9346005156233212e+14 0.0000000000000000e+00 0.0000000000000000e+00
1.9346505311485441e+14 0.0000000000000000e+00 0.0000000000000000e+00
1.9347005466737669e+14 0.0000000000000000e+00 0.0000000000000000e+00
1.9347505621989900e+14 0.0000000000000000e+00 0.0000000000000000e+00
1.9348005777242128e+14 0.0000000000000000e+00 0.0000000000000000e+00
1.9348505932494359e+14 0.0000000000000000e+00 0.0000000000000000e+00
1.9349006087746588e+14 0.0000000000000000e+00 0.0000000000000000e+00
1.9349506242998816e+14 0.0000000000000000e+00 0.0000000000000000e+00
1.9350006398251047e+14 0.0000000000000000e+00 0.0000000000000000e+00
1.9350506553503275e+14 0.0000000000000000e+00 0.0000000000000000e+00
1.9351006708755506e+14 0.0000000000000000e+00 0.0000000000000000e+00
1.9351506864007734e+14 0.0000000000000000e+00 0.0000000000000000e+00
1.9352007019259962e+14 0.0000000000000000e+00 0.0000000000000000e+00
1.9352507174512194e+14 0.0000000000000000e+00 0.0000000000000000e+00
1.9353007329764422e+14 0.0000000000000000e+00 0.0000000000000000e+00
1.9353507485016653e+14 0.0000000000000000e+00 0.0000000000000000e+00
1.9354007640268881e+14 0.0000000000000000e+00 0.0000000000000000e+00
1.9354507795521109e+14 0.0000000000000000e+00 0.0000000000000000e+00
1.9355007950773341e+14 0.0000000000000000e+00 0.0000000000000000e+00
1.9355508106025569e+14 0.0000000000000000e+00 0.0000000000000000e+00
1.9356008261277800e+14 0.0000000000000000e+00 0.0000000000000000e+00
1.9356508416530028e+14 0.0000000000000000e+00 0.0000000000000000e+00
1.9357008571782256e+14 0.0000000000000000e+00 0.0000000000000000e+00
1.9357508727034488e+14 0.0000000000000000e+00 0.0000000000000000e+00
1.9358008882286716e+14 0.0000000000000000e+00 0.0000000000000000e+00
1.9358509037538947e+14 0.0000000000000000e+00 0.0000000000000000e+00
1.9359009192791175e+14 0.0000000000000000e+00 0.0000000000000000e+00
1.9359509348043406e+14 0.0000000000000000e+00 0.0000000000000000e+00
1.9360009503295634e+14 0.0000000000000000e+00 0.0000000000000000e+00
1.9360509658547862e+14 0.0000000000000000e+00 0.0000000000000000e+00
1.9361009813800094e+14 0.0000000000000000e+00 0.0000000000000000e+00
1.9361509969052322e+14 0.0000000000000000e+00 0.0000000000000000e+00
1.9362010124304553e+14 0.0000000000000000e+00 0.0000000000000000e+00
1.9362510279556781e+14 0.0000000000000000e+00 0.0000000000000000e+00
1.9363010434809009e+14 0.0000000000000000e+00 0.0000000000000000e+00
1.9363510590061241e+14 0.0000000000000000e+00 0.0000000000000000e+00
1.9364010745313469e+14 0.0000000000000000e+00 0.0000000000000000e+00
1.9364510900565700e+14 0.0000000000000000e+00 0.0000000000000000e+00
1.9365011055817928e+14 0.0000000000000000e+00 0.0000000000000000e+00
1.9365511211070156e+14 0.0000000000000000e+00 0.0000000000000000e+00
1.9366011366322388e+14 0.0000000000000000e+00 0.0000000000000000e+00
1.9366511521574616e+14 0.0000000000000000e+00 0.0000000000000000e+00
1.9367011676826847e+14 0.0000000000000000e+00 0.0000000000000000e+00
1.9367511832079075e+14 0.0000000000000000e+00 0.0000000000000000e+00
1.9368011987331303e+14 0.0000000000000000e+00 0.0000000000000000e+00
1.9368512142583534e+14 0.0000000000000000e+00 0.0000000000000000e+00
1.9369012297835762e+14 0.0000000000000000e+00 0.0000000000000000e+00
1.9369512453087994e+14 0.0000000000000000e+00 0.0000000000000000e+00
1.9370012608340222e+14 0.0000000000000000e+00 0.0000000000000000e+00
1.9370512763592450e+14 0.0000000000000000e+00 0.0000000000000000e+00
1.9371012918844681e+14 0.0000000000000000e+00 0.0000000000000000e+00
1.9371513074096909e+14 0.0000000000000000e+00 0.0000000000000000e+00
1.9372013229349141e+14 0.0000000000000000e+00 0.0000000000000000e+00
1.9372513384601369e+14 0.0000000000000000e+00 0.0000000000000000e+00
1.9373013539853600e+14 0.0000000000000000e+00 0.0000000000000000e+00
1.9373513695105828e+14 0.0000000000000000e+00 0.0000000000000000e+00
1.9374013850358056e+14 0.0000000000000000e+00 0.0000000000000000e+00
1.9374514005610288e+14 0.0000000000000000e+00 0.0000000000000000e+00
1.9375014160862516e+14 0.0000000000000000e+00 0.0000000000000000e+00
1.9375514316114747e+14 0.0000000000000000e+00 0.0000000000000000e+00
1.9376014471366975e+14 0.0000000000000000e+00 0.0000000000000000e+00
1.9376514626619203e+14 0.0000000000000000e+00 0.0000000000000000e+00
1.9377014781871434e+14 0.0000000000000000e+00 0.0000000000000000e+00
1.9377514937123662e+14 0.0000000000000000e+00 0.0000000000000000e+00
1.9378015092375894e+14 0.0000000000000000e+00 0.0000000000000000e+00
1.9378515247628122e+14 0.0000000000000000e+00 0.0000000000000000e+00
1.9379015402880350e+14 0.0000000000000000e+00 0.0000000000000000e+00
1.9379515558132581e+14 0.0000000000000000e+00 0.0000000000000000e+00
1.9380015713384809e+14 0.0000000000000000e+00 0.0000000000000000e+00
1.9380515868637041e+14 0.0000000000000000e+00 0.0000000000000000e+00
1.9381016023889269e+14 0.0000000000000000e+00 0.0000000000000000e+00
1.9381516179141497e+14 0.0000000000000000e+00 0.0000000000000000e+00
1.9382016334393728e+14 0.0000000000000000e+00 0.0000000000000000e+00
1.9382516489645956e+14 0.0000000000000000e+00 0.0000000000000000e+00
1.9383016644898188e+14 0.0000000000000000e+00 0.0000000000000000e+00
1.9383516800150416e+14 0.0000000000000000e+00 0.0000000000000000e+00
1.9384016955402644e+14 0.0000000000000000e+00 0.0000000000000000e+00
1.9384517110654875e+14 0.0000000000000000e+00 0.0000000000000000e+00
1.9385017265907103e+14 0.0000000000000000e+00 0.0000000000000000e+00
1.9385517421159334e+14 0.0000000000000000e+00 0.0000000000000000e+00
1.9386017576411562e+14 0.0000000000000000e+00 0.0000000000000000e+00
1.9386517731663794e+14 0.0000000000000000e+00 0.0000000000000000e+00
1.9387017886916022e+14 0.0000000000000000e+00 0.0000000000000000e+00
1.9387518042168250e+14 0.0000000000000000e+00 0.0000000000000000e+00
1.9388018197420481e+14 0.0000000000000000e+00 0.0000000000000000e+00
1.9388518352672709e+14 0.0000000000000000e+00 0.0000000000000000e+00
1.9389018507924941e+14 0.0000000000000000e+00 0.0000000000000000e+00
1.9389518663177169e+14 0.0000000000000000e+00 0.0000000000000000e+00
1.9390018818429397e+14 0.0000000000000000e+00 0.0000000000000000e+00
1.9390518973681628e+14 0.0000000000000000e+00 0.0000000000000000e+00
1.9391019128933856e+14 0.0000000000000000e+00 0.0000000000000000e+00
1.9391519284186088e+14 0.0000000000000000e+00 0.0000000000000000e+00
1.9392019439438316e+14 0.0000000000000000e+00 0.0000000000000000e+00
1.9392519594690544e+14 0.0000000000000000e+00 0.0000000000000000e+00
1.9393019749942775e+14 0.0000000000000000e+00 0.0000000000000000e+00
1.9393519905195003e+14 0.0000000000000000e+00 0.0000000000000000e+00
1.9394020060447234e+14 0.0000000000000000e+00 0.0000000000000000e+00
1.9394520215699462e+14 0.0000000000000000e+00 0.0000000000000000e+00
1.9395020370951691e+14 0.0000000000000000e+00 0.0000000000000000e+00
1.9395520526203922e+14 0.0000000000000000e+00 0.0000000000000000e+00
1.9396020681456150e+14 0.0000000000000000e+00 0.0000000000000000e+00
1.9396520836708381e+14 0.0000000000000000e+00 0.0000000000000000e+00
1.9397020991960609e+14 0.0000000000000000e+00 0.0000000000000000e+00
1.9397521147212838e+14 0.0000000000000000e+00 0.0000000000000000e+00
1.9398021302465069e+14 0.0000000000000000e+00 0.0000000000000000e+00
1.9398521457717297e+14 0.0000000000000000e+00 0.0000000000000000e+00
1.9399021612969528e+14 0.0000000000000000e+00 0.0000000000000000e+00
1.9399521768221756e+14 0.0000000000000000e+00 0.0000000000000000e+00
1.9400021923473984e+14 0.0000000000000000e+00 0.0000000000000000e+00
1.9400522078726216e+14 0.0000000000000000e+00 0.0000000000000000e+00
1.9401022233978444e+14 0.0000000000000000e+00 0.0000000000000000e+00
1.9401522389230675e+14 0.0000000000000000e+00 0.0000000000000000e+00
1.9402022544482903e+14 0.0000000000000000e+00 0.0000000000000000e+00
1.9402522699735134e+14 0.0000000000000000e+00 0.0000000000000000e+00
1.9403022854987362e+14 0.0000000000000000e+00 0.0000000000000000e+00
1.9403523010239591e+14 0.0000000000000000e+00 0.0000000000000000e+00
1.9404023165491822e+14 0.0000000000000000e+00 0.0000000000000000e+00
1.9404523320744050e+14 0.0000000000000000e+00 0.0000000000000000e+00
1.9405023475996281e+14 0.0000000000000000e+00 0.0000000000000000e+00
1.9405523631248509e+14 0.0000000000000000e+00 0.0000000000000000e+00
1.9406023786500738e+14 0.0000000000000000e+00 0.0000000000000000e+00
1.9406523941752969e+14 0.0000000000000000e+00 0.0000000000000000e+00
1.9407024097005197e+14 0.0000000000000000e+00 0.0000000000000000e+00
1.9407524252257428e+14 0.0000000000000000e+00 0.0000000000000000e+00
1.9408024407509656e+14 0.0000000000000000e+00 0.0000000000000000e+00
1.9408524562761884e+14 0.0000000000000000e+00 0.0000000000000000e+00
1.9409024718014116e+14 0.0000000000000000e+00 0.0000000000000000e+00
1.9409524873266344e+14 0.0000000000000000e+00 0.0000000000000000e+00
1.9410025028518575e+14 0.0000000000000000e+00 0.0000000000000000e+00
1.9410525183770803e+14 0.0000000000000000e+00 0.0000000000000000e+00
1.9411025339023031e+14 0.0000000000000000e+00 0.0000000000000000e+00
1.9411525494275262e+14 0.0000000000000000e+00 0.0000000000000000e+00
1.9412025649527491e+14 0.0000000000000000e+00 0.0000000000000000e+00
1.9412525804779722e+14 0.0000000000000000e+00 0.0000000000000000e+00
1.9413025960031950e+14 0.0000000000000000e+00 0.0000000000000000e+00
1.9413526115284178e+14 0.0000000000000000e+00 0.0000000000000000e+00
1.9414026270536409e+14 0.0000000000000000e+00 0.0000000000000000e+00
1.9414526425788638e+14 0.0000000000000000e+00 0.0000000000000000e+00
1.9415026581040869e+14 0.0000000000000000e+00 0.0000000000000000e+00
1.9415526736293097e+14 0.0000000000000000e+00 0.0000000000000000e+00
1.9416026891545325e+14 0.0000000000000000e+00 0.0000000000000000e+00
1.9416527046797556e+14 0.0000000000000000e+00 0.0000000000000000e+00
1.9417027202049784e+14 0.0000000000000000e+00 0.0000000000000000e+00
1.9417527357302016e+14 0.0000000000000000e+00 0.0000000000000000e+00
1.9418027512554244e+14 0.0000000000000000e+00 0.0000000000000000e+00
1.9418527667806475e+14 0.0000000000000000e+00 0.0000000000000000e+00
1.9419027823058703e+14 0.0000000000000000e+00 0.0000000000000000e+00
1.9419527978310931e+14 0.0000000000000000e+00 0.0000000000000000e+00
1.9420028133563162e+14 0.0000000000000000e+00 0.0000000000000000e+00
1.9420528288815391e+14 0.0000000000000000e+00 0.0000000000000000e+00
1.9421028444067622e+14 0.0000000000000000e+00 0.0000000000000000e+00
1.9421528599319850e+14 0.0000000000000000e+00 0.0000000000000000e+00
1.9422028754572078e+14 0.0000000000000000e+00 0.0000000000000000e+00
1.9422528909824309e+14 0.0000000000000000e+00 0.0000000000000000e+00
1.9423029065076538e+14 0.0000000000000000e+00 0.0000000000000000e+00
1.9423529220328769e+14 0.0000000000000000e+00 0.0000000000000000e+00
1.9424029375580997e+14 0.0000000000000000e+00 0.0000000000000000e+00
1.9424529530833225e+14 0.0000000000000000e+00 0.0000000000000000e+00
1.9425029686085456e+14 0.0000000000000000e+00 0.0000000000000000e+00
1.9425529841337684e+14 0.0000000000000000e+00 0.0000000000000000e+00
1.9426029996589916e+14 0.0000000000000000e+00 0.0000000000000000e+00
1.9426530151842144e+14 0.0000000000000000e+00 0.0000000000000000e+00
1.9427030307094372e+14 0.0000000000000000e+00 0.0000000000000000e+00
1.9427530462346603e+14 0.0000000000000000e+00 0.0000000000000000e+00
1.9428030617598831e+14 0.0000000000000000e+00 0.0000000000000000e+00
1.9428530772851062e+14 0.0000000000000000e+00 0.0000000000000000e+00
1.9429030928103291e+14 0.0000000000000000e+00 0.0000000000000000e+00
1.9429531083355519e+14 0.0000000000000000e+00 0.0000000000000000e+00
1.9430031238607750e+14 0.0000000000000000e+00 0.0000000000000000e+00
1.9430531393859978e+14 0.0000000000000000e+00 0.0000000000000000e+00
1.9431031549112209e+14 0.0000000000000000e+00 0.0000000000000000e+00
1.9431531704364438e+14 0.0000000000000000e+00 0.0000000000000000e+00
1.9432031859616669e+14 0.0000000000000000e+00 0.0000000000000000e+00
1.9432532014868897e+14 0.0000000000000000e+00 0.0000000000000000e+00
1.9433032170121125e+14 0.0000000000000000e+00 0.0000000000000000e+00
1.9433532325373356e+14 0.0000000000000000e+00 0.0000000000000000e+00
1.9434032480625584e+14 0.0000000000000000e+00 0.0000000000000000e+00
1.9434532635877816e+14 0.0000000000000000e+00 0.0000000000000000e+00
1.9435032791130044e+14 0.0000000000000000e+00 0.0000000000000000e+00
1.9435532946382272e+14 0.0000000000000000e+00 0.0000000000000000e+00
1.9436033101634503e+14 0.0000000000000000e+00 0.0000000000000000e+00
1.9436533256886731e+14 0.0000000000000000e+00 0.0000000000000000e+00
1.9437033412138962e+14 0.0000000000000000e+00 0.0000000000000000e+00
1.9437533567391191e+14 0.0000000000000000e+00 0.0000000000000000e+00
1.9438033722643419e+14 0.0000000000000000e+00 0.0000000000000000e+00
1.9438533877895650e+14 0.0000000000000000e+00 0.0000000000000000e+00
1.9439034033147878e+14 0.0000000000000000e+00 0.0000000000000000e+00
1.9439534188400109e+14 0.0000000000000000e+00 0.0000000000000000e+00
1.9440034343652338e+14 0.0000000000000000e+00 0.0000000000000000e+00
1.9440534498904566e+14 0.0000000000000000e+00 0.0000000000000000e+00
1.9441034654156797e+14 0.0000000000000000e+00 0.0000000000000000e+00
1.9441534809409025e+14 0.0000000000000000e+00 0.0000000000000000e+00
1.9442034964661256e+14 0.0000000000000000e+00 0.0000000000000000e+00
1.9442535119913484e+14 0.0000000000000000e+00 0.0000000000000000e+00
1.9443035275165712e+14 0.0000000000000000e+00 0.0000000000000000e+00
1.9443535430417944e+14 0.0000000000000000e+00 0.0000000000000000e+00
1.9444035585670172e+14 0.0000000000000000e+00 0.0000000000000000e+00
1.9444535740922403e+14 0.0000000000000000e+00 0.0000000000000000e+00
1.9445035896174631e+14 0.0000000000000000e+00 0.0000000000000000e+00
1.9445536051426862e+14 0.0000000000000000e+00 0.0000000000000000e+00
1.9446036206679091e+14 0.0000000000000000e+00 0.0000000000000000e+00
1.9446536361931319e+14 0.0000000000000000e+00 0.0000000000000000e+00
1.9447036517183550e+14 0.0000000000000000e+00 0.0000000000000000e+00
1.9447536672435778e+14 0.0000000000000000e+00 0.0000000000000000e+00
1.9448036827688009e+14 0.0000000000000000e+00 0.0000000000000000e+00
1.9448536982940238e+14 0.0000000000000000e+00 0.0000000000000000e+00
1.9449037138192466e+14 0.0000000000000000e+00 0.0000000000000000e+00
1.9449537293444697e+14 0.0000000000000000e+00 0.0000000000000000e+00
1.9450037448696925e+14 0.0000000000000000e+00 0.0000000000000000e+00
1.9450537603949156e+14 0.0000000000000000e+00 0.0000000000000000e+00
1.9451037759201384e+14 0.0000000000000000e+00 0.0000000000000000e+00
1.9451537914453612e+14 0.0000000000000000e+00 0.0000000000000000e+00
1.9452038069705844e+14 0.0000000000000000e+00 0.0000000000000000e+00
1.9452538224958072e+14 0.0000000000000000e+00 0.0000000000000000e+00
1.9453038380210303e+14 0.0000000000000000e+00 0.0000000000000000e+00
1.9453538535462531e+14 0.0000000000000000e+00 0.0000000000000000e+00
1.9454038690714759e+14 0.0000000000000000e+00 0.0000000000000000e+00
1.9454538845966991e+14 0.0000000000000000e+00 0.0000000000000000e+00
1.9455039001219219e+14 0.0000000000000000e+00 0.0000000000000000e+00
1.9455539156471450e+14 0.0000000000000000e+00 0.0000000000000000e+00
1.9456039311723678e+14 0.0000000000000000e+00 0.0000000000000000e+00
1.9456539466975906e+14 0.0000000000000000e+00 0.0000000000000000e+00
1.9457039622228138e+14 0.0000000000000000e+00 0.0000000000000000e+00
1.9457539777480366e+14 0.0000000000000000e+00 0.0000000000000000e+00
1.9458039932732597e+14 0.0000000000000000e+00 0.0000000000000000e+00
1.9458540087984825e+14 0.0000000000000000e+00 0.0000000000000000e+00
1.9459040243237053e+14 0.0000000000000000e+00 0.0000000000000000e+00
1.9459540398489284e+14 0.0000000000000000e+00 0.0000000000000000e+00
1.9460040553741512e+14 0.0000000000000000e+00 0.0000000000000000e+00
1.9460540708993744e+14 0.0000000000000000e+00 0.0000000000000000e+00
1.9461040864245972e+14 0.0000000000000000e+00 0.0000000000000000e+00
1.9461541019498203e+14 0.0000000000000000e+00 0.0000000000000000e+00
1.9462041174750431e+14 0.0000000000000000e+00 0.0000000000000000e+00
1.9462541330002659e+14 0.0000000000000000e+00 0.0000000000000000e+00
1.9463041485254891e+14 0.0000000000000000e+00 0.0000000000000000e+00
1.9463541640507119e+14 0.0000000000000000e+00 0.0000000000000000e+00
1.9464041795759350e+14 0.0000000000000000e+00 0.0000000000000000e+00
1.9464541951011578e+14 0.0000000000000000e+00 0.0000000000000000e+00
1.9465042106263806e+14 0.0000000000000000e+00 0.0000000000000000e+00
1.9465542261516038e+14 0.0000000000000000e+00 0.0000000000000000e+00
1.9466042416768266e+14 0.0000000000000000e+00 0.0000000000000000e+00
1.9466542572020497e+14 0.0000000000000000e+00 0.0000000000000000e+00
1.9467042727272725e+14 0.0000000000000000e+00 0.0000000000000000e+00
("in2","mode 1",1,"in2",1,"transmission")
(500, 3)
1.9217465256410256e+14 0.0000000000000000e+00 0.0000000000000000e+00
1.9217965411662484e+14 0.0000000000000000e+00 0.0000000000000000e+00
1.9218465566914716e+14 0.0000000000000000e+00 0.0000000000000000e+00
1.9218965722166944e+14 0.0000000000000000e+00 0.0000000000000000e+00
1.9219465877419175e+14 0.0000000000000000e+00 0.0000000000000000e+00
1.9219966032671403e+14 0.0000000000000000e+00 0.0000000000000000e+00
1.9220466187923631e+14 0.0000000000000000e+00 0.0000000000000000e+00
1.9220966343175862e+14 0.0000000000000000e+00 0.0000000000000000e+00
1.9221466498428091e+14 0.0000000000000000e+00 0.0000000000000000e+00
1.9221966653680322e+14 0.0000000000000000e+00 0.0000000000000000e+00
1.9222466808932550e+14 0.0000000000000000e+00 0.0000000000000000e+00
1.9222966964184778e+14 0.0000000000000000e+00 0.0000000000000000e+00
1.9223467119437009e+14 0.0000000000000000e+00 0.0000000000000000e+00
1.9223967274689238e+14 0.0000000000000000e+00 0.0000000000000000e+00
1.9224467429941469e+14 0.0000000000000000e+00 0.0000000000000000e+00
1.9224967585193697e+14 0.0000000000000000e+00 0.0000000000000000e+00
1.9225467740445928e+14 0.0000000000000000e+00 0.0000000000000000e+00
1.9225967895698156e+14 0.0000000000000000e+00 0.0000000000000000e+00
1.9226468050950384e+14 0.0000000000000000e+00 0.0000000000000000e+00
1.9226968206202616e+14 0.0000000000000000e+00 0.0000000000000000e+00
1.9227468361454844e+14 0.0000000000000000e+00 0.0000000000000000e+00
1.9227968516707075e+14 0.0000000000000000e+00 0.0000000000000000e+00
1.9228468671959303e+14 0.0000000000000000e+00 0.0000000000000000e+00
1.9228968827211531e+14 0.0000000000000000e+00 0.0000000000000000e+00
1.9229468982463762e+14 0.0000000000000000e+00 0.0000000000000000e+00
1.9229969137715991e+14 0.0000000000000000e+00 0.0000000000000000e+00
1.9230469292968222e+14 0.0000000000000000e+00 0.0000000000000000e+00
1.9230969448220450e+14 0.0000000000000000e+00 0.0000000000000000e+00
1.9231469603472678e+14 0.0000000000000000e+00 0.0000000000000000e+00
1.9231969758724909e+14 0.0000000000000000e+00 0.0000000000000000e+00
1.9232469913977138e+14 0.0000000000000000e+00 0.0000000000000000e+00
1.9232970069229369e+14 0.0000000000000000e+00 0.0000000000000000e+00
1.9233470224481597e+14 0.0000000000000000e+00 0.0000000000000000e+00
1.9233970379733825e+14 0.0000000000000000e+00 0.0000000000000000e+00
1.9234470534986056e+14 0.0000000000000000e+00 0.0000000000000000e+00
1.9234970690238284e+14 0.0000000000000000e+00 0.0000000000000000e+00
1.9235470845490516e+14 0.0000000000000000e+00 0.0000000000000000e+00
1.9235971000742744e+14 0.0000000000000000e+00 0.0000000000000000e+00
1.9236471155994972e+14 0.0000000000000000e+00 0.0000000000000000e+00
1.9236971311247203e+14 0.0000000000000000e+00 0.0000000000000000e+00
1.9237471466499431e+14 0.0000000000000000e+00 0.0000000000000000e+00
1.9237971621751662e+14 0.0000000000000000e+00 0.0000000000000000e+00
1.9238471777003891e+14 0.0000000000000000e+00 0.0000000000000000e+00
1.9238971932256119e+14 0.0000000000000000e+00 0.0000000000000000e+00
1.9239472087508350e+14 0.0000000000000000e+00 0.0000000000000000e+00
1.9239972242760578e+14 0.0000000000000000e+00 0.0000000000000000e+00
1.9240472398012809e+14 0.0000000000000000e+00 0.0000000000000000e+00
1.9240972553265038e+14 0.0000000000000000e+00 0.0000000000000000e+00
1.9241472708517269e+14 0.0000000000000000e+00 0.0000000000000000e+00
1.9241972863769497e+14 0.0000000000000000e+00 0.0000000000000000e+00
1.9242473019021725e+14 0.0000000000000000e+00 0.0000000000000000e+00
1.9242973174273956e+14 0.0000000000000000e+00 0.0000000000000000e+00
1.9243473329526184e+14 0.0000000000000000e+00 0.0000000000000000e+00
1.9243973484778416e+14 0.0000000000000000e+00 0.0000000000000000e+00
1.9244473640030644e+14 0.0000000000000000e+00 0.0000000000000000e+00
1.9244973795282872e+14 0.0000000000000000e+00 0.0000000000000000e+00
1.9245473950535103e+14 0.0000000000000000e+00 0.0000000000000000e+00
1.9245974105787331e+14 0.0000000000000000e+00 0.0000000000000000e+00
1.9246474261039562e+14 0.0000000000000000e+00 0.0000000000000000e+00
1.9246974416291791e+14 0.0000000000000000e+00 0.0000000000000000e+00
1.9247474571544019e+14 0.0000000000000000e+00 0.0000000000000000e+00
1.9247974726796250e+14 0.0000000000000000e+00 0.0000000000000000e+00
1.9248474882048478e+14 0.0000000000000000e+00 0.0000000000000000e+00
1.9248975037300709e+14 0.0000000000000000e+00 0.0000000000000000e+00
1.9249475192552938e+14 0.0000000000000000e+00 0.0000000000000000e+00
1.9249975347805166e+14 0.0000000000000000e+00 0.0000000000000000e+00
1.9250475503057397e+14 0.0000000000000000e+00 0.0000000000000000e+00
1.9250975658309625e+14 0.0000000000000000e+00 0.0000000000000000e+00
1.9251475813561856e+14 0.0000000000000000e+00 0.0000000000000000e+00
1.9251975968814084e+14 0.0000000000000000e+00 0.0000000000000000e+00
1.9252476124066312e+14 0.0000000000000000e+00 0.0000000000000000e+00
1.9252976279318544e+14 0.0000000000000000e+00 0.0000000000000000e+00
1.9253476434570772e+14 0.0000000000000000e+00 0.0000000000000000e+00
1.9253976589823003e+14 0.0000000000000000e+00 0.0000000000000000e+00
1.9254476745075231e+14 0.0000000000000000e+00 0.0000000000000000e+00
1.9254976900327462e+14 0.0000000000000000e+00 0.0000000000000000e+00
1.9255477055579691e+14 0.0000000000000000e+00 0.0000000000000000e+00
1.9255977210831919e+14 0.0000000000000000e+00 0.0000000000000000e+00
1.9256477366084150e+14 0.0000000000000000e+00 0.0000000000000000e+00
1.9256977521336378e+14 0.0000000000000000e+00 0.0000000000000000e+00
1.9257477676588609e+14 0.0000000000000000e+00 0.0000000000000000e+00
1.9257977831840838e+14 0.0000000000000000e+00 0.0000000000000000e+00
1.9258477987093066e+14 0.0000000000000000e+00 0.0000000000000000e+00
1.9258978142345297e+14 0.0000000000000000e+00 0.0000000000000000e+00
1.9259478297597525e+14 0.0000000000000000e+00 0.0000000000000000e+00
1.9259978452849756e+14 0.0000000000000000e+00 0.0000000000000000e+00
1.9260478608101984e+14 0.0000000000000000e+00 0.0000000000000000e+00
1.9260978763354212e+14 0.0000000000000000e+00 0.0000000000000000e+00
1.9261478918606444e+14 0.0000000000000000e+00 0.0000000000000000e+00
1.9261979073858672e+14 0.0000000000000000e+00 0.0000000000000000e+00
1.9262479229110903e+14 0.0000000000000000e+00 0.0000000000000000e+00
1.9262979384363131e+14 0.0000000000000000e+00 0.0000000000000000e+00
1.9263479539615359e+14 0.0000000000000000e+00 0.0000000000000000e+00
1.9263979694867591e+14 0.0000000000000000e+00 0.0000000000000000e+00
1.9264479850119819e+14 0.0000000000000000e+00 0.0000000000000000e+00
1.9264980005372050e+14 0.0000000000000000e+00 0.0000000000000000e+00
1.9265480160624278e+14 0.0000000000000000e+00 0.0000000000000000e+00
1.9265980315876506e+14 0.0000000000000000e+00 0.0000000000000000e+00
1.9266480471128738e+14 0.0000000000000000e+00 0.0000000000000000e+00
1.9266980626380966e+14 0.0000000000000000e+00 0.0000000000000000e+00
1.9267480781633197e+14 0.0000000000000000e+00 0.0000000000000000e+00
1.9267980936885425e+14 0.0000000000000000e+00 0.0000000000000000e+00
1.9268481092137653e+14 0.0000000000000000e+00 0.0000000000000000e+00
1.9268981247389884e+14 0.0000000000000000e+00 0.0000000000000000e+00
1.9269481402642112e+14 0.0000000000000000e+00 0.0000000000000000e+00
1.9269981557894344e+14 0.0000000000000000e+00 0.0000000000000000e+00
1.9270481713146572e+14 0.0000000000000000e+00 0.0000000000000000e+00
1.9270981868398803e+14 0.0000000000000000e+00 0.0000000000000000e+00
1.9271482023651031e+14 0.0000000000000000e+00 0.0000000000000000e+00
1.9271982178903259e+14 0.0000000000000000e+00 0.0000000000000000e+00
1.9272482334155491e+14 0.0000000000000000e+00 0.0000000000000000e+00
1.9272982489407719e+14 0.0000000000000000e+00 0.0000000000000000e+00
1.9273482644659950e+14 0.0000000000000000e+00 0.0000000000000000e+00
1.9273982799912178e+14 0.0000000000000000e+00 0.0000000000000000e+00
1.9274482955164406e+14 0.0000000000000000e+00 0.0000000000000000e+00
1.9274983110416638e+14 0.0000000000000000e+00 0.0000000000000000e+00
1.9275483265668866e+14 0.0000000000000000e+00 0.0000000000000000e+00
1.9275983420921097e+14 0.0000000000000000e+00 0.0000000000000000e+00
1.9276483576173325e+14 0.0000000000000000e+00 0.0000000000000000e+00
1.9276983731425553e+14 0.0000000000000000e+00 0.0000000000000000e+00
1.9277483886677784e+14 0.0000000000000000e+00 0.0000000000000000e+00
1.9277984041930012e+14 0.0000000000000000e+00 0.0000000000000000e+00
1.9278484197182244e+14 0.0000000000000000e+00 0.0000000000000000e+00
1.9278984352434472e+14 0.0000000000000000e+00 0.0000000000000000e+00
1.9279484507686700e+14 0.0000000000000000e+00 0.0000000000000000e+00
1.9279984662938931e+14 0.0000000000000000e+00 0.0000000000000000e+00
1.9280484818191159e+14 0.0000000000000000e+00 0.0000000000000000e+00
1.9280984973443391e+14 0.0000000000000000e+00 0.0000000000000000e+00
1.9281485128695619e+14 0.0000000000000000e+00 0.0000000000000000e+00
1.9281985283947847e+14 0.0000000000000000e+00 0.0000000000000000e+00
1.9282485439200078e+14 0.0000000000000000e+00 0.0000000000000000e+00
1.9282985594452306e+14 0.0000000000000000e+00 0.0000000000000000e+00
1.9283485749704538e+14 0.0000000000000000e+00 0.0000000000000000e+00
1.9283985904956766e+14 0.0000000000000000e+00 0.0000000000000000e+00
1.9284486060208997e+14 0.0000000000000000e+00 0.0000000000000000e+00
1.9284986215461225e+14 0.0000000000000000e+00 0.0000000000000000e+00
1.9285486370713453e+14 0.0000000000000000e+00 0.0000000000000000e+00
1.9285986525965684e+14 0.0000000000000000e+00 0.0000000000000000e+00
1.9286486681217912e+14 0.0000000000000000e+00 0.0000000000000000e+00
1.9286986836470144e+14 0.0000000000000000e+00 0.0000000000000000e+00
1.9287486991722372e+14 0.0000000000000000e+00 0.0000000000000000e+00
1.9287987146974600e+14 0.0000000000000000e+00 0.0000000000000000e+00
1.9288487302226831e+14 0.0000000000000000e+00 0.0000000000000000e+00
1.9288987457479059e+14 0.0000000000000000e+00 0.0000000000000000e+00
1.9289487612731291e+14 0.0000000000000000e+00 0.0000000000000000e+00
1.9289987767983519e+14 0.0000000000000000e+00 0.0000000000000000e+00
1.9290487923235747e+14 0.0000000000000000e+00 0.0000000000000000e+00
1.9290988078487978e+14 0.0000000000000000e+00 0.0000000000000000e+00
1.9291488233740206e+14 0.0000000000000000e+00 0.0000000000000000e+00
1.9291988388992438e+14 0.0000000000000000e+00 0.0000000000000000e+00
1.9292488544244666e+14 0.0000000000000000e+00 0.0000000000000000e+00
1.9292988699496894e+14 0.0000000000000000e+00 0.0000000000000000e+00
1.9293488854749125e+14 0.0000000000000000e+00 0.0000000000000000e+00
1.9293989010001353e+14 0.0000000000000000e+00 0.0000000000000000e+00
1.9294489165253584e+14 0.0000000000000000e+00 0.0000000000000000e+00
1.9294989320505812e+14 0.0000000000000000e+00 0.0000000000000000e+00
1.9295489475758041e+14 0.0000000000000000e+00 0.0000000000000000e+00
1.9295989631010272e+14 0.0000000000000000e+00 0.0000000000000000e+00
1.9296489786262500e+14 0.0000000000000000e+00 0.0000000000000000e+00
1.9296989941514731e+14 0.0000000000000000e+00 0.0000000000000000e+00
1.9297490096766959e+14 0.0000000000000000e+00 0.0000000000000000e+00
1.9297990252019188e+14 0.0000000000000000e+00 0.0000000000000000e+00
1.9298490407271419e+14 0.0000000000000000e+00 0.0000000000000000e+00
1.9298990562523647e+14 0.0000000000000000e+00 0.0000000000000000e+00
1.9299490717775878e+14 0.0000000000000000e+00 0.0000000000000000e+00
1.9299990873028106e+14 0.0000000000000000e+00 0.0000000000000000e+00
1.9300491028280338e+14 0.0000000000000000e+00 0.0000000000000000e+00
1.9300991183532566e+14 0.0000000000000000e+00 0.0000000000000000e+00
1.9301491338784794e+14 0.0000000000000000e+00 0.0000000000000000e+00
1.9301991494037025e+14 0.0000000000000000e+00 0.0000000000000000e+00
1.9302491649289253e+14 0.0000000000000000e+00 0.0000000000000000e+00
1.9302991804541484e+14 0.0000000000000000e+00 0.0000000000000000e+00
1.9303491959793712e+14 0.0000000000000000e+00 0.0000000000000000e+00
1.9303992115045941e+14 0.0000000000000000e+00 0.0000000000000000e+00
1.9304492270298172e+14 0.0000000000000000e+00 0.0000000000000000e+00
1.9304992425550400e+14 0.0000000000000000e+00 0.0000000000000000e+00
1.9305492580802631e+14 0.0000000000000000e+00 0.0000000000000000e+00
1.9305992736054859e+14 0.0000000000000000e+00 0.0000000000000000e+00
1.9306492891307088e+14 0.0000000000000000e+00 0.0000000000000000e+00
1.9306993046559319e+14 0.0000000000000000e+00 0.0000000000000000e+00
1.9307493201811547e+14 0.0000000000000000e+00 0.0000000000000000e+00
1.9307993357063778e+14 0.0000000000000000e+00 0.0000000000000000e+00
1.9308493512316006e+14 0.0000000000000000e+00 0.0000000000000000e+00
1.9308993667568234e+14 0.0000000000000000e+00 0.0000000000000000e+00
1.9309493822820466e+14 0.0000000000000000e+00 0.0000000000000000e+00
1.9309993978072694e+14 0.0000000000000000e+00 0.0000000000000000e+00
1.9310494133324925e+14 0.0000000000000000e+00 0.0000000000000000e+00
1.9310994288577153e+14 0.0000000000000000e+00 0.0000000000000000e+00
1.9311494443829381e+14 0.0000000000000000e+00 0.0000000000000000e+00
1.9311994599081612e+14 0.0000000000000000e+00 0.0000000000000000e+00
1.9312494754333841e+14 0.0000000000000000e+00 0.0000000000000000e+00
1.9312994909586072e+14 0.0000000000000000e+00 0.0000000000000000e+00
1.9313495064838300e+14 0.0000000000000000e+00 0.0000000000000000e+00
1.9313995220090531e+14 0.0000000000000000e+00 0.0000000000000000e+00
1.9314495375342759e+14 0.0000000000000000e+00 0.0000000000000000e+00
1.9314995530594988e+14 0.0000000000000000e+00 0.0000000000000000e+00
1.9315495685847219e+14 0.0000000000000000e+00 0.0000000000000000e+00
1.9315995841099447e+14 0.0000000000000000e+00 0.0000000000000000e+00
1.9316495996351678e+14 0.0000000000000000e+00 0.0000000000000000e+00
1.9316996151603906e+14 0.0000000000000000e+00 0.0000000000000000e+00
1.9317496306856134e+14 0.0000000000000000e+00 0.0000000000000000e+00
1.9317996462108366e+14 0.0000000000000000e+00 0.0000000000000000e+00
1.9318496617360594e+14 0.0000000000000000e+00 0.0000000000000000e+00
1.9318996772612825e+14 0.0000000000000000e+00 0.0000000000000000e+00
1.9319496927865053e+14 0.0000000000000000e+00 0.0000000000000000e+00
1.9319997083117281e+14 0.0000000000000000e+00 0.0000000000000000e+00
1.9320497238369512e+14 0.0000000000000000e+00 0.0000000000000000e+00
1.9320997393621741e+14 0.0000000000000000e+00 0.0000000000000000e+00
1.9321497548873972e+14 0.0000000000000000e+00 0.0000000000000000e+00
1.9321997704126200e+14 0.0000000000000000e+00 0.0000000000000000e+00
1.9322497859378428e+14 0.0000000000000000e+00 0.0000000000000000e+00
1.9322998014630659e+14 0.0000000000000000e+00 0.0000000000000000e+00
1.9323498169882888e+14 0.0000000000000000e+00 0.0000000000000000e+00
1.9323998325135119e+14 0.0000000000000000e+00 0.0000000000000000e+00
1.9324498480387347e+14 0.0000000000000000e+00 0.0000000000000000e+00
1.9324998635639575e+14 0.0000000000000000e+00 0.0000000000000000e+00
1.9325498790891806e+14 0.0000000000000000e+00 0.0000000000000000e+00
1.9325998946144034e+14 0.0000000000000000e+00 0.0000000000000000e+00
1.9326499101396266e+14 0.0000000000000000e+00 0.0000000000000000e+00
1.9326999256648494e+14 0.0000000000000000e+00 0.0000000000000000e+00
1.9327499411900722e+14 0.0000000000000000e+00 0.0000000000000000e+00
1.9327999567152953e+14 0.0000000000000000e+00 0.0000000000000000e+00
1.9328499722405181e+14 0.0000000000000000e+00 0.0000000000000000e+00
1.9328999877657412e+14 0.0000000000000000e+00 0.0000000000000000e+00
1.9329500032909641e+14 0.0000000000000000e+00 0.0000000000000000e+00
1.9330000188161872e+14 0.0000000000000000e+00 0.0000000000000000e+00
1.9330500343414100e+14 0.0000000000000000e+00 0.0000000000000000e+00
1.9331000498666328e+14 0.0000000000000000e+00 0.0000000000000000e+00
1.9331500653918559e+14 0.0000000000000000e+00 0.0000000000000000e+00
1.9332000809170788e+14 0.0000000000000000e+00 0.0000000000000000e+00
1.9332500964423019e+14 0.0000000000000000e+00 0.0000000000000000e+00
1.9333001119675247e+14 0.0000000000000000e+00 0.0000000000000000e+00
1.9333501274927475e+14 0.0000000000000000e+00 0.0000000000000000e+00
1.9334001430179706e+14 0.0000000000000000e+00 0.0000000000000000e+00
1.9334501585431934e+14 0.0000000000000000e+00 0.0000000000000000e+00
1.9335001740684166e+14 0.0000000000000000e+00 0.0000000000000000e+00
1.9335501895936394e+14 0.0000000000000000e+00 0.0000000000000000e+00
1.9336002051188622e+14 0.0000000000000000e+00 0.0000000000000000e+00
1.9336502206440853e+14 0.0000000000000000e+00 0.0000000000000000e+00
1.9337002361693081e+14 0.0000000000000000e+00 0.0000000000000000e+00
1.9337502516945312e+14 0.0000000000000000e+00 0.0000000000000000e+00
1.9338002672197541e+14 0.0000000000000000e+00 0.0000000000000000e+00
1.9338502827449769e+14 0.0000000000000000e+00 0.0000000000000000e+00
1.9339002982702000e+14 0.0000000000000000e+00 0.0000000000000000e+00
1.9339503137954228e+14 0.0000000000000000e+00 0.0000000000000000e+00
1.9340003293206459e+14 0.0000000000000000e+00 0.0000000000000000e+00
1.9340503448458688e+14 0.0000000000000000e+00 0.0000000000000000e+00
1.9341003603710916e+14 0.0000000000000000e+00 0.0000000000000000e+00
1.9341503758963147e+14 0.0000000000000000e+00 0.0000000000000000e+00
1.9342003914215375e+14 0.0000000000000000e+00 0.0000000000000000e+00
1.9342504069467606e+14 0.0000000000000000e+00 0.0000000000000000e+00
1.9343004224719834e+14 0.0000000000000000e+00 0.0000000000000000e+00
1.9343504379972066e+14 0.0000000000000000e+00 0.0000000000000000e+00
1.9344004535224294e+14 0.0000000000000000e+00 0.0000000000000000e+00
1.9344504690476522e+14 0.0000000000000000e+00 0.0000000000000000e+00
1.9345004845728753e+14 0.0000000000000000e+00 0.0000000000000000e+00
1.9345505000980981e+14 0.0000000000000000e+00 0.0000000000000000e+00
1.9346005156233212e+14 0.0000000000000000e+00 0.0000000000000000e+00
1.9346505311485441e+14 0.0000000000000000e+00 0.0000000000000000e+00
1.9347005466737669e+14 0.0000000000000000e+00 0.0000000000000000e+00
1.9347505621989900e+14 0.0000000000000000e+00 0.0000000000000000e+00
1.9348005777242128e+14 0.0000000000000000e+00 0.0000000000000000e+00
1.9348505932494359e+14 0.0000000000000000e+00 0.0000000000000000e+00
1.9349006087746588e+14 0.0000000000000000e+00 0.0000000000000000e+00
1.9349506242998816e+14 0.0000000000000000e+00 0.0000000000000000e+00
1.9350006398251047e+14 0.0000000000000000e+00 0.0000000000000000e+00
1.9350506553503275e+14 0.0000000000000000e+00 0.0000000000000000e+00
1.9351006708755506e+14 0.0000000000000000e+00 0.0000000000000000e+00
1.9351506864007734e+14 0.0000000000000000e+00 0.0000000000000000e+00
1.9352007019259962e+14 0.0000000000000000e+00 0.0000000000000000e+00
1.9352507174512194e+14 0.0000000000000000e+00 0.0000000000000000e+00
1.9353007329764422e+14 0.0000000000000000e+00 0.0000000000000000e+00
1.9353507485016653e+14 0.0000000000000000e+00 0.0000000000000000e+00
1.9354007640268881e+14 0.0000000000000000e+00 0.0000000000000000e+00
1.9354507795521109e+14 0.0000000000000000e+00 0.0000000000000000e+00
1.9355007950773341e+14 0.0000000000000000e+00 0.0000000000000000e+00
1.9355508106025569e+14 0.0000000000000000e+00 0.0000000000000000e+00
1.9356008261277800e+14 0.0000000000000000e+00 0.0000000000000000e+00
1.9356508416530028e+14 0.0000000000000000e+00 0.0000000000000000e+00
1.9357008571782256e+14 0.0000000000000000e+00 0.0000000000000000e+00
1.9357508727034488e+14 0.0000000000000000e+00 0.0000000000000000e+00
1.9358008882286716e+14 0.0000000000000000e+00 0.0000000000000000e+00
1.9358509037538947e+14 0.0000000000000000e+00 0.0000000000000000e+00
1.9359009192791175e+14 0.0000000000000000e+00 0.0000000000000000e+00
1.9359509348043406e+14 0.0000000000000000e+00 0.0000000000000000e+00
1.9360009503295634e+14 0.0000000000000000e+00 0.0000000000000000e+00
1.9360509658547862e+14 0.0000000000000000e+00 0.0000000000000000e+00
1.9361009813800094e+14 0.0000000000000000e+00 0.0000000000000000e+00
1.9361509969052322e+14 0.0000000000000000e+00 0.0000000000000000e+00
1.9362010124304553e+14 0.0000000000000000e+00 0.0000000000000000e+00
1.9362510279556781e+14 0.0000000000000000e+00 0.0000000000000000e+00
1.9363010434809009e+14 0.0000000000000000e+00 0.0000000000000000e+00
1.9363510590061241e+14 0.0000000000000000e+00 0.0000000000000000e+00
1.9364010745313469e+14 0.0000000000000000e+00 0.0000000000000000e+00
1.9364510900565700e+14 0.0000000000000000e+00 0.0000000000000000e+00
1.9365011055817928e+14 0.0000000000000000e+00 0.0000000000000000e+00
1.9365511211070156e+14 0.0000000000000000e+00 0.0000000000000000e+00
1.9366011366322388e+14 0.0000000000000000e+00 0.0000000000000000e+00
1.9366511521574616e+14 0.0000000000000000e+00 0.0000000000000000e+00
1.9367011676826847e+14 0.0000000000000000e+00 0.0000000000000000e+00
1.9367511832079075e+14 0.0000000000000000e+00 0.0000000000000000e+00
1.9368011987331303e+14 0.0000000000000000e+00 0.0000000000000000e+00
1.9368512142583534e+14 0.0000000000000000e+00 0.0000000000000000e+00
1.9369012297835762e+14 0.0000000000000000e+00 0.0000000000000000e+00
1.9369512453087994e+14 0.0000000000000000e+00 0.0000000000000000e+00
1.9370012608340222e+14 0.0000000000000000e+00 0.0000000000000000e+00
1.9370512763592450e+14 0.0000000000000000e+00 0.0000000000000000e+00
1.9371012918844681e+14 0.0000000000000000e+00 0.0000000000000000e+00
1.9371513074096909e+14 0.0000000000000000e+00 0.0000000000000000e+00
1.9372013229349141e+14 0.0000000000000000e+00 0.0000000000000000e+00
1.9372513384601369e+14 0.0000000000000000e+00 0.0000000000000000e+00
1.9373013539853600e+14 0.0000000000000000e+00 0.0000000000000000e+00
1.9373513695105828e+14 0.0000000000000000e+00 0.0000000000000000e+00
1.9374013850358056e+14 0.0000000000000000e+00 0.0000000000000000e+00
1.9374514005610288e+14 0.0000000000000000e+00 0.0000000000000000e+00
1.9375014160862516e+14 0.0000000000000000e+00 0.0000000000000000e+00
1.9375514316114747e+14 0.0000000000000000e+00 0.0000000000000000e+00
1.9376014471366975e+14 0.0000000000000000e+00 0.0000000000000000e+00
1.9376514626619203e+14 0.0000000000000000e+00 0.0000000000000000e+00
1.9377014781871434e+14 0.0000000000000000e+00 0.0000000000000000e+00
1.9377514937123662e+14 0.0000000000000000e+00 0.0000000000000000e+00
1.9378015092375894e+14 0.0000000000000000e+00 0.0000000000000000e+00
1.9378515247628122e+14 0.0000000000000000e+00 0.0000000000000000e+00
1.9379015402880350e+14 0.0000000000000000e+00 0.0000000000000000e+00
1.9379515558132581e+14 0.0000000000000000e+00 0.0000000000000000e+00
1.9380015713384809e+14 0.0000000000000000e+00 0.0000000000000000e+00
1.9380515868637041e+14 0.0000000000000000e+00 0.0000000000000000e+00
1.9381016023889269e+14 0.0000000000000000e+00 0.0000000000000000e+00
1.9381516179141497e+14 0.0000000000000000e+00 0.0000000000000000e+00
1.9382016334393728e+14 0.0000000000000000e+00 0.0000000000000000e+00
1.9382516489645956e+14 0.0000000000000000e+00 0.0000000000000000e+00
1.9383016644898188e+14 0.0000000000000000e+00 0.0000000000000000e+00
1.9383516800150416e+14 0.0000000000000000e+00 0.0000000000000000e+00
1.9384016955402644e+14 0.0000000000000000e+00 0.0000000000000000e+00
1.9384517110654875e+14 0.0000000000000000e+00 0.0000000000000000e+00
1.9385017265907103e+14 0.0000000000000000e+00 0.0000000000000000e+00
1.9385517421159334e+14 0.0000000000000000e+00 0.0000000000000000e+00
1.9386017576411562e+14 0.0000000000000000e+00 0.0000000000000000e+00
1.9386517731663794e+14 0.0000000000000000e+00 0.0000000000000000e+00
1.9387017886916022e+14 0.0000000000000000e+00 0.0000000000000000e+00
1.9387518042168250e+14 0.0000000000000000e+00 0.0000000000000000e+00
1.9388018197420481e+14 0.0000000000000000e+00 0.0000000000000000e+00
1.9388518352672709e+14 0.0000000000000000e+00 0.0000000000000000e+00
1.9389018507924941e+14 0.0000000000000000e+00 0.0000000000000000e+00
1.9389518663177169e+14 0.0000000000000000e+00 0.0000000000000000e+00
1.9390018818429397e+14 0.0000000000000000e+00 0.0000000000000000e+00
1.9390518973681628e+14 0.0000000000000000e+00 0.0000000000000000e+00
1.9391019128933856e+14 0.0000000000000000e+00 0.0000000000000000e+00
1.9391519284186088e+14 0.0000000000000000e+00 0.0000000000000000e+00
1.9392019439438316e+14 0.0000000000000000e+00 0.0000000000000000e+00
1.9392519594690544e+14 0.0000000000000000e+00 0.0000000000000000e+00
1.9393019749942775e+14 0.0000000000000000e+00 0.0000000000000000e+00
1.9393519905195003e+14 0.0000000000000000e+00 0.0000000000000000e+00
1.9394020060447234e+14 0.0000000000000000e+00 0.0000000000000000e+00
1.9394520215699462e+14 0.0000000000000000e+00 0.0000000000000000e+00
1.9395020370951691e+14 0.0000000000000000e+00 0.0000000000000000e+00
1.9395520526203922e+14 0.0000000000000000e+00 0.0000000000000000e+00
1.9396020681456150e+14 0.0000000000000000e+00 0.0000000000000000e+00
1.9396520836708381e+14 0.0000000000000000e+00 0.0000000000000000e+00
1.9397020991960609e+14 0.0000000000000000e+00 0.0000000000000000e+00
1.9397521147212838e+14 0.0000000000000000e+00 0.0000000000000000e+00
1.9398021302465069e+14 0.0000000000000000e+00 0.0000000000000000e+00
1.9398521457717297e+14 0.0000000000000000e+00 0.0000000000000000e+00
1.9399021612969528e+14 0.0000000000000000e+00 0.0000000000000000e+00
1.9399521768221756e+14 0.0000000000000000e+00 0.0000000000000000e+00
1.9400021923473984e+14 0.0000000000000000e+00 0.0000000000000000e+00
1.9400522078726216e+14 0.0000000000000000e+00 0.0000000000000000e+00
1.9401022233978444e+14 0.0000000000000000e+00 0.0000000000000000e+00
1.9401522389230675e+14 0.0000000000000000e+00 0.0000000000000000e+00
1.9402022544482903e+14 0.0000000000000000e+00 0.0000000000000000e+00
1.9402522699735134e+14 0.0000000000000000e+00 0.0000000000000000e+00
1.9403022854987362e+14 0.0000000000000000e+00 0.0000000000000000e+00
1.9403523010239591e+14 0.0000000000000000e+00 0.0000000000000000e+00
1.9404023165491822e+14 0.0000000000000000e+00 0.0000000000000000e+00
1.9404523320744050e+14 0.0000000000000000e+00 0.0000000000000000e+00
1.9405023475996281e+14 0.0000000000000000e+00 0.0000000000000000e+00
1.9405523631248509e+14 0.0000000000000000e+00 0.0000000000000000e+00
1.9406023786500738e+14 0.0000000000000000e+00 0.0000000000000000e+00
1.9406523941752969e+14 0.0000000000000000e+00 0.0000000000000000e+00
1.9407024097005197e+14 0.0000000000000000e+00 0.0000000000000000e+00
1.9407524252257428e+14 0.0000000000000000e+00 0.0000000000000000e+00
1.9408024407509656e+14 0.0000000000000000e+00 0.0000000000000000e+00
1.9408524562761884e+14 0.0000000000000000e+00 0.0000000000000000e+00
1.9409024718014116e+14 0.0000000000000000e+00 0.0000000000000000e+00
1.9409524873266344e+14 0.0000000000000000e+00 0.0000000000000000e+00
1.9410025028518575e+14 0.0000000000000000e+00 0.0000000000000000e+00
1.9410525183770803e+14 0.0000000000000000e+00 0.0000000000000000e+00
1.9411025339023031e+14 0.0000000000000000e+00 0.0000000000000000e+00
1.9411525494275262e+14 0.0000000000000000e+00 0.0000000000000000e+00
1.9412025649527491e+14 0.0000000000000000e+00 0.0000000000000000e+00
1.9412525804779722e+14 0.0000000000000000e+00 0.0000000000000000e+00
1.9413025960031950e+14 0.0000000000000000e+00 0.0000000000000000e+00
1.9413526115284178e+14 0.0000000000000000e+00 0.0000000000000000e+00
1.9414026270536409e+14 0.0000000000000000e+00 0.0000000000000000e+00
1.9414526425788638e+14 0.0000000000000000e+00 0.0000000000000000e+00
1.9415026581040869e+14 0.0000000000000000e+00 0.0000000000000000e+00
1.9415526736293097e+14 0.0000000000000000e+00 0.0000000000000000e+00
1.9416026891545325e+14 0.0000000000000000e+00 0.0000000000000000e+00
1.9416527046797556e+14 0.0000000000000000e+00 0.0000000000000000e+00
1.9417027202049784e+14 0.0000000000000000e+00 0.0000000000000000e+00
1.9417527357302016e+14 0.0000000000000000e+00 0.0000000000000000e+00
1.9418027512554244e+14 0.0000000000000000e+00 0.0000000000000000e+00
1.9418527667806475e+14 0.0000000000000000e+00 0.0000000000000000e+00
1.9419027823058703e+14 0.0000000000000000e+00 0.0000000000000000e+00
1.9419527978310931e+14 0.0000000000000000e+00 0.0000000000000000e+00
1.9420028133563162e+14 0.0000000000000000e+00 0.0000000000000000e+00
1.9420528288815391e+14 0.0000000000000000e+00 0.0000000000000000e+00
1.9421028444067622e+14 0.0000000000000000e+00 0.0000000000000000e+00
1.9421528599319850e+14 0.0000000000000000e+00 0.0000000000000000e+00
1.9422028754572078e+14 0.0000000000000000e+00 0.0000000000000000e+00
1.9422528909824309e+14 0.0000000000000000e+00 0.0000000000000000e+00
1.9423029065076538e+14 0.0000000000000000e+00 0.0000000000000000e+00
1.9423529220328769e+14 0.0000000000000000e+00 0.0000000000000000e+00
1.9424029375580997e+14 0.0000000000000000e+00 0.0000000000000000e+00
1.9424529530833225e+14 0.0000000000000000e+00 0.0000000000000000e+00
1.9425029686085456e+14 0.0000000000000000e+00 0.0000000000000000e+00
1.9425529841337684e+14 0.0000000000000000e+00 0.0000000000000000e+00
1.9426029996589916e+14 0.0000000000000000e+00 0.0000000000000000e+00
1.9426530151842144e+14 0.0000000000000000e+00 0.0000000000000000e+00
1.9427030307094372e+14 0.0000000000000000e+00 0.0000000000000000e+00
1.9427530462346603e+14 0.0000000000000000e+00 0.0000000000000000e+00
1.9428030617598831e+14 0.0000000000000000e+00 0.0000000000000000e+00
1.9428530772851062e+14 0.0000000000000000e+00 0.0000000000000000e+00
1.9429030928103291e+14 0.0000000000000000e+00 0.0000000000000000e+00
1.9429531083355519e+14 0.0000000000000000e+00 0.0000000000000000e+00
1.9430031238607750e+14 0.0000000000000000e+00 0.0000000000000000e+00
1.9430531393859978e+14 0.0000000000000000e+00 0.0000000000000000e+00
1.9431031549112209e+14 0.0000000000000000e+00 0.0000000000000000e+00
1.9431531704364438e+14 0.0000000000000000e+00 0.0000000000000000e+00
1.9432031859616669e+14 0.0000000000000000e+00 0.0000000000000000e+00
1.9432532014868897e+14 0.0000000000000000e+00 0.0000000000000000e+00
1.9433032170121125e+14 0.0000000000000000e+00 0.0000000000000000e+00
1.9433532325373356e+14 0.0000000000000000e+00 0.0000000000000000e+00
1.9434032480625584e+14 0.0000000000000000e+00 0.0000000000000000e+00
1.9434532635877816e+14 0.0000000000000000e+00 0.0000000000000000e+00
1.9435032791130044e+14 0.0000000000000000e+00 0.0000000000000000e+00
1.9435532946382272e+14 0.0000000000000000e+00 0.0000000000000000e+00
1.9436033101634503e+14 0.0000000000000000e+00 0.0000000000000000e+00
1.9436533256886731e+14 0.0000000000000000e+00 0.0000000000000000e+00
1.9437033412138962e+14 0.0000000000000000e+00 0.0000000000000000e+00
1.9437533567391191e+14 0.0000000000000000e+00 0.0000000000000000e+00
1.9438033722643419e+14 0.0000000000000000e+00 0.0000000000000000e+00
1.9438533877895650e+14 0.0000000000000000e+00 0.0000000000000000e+00
1.9439034033147878e+14 0.0000000000000000e+00 0.0000000000000000e+00
1.9439534188400109e+14 0.0000000000000000e+00 0.0000000000000000e+00
1.9440034343652338e+14 0.0000000000000000e+00 0.0000000000000000e+00
1.9440534498904566e+14 0.0000000000000000e+00 0.0000000000000000e+00
1.9441034654156797e+14 0.0000000000000000e+00 0.0000000000000000e+00
1.9441534809409025e+14 0.0000000000000000e+00 0.0000000000000000e+00
1.9442034964661256e+14 0.0000000000000000e+00 0.0000000000000000e+00
1.9442535119913484e+14 0.0000000000000000e+00 0.0000000000000000e+00
1.9443035275165712e+14 0.0000000000000000e+00 0.0000000000000000e+00
1.9443535430417944e+14 0.0000000000000000e+00 0.0000000000000000e+00
1.9444035585670172e+14 0.0000000000000000e+00 0.0000000000000000e+00
1.9444535740922403e+14 0.0000000000000000e+00 0.0000000000000000e+00
1.9445035896174631e+14 0.0000000000000000e+00 0.0000000000000000e+00
1.9445536051426862e+14 0.0000000000000000e+00 0.0000000000000000e+00
1.9446036206679091e+14 0.0000000000000000e+00 0.0000000000000000e+00
1.9446536361931319e+14 0.0000000000000000e+00 0.0000000000000000e+00
1.9447036517183550e+14 0.0000000000000000e+00 0.0000000000000000e+00
1.9447536672435778e+14 0.0000000000000000e+00 0.0000000000000000e+00
1.9448036827688009e+14 0.0000000000000000e+00 0.0000000000000000e+00
1.9448536982940238e+14 0.0000000000000000e+00 0.0000000000000000e+00
1.9449037138192466e+14 0.0000000000000000e+00 0.0000000000000000e+00
1.9449537293444697e+14 0.0000000000000000e+00 0.0000000000000000e+00
1.9450037448696925e+14 0.0000000000000000e+00 0.0000000000000000e+00
1.9450537603949156e+14 0.0000000000000000e+00 0.0000000000000000e+00
1.9451037759201384e+14 0.0000000000000000e+00 0.0000000000000000e+00
1.9451537914453612e+14 0.0000000000000000e+00 0.0000000000000000e+00
1.9452038069705844e+14 0.0000000000000000e+00 0.0000000000000000e+00
1.9452538224958072e+14 0.0000000000000000e+00 0.0000000000000000e+00
1.9453038380210303e+14 0.0000000000000000e+00 0.0000000000000000e+00
1.9453538535462531e+14 0.0000000000000000e+00 0.0000000000000000e+00
1.9454038690714759e+14 0.0000000000000000e+00 0.0000000000000000e+00
1.9454538845966991e+14 0.0000000000000000e+00 0.0000000000000000e+00
1.9455039001219219e+14 0.0000000000000000e+00 0.0000000000000000e+00
1.9455539156471450e+14 0.0000000000000000e+00 0.0000000000000000e+00
1.9456039311723678e+14 0.0000000000000000e+00 0.0000000000000000e+00
1.9456539466975906e+14 0.0000000000000000e+00 0.0000000000000000e+00
1.9457039622228138e+14 0.0000000000000000e+00 0.0000000000000000e+00
1.9457539777480366e+14 0.0000000000000000e+00 0.0000000000000000e+00
1.9458039932732597e+14 0.0000000000000000e+00 0.0000000000000000e+00
1.9458540087984825e+14 0.0000000000000000e+00 0.0000000000000000e+00
1.9459040243237053e+14 0.0000000000000000e+00 0.0000000000000000e+00
1.9459540398489284e+14 0.0000000000000000e+00 0.0000000000000000e+00
1.9460040553741512e+14 0.0000000000000000e+00 0.0000000000000000e+00
1.9460540708993744e+14 0.0000000000000000e+00 0.0000000000000000e+00
1.9461040864245972e+14 0.0000000000000000e+00 0.0000000000000000e+00
1.9461541019498203e+14 0.0000000000000000e+00 0.0000000000000000e+00
1.9462041174750431e+14 0.0000000000000000e+00 0.0000000000000000e+00
1.9462541330002659e+14 0.0000000000000000e+00 0.0000000000000000e+00
1.9463041485254891e+14 0.0000000000000000e+00 0.0000000000000000e+00
1.9463541640507119e+14 0.0000000000000000e+00 0.0000000000000000e+00
1.9464041795759350e+14 0.0000000000000000e+00 0.0000000000000000e+00
1.9464541951011578e+14 0.0000000000000000e+00 0.0000000000000000e+00
1.9465042106263806e+14 0.0000000000000000e+00 0.0000000000000000e+00
1.9465542261516038e+14 0.0000000000000000e+00 0.0000000000000000e+00
1.9466042416768266e+14 0.0000000000000000e+00 0.0000000000000000e+00
1.9466542572020497e+14 0.0000000000000000e+00 0.0000000000000000e+00
1.9467042727272725e+14 0.0000000000000000e+00 0.0000000000000000e+00
("in2","mode 1",1,"out2",1,"transmission")
(500, 3)
1.9217465256410256e+14 0.0000000000000000e+00 0.0000000000000000e+00
1.9217965411662484e+14 0.0000000000000000e+00 0.0000000000000000e+00
1.9218465566914716e+14 0.0000000000000000e+00 0.0000000000000000e+00
1.9218965722166944e+14 0.0000000000000000e+00 0.0000000000000000e+00
1.9219465877419175e+14 0.0000000000000000e+00 0.0000000000000000e+00
1.9219966032671403e+14 0.0000000000000000e+00 0.0000000000000000e+00
1.9220466187923631e+14 0.0000000000000000e+00 0.0000000000000000e+00
1.9220966343175862e+14 0.0000000000000000e+00 0.0000000000000000e+00
1.9221466498428091e+14 0.0000000000000000e+00 0.0000000000000000e+00
1.9221966653680322e+14 0.0000000000000000e+00 0.0000000000000000e+00
1.9222466808932550e+14 0.0000000000000000e+00 0.0000000000000000e+00
1.9222966964184778e+14 0.0000000000000000e+00 0.0000000000000000e+00
1.9223467119437009e+14 0.0000000000000000e+00 0.0000000000000000e+00
1.9223967274689238e+14 0.0000000000000000e+00 0.0000000000000000e+00
1.9224467429941469e+14 0.0000000000000000e+00 0.0000000000000000e+00
1.9224967585193697e+14 0.0000000000000000e+00 0.0000000000000000e+00
1.9225467740445928e+14 0.0000000000000000e+00 0.0000000000000000e+00
1.9225967895698156e+14 0.0000000000000000e+00 0.0000000000000000e+00
1.9226468050950384e+14 0.0000000000000000e+00 0.0000000000000000e+00
1.9226968206202616e+14 0.0000000000000000e+00 0.0000000000000000e+00
1.9227468361454844e+14 0.0000000000000000e+00 0.0000000000000000e+00
1.9227968516707075e+14 0.0000000000000000e+00 0.0000000000000000e+00
1.9228468671959303e+14 0.0000000000000000e+00 0.0000000000000000e+00
1.9228968827211531e+14 0.0000000000000000e+00 0.0000000000000000e+00
1.9229468982463762e+14 0.0000000000000000e+00 0.0000000000000000e+00
1.9229969137715991e+14 0.0000000000000000e+00 0.0000000000000000e+00
1.9230469292968222e+14 0.0000000000000000e+00 0.0000000000000000e+00
1.9230969448220450e+14 0.0000000000000000e+00 0.0000000000000000e+00
1.9231469603472678e+14 0.0000000000000000e+00 0.0000000000000000e+00
1.9231969758724909e+14 0.0000000000000000e+00 0.0000000000000000e+00
1.9232469913977138e+14 0.0000000000000000e+00 0.0000000000000000e+00
1.9232970069229369e+14 0.0000000000000000e+00 0.0000000000000000e+00
1.9233470224481597e+14 0.0000000000000000e+00 0.0000000000000000e+00
1.9233970379733825e+14 0.0000000000000000e+00 0.0000000000000000e+00
1.9234470534986056e+14 0.0000000000000000e+00 0.0000000000000000e+00
1.9234970690238284e+14 0.0000000000000000e+00 0.0000000000000000e+00
1.9235470845490516e+14 0.0000000000000000e+00 0.0000000000000000e+00
1.9235971000742744e+14 0.0000000000000000e+00 0.0000000000000000e+00
1.9236471155994972e+14 0.0000000000000000e+00 0.0000000000000000e+00
1.9236971311247203e+14 0.0000000000000000e+00 0.0000000000000000e+00
1.9237471466499431e+14 0.0000000000000000e+00 0.0000000000000000e+00
1.9237971621751662e+14 0.0000000000000000e+00 0.0000000000000000e+00
1.9238471777003891e+14 0.0000000000000000e+00 0.0000000000000000e+00
1.9238971932256119e+14 0.0000000000000000e+00 0.0000000000000000e+00
1.9239472087508350e+14 0.0000000000000000e+00 0.0000000000000000e+00
1.9239972242760578e+14 0.0000000000000000e+00 0.0000000000000000e+00
1.9240472398012809e+14 0.0000000000000000e+00 0.0000000000000000e+00
1.9240972553265038e+14 0.0000000000000000e+00 0.0000000000000000e+00
1.9241472708517269e+14 0.0000000000000000e+00 0.0000000000000000e+00
1.9241972863769497e+14 0.0000000000000000e+00 0.0000000000000000e+00
1.9242473019021725e+14 0.0000000000000000e+00 0.0000000000000000e+00
1.9242973174273956e+14 0.0000000000000000e+00 0.0000000000000000e+00
1.9243473329526184e+14 0.0000000000000000e+00 0.0000000000000000e+00
1.9243973484778416e+14 0.0000000000000000e+00 0.0000000000000000e+00
1.9244473640030644e+14 0.0000000000000000e+00 0.0000000000000000e+00
1.9244973795282872e+14 0.0000000000000000e+00 0.0000000000000000e+00
1.9245473950535103e+14 0.0000000000000000e+00 0.0000000000000000e+00
1.9245974105787331e+14 0.0000000000000000e+00 0.0000000000000000e+00
1.9246474261039562e+14 0.0000000000000000e+00 0.0000000000000000e+00
1.9246974416291791e+14 0.0000000000000000e+00 0.0000000000000000e+00
1.9247474571544019e+14 0.0000000000000000e+00 0.0000000000000000e+00
1.9247974726796250e+14 0.0000000000000000e+00 0.0000000000000000e+00
1.9248474882048478e+14 0.0000000000000000e+00 0.0000000000000000e+00
1.9248975037300709e+14 0.0000000000000000e+00 0.0000000000000000e+00
1.9249475192552938e+14 0.0000000000000000e+00 0.0000000000000000e+00
1.9249975347805166e+14 0.0000000000000000e+00 0.0000000000000000e+00
1.9250475503057397e+14 0.0000000000000000e+00 0.0000000000000000e+00
1.9250975658309625e+14 0.0000000000000000e+00 0.0000000000000000e+00
1.9251475813561856e+14 0.0000000000000000e+00 0.0000000000000000e+00
1.9251975968814084e+14 0.0000000000000000e+00 0.0000000000000000e+00
1.9252476124066312e+14 0.0000000000000000e+00 0.0000000000000000e+00
1.9252976279318544e+14 0.0000000000000000e+00 0.0000000000000000e+00
1.9253476434570772e+14 0.0000000000000000e+00 0.0000000000000000e+00
1.9253976589823003e+14 0.0000000000000000e+00 0.0000000000000000e+00
1.9254476745075231e+14 0.0000000000000000e+00 0.0000000000000000e+00
1.9254976900327462e+14 0.0000000000000000e+00 0.0000000000000000e+00
1.9255477055579691e+14 0.0000000000000000e+00 0.0000000000000000e+00
1.9255977210831919e+14 0.0000000000000000e+00 0.0000000000000000e+00
1.9256477366084150e+14 0.0000000000000000e+00 0.0000000000000000e+00
1.9256977521336378e+14 0.0000000000000000e+00 0.0000000000000000e+00
1.9257477676588609e+14 0.0000000000000000e+00 0.0000000000000000e+00
1.9257977831840838e+14 0.0000000000000000e+00 0.0000000000000000e+00
1.9258477987093066e+14 0.0000000000000000e+00 0.0000000000000000e+00
1.9258978142345297e+14 0.0000000000000000e+00 0.0000000000000000e+00
1.9259478297597525e+14 0.0000000000000000e+00 0.0000000000000000e+00
1.9259978452849756e+14 0.0000000000000000e+00 0.0000000000000000e+00
1.9260478608101984e+14 0.0000000000000000e+00 0.0000000000000000e+00
1.9260978763354212e+14 0.0000000000000000e+00 0.0000000000000000e+00
1.9261478918606444e+14 0.0000000000000000e+00 0.0000000000000000e+00
1.9261979073858672e+14 0.0000000000000000e+00 0.0000000000000000e+00
1.9262479229110903e+14 0.0000000000000000e+00 0.0000000000000000e+00
1.9262979384363131e+14 0.0000000000000000e+00 0.0000000000000000e+00
1.9263479539615359e+14 0.0000000000000000e+00 0.0000000000000000e+00
1.9263979694867591e+14 0.0000000000000000e+00 0.0000000000000000e+00
1.9264479850119819e+14 0.0000000000000000e+00 0.0000000000000000e+00
1.9264980005372050e+14 0.0000000000000000e+00 0.0000000000000000e+00
1.9265480160624278e+14 0.0000000000000000e+00 0.0000000000000000e+00
1.9265980315876506e+14 0.0000000000000000e+00 0.0000000000000000e+00
1.9266480471128738e+14 0.0000000000000000e+00 0.0000000000000000e+00
1.9266980626380966e+14 0.0000000000000000e+00 0.0000000000000000e+00
1.9267480781633197e+14 0.0000000000000000e+00 0.0000000000000000e+00
1.9267980936885425e+14 0.0000000000000000e+00 0.0000000000000000e+00
1.9268481092137653e+14 0.0000000000000000e+00 0.0000000000000000e+00
1.9268981247389884e+14 0.0000000000000000e+00 0.0000000000000000e+00
1.9269481402642112e+14 0.0000000000000000e+00 0.0000000000000000e+00
1.9269981557894344e+14 0.0000000000000000e+00 0.0000000000000000e+00
1.9270481713146572e+14 0.0000000000000000e+00 0.0000000000000000e+00
1.9270981868398803e+14 0.0000000000000000e+00 0.0000000000000000e+00
1.9271482023651031e+14 0.0000000000000000e+00 0.0000000000000000e+00
1.9271982178903259e+14 0.0000000000000000e+00 0.0000000000000000e+00
1.9272482334155491e+14 0.0000000000000000e+00 0.0000000000000000e+00
1.9272982489407719e+14 0.0000000000000000e+00 0.0000000000000000e+00
1.9273482644659950e+14 0.0000000000000000e+00 0.0000000000000000e+00
1.9273982799912178e+14 0.0000000000000000e+00 0.0000000000000000e+00
1.9274482955164406e+14 0.0000000000000000e+00 0.0000000000000000e+00
1.9274983110416638e+14 0.0000000000000000e+00 0.0000000000000000e+00
1.9275483265668866e+14 0.0000000000000000e+00 0.0000000000000000e+00
1.9275983420921097e+14 0.0000000000000000e+00 0.0000000000000000e+00
1.9276483576173325e+14 0.0000000000000000e+00 0.0000000000000000e+00
1.9276983731425553e+14 0.0000000000000000e+00 0.0000000000000000e+00
1.9277483886677784e+14 0.0000000000000000e+00 0.0000000000000000e+00
1.9277984041930012e+14 0.0000000000000000e+00 0.0000000000000000e+00
1.9278484197182244e+14 0.0000000000000000e+00 0.0000000000000000e+00
1.9278984352434472e+14 0.0000000000000000e+00 0.0000000000000000e+00
1.9279484507686700e+14 0.0000000000000000e+00 0.0000000000000000e+00
1.9279984662938931e+14 0.0000000000000000e+00 0.0000000000000000e+00
1.9280484818191159e+14 0.0000000000000000e+00 0.0000000000000000e+00
1.9280984973443391e+14 0.0000000000000000e+00 0.0000000000000000e+00
1.9281485128695619e+14 0.0000000000000000e+00 0.0000000000000000e+00
1.9281985283947847e+14 0.0000000000000000e+00 0.0000000000000000e+00
1.9282485439200078e+14 0.0000000000000000e+00 0.0000000000000000e+00
1.9282985594452306e+14 0.0000000000000000e+00 0.0000000000000000e+00
1.9283485749704538e+14 0.0000000000000000e+00 0.0000000000000000e+00
1.9283985904956766e+14 0.0000000000000000e+00 0.0000000000000000e+00
1.9284486060208997e+14 0.0000000000000000e+00 0.0000000000000000e+00
1.9284986215461225e+14 0.0000000000000000e+00 0.0000000000000000e+00
1.9285486370713453e+14 0.0000000000000000e+00 0.0000000000000000e+00
1.9285986525965684e+14 0.0000000000000000e+00 0.0000000000000000e+00
1.9286486681217912e+14 0.0000000000000000e+00 0.0000000000000000e+00
1.9286986836470144e+14 0.0000000000000000e+00 0.0000000000000000e+00
1.9287486991722372e+14 0.0000000000000000e+00 0.0000000000000000e+00
1.9287987146974600e+14 0.0000000000000000e+00 0.0000000000000000e+00
1.9288487302226831e+14 0.0000000000000000e+00 0.0000000000000000e+00
1.9288987457479059e+14 0.0000000000000000e+00 0.0000000000000000e+00
1.9289487612731291e+14 0.0000000000000000e+00 0.0000000000000000e+00
1.9289987767983519e+14 0.0000000000000000e+00 0.0000000000000000e+00
1.9290487923235747e+14 0.0000000000000000e+00 0.0000000000000000e+00
1.9290988078487978e+14 0.0000000000000000e+00 0.0000000000000000e+00
1.9291488233740206e+14 0.0000000000000000e+00 0.0000000000000000e+00
1.9291988388992438e+14 0.0000000000000000e+00 0.0000000000000000e+00
1.9292488544244666e+14 0.0000000000000000e+00 0.0000000000000000e+00
1.9292988699496894e+14 0.0000000000000000e+00 0.0000000000000000e+00
1.9293488854749125e+14 0.0000000000000000e+00 0.0000000000000000e+00
1.9293989010001353e+14 0.0000000000000000e+00 0.0000000000000000e+00
1.9294489165253584e+14 0.0000000000000000e+00 0.0000000000000000e+00
1.9294989320505812e+14 0.0000000000000000e+00 0.0000000000000000e+00
1.9295489475758041e+14 0.0000000000000000e+00 0.0000000000000000e+00
1.9295989631010272e+14 0.0000000000000000e+00 0.0000000000000000e+00
1.9296489786262500e+14 0.0000000000000000e+00 0.0000000000000000e+00
1.9296989941514731e+14 0.0000000000000000e+00 0.0000000000000000e+00
1.9297490096766959e+14 0.0000000000000000e+00 0.0000000000000000e+00
1.9297990252019188e+14 0.0000000000000000e+00 0.0000000000000000e+00
1.9298490407271419e+14 0.0000000000000000e+00 0.0000000000000000e+00
1.9298990562523647e+14 0.0000000000000000e+00 0.0000000000000000e+00
1.9299490717775878e+14 0.0000000000000000e+00 0.0000000000000000e+00
1.9299990873028106e+14 0.0000000000000000e+00 0.0000000000000000e+00
1.9300491028280338e+14 0.0000000000000000e+00 0.0000000000000000e+00
1.9300991183532566e+14 0.0000000000000000e+00 0.0000000000000000e+00
1.9301491338784794e+14 0.0000000000000000e+00 0.0000000000000000e+00
1.9301991494037025e+14 0.0000000000000000e+00 0.0000000000000000e+00
1.9302491649289253e+14 0.0000000000000000e+00 0.0000000000000000e+00
1.9302991804541484e+14 0.0000000000000000e+00 0.0000000000000000e+00
1.9303491959793712e+14 0.0000000000000000e+00 0.0000000000000000e+00
1.9303992115045941e+14 0.0000000000000000e+00 0.0000000000000000e+00
1.9304492270298172e+14 0.0000000000000000e+00 0.0000000000000000e+00
1.9304992425550400e+14 0.0000000000000000e+00 0.0000000000000000e+00
1.9305492580802631e+14 0.0000000000000000e+00 0.0000000000000000e+00
1.9305992736054859e+14 0.0000000000000000e+00 0.0000000000000000e+00
1.9306492891307088e+14 0.0000000000000000e+00 0.0000000000000000e+00
1.9306993046559319e+14 0.0000000000000000e+00 0.0000000000000000e+00
1.9307493201811547e+14 0.0000000000000000e+00 0.0000000000000000e+00
1.9307993357063778e+14 0.0000000000000000e+00 0.0000000000000000e+00
1.9308493512316006e+14 0.0000000000000000e+00 0.0000000000000000e+00
1.9308993667568234e+14 0.0000000000000000e+00 0.0000000000000000e+00
1.9309493822820466e+14 0.0000000000000000e+00 0.0000000000000000e+00
1.9309993978072694e+14 0.0000000000000000e+00 0.0000000000000000e+00
1.9310494133324925e+14 0.0000000000000000e+00 0.0000000000000000e+00
1.9310994288577153e+14 0.0000000000000000e+00 0.0000000000000000e+00
1.9311494443829381e+14 0.0000000000000000e+00 0.0000000000000000e+00
1.9311994599081612e+14 0.0000000000000000e+00 0.0000000000000000e+00
1.9312494754333841e+14 0.0000000000000000e+00 0.0000000000000000e+00
1.9312994909586072e+14 0.0000000000000000e+00 0.0000000000000000e+00
1.9313495064838300e+14 0.0000000000000000e+00 0.0000000000000000e+00
1.9313995220090531e+14 0.0000000000000000e+00 0.0000000000000000e+00
1.9314495375342759e+14 0.0000000000000000e+00 0.0000000000000000e+00
1.9314995530594988e+14 0.0000000000000000e+00 0.0000000000000000e+00
1.9315495685847219e+14 0.0000000000000000e+00 0.0000000000000000e+00
1.9315995841099447e+14 0.0000000000000000e+00 0.0000000000000000e+00
1.9316495996351678e+14 0.0000000000000000e+00 0.0000000000000000e+00
1.9316996151603906e+14 0.0000000000000000e+00 0.0000000000000000e+00
1.9317496306856134e+14 0.0000000000000000e+00 0.0000000000000000e+00
1.9317996462108366e+14 0.0000000000000000e+00 0.0000000000000000e+00
1.9318496617360594e+14 0.0000000000000000e+00 0.0000000000000000e+00
1.9318996772612825e+14 0.0000000000000000e+00 0.0000000000000000e+00
1.9319496927865053e+14 0.0000000000000000e+00 0.0000000000000000e+00
1.9319997083117281e+14 0.0000000000000000e+00 0.0000000000000000e+00
1.9320497238369512e+14 0.0000000000000000e+00 0.0000000000000000e+00
1.9320997393621741e+14 0.0000000000000000e+00 0.0000000000000000e+00
1.9321497548873972e+14 0.0000000000000000e+00 0.0000000000000000e+00
1.9321997704126200e+14 0.0000000000000000e+00 0.0000000000000000e+00
1.9322497859378428e+14 0.0000000000000000e+00 0.0000000000000000e+00
1.9322998014630659e+14 0.0000000000000000e+00 0.0000000000000000e+00
1.9323498169882888e+14 0.0000000000000000e+00 0.0000000000000000e+00
1.9323998325135119e+14 0.0000000000000000e+00 0.0000000000000000e+00
1.9324498480387347e+14 0.0000000000000000e+00 0.0000000000000000e+00
1.9324998635639575e+14 0.0000000000000000e+00 0.0000000000000000e+00
1.9325498790891806e+14 0.0000000000000000e+00 0.0000000000000000e+00
1.9325998946144034e+14 0.0000000000000000e+00 0.0000000000000000e+00
1.9326499101396266e+14 0.0000000000000000e+00 0.0000000000000000e+00
1.9326999256648494e+14 0.0000000000000000e+00 0.0000000000000000e+00
1.9327499411900722e+14 0.0000000000000000e+00 0.0000000000000000e+00
1.9327999567152953e+14 0.0000000000000000e+00 0.0000000000000000e+00
1.9328499722405181e+14 0.0000000000000000e+00 0.0000000000000000e+00
1.9328999877657412e+14 0.0000000000000000e+00 0.0000000000000000e+00
1.9329500032909641e+14 0.0000000000000000e+00 0.0000000000000000e+00
1.9330000188161872e+14 0.0000000000000000e+00 0.0000000000000000e+00
1.9330500343414100e+14 0.0000000000000000e+00 0.0000000000000000e+00
1.9331000498666328e+14 0.0000000000000000e+00 0.0000000000000000e+00
1.9331500653918559e+14 0.0000000000000000e+00 0.0000000000000000e+00
1.9332000809170788e+14 0.0000000000000000e+00 0.0000000000000000e+00
1.9332500964423019e+14 0.0000000000000000e+00 0.0000000000000000e+00
1.9333001119675247e+14 0.0000000000000000e+00 0.0000000000000000e+00
1.9333501274927475e+14 0.0000000000000000e+00 0.0000000000000000e+00
1.9334001430179706e+14 0.0000000000000000e+00 0.0000000000000000e+00
1.9334501585431934e+14 0.0000000000000000e+00 0.0000000000000000e+00
1.9335001740684166e+14 0.0000000000000000e+00 0.0000000000000000e+00
1.9335501895936394e+14 0.0000000000000000e+00 0.0000000000000000e+00
1.9336002051188622e+14 0.0000000000000000e+00 0.0000000000000000e+00
1.9336502206440853e+14 0.0000000000000000e+00 0.0000000000000000e+00
1.9337002361693081e+14 0.0000000000000000e+00 0.0000000000000000e+00
1.9337502516945312e+14 0.0000000000000000e+00 0.0000000000000000e+00
1.9338002672197541e+14 0.0000000000000000e+00 0.0000000000000000e+00
1.9338502827449769e+14 0.0000000000000000e+00 0.0000000000000000e+00
1.9339002982702000e+14 0.0000000000000000e+00 0.0000000000000000e+00
1.9339503137954228e+14 0.0000000000000000e+00 0.0000000000000000e+00
1.9340003293206459e+14 0.0000000000000000e+00 0.0000000000000000e+00
1.9340503448458688e+14 0.0000000000000000e+00 0.0000000000000000e+00
1.9341003603710916e+14 0.0000000000000000e+00 0.0000000000000000e+00
1.9341503758963147e+14 0.0000000000000000e+00 0.0000000000000000e+00
1.9342003914215375e+14 0.0000000000000000e+00 0.0000000000000000e+00
1.9342504069467606e+14 0.0000000000000000e+00 0.0000000000000000e+00
1.9343004224719834e+14 0.0000000000000000e+00 0.0000000000000000e+00
1.9343504379972066e+14 0.0000000000000000e+00 0.0000000000000000e+00
1.9344004535224294e+14 0.0000000000000000e+00 0.0000000000000000e+00
1.9344504690476522e+14 0.0000000000000000e+00 0.0000000000000000e+00
1.9345004845728753e+14 0.0000000000000000e+00 0.0000000000000000e+00
1.9345505000980981e+14 0.0000000000000000e+00 0.0000000000000000e+00
1.9346005156233212e+14 0.0000000000000000e+00 0.0000000000000000e+00
1.9346505311485441e+14 0.0000000000000000e+00 0.0000000000000000e+00
1.9347005466737669e+14 0.0000000000000000e+00 0.0000000000000000e+00
1.9347505621989900e+14 0.0000000000000000e+00 0.0000000000000000e+00
1.9348005777242128e+14 0.0000000000000000e+00 0.0000000000000000e+00
1.9348505932494359e+14 0.0000000000000000e+00 0.0000000000000000e+00
1.9349006087746588e+14 0.0000000000000000e+00 0.0000000000000000e+00
1.9349506242998816e+14 0.0000000000000000e+00 0.0000000000000000e+00
1.9350006398251047e+14 0.0000000000000000e+00 0.0000000000000000e+00
1.9350506553503275e+14 0.0000000000000000e+00 0.0000000000000000e+00
1.9351006708755506e+14 0.0000000000000000e+00 0.0000000000000000e+00
1.9351506864007734e+14 0.0000000000000000e+00 0.0000000000000000e+00
1.9352007019259962e+14 0.0000000000000000e+00 0.0000000000000000e+00
1.9352507174512194e+14 0.0000000000000000e+00 0.0000000000000000e+00
1.9353007329764422e+14 0.0000000000000000e+00 0.0000000000000000e+00
1.9353507485016653e+14 0.0000000000000000e+00 0.0000000000000000e+00
1.9354007640268881e+14 0.0000000000000000e+00 0.0000000000000000e+00
1.9354507795521109e+14 0.0000000000000000e+00 0.0000000000000000e+00
1.9355007950773341e+14 0.0000000000000000e+00 0.0000000000000000e+00
1.9355508106025569e+14 0.0000000000000000e+00 0.0000000000000000e+00
1.9356008261277800e+14 0.0000000000000000e+00 0.0000000000000000e+00
1.9356508416530028e+14 0.0000000000000000e+00 0.0000000000000000e+00
1.9357008571782256e+14 0.0000000000000000e+00 0.0000000000000000e+00
1.9357508727034488e+14 0.0000000000000000e+00 0.0000000000000000e+00
[truncated: 153,322 more chars]
