# Supplementary material for: Wideband parametric baseband macromodeling of linear and passive photonic circuits via complex vector fitting
Source: Sci Rep. 2023 Sep 16;13:15407. doi: 10.1038/s41598-023-41227-w (PMC10505194; doi:10.1038/s41598-023-41227-w)
Supplement: Supplementary file 1 — Supplementary Information. [file 41598_2023_41227_MOESM1_ESM.zip › raw_data/directional_coupler_lumerical_fdtd_simulations/dc_spacing_0.652um.dat]

["in1","LEFT"]
["in2","LEFT"]
["out1","LEFT"]
["out2","RIGHT"]
("in1","mode 1",1,"in1",1,"transmission")
(500, 3)
1.9217465256410256e+14 9.9843640142375199e-03 -1.9134911641454810e+00
1.9217965411662484e+14 9.9962604801544386e-03 -1.8948782364517434e+00
1.9218465566914716e+14 1.0008042668926449e-02 -1.8762725737692330e+00
1.9218965722166944e+14 1.0019709576989217e-02 -1.8576739803371463e+00
1.9219465877419175e+14 1.0031260229824703e-02 -1.8390822603645651e+00
1.9219966032671403e+14 1.0042693682061617e-02 -1.8204972180605283e+00
1.9220466187923631e+14 1.0054009017574004e-02 -1.8019186576621700e+00
1.9220966343175862e+14 1.0065205349574117e-02 -1.7833463834631582e+00
1.9221466498428091e+14 1.0076281820700342e-02 -1.7647801998420758e+00
1.9221966653680322e+14 1.0087237603101486e-02 -1.7462199112883994e+00
1.9222466808932550e+14 1.0098071898514476e-02 -1.7276653224312195e+00
1.9222966964184778e+14 1.0108783938346699e-02 -1.7091162380635565e+00
1.9223467119437009e+14 1.0119372983733799e-02 -1.6905724631700567e+00
1.9223967274689238e+14 1.0129838325617434e-02 -1.6720338029520587e+00
1.9224467429941469e+14 1.0140179284798070e-02 -1.6535000628523393e+00
1.9224967585193697e+14 1.0150395211998106e-02 -1.6349710485808866e+00
1.9225467740445928e+14 1.0160485487906981e-02 -1.6164465661383713e+00
1.9225967895698156e+14 1.0170449523241899e-02 -1.5979264218413687e+00
1.9226468050950384e+14 1.0180286758777274e-02 -1.5794104223452943e+00
1.9226968206202616e+14 1.0189996665391323e-02 -1.5608983746683673e+00
1.9227468361454844e+14 1.0199578744104525e-02 -1.5423900862152229e+00
1.9227968516707075e+14 1.0209032526103829e-02 -1.5238853647990549e+00
1.9228468671959303e+14 1.0218357572769671e-02 -1.5053840186649103e+00
1.9228968827211531e+14 1.0227553475702471e-02 -1.4868858565123095e+00
1.9229468982463762e+14 1.0236619856738408e-02 -1.4683906875167958e+00
1.9229969137715991e+14 1.0245556367961508e-02 -1.4498983213529437e+00
1.9230469292968222e+14 1.0254362691712678e-02 -1.4314085682151452e+00
1.9230969448220450e+14 1.0263038540600648e-02 -1.4129212388403456e+00
1.9231469603472678e+14 1.0271583657490797e-02 -1.3944361445284958e+00
1.9231969758724909e+14 1.0279997815512726e-02 -1.3759530971645937e+00
1.9232469913977138e+14 1.0288280818046320e-02 -1.3574719092398422e+00
1.9232970069229369e+14 1.0296432498711950e-02 -1.3389923938722308e+00
1.9233470224481597e+14 1.0304452721350664e-02 -1.3205143648278650e+00
1.9233970379733825e+14 1.0312341380007917e-02 -1.3020376365418005e+00
1.9234470534986056e+14 1.0320098398903002e-02 -1.2835620241387495e+00
1.9234970690238284e+14 1.0327723732403191e-02 -1.2650873434536312e+00
1.9235470845490516e+14 1.0335217364986283e-02 -1.2466134110524287e+00
1.9235971000742744e+14 1.0342579311206574e-02 -1.2281400442527082e+00
1.9236471155994972e+14 1.0349809615647030e-02 -1.2096670611440206e+00
1.9236971311247203e+14 1.0356908352875019e-02 -1.1911942806083222e+00
1.9237471466499431e+14 1.0363875627389753e-02 -1.1727215223410468e+00
1.9237971621751662e+14 1.0370711573566085e-02 -1.1542486068706241e+00
1.9238471777003891e+14 1.0377416355593635e-02 -1.1357753555802623e+00
1.9238971932256119e+14 1.0383990167410101e-02 -1.1173015907270223e+00
1.9239472087508350e+14 1.0390433232635474e-02 -1.0988271354634556e+00
1.9239972242760578e+14 1.0396745804490579e-02 -1.0803518138578403e+00
1.9240472398012809e+14 1.0402928165726275e-02 -1.0618754509145703e+00
1.9240972553265038e+14 1.0408980628536506e-02 -1.0433978725955038e+00
1.9241472708517269e+14 1.0414903534467555e-02 -1.0249189058397714e+00
1.9241972863769497e+14 1.0420697254325212e-02 -1.0064383785855824e+00
1.9242473019021725e+14 1.0426362188082522e-02 -9.8795611979047604e-01
1.9242973174273956e+14 1.0431898764775710e-02 -9.6947195945269282e-01
1.9243473329526184e+14 1.0437307442388319e-02 -9.5098572863225461e-01
1.9243973484778416e+14 1.0442588707751593e-02 -9.3249725947174689e-01
1.9244473640030644e+14 1.0447743076421261e-02 -9.1400638521867295e-01
1.9244973795282872e+14 1.0452771092554826e-02 -8.9551294024601980e-01
1.9245473950535103e+14 1.0457673328789023e-02 -8.7701676007388363e-01
1.9245974105787331e+14 1.0462450386102641e-02 -8.5851768139229678e-01
1.9246474261039562e+14 1.0467102893688934e-02 -8.4001554208172513e-01
1.9246974416291791e+14 1.0471631508802913e-02 -8.2151018123611452e-01
1.9247474571544019e+14 1.0476036916622305e-02 -8.0300143918441003e-01
1.9247974726796250e+14 1.0480319830093855e-02 -7.8448915751338710e-01
1.9248474882048478e+14 1.0484480989774647e-02 -7.6597317909036955e-01
1.9248975037300709e+14 1.0488521163672397e-02 -7.4745334808509056e-01
1.9249475192552938e+14 1.0492441147075968e-02 -7.2892950999342720e-01
1.9249975347805166e+14 1.0496241762385497e-02 -7.1040151166019638e-01
1.9250475503057397e+14 1.0499923858930772e-02 -6.9186920130193874e-01
1.9250975658309625e+14 1.0503488312790089e-02 -6.7333242853126463e-01
1.9251475813561856e+14 1.0506936026599962e-02 -6.5479104437940427e-01
1.9251975968814084e+14 1.0510267929366957e-02 -6.3624490132106848e-01
1.9252476124066312e+14 1.0513484976257051e-02 -6.1769385329761417e-01
1.9252976279318544e+14 1.0516588148400256e-02 -5.9913775574134676e-01
1.9253476434570772e+14 1.0519578452674722e-02 -5.8057646560053333e-01
1.9253976589823003e+14 1.0522456921492701e-02 -5.6200984136294907e-01
1.9254476745075231e+14 1.0525224612577450e-02 -5.4343774308174075e-01
1.9254976900327462e+14 1.0527882608735188e-02 -5.2486003239896484e-01
1.9255477055579691e+14 1.0530432017624771e-02 -5.0627657257257785e-01
1.9255977210831919e+14 1.0532873971512672e-02 -4.8768722849981655e-01
1.9256477366084150e+14 1.0535209627035233e-02 -4.6909186674415759e-01
1.9256977521336378e+14 1.0537440164940478e-02 -4.5049035556007366e-01
1.9257477676588609e+14 1.0539566789839120e-02 -4.3188256491947835e-01
1.9257977831840838e+14 1.0541590729934708e-02 -4.1326836653763749e-01
1.9258477987093066e+14 1.0543513236759170e-02 -3.9464763389883856e-01
1.9258978142345297e+14 1.0545335584898634e-02 -3.7602024228343212e-01
1.9259478297597525e+14 1.0547059071711051e-02 -3.5738606879440771e-01
1.9259978452849756e+14 1.0548685017041327e-02 -3.3874499238328343e-01
1.9260478608101984e+14 1.0550214762924660e-02 -3.2009689387730916e-01
1.9260978763354212e+14 1.0551649673296927e-02 -3.0144165600737322e-01
1.9261478918606444e+14 1.0552991133677704e-02 -2.8277916343335763e-01
1.9261979073858672e+14 1.0554240550869811e-02 -2.6410930277302980e-01
1.9262479229110903e+14 1.0555399352634411e-02 -2.4543196262780165e-01
1.9262979384363131e+14 1.0556468987373713e-02 -2.2674703361224743e-01
1.9263479539615359e+14 1.0557450923796171e-02 -2.0805440837883193e-01
1.9263979694867591e+14 1.0558346650585516e-02 -1.8935398164807696e-01
1.9264479850119819e+14 1.0559157676053291e-02 -1.7064565023536388e-01
1.9264980005372050e+14 1.0559885527795203e-02 -1.5192931307803603e-01
1.9265480160624278e+14 1.0560531752333352e-02 -1.3320487126440059e-01
1.9265980315876506e+14 1.0561097914756455e-02 -1.1447222806022705e-01
1.9266480471128738e+14 1.0561585598354286e-02 -9.5731288938081457e-02
1.9266980626380966e+14 1.0561996404239311e-02 -7.6981961604050492e-02
1.9267480781633197e+14 1.0562331950970980e-02 -5.8224156026144107e-02
1.9267980936885425e+14 1.0562593874169269e-02 -3.9457784462157884e-02
1.9268481092137653e+14 1.0562783826118615e-02 -2.0682761487209298e-02
1.9268981247389884e+14 1.0562903475374837e-02 -1.8990040219025823e-03
1.9269481402642112e+14 1.0562954506352655e-02 1.6893568640379560e-02
1.9269981557894344e+14 1.0562938618921769e-02 3.5695034805580825e-02
1.9270481713146572e+14 1.0562857527984271e-02 5.4505470351266898e-02
1.9270981868398803e+14 1.0562712963052123e-02 7.3324948700242365e-02
1.9271482023651031e+14 1.0562506667817504e-02 9.2153540791922894e-02
1.9271982178903259e+14 1.0562240399716484e-02 1.1099131505629922e-01
1.9272482334155491e+14 1.0561915929484736e-02 1.2983833738635095e-01
1.9272982489407719e+14 1.0561535040712059e-02 1.4869467111198340e-01
1.9273482644659950e+14 1.0561099529385137e-02 1.6756037697352441e-01
1.9273982799912178e+14 1.0560611203427574e-02 1.8643551309456011e-01
1.9274482955164406e+14 1.0560071882234396e-02 2.0532013495712495e-01
1.9274983110416638e+14 1.0559483396195533e-02 2.2421429537598103e-01
1.9275483265668866e+14 1.0558847586224518e-02 2.4311804447215959e-01
1.9275983420921097e+14 1.0558166303263923e-02 2.6203142964960957e-01
1.9276483576173325e+14 1.0557441407805863e-02 2.8095449556915736e-01
1.9276983731425553e+14 1.0556674769389505e-02 2.9988728412516341e-01
1.9277483886677784e+14 1.0555868266100285e-02 3.1882983442171164e-01
1.9277984041930012e+14 1.0555023784064187e-02 3.3778218274806771e-01
1.9278484197182244e+14 1.0554143216936466e-02 3.5674436255791608e-01
1.9278984352434472e+14 1.0553228465380409e-02 3.7571640444487575e-01
1.9279484507686700e+14 1.0552281436548733e-02 3.9469833612205318e-01
1.9279984662938931e+14 1.0551304043550112e-02 4.1369018239996103e-01
1.9280484818191159e+14 1.0550298204920951e-02 4.3269196516629255e-01
1.9280984973443391e+14 1.0549265844084634e-02 4.5170370336525900e-01
1.9281485128695619e+14 1.0548208888805082e-02 4.7072541297843301e-01
1.9281985283947847e+14 1.0547129270648692e-02 4.8975710700630559e-01
1.9282485439200078e+14 1.0546028924421453e-02 5.0879879544948881e-01
1.9282985594452306e+14 1.0544909787618262e-02 5.2785048529148970e-01
1.9283485749704538e+14 1.0543773799859109e-02 5.4691218048229406e-01
1.9283985904956766e+14 1.0542622902326382e-02 5.6598388192236893e-01
1.9284486060208997e+14 1.0541459037191819e-02 5.8506558744757275e-01
1.9284986215461225e+14 1.0540284147046147e-02 6.0415729181487821e-01
1.9285486370713453e+14 1.0539100174323584e-02 6.2325898668930724e-01
1.9285986525965684e+14 1.0537909060716938e-02 6.4237066063122616e-01
1.9286486681217912e+14 1.0536712746596816e-02 6.6149229908461948e-01
1.9286986836470144e+14 1.0535513170427727e-02 6.8062388436741117e-01
1.9287486991722372e+14 1.0534312268169156e-02 6.9976539566045071e-01
1.9287987146974600e+14 1.0533111972693375e-02 7.1891680900034594e-01
1.9288487302226831e+14 1.0531914213183106e-02 7.3807809727118945e-01
1.9288987457479059e+14 1.0530720914535911e-02 7.5724923019794232e-01
1.9289487612731291e+14 1.0529533996766387e-02 7.7643017434187855e-01
1.9289987767983519e+14 1.0528355374401579e-02 7.9562089309534401e-01
1.9290487923235747e+14 1.0527186955877873e-02 8.1482134667958350e-01
1.9290988078487978e+14 1.0526030642938056e-02 8.3403149214226568e-01
1.9291488233740206e+14 1.0524888330021322e-02 8.5325128335680012e-01
1.9291988388992438e+14 1.0523761903660216e-02 8.7248067102357374e-01
1.9292488544244666e+14 1.0522653241869765e-02 8.9171960267020878e-01
1.9292988699496894e+14 1.0521564213537027e-02 9.1096802265650745e-01
1.9293488854749125e+14 1.0520496677816286e-02 9.3022587217736896e-01
1.9293989010001353e+14 1.0519452483517312e-02 9.4949308926916764e-01
1.9294489165253584e+14 1.0518433468495868e-02 9.6876960881673968e-01
1.9294989320505812e+14 1.0517441459046919e-02 9.8805536256122162e-01
1.9295489475758041e+14 1.0516478269297568e-02 1.0073502791108344e+00
1.9295989631010272e+14 1.0515545700597298e-02 1.0266542839513411e+00
1.9296489786262500e+14 1.0514645540913787e-02 1.0459672994584750e+00
1.9296989941514731e+14 1.0513779564232847e-02 1.0652892449129800e+00
1.9297490096766959e+14 1.0512949529949253e-02 1.0846200365147471e+00
1.9297990252019188e+14 1.0512157182272636e-02 1.1039595874014081e+00
1.9298490407271419e+14 1.0511404249631626e-02 1.1233078076655965e+00
1.9298990562523647e+14 1.0510692444073025e-02 1.1426646043748276e+00
1.9299490717775878e+14 1.0510023460674180e-02 1.1620298815942971e+00
1.9299990873028106e+14 1.0509398976955192e-02 1.1814035404083294e+00
1.9300491028280338e+14 1.0508820652293357e-02 1.2007854789458932e+00
1.9300991183532566e+14 1.0508290127342439e-02 1.2201755924062065e+00
1.9301491338784794e+14 1.0507809023459488e-02 1.2395737730866676e+00
1.9301991494037025e+14 1.0507378942129809e-02 1.2589799104118005e+00
1.9302491649289253e+14 1.0507001464398886e-02 1.2783938909635912e+00
1.9302991804541484e+14 1.0506678150317153e-02 1.2978155985146129e+00
1.9303491959793712e+14 1.0506410538378972e-02 1.3172449140608884e+00
1.9303992115045941e+14 1.0506200144975797e-02 1.3366817158577879e+00
1.9304492270298172e+14 1.0506048463845974e-02 1.3561258794567856e+00
1.9304992425550400e+14 1.0505956965548437e-02 1.3755772777435269e+00
1.9305492580802631e+14 1.0505927096923138e-02 1.3950357809783884e+00
1.9305992736054859e+14 1.0505960280568671e-02 1.4145012568373068e+00
1.9306492891307088e+14 1.0506057914329986e-02 1.4339735704551653e+00
1.9306993046559319e+14 1.0506221370787730e-02 1.4534525844702932e+00
1.9307493201811547e+14 1.0506451996757952e-02 1.4729381590696955e+00
1.9307993357063778e+14 1.0506751112800071e-02 1.4924301520378800e+00
1.9308493512316006e+14 1.0507120012736119e-02 1.5119284188041240e+00
1.9308993667568234e+14 1.0507559963172359e-02 1.5314328124939658e+00
1.9309493822820466e+14 1.0508072203038260e-02 1.5509431839803551e+00
1.9309993978072694e+14 1.0508657943127060e-02 1.5704593819370884e+00
1.9310494133324925e+14 1.0509318365654404e-02 1.5899812528929484e+00
1.9310994288577153e+14 1.0510054623822235e-02 1.6095086412877440e+00
1.9311494443829381e+14 1.0510867841386884e-02 1.6290413895295177e+00
1.9311994599081612e+14 1.0511759112255763e-02 1.6485793380530220e+00
1.9312494754333841e+14 1.0512729500074786e-02 1.6681223253788167e+00
1.9312994909586072e+14 1.0513780037840294e-02 1.6876701881752034e+00
1.9313495064838300e+14 1.0514911727517059e-02 1.7072227613191149e+00
1.9313995220090531e+14 1.0516125539672081e-02 1.7267798779608521e+00
1.9314495375342759e+14 1.0517422413113554e-02 1.7463413695867025e+00
1.9314995530594988e+14 1.0518803254546214e-02 1.7659070660860179e+00
1.9315495685847219e+14 1.0520268938243160e-02 1.7854767958166873e+00
1.9315995841099447e+14 1.0521820305720984e-02 1.8050503856728328e+00
1.9316495996351678e+14 1.0523458165436948e-02 1.8246276611537584e+00
1.9316996151603906e+14 1.0525183292491778e-02 1.8442084464324706e+00
1.9317496306856134e+14 1.0526996428351922e-02 1.8637925644266036e+00
1.9317996462108366e+14 1.0528898280580968e-02 1.8833798368693926e+00
1.9318496617360594e+14 1.0530889522587850e-02 1.9029700843809050e+00
1.9318996772612825e+14 1.0532970793386586e-02 1.9225631265416765e+00
1.9319496927865053e+14 1.0535142697366006e-02 1.9421587819648036e+00
1.9319997083117281e+14 1.0537405804088251e-02 1.9617568683704272e+00
1.9320497238369512e+14 1.0539760648084805e-02 1.9813572026602237e+00
1.9320997393621741e+14 1.0542207728672207e-02 2.0009596009920161e+00
1.9321497548873972e+14 1.0544747509788746e-02 2.0205638788555795e+00
1.9321997704126200e+14 1.0547380419840454e-02 2.0401698511480943e+00
1.9322497859378428e+14 1.0550106851558083e-02 2.0597773322506496e+00
1.9322998014630659e+14 1.0552927161876903e-02 2.0793861361049979e+00
1.9323498169882888e+14 1.0555841671826769e-02 2.0989960762892945e+00
1.9323998325135119e+14 1.0558850666438914e-02 2.1186069660967068e+00
1.9324498480387347e+14 1.0561954394664032e-02 2.1382186186108489e+00
1.9324998635639575e+14 1.0565153069308875e-02 2.1578308467843632e+00
1.9325498790891806e+14 1.0568446866994465e-02 2.1774434635151256e+00
1.9325998946144034e+14 1.0571835928111589e-02 2.1970562817238739e+00
1.9326499101396266e+14 1.0575320356807685e-02 2.2166691144317654e+00
1.9326999256648494e+14 1.0578900220984538e-02 2.2362817748365278e+00
1.9327499411900722e+14 1.0582575552309348e-02 2.2558940763895654e+00
1.9327999567152953e+14 1.0586346346238323e-02 2.2755058328732147e+00
1.9328499722405181e+14 1.0590212562060651e-02 2.2951168584757404e+00
1.9328999877657412e+14 1.0594174122960152e-02 2.3147269678680682e+00
1.9329500032909641e+14 1.0598230916078874e-02 2.3343359762788571e+00
1.9330000188161872e+14 1.0602382792607475e-02 2.3539436995700935e+00
1.9330500343414100e+14 1.0606629567889058e-02 2.3735499543104974e+00
1.9331000498666328e+14 1.0610971021534212e-02 2.3931545578503202e+00
1.9331500653918559e+14 1.0615406897549170e-02 2.4127573283945085e+00
1.9332000809170788e+14 1.0619936904484940e-02 2.4323580850747315e+00
1.9332500964423019e+14 1.0624560715596436e-02 2.4519566480218127e+00
1.9333001119675247e+14 1.0629277969014295e-02 2.4715528384364118e+00
1.9333501274927475e+14 1.0634088267936812e-02 2.4911464786597439e+00
1.9334001430179706e+14 1.0638991180829026e-02 2.5107373922425613e+00
1.9334501585431934e+14 1.0643986241641666e-02 2.5303254040134027e+00
1.9335001740684166e+14 1.0649072950037518e-02 2.5499103401472487e+00
1.9335501895936394e+14 1.0654250771637777e-02 2.5694920282302647e+00
1.9336002051188622e+14 1.0659519138277227e-02 2.5890702973266895e+00
1.9336502206440853e+14 1.0664877448272733e-02 2.6086449780427037e+00
1.9337002361693081e+14 1.0670325066707726e-02 2.6282159025889062e+00
1.9337502516945312e+14 1.0675861325724871e-02 2.6477829048440884e+00
1.9338002672197541e+14 1.0681485524835443e-02 2.6673458204141456e+00
1.9338502827449769e+14 1.0687196931238568e-02 2.6869044866931264e+00
1.9339002982702000e+14 1.0692994780152660e-02 2.7064587429208617e+00
1.9339503137954228e+14 1.0698878275156466e-02 2.7260084302398306e+00
1.9340003293206459e+14 1.0704846588550025e-02 2.7455533917518751e+00
1.9340503448458688e+14 1.0710898861711610e-02 2.7650934725709133e+00
1.9341003603710916e+14 1.0717034205485138e-02 2.7846285198775083e+00
1.9341503758963147e+14 1.0723251700557934e-02 2.8041583829693915e+00
1.9342003914215375e+14 1.0729550397865628e-02 2.8236829133116887e+00
1.9342504069467606e+14 1.0735857818626795e-02 2.8431996377723978e+00
1.9343004224719834e+14 1.0742171527644126e-02 2.8627088073718685e+00
1.9343504379972066e+14 1.0748561651091068e-02 2.8822127421869888e+00
1.9344004535224294e+14 1.0755027291238296e-02 2.9017113064160749e+00
1.9344504690476522e+14 1.0761567523844936e-02 2.9212043662073643e+00
1.9345004845728753e+14 1.0768181398500229e-02 2.9406917896992817e+00
1.9345505000980981e+14 1.0774867938965442e-02 2.9601734470597285e+00
1.9346005156233212e+14 1.0781626143531654e-02 2.9796492105244621e+00
1.9346505311485441e+14 1.0788454985381458e-02 2.9991189544341332e+00
1.9347005466737669e+14 1.0795353412958659e-02 3.0185825552704091e+00
1.9347505621989900e+14 1.0802320350342868e-02 3.0380398916900440e+00
1.9348005777242128e+14 1.0809354697635925e-02 3.0574908445579885e+00
1.9348505932494359e+14 1.0816455331351034e-02 3.0769352969809107e+00
1.9349006087746588e+14 1.0823621104810915e-02 3.0963731343354106e+00
1.9349506242998816e+14 1.0830850848551411e-02 3.1158042442999494e+00
1.9350006398251047e+14 1.0838143370730163e-02 3.1352285168819845e+00
1.9350506553503275e+14 1.0845497457543580e-02 3.1546458444445808e+00
1.9351006708755506e+14 1.0852911873645267e-02 3.1740561217333170e+00
1.9351506864007734e+14 1.0860385362576745e-02 3.1934592458989726e+00
1.9352007019259962e+14 1.0867916647195964e-02 3.2128551165224173e+00
1.9352507174512194e+14 1.0875504430114390e-02 3.2322436356352040e+00
1.9353007329764422e+14 1.0883147394139502e-02 3.2516247077402252e+00
1.9353507485016653e+14 1.0890844202720712e-02 3.2709982398320734e+00
1.9354007640268881e+14 1.0898593500398460e-02 3.2903641414136398e+00
1.9354507795521109e+14 1.0906393913257324e-02 3.3097223245140150e+00
1.9355007950773341e+14 1.0914244049386764e-02 3.3290727037034364e+00
1.9355508106025569e+14 1.0922142499340832e-02 3.3484151961075130e+00
1.9356008261277800e+14 1.0930087836601387e-02 3.3677497214210290e+00
1.9356508416530028e+14 1.0938078618048106e-02 3.3870762019187861e+00
1.9357008571782256e+14 1.0946113384430281e-02 3.4063945624667391e+00
1.9357508727034488e+14 1.0954190660833018e-02 3.4257047305318333e+00
1.9358008882286716e+14 1.0962308957163297e-02 3.4450066361891718e+00
1.9358509037538947e+14 1.0970466768618405e-02 3.4643002121304978e+00
1.9359009192791175e+14 1.0978662576169734e-02 3.4835853936687586e+00
1.9359509348043406e+14 1.0986894847045304e-02 3.5028621187438054e+00
1.9360009503295634e+14 1.0995162035211588e-02 3.5221303279257601e+00
1.9360509658547862e+14 1.1003462581855552e-02 3.5413899644174371e+00
1.9361009813800094e+14 1.1011794915873143e-02 3.5606409740562284e+00
1.9361509969052322e+14 1.1020157454353724e-02 3.5798833053137344e+00
1.9362010124304553e+14 1.1028548603069557e-02 3.5991169092964470e+00
1.9362510279556781e+14 1.1036966756959062e-02 3.6183417397421782e+00
1.9363010434809009e+14 1.1045410300617443e-02 3.6375577530192515e+00
1.9363510590061241e+14 1.1053877608786941e-02 3.6567649081215698e+00
1.9364010745313469e+14 1.1062367046836505e-02 3.6759631666641837e+00
1.9364510900565700e+14 1.1070876971260019e-02 3.6951524928782176e+00
1.9365011055817928e+14 1.1079405730152677e-02 3.7143328536033233e+00
1.9365511211070156e+14 1.1087951663706911e-02 3.7335042182813081e+00
1.9366011366322388e+14 1.1096513104690042e-02 3.7526665589469275e+00
1.9366511521574616e+14 1.1105088378936080e-02 3.7718198502189804e+00
1.9367011676826847e+14 1.1113675805823703e-02 3.7909640692906184e+00
1.9367511832079075e+14 1.1122273698760057e-02 3.8100991959174411e+00
1.9368011987331303e+14 1.1130880365663400e-02 3.8292252124069526e+00
1.9368512142583534e+14 1.1139494109439645e-02 3.8483421036053613e+00
1.9369012297835762e+14 1.1148113228460068e-02 3.8674498568844018e+00
1.9369512453087994e+14 1.1156736017038388e-02 3.8865484621279718e+00
1.9370012608340222e+14 1.1165360765903644e-02 3.9056379117165450e+00
1.9370512763592450e+14 1.1173985762668877e-02 3.9247182005125323e+00
1.9371012918844681e+14 1.1182609292303828e-02 3.9437893258443082e+00
1.9371513074096909e+14 1.1191229637597302e-02 3.9628512874887143e+00
1.9372013229349141e+14 1.1199845079623067e-02 3.9819040876551415e+00
1.9372513384601369e+14 1.1208453898200401e-02 4.0009477309661579e+00
1.9373013539853600e+14 1.1217054372353846e-02 4.0199822244405965e+00
1.9373513695105828e+14 1.1225644780763201e-02 4.0390075774729226e+00
1.9374013850358056e+14 1.1234223402224033e-02 4.0580238018153407e+00
1.9374514005610288e+14 1.1242788516086498e-02 4.0770309115571148e+00
1.9375014160862516e+14 1.1251338402709336e-02 4.0960289231032228e+00
1.9375514316114747e+14 1.1259871343898173e-02 4.1150178551553482e+00
1.9376014471366975e+14 1.1268385623344325e-02 4.1339977286882803e+00
1.9376514626619203e+14 1.1276879527060491e-02 4.1529685669299408e+00
1.9377014781871434e+14 1.1285351343812696e-02 4.1719303953382187e+00
1.9377514937123662e+14 1.1293799365547089e-02 4.1908832415783674e+00
1.9378015092375894e+14 1.1302221887811626e-02 4.2098271355008059e+00
1.9378515247628122e+14 1.1310617210183617e-02 4.2287621091169463e+00
1.9379015402880350e+14 1.1318983636676938e-02 4.2476881965763855e+00
1.9379515558132581e+14 1.1327319476157876e-02 4.2666054341426012e+00
1.9380015713384809e+14 1.1335623042752672e-02 4.2855138601687504e+00
1.9380515868637041e+14 1.1343892656252864e-02 4.3044135150736107e+00
1.9381016023889269e+14 1.1352126642507680e-02 4.3233044413167230e+00
1.9381516179141497e+14 1.1360323333827325e-02 4.3421866833735310e+00
1.9382016334393728e+14 1.1368481069371513e-02 4.3610602877105702e+00
1.9382516489645956e+14 1.1376598195528937e-02 4.3799253027596414e+00
1.9383016644898188e+14 1.1384673066308559e-02 4.3987817788933805e+00
1.9383516800150416e+14 1.1392704043711883e-02 4.4176297683986023e+00
1.9384016955402644e+14 1.1400689498100582e-02 4.4364693254512568e+00
1.9384517110654875e+14 1.1408627808577362e-02 4.4553005060906994e+00
1.9385017265907103e+14 1.1416517363336251e-02 4.4741233681932142e+00
1.9385517421159334e+14 1.1424356560029254e-02 4.4929379714468167e+00
1.9386017576411562e+14 1.1432143806114074e-02 4.5117443773241570e+00
1.9386517731663794e+14 1.1439877519212854e-02 4.5305426490576259e+00
1.9387017886916022e+14 1.1447556127442814e-02 4.5493328516118767e+00
1.9387518042168250e+14 1.1455178069767067e-02 4.5681150516586158e+00
1.9388018197420481e+14 1.1462741796327773e-02 4.5868893175503391e+00
1.9388518352672709e+14 1.1470245768769203e-02 4.6056557192929279e+00
1.9389018507924941e+14 1.1477688460569554e-02 4.6244143285211514e+00
1.9389518663177169e+14 1.1485068357359070e-02 4.6431652184708785e+00
1.9390018818429397e+14 1.1492383957236774e-02 4.6619084639540711e+00
1.9390518973681628e+14 1.1499633771075220e-02 4.6806441413320288e+00
1.9391019128933856e+14 1.1506816322831454e-02 4.6993723284893054e+00
1.9391519284186088e+14 1.1513930149846573e-02 4.7180931048081733e+00
1.9392019439438316e+14 1.1520973803139777e-02 4.7368065511415702e+00
1.9392519594690544e+14 1.1527945847699230e-02 4.7555127497888119e+00
1.9393019749942775e+14 1.1534844862768239e-02 4.7742117844684735e+00
1.9393519905195003e+14 1.1541669442126304e-02 4.7929037402929460e+00
1.9394020060447234e+14 1.1548418194363280e-02 4.8115887037437570e+00
1.9394520215699462e+14 1.1555089743152846e-02 4.8302667626444897e+00
1.9395020370951691e+14 1.1561682727513274e-02 4.8489380061368355e+00
1.9395520526203922e+14 1.1568195802079151e-02 4.8676025246547390e+00
1.9396020681456150e+14 1.1574627637339069e-02 4.8862604098991298e+00
1.9396520836708381e+14 1.1580976919907027e-02 4.9049117548134458e+00
1.9397020991960609e+14 1.1587242352753439e-02 4.9235566535582400e+00
1.9397521147212838e+14 1.1593422655453624e-02 4.9421952014870829e+00
1.9398021302465069e+14 1.1599516564422584e-02 4.9608274951217215e+00
1.9398521457717297e+14 1.1605522833144285e-02 4.9794536321272895e+00
1.9399021612969528e+14 1.1611440232403809e-02 4.9980737112893037e+00
1.9399521768221756e+14 1.1617267550501709e-02 5.0166878324882065e+00
1.9400021923473984e+14 1.1623003593474584e-02 5.0352960966765785e+00
1.9400522078726216e+14 1.1628647185306750e-02 5.0538986058548767e+00
1.9401022233978444e+14 1.1634197168137747e-02 5.0724954630480035e+00
1.9401522389230675e+14 1.1639652402463486e-02 5.0910867722822628e+00
1.9402022544482903e+14 1.1645011767334382e-02 5.1096726385617099e+00
1.9402522699735134e+14 1.1650274160547707e-02 5.1282531678458394e+00
1.9403022854987362e+14 1.1655438498833919e-02 5.1468284670259896e+00
1.9403523010239591e+14 1.1660503718045475e-02 5.1653986439033908e+00
1.9404023165491822e+14 1.1665468773324233e-02 5.1839638071670970e+00
1.9404523320744050e+14 1.1670332639292588e-02 5.2025240663702546e+00
1.9405023475996281e+14 1.1675094310201665e-02 5.2210795319097034e+00
1.9405523631248509e+14 1.1679752800112514e-02 5.2396303150032706e+00
1.9406023786500738e+14 1.1684307143045875e-02 5.2581765276685726e+00
1.9406523941752969e+14 1.1688756393142262e-02 5.2767182827013697e+00
1.9407024097005197e+14 1.1693099624812469e-02 5.2952556936538846e+00
1.9407524252257428e+14 1.1697335932876566e-02 5.3137888748149456e+00
1.9408024407509656e+14 1.1701464432716488e-02 5.3323179411875188e+00
1.9408524562761884e+14 1.1705484260402941e-02 5.3508430084694405e+00
1.9409024718014116e+14 1.1709394572832378e-02 5.3693641930320668e+00
1.9409524873266344e+14 1.1713194547854066e-02 5.3878816119003758e+00
1.9410025028518575e+14 1.1716883384392434e-02 5.4063953827329474e+00
1.9410525183770803e+14 1.1720460302567426e-02 5.4249056238011608e+00
1.9411025339023031e+14 1.1723924543805438e-02 5.4434124539708932e+00
1.9411525494275262e+14 1.1727275370953623e-02 5.4619159926818197e+00
1.9412025649527491e+14 1.1730512068382229e-02 5.4804163599282072e+00
1.9412525804779722e+14 1.1733633942088879e-02 5.4989136762403810e+00
1.9413025960031950e+14 1.1736640319788280e-02 5.5174080626649671e+00
1.9413526115284178e+14 1.1739530551017204e-02 5.5358996407461429e+00
1.9414026270536409e+14 1.1742304007208489e-02 5.5543885325075237e+00
1.9414526425788638e+14 1.1744960081786637e-02 5.5728748604326137e+00
1.9415026581040869e+14 1.1747498190239774e-02 5.5913587474480932e+00
1.9415526736293097e+14 1.1749917770196934e-02 5.6098403169034778e+00
1.9416026891545325e+14 1.1752218281503283e-02 5.6283196925550882e+00
1.9416527046797556e+14 1.1754399206281067e-02 5.6467969985471340e+00
1.9417027202049784e+14 1.1756460048996196e-02 5.6652723593937795e+00
1.9417527357302016e+14 1.1758400336517026e-02 5.6837458999625898e+00
1.9418027512554244e+14 1.1760219618167226e-02 5.7022177454559984e+00
1.9418527667806475e+14 1.1761917465775044e-02 5.7206880213949542e+00
1.9419027823058703e+14 1.1763493473723583e-02 5.7391568536010640e+00
1.9419527978310931e+14 1.1764947258991226e-02 5.7576243681799308e+00
1.9420028133563162e+14 1.1766278461188159e-02 5.7760906915046375e+00
1.9420528288815391e+14 1.1767486742592835e-02 5.7945559501979513e+00
1.9421028444067622e+14 1.1768571788181123e-02 5.8130202711169350e+00
1.9421528599319850e+14 1.1769533305655028e-02 5.8314837813351090e+00
1.9422028754572078e+14 1.1770371025457874e-02 5.8499466081276257e+00
1.9422528909824309e+14 1.1771084700804424e-02 5.8684088789538089e+00
1.9423029065076538e+14 1.1771674107682329e-02 5.8868707214409035e+00
1.9423529220328769e+14 1.1772139044872315e-02 5.9053322633692238e+00
1.9424029375580997e+14 1.1772479333950210e-02 5.9237936326546006e+00
1.9424529530833225e+14 1.1772694819290875e-02 5.9422549573339865e+00
1.9425029686085456e+14 1.1772785368068644e-02 5.9607163655483673e+00
1.9425529841337684e+14 1.1772750870249196e-02 5.9791779855278673e+00
1.9426029996589916e+14 1.1772591238583074e-02 5.9976399455763687e+00
1.9426530151842144e+14 1.1772306408592158e-02 6.0161023740547268e+00
1.9427030307094372e+14 1.1771896338557259e-02 6.0345653993664738e+00
1.9427530462346603e+14 1.1771361009489978e-02 6.0530291499422653e+00
1.9428030617598831e+14 1.1770700425118592e-02 6.0714937542236118e+00
1.9428530772851062e+14 1.1769914611852218e-02 6.0899593406490613e+00
1.9429030928103291e+14 1.1769003618756511e-02 6.1084260376374662e+00
1.9429531083355519e+14 1.1767967517513389e-02 6.1268939735740497e+00
1.9430031238607750e+14 1.1766806402386212e-02 6.1453632767946891e+00
1.9430531393859978e+14 1.1765520390176851e-02 6.1638340755700716e+00
1.9431031549112209e+14 1.1764109620177786e-02 6.1823064980929576e+00
1.9431531704364438e+14 1.1762574254125267e-02 6.2007806724603887e+00
1.9432031859616669e+14 1.1760914476146965e-02 6.2192567266605812e+00
1.9432532014868897e+14 1.1759130492701143e-02 6.2377347885569492e+00
1.9433032170121125e+14 1.1757222532521212e-02 6.2562149858739637e+00
1.9433532325373356e+14 1.1755190846547777e-02 6.2746974461816967e+00
1.9434032480625584e+14 1.1753035707867416e-02 6.2931822968806470e+00
1.9434532635877816e+14 1.1750757411635337e-02 6.3116696651879431e+00
1.9435032791130044e+14 1.1748356275005756e-02 6.3301596781208458e+00
1.9435532946382272e+14 1.1745832637051758e-02 6.3486524624832699e+00
1.9436033101634503e+14 1.1743186858684368e-02 6.3671481448505380e+00
1.9436533256886731e+14 1.1740419322568980e-02 6.3856468515535472e+00
1.9437033412138962e+14 1.1737530433036313e-02 6.4041487086648470e+00
1.9437533567391191e+14 1.1734520615990451e-02 6.4226538419834736e+00
1.9438033722643419e+14 1.1731390318815441e-02 6.4411623770197046e+00
1.9438533877895650e+14 1.1728140010276130e-02 6.4596744389805210e+00
1.9439034033147878e+14 1.1724770180412784e-02 6.4781901527539301e+00
1.9439534188400109e+14 1.1721281340444100e-02 6.4967096428948361e+00
1.9440034343652338e+14 1.1717674022648852e-02 6.5152330336087685e+00
1.9440534498904566e+14 1.1713948780262775e-02 6.5337604487380059e+00
1.9441034654156797e+14 1.1710106187357733e-02 6.5522920117458501e+00
1.9441534809409025e+14 1.1706146838724485e-02 6.5708278457007827e+00
1.9442034964661256e+14 1.1702071349751266e-02 6.5893680732630440e+00
1.9442535119913484e+14 1.1697880356297506e-02 6.6079128166667109e+00
1.9443035275165712e+14 1.1693574514568296e-02 6.6264621977071325e+00
1.9443535430417944e+14 1.1689154500978944e-02 6.6450163377236793e+00
1.9444035585670172e+14 1.1684621012020321e-02 6.6635753575844632e+00
1.9444535740922403e+14 1.1679974764123881e-02 6.6821393776718248e+00
1.9445035896174631e+14 1.1675216493518235e-02 6.7007085178654844e+00
1.9445536051426862e+14 1.1670346956079811e-02 6.7192828975279157e+00
1.9446036206679091e+14 1.1665366927194351e-02 6.7378626354880415e+00
1.9446536361931319e+14 1.1660277201596307e-02 6.7564478500255962e+00
1.9447036517183550e+14 1.1655078593221187e-02 6.7750386588556539e+00
1.9447536672435778e+14 1.1649771935043797e-02 6.7936351791117016e+00
1.9448036827688009e+14 1.1644358078920541e-02 6.8122375273309217e+00
1.9448536982940238e+14 1.1638837895422525e-02 6.8308458194369264e+00
1.9449037138192466e+14 1.1633212273671525e-02 6.8494601707243241e+00
1.9449537293444697e+14 1.1627482121167283e-02 6.8680806958425649e+00
1.9450037448696925e+14 1.1621648363615421e-02 6.8867075087787981e+00
1.9450537603949156e+14 1.1615711944752352e-02 6.9053407228424222e+00
1.9451037759201384e+14 1.1609673826162863e-02 6.9239804506479627e+00
1.9451537914453612e+14 1.1603534987102362e-02 6.9426268040986123e+00
1.9452038069705844e+14 1.1597296424303190e-02 6.9612798943701835e+00
1.9452538224958072e+14 1.1590959151796002e-02 6.9799398318932671e+00
1.9453038380210303e+14 1.1584524200710312e-02 6.9986067263374530e+00
1.9453538535462531e+14 1.1577992619084043e-02 7.0172806865934962e+00
1.9454038690714759e+14 1.1571365471664229e-02 7.0359618207570449e+00
1.9454538845966991e+14 1.1564643839709590e-02 7.0546502361117618e+00
1.9455039001219219e+14 1.1557828820779045e-02 7.0733460391107368e+00
1.9455539156471450e+14 1.1550921528534071e-02 7.0920493353609038e+00
1.9456039311723678e+14 1.1543923092524404e-02 7.1107602296047574e+00
1.9456539466975906e+14 1.1536834657977385e-02 7.1294788257030524e+00
1.9457039622228138e+14 1.1529657385582062e-02 7.1482052266181340e+00
1.9457539777480366e+14 1.1522392451270054e-02 7.1669395343944782e+00
1.9458039932732597e+14 1.1515041045998521e-02 7.1856818501435296e+00
1.9458540087984825e+14 1.1507604375519670e-02 7.2044322740236586e+00
1.9459040243237053e+14 1.1500083660160277e-02 7.2231909052238414e+00
1.9459540398489284e+14 1.1492480134588640e-02 7.2419578419453217e+00
1.9460040553741512e+14 1.1484795047586703e-02 7.2607331813835039e+00
1.9460540708993744e+14 1.1477029661805955e-02 7.2795170197101315e+00
1.9461040864245972e+14 1.1469185253541233e-02 7.2983094520551157e+00
1.9461541019498203e+14 1.1461263112481506e-02 7.3171105724886818e+00
1.9462041174750431e+14 1.1453264541470467e-02 7.3359204740024957e+00
1.9462541330002659e+14 1.1445190856260029e-02 7.3547392484923080e+00
1.9463041485254891e+14 1.1437043385260802e-02 7.3735669867390259e+00
1.9463541640507119e+14 1.1428823469295576e-02 7.3924037783905190e+00
1.9464041795759350e+14 1.1420532461338163e-02 7.4112497119432508e+00
1.9464541951011578e+14 1.1412171726261843e-02 7.4301048747236056e+00
1.9465042106263806e+14 1.1403742640580691e-02 7.4489693528698933e+00
1.9465542261516038e+14 1.1395246592187037e-02 7.4678432313137924e+00
1.9466042416768266e+14 1.1386684980085583e-02 7.4867265937610572e+00
1.9466542572020497e+14 1.1378059214132843e-02 7.5056195226740430e+00
1.9467042727272725e+14 1.1369370714762426e-02 7.5245220992523993e+00
("in1","mode 1",1,"out1",1,"transmission")
(500, 3)
1.9217465256410256e+14 0.0000000000000000e+00 0.0000000000000000e+00
1.9217965411662484e+14 0.0000000000000000e+00 0.0000000000000000e+00
1.9218465566914716e+14 0.0000000000000000e+00 0.0000000000000000e+00
1.9218965722166944e+14 0.0000000000000000e+00 0.0000000000000000e+00
1.9219465877419175e+14 0.0000000000000000e+00 0.0000000000000000e+00
1.9219966032671403e+14 0.0000000000000000e+00 0.0000000000000000e+00
1.9220466187923631e+14 0.0000000000000000e+00 0.0000000000000000e+00
1.9220966343175862e+14 0.0000000000000000e+00 0.0000000000000000e+00
1.9221466498428091e+14 0.0000000000000000e+00 0.0000000000000000e+00
1.9221966653680322e+14 0.0000000000000000e+00 0.0000000000000000e+00
1.9222466808932550e+14 0.0000000000000000e+00 0.0000000000000000e+00
1.9222966964184778e+14 0.0000000000000000e+00 0.0000000000000000e+00
1.9223467119437009e+14 0.0000000000000000e+00 0.0000000000000000e+00
1.9223967274689238e+14 0.0000000000000000e+00 0.0000000000000000e+00
1.9224467429941469e+14 0.0000000000000000e+00 0.0000000000000000e+00
1.9224967585193697e+14 0.0000000000000000e+00 0.0000000000000000e+00
1.9225467740445928e+14 0.0000000000000000e+00 0.0000000000000000e+00
1.9225967895698156e+14 0.0000000000000000e+00 0.0000000000000000e+00
1.9226468050950384e+14 0.0000000000000000e+00 0.0000000000000000e+00
1.9226968206202616e+14 0.0000000000000000e+00 0.0000000000000000e+00
1.9227468361454844e+14 0.0000000000000000e+00 0.0000000000000000e+00
1.9227968516707075e+14 0.0000000000000000e+00 0.0000000000000000e+00
1.9228468671959303e+14 0.0000000000000000e+00 0.0000000000000000e+00
1.9228968827211531e+14 0.0000000000000000e+00 0.0000000000000000e+00
1.9229468982463762e+14 0.0000000000000000e+00 0.0000000000000000e+00
1.9229969137715991e+14 0.0000000000000000e+00 0.0000000000000000e+00
1.9230469292968222e+14 0.0000000000000000e+00 0.0000000000000000e+00
1.9230969448220450e+14 0.0000000000000000e+00 0.0000000000000000e+00
1.9231469603472678e+14 0.0000000000000000e+00 0.0000000000000000e+00
1.9231969758724909e+14 0.0000000000000000e+00 0.0000000000000000e+00
1.9232469913977138e+14 0.0000000000000000e+00 0.0000000000000000e+00
1.9232970069229369e+14 0.0000000000000000e+00 0.0000000000000000e+00
1.9233470224481597e+14 0.0000000000000000e+00 0.0000000000000000e+00
1.9233970379733825e+14 0.0000000000000000e+00 0.0000000000000000e+00
1.9234470534986056e+14 0.0000000000000000e+00 0.0000000000000000e+00
1.9234970690238284e+14 0.0000000000000000e+00 0.0000000000000000e+00
1.9235470845490516e+14 0.0000000000000000e+00 0.0000000000000000e+00
1.9235971000742744e+14 0.0000000000000000e+00 0.0000000000000000e+00
1.9236471155994972e+14 0.0000000000000000e+00 0.0000000000000000e+00
1.9236971311247203e+14 0.0000000000000000e+00 0.0000000000000000e+00
1.9237471466499431e+14 0.0000000000000000e+00 0.0000000000000000e+00
1.9237971621751662e+14 0.0000000000000000e+00 0.0000000000000000e+00
1.9238471777003891e+14 0.0000000000000000e+00 0.0000000000000000e+00
1.9238971932256119e+14 0.0000000000000000e+00 0.0000000000000000e+00
1.9239472087508350e+14 0.0000000000000000e+00 0.0000000000000000e+00
1.9239972242760578e+14 0.0000000000000000e+00 0.0000000000000000e+00
1.9240472398012809e+14 0.0000000000000000e+00 0.0000000000000000e+00
1.9240972553265038e+14 0.0000000000000000e+00 0.0000000000000000e+00
1.9241472708517269e+14 0.0000000000000000e+00 0.0000000000000000e+00
1.9241972863769497e+14 0.0000000000000000e+00 0.0000000000000000e+00
1.9242473019021725e+14 0.0000000000000000e+00 0.0000000000000000e+00
1.9242973174273956e+14 0.0000000000000000e+00 0.0000000000000000e+00
1.9243473329526184e+14 0.0000000000000000e+00 0.0000000000000000e+00
1.9243973484778416e+14 0.0000000000000000e+00 0.0000000000000000e+00
1.9244473640030644e+14 0.0000000000000000e+00 0.0000000000000000e+00
1.9244973795282872e+14 0.0000000000000000e+00 0.0000000000000000e+00
1.9245473950535103e+14 0.0000000000000000e+00 0.0000000000000000e+00
1.9245974105787331e+14 0.0000000000000000e+00 0.0000000000000000e+00
1.9246474261039562e+14 0.0000000000000000e+00 0.0000000000000000e+00
1.9246974416291791e+14 0.0000000000000000e+00 0.0000000000000000e+00
1.9247474571544019e+14 0.0000000000000000e+00 0.0000000000000000e+00
1.9247974726796250e+14 0.0000000000000000e+00 0.0000000000000000e+00
1.9248474882048478e+14 0.0000000000000000e+00 0.0000000000000000e+00
1.9248975037300709e+14 0.0000000000000000e+00 0.0000000000000000e+00
1.9249475192552938e+14 0.0000000000000000e+00 0.0000000000000000e+00
1.9249975347805166e+14 0.0000000000000000e+00 0.0000000000000000e+00
1.9250475503057397e+14 0.0000000000000000e+00 0.0000000000000000e+00
1.9250975658309625e+14 0.0000000000000000e+00 0.0000000000000000e+00
1.9251475813561856e+14 0.0000000000000000e+00 0.0000000000000000e+00
1.9251975968814084e+14 0.0000000000000000e+00 0.0000000000000000e+00
1.9252476124066312e+14 0.0000000000000000e+00 0.0000000000000000e+00
1.9252976279318544e+14 0.0000000000000000e+00 0.0000000000000000e+00
1.9253476434570772e+14 0.0000000000000000e+00 0.0000000000000000e+00
1.9253976589823003e+14 0.0000000000000000e+00 0.0000000000000000e+00
1.9254476745075231e+14 0.0000000000000000e+00 0.0000000000000000e+00
1.9254976900327462e+14 0.0000000000000000e+00 0.0000000000000000e+00
1.9255477055579691e+14 0.0000000000000000e+00 0.0000000000000000e+00
1.9255977210831919e+14 0.0000000000000000e+00 0.0000000000000000e+00
1.9256477366084150e+14 0.0000000000000000e+00 0.0000000000000000e+00
1.9256977521336378e+14 0.0000000000000000e+00 0.0000000000000000e+00
1.9257477676588609e+14 0.0000000000000000e+00 0.0000000000000000e+00
1.9257977831840838e+14 0.0000000000000000e+00 0.0000000000000000e+00
1.9258477987093066e+14 0.0000000000000000e+00 0.0000000000000000e+00
1.9258978142345297e+14 0.0000000000000000e+00 0.0000000000000000e+00
1.9259478297597525e+14 0.0000000000000000e+00 0.0000000000000000e+00
1.9259978452849756e+14 0.0000000000000000e+00 0.0000000000000000e+00
1.9260478608101984e+14 0.0000000000000000e+00 0.0000000000000000e+00
1.9260978763354212e+14 0.0000000000000000e+00 0.0000000000000000e+00
1.9261478918606444e+14 0.0000000000000000e+00 0.0000000000000000e+00
1.9261979073858672e+14 0.0000000000000000e+00 0.0000000000000000e+00
1.9262479229110903e+14 0.0000000000000000e+00 0.0000000000000000e+00
1.9262979384363131e+14 0.0000000000000000e+00 0.0000000000000000e+00
1.9263479539615359e+14 0.0000000000000000e+00 0.0000000000000000e+00
1.9263979694867591e+14 0.0000000000000000e+00 0.0000000000000000e+00
1.9264479850119819e+14 0.0000000000000000e+00 0.0000000000000000e+00
1.9264980005372050e+14 0.0000000000000000e+00 0.0000000000000000e+00
1.9265480160624278e+14 0.0000000000000000e+00 0.0000000000000000e+00
1.9265980315876506e+14 0.0000000000000000e+00 0.0000000000000000e+00
1.9266480471128738e+14 0.0000000000000000e+00 0.0000000000000000e+00
1.9266980626380966e+14 0.0000000000000000e+00 0.0000000000000000e+00
1.9267480781633197e+14 0.0000000000000000e+00 0.0000000000000000e+00
1.9267980936885425e+14 0.0000000000000000e+00 0.0000000000000000e+00
1.9268481092137653e+14 0.0000000000000000e+00 0.0000000000000000e+00
1.9268981247389884e+14 0.0000000000000000e+00 0.0000000000000000e+00
1.9269481402642112e+14 0.0000000000000000e+00 0.0000000000000000e+00
1.9269981557894344e+14 0.0000000000000000e+00 0.0000000000000000e+00
1.9270481713146572e+14 0.0000000000000000e+00 0.0000000000000000e+00
1.9270981868398803e+14 0.0000000000000000e+00 0.0000000000000000e+00
1.9271482023651031e+14 0.0000000000000000e+00 0.0000000000000000e+00
1.9271982178903259e+14 0.0000000000000000e+00 0.0000000000000000e+00
1.9272482334155491e+14 0.0000000000000000e+00 0.0000000000000000e+00
1.9272982489407719e+14 0.0000000000000000e+00 0.0000000000000000e+00
1.9273482644659950e+14 0.0000000000000000e+00 0.0000000000000000e+00
1.9273982799912178e+14 0.0000000000000000e+00 0.0000000000000000e+00
1.9274482955164406e+14 0.0000000000000000e+00 0.0000000000000000e+00
1.9274983110416638e+14 0.0000000000000000e+00 0.0000000000000000e+00
1.9275483265668866e+14 0.0000000000000000e+00 0.0000000000000000e+00
1.9275983420921097e+14 0.0000000000000000e+00 0.0000000000000000e+00
1.9276483576173325e+14 0.0000000000000000e+00 0.0000000000000000e+00
1.9276983731425553e+14 0.0000000000000000e+00 0.0000000000000000e+00
1.9277483886677784e+14 0.0000000000000000e+00 0.0000000000000000e+00
1.9277984041930012e+14 0.0000000000000000e+00 0.0000000000000000e+00
1.9278484197182244e+14 0.0000000000000000e+00 0.0000000000000000e+00
1.9278984352434472e+14 0.0000000000000000e+00 0.0000000000000000e+00
1.9279484507686700e+14 0.0000000000000000e+00 0.0000000000000000e+00
1.9279984662938931e+14 0.0000000000000000e+00 0.0000000000000000e+00
1.9280484818191159e+14 0.0000000000000000e+00 0.0000000000000000e+00
1.9280984973443391e+14 0.0000000000000000e+00 0.0000000000000000e+00
1.9281485128695619e+14 0.0000000000000000e+00 0.0000000000000000e+00
1.9281985283947847e+14 0.0000000000000000e+00 0.0000000000000000e+00
1.9282485439200078e+14 0.0000000000000000e+00 0.0000000000000000e+00
1.9282985594452306e+14 0.0000000000000000e+00 0.0000000000000000e+00
1.9283485749704538e+14 0.0000000000000000e+00 0.0000000000000000e+00
1.9283985904956766e+14 0.0000000000000000e+00 0.0000000000000000e+00
1.9284486060208997e+14 0.0000000000000000e+00 0.0000000000000000e+00
1.9284986215461225e+14 0.0000000000000000e+00 0.0000000000000000e+00
1.9285486370713453e+14 0.0000000000000000e+00 0.0000000000000000e+00
1.9285986525965684e+14 0.0000000000000000e+00 0.0000000000000000e+00
1.9286486681217912e+14 0.0000000000000000e+00 0.0000000000000000e+00
1.9286986836470144e+14 0.0000000000000000e+00 0.0000000000000000e+00
1.9287486991722372e+14 0.0000000000000000e+00 0.0000000000000000e+00
1.9287987146974600e+14 0.0000000000000000e+00 0.0000000000000000e+00
1.9288487302226831e+14 0.0000000000000000e+00 0.0000000000000000e+00
1.9288987457479059e+14 0.0000000000000000e+00 0.0000000000000000e+00
1.9289487612731291e+14 0.0000000000000000e+00 0.0000000000000000e+00
1.9289987767983519e+14 0.0000000000000000e+00 0.0000000000000000e+00
1.9290487923235747e+14 0.0000000000000000e+00 0.0000000000000000e+00
1.9290988078487978e+14 0.0000000000000000e+00 0.0000000000000000e+00
1.9291488233740206e+14 0.0000000000000000e+00 0.0000000000000000e+00
1.9291988388992438e+14 0.0000000000000000e+00 0.0000000000000000e+00
1.9292488544244666e+14 0.0000000000000000e+00 0.0000000000000000e+00
1.9292988699496894e+14 0.0000000000000000e+00 0.0000000000000000e+00
1.9293488854749125e+14 0.0000000000000000e+00 0.0000000000000000e+00
1.9293989010001353e+14 0.0000000000000000e+00 0.0000000000000000e+00
1.9294489165253584e+14 0.0000000000000000e+00 0.0000000000000000e+00
1.9294989320505812e+14 0.0000000000000000e+00 0.0000000000000000e+00
1.9295489475758041e+14 0.0000000000000000e+00 0.0000000000000000e+00
1.9295989631010272e+14 0.0000000000000000e+00 0.0000000000000000e+00
1.9296489786262500e+14 0.0000000000000000e+00 0.0000000000000000e+00
1.9296989941514731e+14 0.0000000000000000e+00 0.0000000000000000e+00
1.9297490096766959e+14 0.0000000000000000e+00 0.0000000000000000e+00
1.9297990252019188e+14 0.0000000000000000e+00 0.0000000000000000e+00
1.9298490407271419e+14 0.0000000000000000e+00 0.0000000000000000e+00
1.9298990562523647e+14 0.0000000000000000e+00 0.0000000000000000e+00
1.9299490717775878e+14 0.0000000000000000e+00 0.0000000000000000e+00
1.9299990873028106e+14 0.0000000000000000e+00 0.0000000000000000e+00
1.9300491028280338e+14 0.0000000000000000e+00 0.0000000000000000e+00
1.9300991183532566e+14 0.0000000000000000e+00 0.0000000000000000e+00
1.9301491338784794e+14 0.0000000000000000e+00 0.0000000000000000e+00
1.9301991494037025e+14 0.0000000000000000e+00 0.0000000000000000e+00
1.9302491649289253e+14 0.0000000000000000e+00 0.0000000000000000e+00
1.9302991804541484e+14 0.0000000000000000e+00 0.0000000000000000e+00
1.9303491959793712e+14 0.0000000000000000e+00 0.0000000000000000e+00
1.9303992115045941e+14 0.0000000000000000e+00 0.0000000000000000e+00
1.9304492270298172e+14 0.0000000000000000e+00 0.0000000000000000e+00
1.9304992425550400e+14 0.0000000000000000e+00 0.0000000000000000e+00
1.9305492580802631e+14 0.0000000000000000e+00 0.0000000000000000e+00
1.9305992736054859e+14 0.0000000000000000e+00 0.0000000000000000e+00
1.9306492891307088e+14 0.0000000000000000e+00 0.0000000000000000e+00
1.9306993046559319e+14 0.0000000000000000e+00 0.0000000000000000e+00
1.9307493201811547e+14 0.0000000000000000e+00 0.0000000000000000e+00
1.9307993357063778e+14 0.0000000000000000e+00 0.0000000000000000e+00
1.9308493512316006e+14 0.0000000000000000e+00 0.0000000000000000e+00
1.9308993667568234e+14 0.0000000000000000e+00 0.0000000000000000e+00
1.9309493822820466e+14 0.0000000000000000e+00 0.0000000000000000e+00
1.9309993978072694e+14 0.0000000000000000e+00 0.0000000000000000e+00
1.9310494133324925e+14 0.0000000000000000e+00 0.0000000000000000e+00
1.9310994288577153e+14 0.0000000000000000e+00 0.0000000000000000e+00
1.9311494443829381e+14 0.0000000000000000e+00 0.0000000000000000e+00
1.9311994599081612e+14 0.0000000000000000e+00 0.0000000000000000e+00
1.9312494754333841e+14 0.0000000000000000e+00 0.0000000000000000e+00
1.9312994909586072e+14 0.0000000000000000e+00 0.0000000000000000e+00
1.9313495064838300e+14 0.0000000000000000e+00 0.0000000000000000e+00
1.9313995220090531e+14 0.0000000000000000e+00 0.0000000000000000e+00
1.9314495375342759e+14 0.0000000000000000e+00 0.0000000000000000e+00
1.9314995530594988e+14 0.0000000000000000e+00 0.0000000000000000e+00
1.9315495685847219e+14 0.0000000000000000e+00 0.0000000000000000e+00
1.9315995841099447e+14 0.0000000000000000e+00 0.0000000000000000e+00
1.9316495996351678e+14 0.0000000000000000e+00 0.0000000000000000e+00
1.9316996151603906e+14 0.0000000000000000e+00 0.0000000000000000e+00
1.9317496306856134e+14 0.0000000000000000e+00 0.0000000000000000e+00
1.9317996462108366e+14 0.0000000000000000e+00 0.0000000000000000e+00
1.9318496617360594e+14 0.0000000000000000e+00 0.0000000000000000e+00
1.9318996772612825e+14 0.0000000000000000e+00 0.0000000000000000e+00
1.9319496927865053e+14 0.0000000000000000e+00 0.0000000000000000e+00
1.9319997083117281e+14 0.0000000000000000e+00 0.0000000000000000e+00
1.9320497238369512e+14 0.0000000000000000e+00 0.0000000000000000e+00
1.9320997393621741e+14 0.0000000000000000e+00 0.0000000000000000e+00
1.9321497548873972e+14 0.0000000000000000e+00 0.0000000000000000e+00
1.9321997704126200e+14 0.0000000000000000e+00 0.0000000000000000e+00
1.9322497859378428e+14 0.0000000000000000e+00 0.0000000000000000e+00
1.9322998014630659e+14 0.0000000000000000e+00 0.0000000000000000e+00
1.9323498169882888e+14 0.0000000000000000e+00 0.0000000000000000e+00
1.9323998325135119e+14 0.0000000000000000e+00 0.0000000000000000e+00
1.9324498480387347e+14 0.0000000000000000e+00 0.0000000000000000e+00
1.9324998635639575e+14 0.0000000000000000e+00 0.0000000000000000e+00
1.9325498790891806e+14 0.0000000000000000e+00 0.0000000000000000e+00
1.9325998946144034e+14 0.0000000000000000e+00 0.0000000000000000e+00
1.9326499101396266e+14 0.0000000000000000e+00 0.0000000000000000e+00
1.9326999256648494e+14 0.0000000000000000e+00 0.0000000000000000e+00
1.9327499411900722e+14 0.0000000000000000e+00 0.0000000000000000e+00
1.9327999567152953e+14 0.0000000000000000e+00 0.0000000000000000e+00
1.9328499722405181e+14 0.0000000000000000e+00 0.0000000000000000e+00
1.9328999877657412e+14 0.0000000000000000e+00 0.0000000000000000e+00
1.9329500032909641e+14 0.0000000000000000e+00 0.0000000000000000e+00
1.9330000188161872e+14 0.0000000000000000e+00 0.0000000000000000e+00
1.9330500343414100e+14 0.0000000000000000e+00 0.0000000000000000e+00
1.9331000498666328e+14 0.0000000000000000e+00 0.0000000000000000e+00
1.9331500653918559e+14 0.0000000000000000e+00 0.0000000000000000e+00
1.9332000809170788e+14 0.0000000000000000e+00 0.0000000000000000e+00
1.9332500964423019e+14 0.0000000000000000e+00 0.0000000000000000e+00
1.9333001119675247e+14 0.0000000000000000e+00 0.0000000000000000e+00
1.9333501274927475e+14 0.0000000000000000e+00 0.0000000000000000e+00
1.9334001430179706e+14 0.0000000000000000e+00 0.0000000000000000e+00
1.9334501585431934e+14 0.0000000000000000e+00 0.0000000000000000e+00
1.9335001740684166e+14 0.0000000000000000e+00 0.0000000000000000e+00
1.9335501895936394e+14 0.0000000000000000e+00 0.0000000000000000e+00
1.9336002051188622e+14 0.0000000000000000e+00 0.0000000000000000e+00
1.9336502206440853e+14 0.0000000000000000e+00 0.0000000000000000e+00
1.9337002361693081e+14 0.0000000000000000e+00 0.0000000000000000e+00
1.9337502516945312e+14 0.0000000000000000e+00 0.0000000000000000e+00
1.9338002672197541e+14 0.0000000000000000e+00 0.0000000000000000e+00
1.9338502827449769e+14 0.0000000000000000e+00 0.0000000000000000e+00
1.9339002982702000e+14 0.0000000000000000e+00 0.0000000000000000e+00
1.9339503137954228e+14 0.0000000000000000e+00 0.0000000000000000e+00
1.9340003293206459e+14 0.0000000000000000e+00 0.0000000000000000e+00
1.9340503448458688e+14 0.0000000000000000e+00 0.0000000000000000e+00
1.9341003603710916e+14 0.0000000000000000e+00 0.0000000000000000e+00
1.9341503758963147e+14 0.0000000000000000e+00 0.0000000000000000e+00
1.9342003914215375e+14 0.0000000000000000e+00 0.0000000000000000e+00
1.9342504069467606e+14 0.0000000000000000e+00 0.0000000000000000e+00
1.9343004224719834e+14 0.0000000000000000e+00 0.0000000000000000e+00
1.9343504379972066e+14 0.0000000000000000e+00 0.0000000000000000e+00
1.9344004535224294e+14 0.0000000000000000e+00 0.0000000000000000e+00
1.9344504690476522e+14 0.0000000000000000e+00 0.0000000000000000e+00
1.9345004845728753e+14 0.0000000000000000e+00 0.0000000000000000e+00
1.9345505000980981e+14 0.0000000000000000e+00 0.0000000000000000e+00
1.9346005156233212e+14 0.0000000000000000e+00 0.0000000000000000e+00
1.9346505311485441e+14 0.0000000000000000e+00 0.0000000000000000e+00
1.9347005466737669e+14 0.0000000000000000e+00 0.0000000000000000e+00
1.9347505621989900e+14 0.0000000000000000e+00 0.0000000000000000e+00
1.9348005777242128e+14 0.0000000000000000e+00 0.0000000000000000e+00
1.9348505932494359e+14 0.0000000000000000e+00 0.0000000000000000e+00
1.9349006087746588e+14 0.0000000000000000e+00 0.0000000000000000e+00
1.9349506242998816e+14 0.0000000000000000e+00 0.0000000000000000e+00
1.9350006398251047e+14 0.0000000000000000e+00 0.0000000000000000e+00
1.9350506553503275e+14 0.0000000000000000e+00 0.0000000000000000e+00
1.9351006708755506e+14 0.0000000000000000e+00 0.0000000000000000e+00
1.9351506864007734e+14 0.0000000000000000e+00 0.0000000000000000e+00
1.9352007019259962e+14 0.0000000000000000e+00 0.0000000000000000e+00
1.9352507174512194e+14 0.0000000000000000e+00 0.0000000000000000e+00
1.9353007329764422e+14 0.0000000000000000e+00 0.0000000000000000e+00
1.9353507485016653e+14 0.0000000000000000e+00 0.0000000000000000e+00
1.9354007640268881e+14 0.0000000000000000e+00 0.0000000000000000e+00
1.9354507795521109e+14 0.0000000000000000e+00 0.0000000000000000e+00
1.9355007950773341e+14 0.0000000000000000e+00 0.0000000000000000e+00
1.9355508106025569e+14 0.0000000000000000e+00 0.0000000000000000e+00
1.9356008261277800e+14 0.0000000000000000e+00 0.0000000000000000e+00
1.9356508416530028e+14 0.0000000000000000e+00 0.0000000000000000e+00
1.9357008571782256e+14 0.0000000000000000e+00 0.0000000000000000e+00
1.9357508727034488e+14 0.0000000000000000e+00 0.0000000000000000e+00
1.9358008882286716e+14 0.0000000000000000e+00 0.0000000000000000e+00
1.9358509037538947e+14 0.0000000000000000e+00 0.0000000000000000e+00
1.9359009192791175e+14 0.0000000000000000e+00 0.0000000000000000e+00
1.9359509348043406e+14 0.0000000000000000e+00 0.0000000000000000e+00
1.9360009503295634e+14 0.0000000000000000e+00 0.0000000000000000e+00
1.9360509658547862e+14 0.0000000000000000e+00 0.0000000000000000e+00
1.9361009813800094e+14 0.0000000000000000e+00 0.0000000000000000e+00
1.9361509969052322e+14 0.0000000000000000e+00 0.0000000000000000e+00
1.9362010124304553e+14 0.0000000000000000e+00 0.0000000000000000e+00
1.9362510279556781e+14 0.0000000000000000e+00 0.0000000000000000e+00
1.9363010434809009e+14 0.0000000000000000e+00 0.0000000000000000e+00
1.9363510590061241e+14 0.0000000000000000e+00 0.0000000000000000e+00
1.9364010745313469e+14 0.0000000000000000e+00 0.0000000000000000e+00
1.9364510900565700e+14 0.0000000000000000e+00 0.0000000000000000e+00
1.9365011055817928e+14 0.0000000000000000e+00 0.0000000000000000e+00
1.9365511211070156e+14 0.0000000000000000e+00 0.0000000000000000e+00
1.9366011366322388e+14 0.0000000000000000e+00 0.0000000000000000e+00
1.9366511521574616e+14 0.0000000000000000e+00 0.0000000000000000e+00
1.9367011676826847e+14 0.0000000000000000e+00 0.0000000000000000e+00
1.9367511832079075e+14 0.0000000000000000e+00 0.0000000000000000e+00
1.9368011987331303e+14 0.0000000000000000e+00 0.0000000000000000e+00
1.9368512142583534e+14 0.0000000000000000e+00 0.0000000000000000e+00
1.9369012297835762e+14 0.0000000000000000e+00 0.0000000000000000e+00
1.9369512453087994e+14 0.0000000000000000e+00 0.0000000000000000e+00
1.9370012608340222e+14 0.0000000000000000e+00 0.0000000000000000e+00
1.9370512763592450e+14 0.0000000000000000e+00 0.0000000000000000e+00
1.9371012918844681e+14 0.0000000000000000e+00 0.0000000000000000e+00
1.9371513074096909e+14 0.0000000000000000e+00 0.0000000000000000e+00
1.9372013229349141e+14 0.0000000000000000e+00 0.0000000000000000e+00
1.9372513384601369e+14 0.0000000000000000e+00 0.0000000000000000e+00
1.9373013539853600e+14 0.0000000000000000e+00 0.0000000000000000e+00
1.9373513695105828e+14 0.0000000000000000e+00 0.0000000000000000e+00
1.9374013850358056e+14 0.0000000000000000e+00 0.0000000000000000e+00
1.9374514005610288e+14 0.0000000000000000e+00 0.0000000000000000e+00
1.9375014160862516e+14 0.0000000000000000e+00 0.0000000000000000e+00
1.9375514316114747e+14 0.0000000000000000e+00 0.0000000000000000e+00
1.9376014471366975e+14 0.0000000000000000e+00 0.0000000000000000e+00
1.9376514626619203e+14 0.0000000000000000e+00 0.0000000000000000e+00
1.9377014781871434e+14 0.0000000000000000e+00 0.0000000000000000e+00
1.9377514937123662e+14 0.0000000000000000e+00 0.0000000000000000e+00
1.9378015092375894e+14 0.0000000000000000e+00 0.0000000000000000e+00
1.9378515247628122e+14 0.0000000000000000e+00 0.0000000000000000e+00
1.9379015402880350e+14 0.0000000000000000e+00 0.0000000000000000e+00
1.9379515558132581e+14 0.0000000000000000e+00 0.0000000000000000e+00
1.9380015713384809e+14 0.0000000000000000e+00 0.0000000000000000e+00
1.9380515868637041e+14 0.0000000000000000e+00 0.0000000000000000e+00
1.9381016023889269e+14 0.0000000000000000e+00 0.0000000000000000e+00
1.9381516179141497e+14 0.0000000000000000e+00 0.0000000000000000e+00
1.9382016334393728e+14 0.0000000000000000e+00 0.0000000000000000e+00
1.9382516489645956e+14 0.0000000000000000e+00 0.0000000000000000e+00
1.9383016644898188e+14 0.0000000000000000e+00 0.0000000000000000e+00
1.9383516800150416e+14 0.0000000000000000e+00 0.0000000000000000e+00
1.9384016955402644e+14 0.0000000000000000e+00 0.0000000000000000e+00
1.9384517110654875e+14 0.0000000000000000e+00 0.0000000000000000e+00
1.9385017265907103e+14 0.0000000000000000e+00 0.0000000000000000e+00
1.9385517421159334e+14 0.0000000000000000e+00 0.0000000000000000e+00
1.9386017576411562e+14 0.0000000000000000e+00 0.0000000000000000e+00
1.9386517731663794e+14 0.0000000000000000e+00 0.0000000000000000e+00
1.9387017886916022e+14 0.0000000000000000e+00 0.0000000000000000e+00
1.9387518042168250e+14 0.0000000000000000e+00 0.0000000000000000e+00
1.9388018197420481e+14 0.0000000000000000e+00 0.0000000000000000e+00
1.9388518352672709e+14 0.0000000000000000e+00 0.0000000000000000e+00
1.9389018507924941e+14 0.0000000000000000e+00 0.0000000000000000e+00
1.9389518663177169e+14 0.0000000000000000e+00 0.0000000000000000e+00
1.9390018818429397e+14 0.0000000000000000e+00 0.0000000000000000e+00
1.9390518973681628e+14 0.0000000000000000e+00 0.0000000000000000e+00
1.9391019128933856e+14 0.0000000000000000e+00 0.0000000000000000e+00
1.9391519284186088e+14 0.0000000000000000e+00 0.0000000000000000e+00
1.9392019439438316e+14 0.0000000000000000e+00 0.0000000000000000e+00
1.9392519594690544e+14 0.0000000000000000e+00 0.0000000000000000e+00
1.9393019749942775e+14 0.0000000000000000e+00 0.0000000000000000e+00
1.9393519905195003e+14 0.0000000000000000e+00 0.0000000000000000e+00
1.9394020060447234e+14 0.0000000000000000e+00 0.0000000000000000e+00
1.9394520215699462e+14 0.0000000000000000e+00 0.0000000000000000e+00
1.9395020370951691e+14 0.0000000000000000e+00 0.0000000000000000e+00
1.9395520526203922e+14 0.0000000000000000e+00 0.0000000000000000e+00
1.9396020681456150e+14 0.0000000000000000e+00 0.0000000000000000e+00
1.9396520836708381e+14 0.0000000000000000e+00 0.0000000000000000e+00
1.9397020991960609e+14 0.0000000000000000e+00 0.0000000000000000e+00
1.9397521147212838e+14 0.0000000000000000e+00 0.0000000000000000e+00
1.9398021302465069e+14 0.0000000000000000e+00 0.0000000000000000e+00
1.9398521457717297e+14 0.0000000000000000e+00 0.0000000000000000e+00
1.9399021612969528e+14 0.0000000000000000e+00 0.0000000000000000e+00
1.9399521768221756e+14 0.0000000000000000e+00 0.0000000000000000e+00
1.9400021923473984e+14 0.0000000000000000e+00 0.0000000000000000e+00
1.9400522078726216e+14 0.0000000000000000e+00 0.0000000000000000e+00
1.9401022233978444e+14 0.0000000000000000e+00 0.0000000000000000e+00
1.9401522389230675e+14 0.0000000000000000e+00 0.0000000000000000e+00
1.9402022544482903e+14 0.0000000000000000e+00 0.0000000000000000e+00
1.9402522699735134e+14 0.0000000000000000e+00 0.0000000000000000e+00
1.9403022854987362e+14 0.0000000000000000e+00 0.0000000000000000e+00
1.9403523010239591e+14 0.0000000000000000e+00 0.0000000000000000e+00
1.9404023165491822e+14 0.0000000000000000e+00 0.0000000000000000e+00
1.9404523320744050e+14 0.0000000000000000e+00 0.0000000000000000e+00
1.9405023475996281e+14 0.0000000000000000e+00 0.0000000000000000e+00
1.9405523631248509e+14 0.0000000000000000e+00 0.0000000000000000e+00
1.9406023786500738e+14 0.0000000000000000e+00 0.0000000000000000e+00
1.9406523941752969e+14 0.0000000000000000e+00 0.0000000000000000e+00
1.9407024097005197e+14 0.0000000000000000e+00 0.0000000000000000e+00
1.9407524252257428e+14 0.0000000000000000e+00 0.0000000000000000e+00
1.9408024407509656e+14 0.0000000000000000e+00 0.0000000000000000e+00
1.9408524562761884e+14 0.0000000000000000e+00 0.0000000000000000e+00
1.9409024718014116e+14 0.0000000000000000e+00 0.0000000000000000e+00
1.9409524873266344e+14 0.0000000000000000e+00 0.0000000000000000e+00
1.9410025028518575e+14 0.0000000000000000e+00 0.0000000000000000e+00
1.9410525183770803e+14 0.0000000000000000e+00 0.0000000000000000e+00
1.9411025339023031e+14 0.0000000000000000e+00 0.0000000000000000e+00
1.9411525494275262e+14 0.0000000000000000e+00 0.0000000000000000e+00
1.9412025649527491e+14 0.0000000000000000e+00 0.0000000000000000e+00
1.9412525804779722e+14 0.0000000000000000e+00 0.0000000000000000e+00
1.9413025960031950e+14 0.0000000000000000e+00 0.0000000000000000e+00
1.9413526115284178e+14 0.0000000000000000e+00 0.0000000000000000e+00
1.9414026270536409e+14 0.0000000000000000e+00 0.0000000000000000e+00
1.9414526425788638e+14 0.0000000000000000e+00 0.0000000000000000e+00
1.9415026581040869e+14 0.0000000000000000e+00 0.0000000000000000e+00
1.9415526736293097e+14 0.0000000000000000e+00 0.0000000000000000e+00
1.9416026891545325e+14 0.0000000000000000e+00 0.0000000000000000e+00
1.9416527046797556e+14 0.0000000000000000e+00 0.0000000000000000e+00
1.9417027202049784e+14 0.0000000000000000e+00 0.0000000000000000e+00
1.9417527357302016e+14 0.0000000000000000e+00 0.0000000000000000e+00
1.9418027512554244e+14 0.0000000000000000e+00 0.0000000000000000e+00
1.9418527667806475e+14 0.0000000000000000e+00 0.0000000000000000e+00
1.9419027823058703e+14 0.0000000000000000e+00 0.0000000000000000e+00
1.9419527978310931e+14 0.0000000000000000e+00 0.0000000000000000e+00
1.9420028133563162e+14 0.0000000000000000e+00 0.0000000000000000e+00
1.9420528288815391e+14 0.0000000000000000e+00 0.0000000000000000e+00
1.9421028444067622e+14 0.0000000000000000e+00 0.0000000000000000e+00
1.9421528599319850e+14 0.0000000000000000e+00 0.0000000000000000e+00
1.9422028754572078e+14 0.0000000000000000e+00 0.0000000000000000e+00
1.9422528909824309e+14 0.0000000000000000e+00 0.0000000000000000e+00
1.9423029065076538e+14 0.0000000000000000e+00 0.0000000000000000e+00
1.9423529220328769e+14 0.0000000000000000e+00 0.0000000000000000e+00
1.9424029375580997e+14 0.0000000000000000e+00 0.0000000000000000e+00
1.9424529530833225e+14 0.0000000000000000e+00 0.0000000000000000e+00
1.9425029686085456e+14 0.0000000000000000e+00 0.0000000000000000e+00
1.9425529841337684e+14 0.0000000000000000e+00 0.0000000000000000e+00
1.9426029996589916e+14 0.0000000000000000e+00 0.0000000000000000e+00
1.9426530151842144e+14 0.0000000000000000e+00 0.0000000000000000e+00
1.9427030307094372e+14 0.0000000000000000e+00 0.0000000000000000e+00
1.9427530462346603e+14 0.0000000000000000e+00 0.0000000000000000e+00
1.9428030617598831e+14 0.0000000000000000e+00 0.0000000000000000e+00
1.9428530772851062e+14 0.0000000000000000e+00 0.0000000000000000e+00
1.9429030928103291e+14 0.0000000000000000e+00 0.0000000000000000e+00
1.9429531083355519e+14 0.0000000000000000e+00 0.0000000000000000e+00
1.9430031238607750e+14 0.0000000000000000e+00 0.0000000000000000e+00
1.9430531393859978e+14 0.0000000000000000e+00 0.0000000000000000e+00
1.9431031549112209e+14 0.0000000000000000e+00 0.0000000000000000e+00
1.9431531704364438e+14 0.0000000000000000e+00 0.0000000000000000e+00
1.9432031859616669e+14 0.0000000000000000e+00 0.0000000000000000e+00
1.9432532014868897e+14 0.0000000000000000e+00 0.0000000000000000e+00
1.9433032170121125e+14 0.0000000000000000e+00 0.0000000000000000e+00
1.9433532325373356e+14 0.0000000000000000e+00 0.0000000000000000e+00
1.9434032480625584e+14 0.0000000000000000e+00 0.0000000000000000e+00
1.9434532635877816e+14 0.0000000000000000e+00 0.0000000000000000e+00
1.9435032791130044e+14 0.0000000000000000e+00 0.0000000000000000e+00
1.9435532946382272e+14 0.0000000000000000e+00 0.0000000000000000e+00
1.9436033101634503e+14 0.0000000000000000e+00 0.0000000000000000e+00
1.9436533256886731e+14 0.0000000000000000e+00 0.0000000000000000e+00
1.9437033412138962e+14 0.0000000000000000e+00 0.0000000000000000e+00
1.9437533567391191e+14 0.0000000000000000e+00 0.0000000000000000e+00
1.9438033722643419e+14 0.0000000000000000e+00 0.0000000000000000e+00
1.9438533877895650e+14 0.0000000000000000e+00 0.0000000000000000e+00
1.9439034033147878e+14 0.0000000000000000e+00 0.0000000000000000e+00
1.9439534188400109e+14 0.0000000000000000e+00 0.0000000000000000e+00
1.9440034343652338e+14 0.0000000000000000e+00 0.0000000000000000e+00
1.9440534498904566e+14 0.0000000000000000e+00 0.0000000000000000e+00
1.9441034654156797e+14 0.0000000000000000e+00 0.0000000000000000e+00
1.9441534809409025e+14 0.0000000000000000e+00 0.0000000000000000e+00
1.9442034964661256e+14 0.0000000000000000e+00 0.0000000000000000e+00
1.9442535119913484e+14 0.0000000000000000e+00 0.0000000000000000e+00
1.9443035275165712e+14 0.0000000000000000e+00 0.0000000000000000e+00
1.9443535430417944e+14 0.0000000000000000e+00 0.0000000000000000e+00
1.9444035585670172e+14 0.0000000000000000e+00 0.0000000000000000e+00
1.9444535740922403e+14 0.0000000000000000e+00 0.0000000000000000e+00
1.9445035896174631e+14 0.0000000000000000e+00 0.0000000000000000e+00
1.9445536051426862e+14 0.0000000000000000e+00 0.0000000000000000e+00
1.9446036206679091e+14 0.0000000000000000e+00 0.0000000000000000e+00
1.9446536361931319e+14 0.0000000000000000e+00 0.0000000000000000e+00
1.9447036517183550e+14 0.0000000000000000e+00 0.0000000000000000e+00
1.9447536672435778e+14 0.0000000000000000e+00 0.0000000000000000e+00
1.9448036827688009e+14 0.0000000000000000e+00 0.0000000000000000e+00
1.9448536982940238e+14 0.0000000000000000e+00 0.0000000000000000e+00
1.9449037138192466e+14 0.0000000000000000e+00 0.0000000000000000e+00
1.9449537293444697e+14 0.0000000000000000e+00 0.0000000000000000e+00
1.9450037448696925e+14 0.0000000000000000e+00 0.0000000000000000e+00
1.9450537603949156e+14 0.0000000000000000e+00 0.0000000000000000e+00
1.9451037759201384e+14 0.0000000000000000e+00 0.0000000000000000e+00
1.9451537914453612e+14 0.0000000000000000e+00 0.0000000000000000e+00
1.9452038069705844e+14 0.0000000000000000e+00 0.0000000000000000e+00
1.9452538224958072e+14 0.0000000000000000e+00 0.0000000000000000e+00
1.9453038380210303e+14 0.0000000000000000e+00 0.0000000000000000e+00
1.9453538535462531e+14 0.0000000000000000e+00 0.0000000000000000e+00
1.9454038690714759e+14 0.0000000000000000e+00 0.0000000000000000e+00
1.9454538845966991e+14 0.0000000000000000e+00 0.0000000000000000e+00
1.9455039001219219e+14 0.0000000000000000e+00 0.0000000000000000e+00
1.9455539156471450e+14 0.0000000000000000e+00 0.0000000000000000e+00
1.9456039311723678e+14 0.0000000000000000e+00 0.0000000000000000e+00
1.9456539466975906e+14 0.0000000000000000e+00 0.0000000000000000e+00
1.9457039622228138e+14 0.0000000000000000e+00 0.0000000000000000e+00
1.9457539777480366e+14 0.0000000000000000e+00 0.0000000000000000e+00
1.9458039932732597e+14 0.0000000000000000e+00 0.0000000000000000e+00
1.9458540087984825e+14 0.0000000000000000e+00 0.0000000000000000e+00
1.9459040243237053e+14 0.0000000000000000e+00 0.0000000000000000e+00
1.9459540398489284e+14 0.0000000000000000e+00 0.0000000000000000e+00
1.9460040553741512e+14 0.0000000000000000e+00 0.0000000000000000e+00
1.9460540708993744e+14 0.0000000000000000e+00 0.0000000000000000e+00
1.9461040864245972e+14 0.0000000000000000e+00 0.0000000000000000e+00
1.9461541019498203e+14 0.0000000000000000e+00 0.0000000000000000e+00
1.9462041174750431e+14 0.0000000000000000e+00 0.0000000000000000e+00
1.9462541330002659e+14 0.0000000000000000e+00 0.0000000000000000e+00
1.9463041485254891e+14 0.0000000000000000e+00 0.0000000000000000e+00
1.9463541640507119e+14 0.0000000000000000e+00 0.0000000000000000e+00
1.9464041795759350e+14 0.0000000000000000e+00 0.0000000000000000e+00
1.9464541951011578e+14 0.0000000000000000e+00 0.0000000000000000e+00
1.9465042106263806e+14 0.0000000000000000e+00 0.0000000000000000e+00
1.9465542261516038e+14 0.0000000000000000e+00 0.0000000000000000e+00
1.9466042416768266e+14 0.0000000000000000e+00 0.0000000000000000e+00
1.9466542572020497e+14 0.0000000000000000e+00 0.0000000000000000e+00
1.9467042727272725e+14 0.0000000000000000e+00 0.0000000000000000e+00
("in1","mode 1",1,"in2",1,"transmission")
(500, 3)
1.9217465256410256e+14 0.0000000000000000e+00 0.0000000000000000e+00
1.9217965411662484e+14 0.0000000000000000e+00 0.0000000000000000e+00
1.9218465566914716e+14 0.0000000000000000e+00 0.0000000000000000e+00
1.9218965722166944e+14 0.0000000000000000e+00 0.0000000000000000e+00
1.9219465877419175e+14 0.0000000000000000e+00 0.0000000000000000e+00
1.9219966032671403e+14 0.0000000000000000e+00 0.0000000000000000e+00
1.9220466187923631e+14 0.0000000000000000e+00 0.0000000000000000e+00
1.9220966343175862e+14 0.0000000000000000e+00 0.0000000000000000e+00
1.9221466498428091e+14 0.0000000000000000e+00 0.0000000000000000e+00
1.9221966653680322e+14 0.0000000000000000e+00 0.0000000000000000e+00
1.9222466808932550e+14 0.0000000000000000e+00 0.0000000000000000e+00
1.9222966964184778e+14 0.0000000000000000e+00 0.0000000000000000e+00
1.9223467119437009e+14 0.0000000000000000e+00 0.0000000000000000e+00
1.9223967274689238e+14 0.0000000000000000e+00 0.0000000000000000e+00
1.9224467429941469e+14 0.0000000000000000e+00 0.0000000000000000e+00
1.9224967585193697e+14 0.0000000000000000e+00 0.0000000000000000e+00
1.9225467740445928e+14 0.0000000000000000e+00 0.0000000000000000e+00
1.9225967895698156e+14 0.0000000000000000e+00 0.0000000000000000e+00
1.9226468050950384e+14 0.0000000000000000e+00 0.0000000000000000e+00
1.9226968206202616e+14 0.0000000000000000e+00 0.0000000000000000e+00
1.9227468361454844e+14 0.0000000000000000e+00 0.0000000000000000e+00
1.9227968516707075e+14 0.0000000000000000e+00 0.0000000000000000e+00
1.9228468671959303e+14 0.0000000000000000e+00 0.0000000000000000e+00
1.9228968827211531e+14 0.0000000000000000e+00 0.0000000000000000e+00
1.9229468982463762e+14 0.0000000000000000e+00 0.0000000000000000e+00
1.9229969137715991e+14 0.0000000000000000e+00 0.0000000000000000e+00
1.9230469292968222e+14 0.0000000000000000e+00 0.0000000000000000e+00
1.9230969448220450e+14 0.0000000000000000e+00 0.0000000000000000e+00
1.9231469603472678e+14 0.0000000000000000e+00 0.0000000000000000e+00
1.9231969758724909e+14 0.0000000000000000e+00 0.0000000000000000e+00
1.9232469913977138e+14 0.0000000000000000e+00 0.0000000000000000e+00
1.9232970069229369e+14 0.0000000000000000e+00 0.0000000000000000e+00
1.9233470224481597e+14 0.0000000000000000e+00 0.0000000000000000e+00
1.9233970379733825e+14 0.0000000000000000e+00 0.0000000000000000e+00
1.9234470534986056e+14 0.0000000000000000e+00 0.0000000000000000e+00
1.9234970690238284e+14 0.0000000000000000e+00 0.0000000000000000e+00
1.9235470845490516e+14 0.0000000000000000e+00 0.0000000000000000e+00
1.9235971000742744e+14 0.0000000000000000e+00 0.0000000000000000e+00
1.9236471155994972e+14 0.0000000000000000e+00 0.0000000000000000e+00
1.9236971311247203e+14 0.0000000000000000e+00 0.0000000000000000e+00
1.9237471466499431e+14 0.0000000000000000e+00 0.0000000000000000e+00
1.9237971621751662e+14 0.0000000000000000e+00 0.0000000000000000e+00
1.9238471777003891e+14 0.0000000000000000e+00 0.0000000000000000e+00
1.9238971932256119e+14 0.0000000000000000e+00 0.0000000000000000e+00
1.9239472087508350e+14 0.0000000000000000e+00 0.0000000000000000e+00
1.9239972242760578e+14 0.0000000000000000e+00 0.0000000000000000e+00
1.9240472398012809e+14 0.0000000000000000e+00 0.0000000000000000e+00
1.9240972553265038e+14 0.0000000000000000e+00 0.0000000000000000e+00
1.9241472708517269e+14 0.0000000000000000e+00 0.0000000000000000e+00
1.9241972863769497e+14 0.0000000000000000e+00 0.0000000000000000e+00
1.9242473019021725e+14 0.0000000000000000e+00 0.0000000000000000e+00
1.9242973174273956e+14 0.0000000000000000e+00 0.0000000000000000e+00
1.9243473329526184e+14 0.0000000000000000e+00 0.0000000000000000e+00
1.9243973484778416e+14 0.0000000000000000e+00 0.0000000000000000e+00
1.9244473640030644e+14 0.0000000000000000e+00 0.0000000000000000e+00
1.9244973795282872e+14 0.0000000000000000e+00 0.0000000000000000e+00
1.9245473950535103e+14 0.0000000000000000e+00 0.0000000000000000e+00
1.9245974105787331e+14 0.0000000000000000e+00 0.0000000000000000e+00
1.9246474261039562e+14 0.0000000000000000e+00 0.0000000000000000e+00
1.9246974416291791e+14 0.0000000000000000e+00 0.0000000000000000e+00
1.9247474571544019e+14 0.0000000000000000e+00 0.0000000000000000e+00
1.9247974726796250e+14 0.0000000000000000e+00 0.0000000000000000e+00
1.9248474882048478e+14 0.0000000000000000e+00 0.0000000000000000e+00
1.9248975037300709e+14 0.0000000000000000e+00 0.0000000000000000e+00
1.9249475192552938e+14 0.0000000000000000e+00 0.0000000000000000e+00
1.9249975347805166e+14 0.0000000000000000e+00 0.0000000000000000e+00
1.9250475503057397e+14 0.0000000000000000e+00 0.0000000000000000e+00
1.9250975658309625e+14 0.0000000000000000e+00 0.0000000000000000e+00
1.9251475813561856e+14 0.0000000000000000e+00 0.0000000000000000e+00
1.9251975968814084e+14 0.0000000000000000e+00 0.0000000000000000e+00
1.9252476124066312e+14 0.0000000000000000e+00 0.0000000000000000e+00
1.9252976279318544e+14 0.0000000000000000e+00 0.0000000000000000e+00
1.9253476434570772e+14 0.0000000000000000e+00 0.0000000000000000e+00
1.9253976589823003e+14 0.0000000000000000e+00 0.0000000000000000e+00
1.9254476745075231e+14 0.0000000000000000e+00 0.0000000000000000e+00
1.9254976900327462e+14 0.0000000000000000e+00 0.0000000000000000e+00
1.9255477055579691e+14 0.0000000000000000e+00 0.0000000000000000e+00
1.9255977210831919e+14 0.0000000000000000e+00 0.0000000000000000e+00
1.9256477366084150e+14 0.0000000000000000e+00 0.0000000000000000e+00
1.9256977521336378e+14 0.0000000000000000e+00 0.0000000000000000e+00
1.9257477676588609e+14 0.0000000000000000e+00 0.0000000000000000e+00
1.9257977831840838e+14 0.0000000000000000e+00 0.0000000000000000e+00
1.9258477987093066e+14 0.0000000000000000e+00 0.0000000000000000e+00
1.9258978142345297e+14 0.0000000000000000e+00 0.0000000000000000e+00
1.9259478297597525e+14 0.0000000000000000e+00 0.0000000000000000e+00
1.9259978452849756e+14 0.0000000000000000e+00 0.0000000000000000e+00
1.9260478608101984e+14 0.0000000000000000e+00 0.0000000000000000e+00
1.9260978763354212e+14 0.0000000000000000e+00 0.0000000000000000e+00
1.9261478918606444e+14 0.0000000000000000e+00 0.0000000000000000e+00
1.9261979073858672e+14 0.0000000000000000e+00 0.0000000000000000e+00
1.9262479229110903e+14 0.0000000000000000e+00 0.0000000000000000e+00
1.9262979384363131e+14 0.0000000000000000e+00 0.0000000000000000e+00
1.9263479539615359e+14 0.0000000000000000e+00 0.0000000000000000e+00
1.9263979694867591e+14 0.0000000000000000e+00 0.0000000000000000e+00
1.9264479850119819e+14 0.0000000000000000e+00 0.0000000000000000e+00
1.9264980005372050e+14 0.0000000000000000e+00 0.0000000000000000e+00
1.9265480160624278e+14 0.0000000000000000e+00 0.0000000000000000e+00
1.9265980315876506e+14 0.0000000000000000e+00 0.0000000000000000e+00
1.9266480471128738e+14 0.0000000000000000e+00 0.0000000000000000e+00
1.9266980626380966e+14 0.0000000000000000e+00 0.0000000000000000e+00
1.9267480781633197e+14 0.0000000000000000e+00 0.0000000000000000e+00
1.9267980936885425e+14 0.0000000000000000e+00 0.0000000000000000e+00
1.9268481092137653e+14 0.0000000000000000e+00 0.0000000000000000e+00
1.9268981247389884e+14 0.0000000000000000e+00 0.0000000000000000e+00
1.9269481402642112e+14 0.0000000000000000e+00 0.0000000000000000e+00
1.9269981557894344e+14 0.0000000000000000e+00 0.0000000000000000e+00
1.9270481713146572e+14 0.0000000000000000e+00 0.0000000000000000e+00
1.9270981868398803e+14 0.0000000000000000e+00 0.0000000000000000e+00
1.9271482023651031e+14 0.0000000000000000e+00 0.0000000000000000e+00
1.9271982178903259e+14 0.0000000000000000e+00 0.0000000000000000e+00
1.9272482334155491e+14 0.0000000000000000e+00 0.0000000000000000e+00
1.9272982489407719e+14 0.0000000000000000e+00 0.0000000000000000e+00
1.9273482644659950e+14 0.0000000000000000e+00 0.0000000000000000e+00
1.9273982799912178e+14 0.0000000000000000e+00 0.0000000000000000e+00
1.9274482955164406e+14 0.0000000000000000e+00 0.0000000000000000e+00
1.9274983110416638e+14 0.0000000000000000e+00 0.0000000000000000e+00
1.9275483265668866e+14 0.0000000000000000e+00 0.0000000000000000e+00
1.9275983420921097e+14 0.0000000000000000e+00 0.0000000000000000e+00
1.9276483576173325e+14 0.0000000000000000e+00 0.0000000000000000e+00
1.9276983731425553e+14 0.0000000000000000e+00 0.0000000000000000e+00
1.9277483886677784e+14 0.0000000000000000e+00 0.0000000000000000e+00
1.9277984041930012e+14 0.0000000000000000e+00 0.0000000000000000e+00
1.9278484197182244e+14 0.0000000000000000e+00 0.0000000000000000e+00
1.9278984352434472e+14 0.0000000000000000e+00 0.0000000000000000e+00
1.9279484507686700e+14 0.0000000000000000e+00 0.0000000000000000e+00
1.9279984662938931e+14 0.0000000000000000e+00 0.0000000000000000e+00
1.9280484818191159e+14 0.0000000000000000e+00 0.0000000000000000e+00
1.9280984973443391e+14 0.0000000000000000e+00 0.0000000000000000e+00
1.9281485128695619e+14 0.0000000000000000e+00 0.0000000000000000e+00
1.9281985283947847e+14 0.0000000000000000e+00 0.0000000000000000e+00
1.9282485439200078e+14 0.0000000000000000e+00 0.0000000000000000e+00
1.9282985594452306e+14 0.0000000000000000e+00 0.0000000000000000e+00
1.9283485749704538e+14 0.0000000000000000e+00 0.0000000000000000e+00
1.9283985904956766e+14 0.0000000000000000e+00 0.0000000000000000e+00
1.9284486060208997e+14 0.0000000000000000e+00 0.0000000000000000e+00
1.9284986215461225e+14 0.0000000000000000e+00 0.0000000000000000e+00
1.9285486370713453e+14 0.0000000000000000e+00 0.0000000000000000e+00
1.9285986525965684e+14 0.0000000000000000e+00 0.0000000000000000e+00
1.9286486681217912e+14 0.0000000000000000e+00 0.0000000000000000e+00
1.9286986836470144e+14 0.0000000000000000e+00 0.0000000000000000e+00
1.9287486991722372e+14 0.0000000000000000e+00 0.0000000000000000e+00
1.9287987146974600e+14 0.0000000000000000e+00 0.0000000000000000e+00
1.9288487302226831e+14 0.0000000000000000e+00 0.0000000000000000e+00
1.9288987457479059e+14 0.0000000000000000e+00 0.0000000000000000e+00
1.9289487612731291e+14 0.0000000000000000e+00 0.0000000000000000e+00
1.9289987767983519e+14 0.0000000000000000e+00 0.0000000000000000e+00
1.9290487923235747e+14 0.0000000000000000e+00 0.0000000000000000e+00
1.9290988078487978e+14 0.0000000000000000e+00 0.0000000000000000e+00
1.9291488233740206e+14 0.0000000000000000e+00 0.0000000000000000e+00
1.9291988388992438e+14 0.0000000000000000e+00 0.0000000000000000e+00
1.9292488544244666e+14 0.0000000000000000e+00 0.0000000000000000e+00
1.9292988699496894e+14 0.0000000000000000e+00 0.0000000000000000e+00
1.9293488854749125e+14 0.0000000000000000e+00 0.0000000000000000e+00
1.9293989010001353e+14 0.0000000000000000e+00 0.0000000000000000e+00
1.9294489165253584e+14 0.0000000000000000e+00 0.0000000000000000e+00
1.9294989320505812e+14 0.0000000000000000e+00 0.0000000000000000e+00
1.9295489475758041e+14 0.0000000000000000e+00 0.0000000000000000e+00
1.9295989631010272e+14 0.0000000000000000e+00 0.0000000000000000e+00
1.9296489786262500e+14 0.0000000000000000e+00 0.0000000000000000e+00
1.9296989941514731e+14 0.0000000000000000e+00 0.0000000000000000e+00
1.9297490096766959e+14 0.0000000000000000e+00 0.0000000000000000e+00
1.9297990252019188e+14 0.0000000000000000e+00 0.0000000000000000e+00
1.9298490407271419e+14 0.0000000000000000e+00 0.0000000000000000e+00
1.9298990562523647e+14 0.0000000000000000e+00 0.0000000000000000e+00
1.9299490717775878e+14 0.0000000000000000e+00 0.0000000000000000e+00
1.9299990873028106e+14 0.0000000000000000e+00 0.0000000000000000e+00
1.9300491028280338e+14 0.0000000000000000e+00 0.0000000000000000e+00
1.9300991183532566e+14 0.0000000000000000e+00 0.0000000000000000e+00
1.9301491338784794e+14 0.0000000000000000e+00 0.0000000000000000e+00
1.9301991494037025e+14 0.0000000000000000e+00 0.0000000000000000e+00
1.9302491649289253e+14 0.0000000000000000e+00 0.0000000000000000e+00
1.9302991804541484e+14 0.0000000000000000e+00 0.0000000000000000e+00
1.9303491959793712e+14 0.0000000000000000e+00 0.0000000000000000e+00
1.9303992115045941e+14 0.0000000000000000e+00 0.0000000000000000e+00
1.9304492270298172e+14 0.0000000000000000e+00 0.0000000000000000e+00
1.9304992425550400e+14 0.0000000000000000e+00 0.0000000000000000e+00
1.9305492580802631e+14 0.0000000000000000e+00 0.0000000000000000e+00
1.9305992736054859e+14 0.0000000000000000e+00 0.0000000000000000e+00
1.9306492891307088e+14 0.0000000000000000e+00 0.0000000000000000e+00
1.9306993046559319e+14 0.0000000000000000e+00 0.0000000000000000e+00
1.9307493201811547e+14 0.0000000000000000e+00 0.0000000000000000e+00
1.9307993357063778e+14 0.0000000000000000e+00 0.0000000000000000e+00
1.9308493512316006e+14 0.0000000000000000e+00 0.0000000000000000e+00
1.9308993667568234e+14 0.0000000000000000e+00 0.0000000000000000e+00
1.9309493822820466e+14 0.0000000000000000e+00 0.0000000000000000e+00
1.9309993978072694e+14 0.0000000000000000e+00 0.0000000000000000e+00
1.9310494133324925e+14 0.0000000000000000e+00 0.0000000000000000e+00
1.9310994288577153e+14 0.0000000000000000e+00 0.0000000000000000e+00
1.9311494443829381e+14 0.0000000000000000e+00 0.0000000000000000e+00
1.9311994599081612e+14 0.0000000000000000e+00 0.0000000000000000e+00
1.9312494754333841e+14 0.0000000000000000e+00 0.0000000000000000e+00
1.9312994909586072e+14 0.0000000000000000e+00 0.0000000000000000e+00
1.9313495064838300e+14 0.0000000000000000e+00 0.0000000000000000e+00
1.9313995220090531e+14 0.0000000000000000e+00 0.0000000000000000e+00
1.9314495375342759e+14 0.0000000000000000e+00 0.0000000000000000e+00
1.9314995530594988e+14 0.0000000000000000e+00 0.0000000000000000e+00
1.9315495685847219e+14 0.0000000000000000e+00 0.0000000000000000e+00
1.9315995841099447e+14 0.0000000000000000e+00 0.0000000000000000e+00
1.9316495996351678e+14 0.0000000000000000e+00 0.0000000000000000e+00
1.9316996151603906e+14 0.0000000000000000e+00 0.0000000000000000e+00
1.9317496306856134e+14 0.0000000000000000e+00 0.0000000000000000e+00
1.9317996462108366e+14 0.0000000000000000e+00 0.0000000000000000e+00
1.9318496617360594e+14 0.0000000000000000e+00 0.0000000000000000e+00
1.9318996772612825e+14 0.0000000000000000e+00 0.0000000000000000e+00
1.9319496927865053e+14 0.0000000000000000e+00 0.0000000000000000e+00
1.9319997083117281e+14 0.0000000000000000e+00 0.0000000000000000e+00
1.9320497238369512e+14 0.0000000000000000e+00 0.0000000000000000e+00
1.9320997393621741e+14 0.0000000000000000e+00 0.0000000000000000e+00
1.9321497548873972e+14 0.0000000000000000e+00 0.0000000000000000e+00
1.9321997704126200e+14 0.0000000000000000e+00 0.0000000000000000e+00
1.9322497859378428e+14 0.0000000000000000e+00 0.0000000000000000e+00
1.9322998014630659e+14 0.0000000000000000e+00 0.0000000000000000e+00
1.9323498169882888e+14 0.0000000000000000e+00 0.0000000000000000e+00
1.9323998325135119e+14 0.0000000000000000e+00 0.0000000000000000e+00
1.9324498480387347e+14 0.0000000000000000e+00 0.0000000000000000e+00
1.9324998635639575e+14 0.0000000000000000e+00 0.0000000000000000e+00
1.9325498790891806e+14 0.0000000000000000e+00 0.0000000000000000e+00
1.9325998946144034e+14 0.0000000000000000e+00 0.0000000000000000e+00
1.9326499101396266e+14 0.0000000000000000e+00 0.0000000000000000e+00
1.9326999256648494e+14 0.0000000000000000e+00 0.0000000000000000e+00
1.9327499411900722e+14 0.0000000000000000e+00 0.0000000000000000e+00
1.9327999567152953e+14 0.0000000000000000e+00 0.0000000000000000e+00
1.9328499722405181e+14 0.0000000000000000e+00 0.0000000000000000e+00
1.9328999877657412e+14 0.0000000000000000e+00 0.0000000000000000e+00
1.9329500032909641e+14 0.0000000000000000e+00 0.0000000000000000e+00
1.9330000188161872e+14 0.0000000000000000e+00 0.0000000000000000e+00
1.9330500343414100e+14 0.0000000000000000e+00 0.0000000000000000e+00
1.9331000498666328e+14 0.0000000000000000e+00 0.0000000000000000e+00
1.9331500653918559e+14 0.0000000000000000e+00 0.0000000000000000e+00
1.9332000809170788e+14 0.0000000000000000e+00 0.0000000000000000e+00
1.9332500964423019e+14 0.0000000000000000e+00 0.0000000000000000e+00
1.9333001119675247e+14 0.0000000000000000e+00 0.0000000000000000e+00
1.9333501274927475e+14 0.0000000000000000e+00 0.0000000000000000e+00
1.9334001430179706e+14 0.0000000000000000e+00 0.0000000000000000e+00
1.9334501585431934e+14 0.0000000000000000e+00 0.0000000000000000e+00
1.9335001740684166e+14 0.0000000000000000e+00 0.0000000000000000e+00
1.9335501895936394e+14 0.0000000000000000e+00 0.0000000000000000e+00
1.9336002051188622e+14 0.0000000000000000e+00 0.0000000000000000e+00
1.9336502206440853e+14 0.0000000000000000e+00 0.0000000000000000e+00
1.9337002361693081e+14 0.0000000000000000e+00 0.0000000000000000e+00
1.9337502516945312e+14 0.0000000000000000e+00 0.0000000000000000e+00
1.9338002672197541e+14 0.0000000000000000e+00 0.0000000000000000e+00
1.9338502827449769e+14 0.0000000000000000e+00 0.0000000000000000e+00
1.9339002982702000e+14 0.0000000000000000e+00 0.0000000000000000e+00
1.9339503137954228e+14 0.0000000000000000e+00 0.0000000000000000e+00
1.9340003293206459e+14 0.0000000000000000e+00 0.0000000000000000e+00
1.9340503448458688e+14 0.0000000000000000e+00 0.0000000000000000e+00
1.9341003603710916e+14 0.0000000000000000e+00 0.0000000000000000e+00
1.9341503758963147e+14 0.0000000000000000e+00 0.0000000000000000e+00
1.9342003914215375e+14 0.0000000000000000e+00 0.0000000000000000e+00
1.9342504069467606e+14 0.0000000000000000e+00 0.0000000000000000e+00
1.9343004224719834e+14 0.0000000000000000e+00 0.0000000000000000e+00
1.9343504379972066e+14 0.0000000000000000e+00 0.0000000000000000e+00
1.9344004535224294e+14 0.0000000000000000e+00 0.0000000000000000e+00
1.9344504690476522e+14 0.0000000000000000e+00 0.0000000000000000e+00
1.9345004845728753e+14 0.0000000000000000e+00 0.0000000000000000e+00
1.9345505000980981e+14 0.0000000000000000e+00 0.0000000000000000e+00
1.9346005156233212e+14 0.0000000000000000e+00 0.0000000000000000e+00
1.9346505311485441e+14 0.0000000000000000e+00 0.0000000000000000e+00
1.9347005466737669e+14 0.0000000000000000e+00 0.0000000000000000e+00
1.9347505621989900e+14 0.0000000000000000e+00 0.0000000000000000e+00
1.9348005777242128e+14 0.0000000000000000e+00 0.0000000000000000e+00
1.9348505932494359e+14 0.0000000000000000e+00 0.0000000000000000e+00
1.9349006087746588e+14 0.0000000000000000e+00 0.0000000000000000e+00
1.9349506242998816e+14 0.0000000000000000e+00 0.0000000000000000e+00
1.9350006398251047e+14 0.0000000000000000e+00 0.0000000000000000e+00
1.9350506553503275e+14 0.0000000000000000e+00 0.0000000000000000e+00
1.9351006708755506e+14 0.0000000000000000e+00 0.0000000000000000e+00
1.9351506864007734e+14 0.0000000000000000e+00 0.0000000000000000e+00
1.9352007019259962e+14 0.0000000000000000e+00 0.0000000000000000e+00
1.9352507174512194e+14 0.0000000000000000e+00 0.0000000000000000e+00
1.9353007329764422e+14 0.0000000000000000e+00 0.0000000000000000e+00
1.9353507485016653e+14 0.0000000000000000e+00 0.0000000000000000e+00
1.9354007640268881e+14 0.0000000000000000e+00 0.0000000000000000e+00
1.9354507795521109e+14 0.0000000000000000e+00 0.0000000000000000e+00
1.9355007950773341e+14 0.0000000000000000e+00 0.0000000000000000e+00
1.9355508106025569e+14 0.0000000000000000e+00 0.0000000000000000e+00
1.9356008261277800e+14 0.0000000000000000e+00 0.0000000000000000e+00
1.9356508416530028e+14 0.0000000000000000e+00 0.0000000000000000e+00
1.9357008571782256e+14 0.0000000000000000e+00 0.0000000000000000e+00
1.9357508727034488e+14 0.0000000000000000e+00 0.0000000000000000e+00
1.9358008882286716e+14 0.0000000000000000e+00 0.0000000000000000e+00
1.9358509037538947e+14 0.0000000000000000e+00 0.0000000000000000e+00
1.9359009192791175e+14 0.0000000000000000e+00 0.0000000000000000e+00
1.9359509348043406e+14 0.0000000000000000e+00 0.0000000000000000e+00
1.9360009503295634e+14 0.0000000000000000e+00 0.0000000000000000e+00
1.9360509658547862e+14 0.0000000000000000e+00 0.0000000000000000e+00
1.9361009813800094e+14 0.0000000000000000e+00 0.0000000000000000e+00
1.9361509969052322e+14 0.0000000000000000e+00 0.0000000000000000e+00
1.9362010124304553e+14 0.0000000000000000e+00 0.0000000000000000e+00
1.9362510279556781e+14 0.0000000000000000e+00 0.0000000000000000e+00
1.9363010434809009e+14 0.0000000000000000e+00 0.0000000000000000e+00
1.9363510590061241e+14 0.0000000000000000e+00 0.0000000000000000e+00
1.9364010745313469e+14 0.0000000000000000e+00 0.0000000000000000e+00
1.9364510900565700e+14 0.0000000000000000e+00 0.0000000000000000e+00
1.9365011055817928e+14 0.0000000000000000e+00 0.0000000000000000e+00
1.9365511211070156e+14 0.0000000000000000e+00 0.0000000000000000e+00
1.9366011366322388e+14 0.0000000000000000e+00 0.0000000000000000e+00
1.9366511521574616e+14 0.0000000000000000e+00 0.0000000000000000e+00
1.9367011676826847e+14 0.0000000000000000e+00 0.0000000000000000e+00
1.9367511832079075e+14 0.0000000000000000e+00 0.0000000000000000e+00
1.9368011987331303e+14 0.0000000000000000e+00 0.0000000000000000e+00
1.9368512142583534e+14 0.0000000000000000e+00 0.0000000000000000e+00
1.9369012297835762e+14 0.0000000000000000e+00 0.0000000000000000e+00
1.9369512453087994e+14 0.0000000000000000e+00 0.0000000000000000e+00
1.9370012608340222e+14 0.0000000000000000e+00 0.0000000000000000e+00
1.9370512763592450e+14 0.0000000000000000e+00 0.0000000000000000e+00
1.9371012918844681e+14 0.0000000000000000e+00 0.0000000000000000e+00
1.9371513074096909e+14 0.0000000000000000e+00 0.0000000000000000e+00
1.9372013229349141e+14 0.0000000000000000e+00 0.0000000000000000e+00
1.9372513384601369e+14 0.0000000000000000e+00 0.0000000000000000e+00
1.9373013539853600e+14 0.0000000000000000e+00 0.0000000000000000e+00
1.9373513695105828e+14 0.0000000000000000e+00 0.0000000000000000e+00
1.9374013850358056e+14 0.0000000000000000e+00 0.0000000000000000e+00
1.9374514005610288e+14 0.0000000000000000e+00 0.0000000000000000e+00
1.9375014160862516e+14 0.0000000000000000e+00 0.0000000000000000e+00
1.9375514316114747e+14 0.0000000000000000e+00 0.0000000000000000e+00
1.9376014471366975e+14 0.0000000000000000e+00 0.0000000000000000e+00
1.9376514626619203e+14 0.0000000000000000e+00 0.0000000000000000e+00
1.9377014781871434e+14 0.0000000000000000e+00 0.0000000000000000e+00
1.9377514937123662e+14 0.0000000000000000e+00 0.0000000000000000e+00
1.9378015092375894e+14 0.0000000000000000e+00 0.0000000000000000e+00
1.9378515247628122e+14 0.0000000000000000e+00 0.0000000000000000e+00
1.9379015402880350e+14 0.0000000000000000e+00 0.0000000000000000e+00
1.9379515558132581e+14 0.0000000000000000e+00 0.0000000000000000e+00
1.9380015713384809e+14 0.0000000000000000e+00 0.0000000000000000e+00
1.9380515868637041e+14 0.0000000000000000e+00 0.0000000000000000e+00
1.9381016023889269e+14 0.0000000000000000e+00 0.0000000000000000e+00
1.9381516179141497e+14 0.0000000000000000e+00 0.0000000000000000e+00
1.9382016334393728e+14 0.0000000000000000e+00 0.0000000000000000e+00
1.9382516489645956e+14 0.0000000000000000e+00 0.0000000000000000e+00
1.9383016644898188e+14 0.0000000000000000e+00 0.0000000000000000e+00
1.9383516800150416e+14 0.0000000000000000e+00 0.0000000000000000e+00
1.9384016955402644e+14 0.0000000000000000e+00 0.0000000000000000e+00
1.9384517110654875e+14 0.0000000000000000e+00 0.0000000000000000e+00
1.9385017265907103e+14 0.0000000000000000e+00 0.0000000000000000e+00
1.9385517421159334e+14 0.0000000000000000e+00 0.0000000000000000e+00
1.9386017576411562e+14 0.0000000000000000e+00 0.0000000000000000e+00
1.9386517731663794e+14 0.0000000000000000e+00 0.0000000000000000e+00
1.9387017886916022e+14 0.0000000000000000e+00 0.0000000000000000e+00
1.9387518042168250e+14 0.0000000000000000e+00 0.0000000000000000e+00
1.9388018197420481e+14 0.0000000000000000e+00 0.0000000000000000e+00
1.9388518352672709e+14 0.0000000000000000e+00 0.0000000000000000e+00
1.9389018507924941e+14 0.0000000000000000e+00 0.0000000000000000e+00
1.9389518663177169e+14 0.0000000000000000e+00 0.0000000000000000e+00
1.9390018818429397e+14 0.0000000000000000e+00 0.0000000000000000e+00
1.9390518973681628e+14 0.0000000000000000e+00 0.0000000000000000e+00
1.9391019128933856e+14 0.0000000000000000e+00 0.0000000000000000e+00
1.9391519284186088e+14 0.0000000000000000e+00 0.0000000000000000e+00
1.9392019439438316e+14 0.0000000000000000e+00 0.0000000000000000e+00
1.9392519594690544e+14 0.0000000000000000e+00 0.0000000000000000e+00
1.9393019749942775e+14 0.0000000000000000e+00 0.0000000000000000e+00
1.9393519905195003e+14 0.0000000000000000e+00 0.0000000000000000e+00
1.9394020060447234e+14 0.0000000000000000e+00 0.0000000000000000e+00
1.9394520215699462e+14 0.0000000000000000e+00 0.0000000000000000e+00
1.9395020370951691e+14 0.0000000000000000e+00 0.0000000000000000e+00
1.9395520526203922e+14 0.0000000000000000e+00 0.0000000000000000e+00
1.9396020681456150e+14 0.0000000000000000e+00 0.0000000000000000e+00
1.9396520836708381e+14 0.0000000000000000e+00 0.0000000000000000e+00
1.9397020991960609e+14 0.0000000000000000e+00 0.0000000000000000e+00
1.9397521147212838e+14 0.0000000000000000e+00 0.0000000000000000e+00
1.9398021302465069e+14 0.0000000000000000e+00 0.0000000000000000e+00
1.9398521457717297e+14 0.0000000000000000e+00 0.0000000000000000e+00
1.9399021612969528e+14 0.0000000000000000e+00 0.0000000000000000e+00
1.9399521768221756e+14 0.0000000000000000e+00 0.0000000000000000e+00
1.9400021923473984e+14 0.0000000000000000e+00 0.0000000000000000e+00
1.9400522078726216e+14 0.0000000000000000e+00 0.0000000000000000e+00
1.9401022233978444e+14 0.0000000000000000e+00 0.0000000000000000e+00
1.9401522389230675e+14 0.0000000000000000e+00 0.0000000000000000e+00
1.9402022544482903e+14 0.0000000000000000e+00 0.0000000000000000e+00
1.9402522699735134e+14 0.0000000000000000e+00 0.0000000000000000e+00
1.9403022854987362e+14 0.0000000000000000e+00 0.0000000000000000e+00
1.9403523010239591e+14 0.0000000000000000e+00 0.0000000000000000e+00
1.9404023165491822e+14 0.0000000000000000e+00 0.0000000000000000e+00
1.9404523320744050e+14 0.0000000000000000e+00 0.0000000000000000e+00
1.9405023475996281e+14 0.0000000000000000e+00 0.0000000000000000e+00
1.9405523631248509e+14 0.0000000000000000e+00 0.0000000000000000e+00
1.9406023786500738e+14 0.0000000000000000e+00 0.0000000000000000e+00
1.9406523941752969e+14 0.0000000000000000e+00 0.0000000000000000e+00
1.9407024097005197e+14 0.0000000000000000e+00 0.0000000000000000e+00
1.9407524252257428e+14 0.0000000000000000e+00 0.0000000000000000e+00
1.9408024407509656e+14 0.0000000000000000e+00 0.0000000000000000e+00
1.9408524562761884e+14 0.0000000000000000e+00 0.0000000000000000e+00
1.9409024718014116e+14 0.0000000000000000e+00 0.0000000000000000e+00
1.9409524873266344e+14 0.0000000000000000e+00 0.0000000000000000e+00
1.9410025028518575e+14 0.0000000000000000e+00 0.0000000000000000e+00
1.9410525183770803e+14 0.0000000000000000e+00 0.0000000000000000e+00
1.9411025339023031e+14 0.0000000000000000e+00 0.0000000000000000e+00
1.9411525494275262e+14 0.0000000000000000e+00 0.0000000000000000e+00
1.9412025649527491e+14 0.0000000000000000e+00 0.0000000000000000e+00
1.9412525804779722e+14 0.0000000000000000e+00 0.0000000000000000e+00
1.9413025960031950e+14 0.0000000000000000e+00 0.0000000000000000e+00
1.9413526115284178e+14 0.0000000000000000e+00 0.0000000000000000e+00
1.9414026270536409e+14 0.0000000000000000e+00 0.0000000000000000e+00
1.9414526425788638e+14 0.0000000000000000e+00 0.0000000000000000e+00
1.9415026581040869e+14 0.0000000000000000e+00 0.0000000000000000e+00
1.9415526736293097e+14 0.0000000000000000e+00 0.0000000000000000e+00
1.9416026891545325e+14 0.0000000000000000e+00 0.0000000000000000e+00
1.9416527046797556e+14 0.0000000000000000e+00 0.0000000000000000e+00
1.9417027202049784e+14 0.0000000000000000e+00 0.0000000000000000e+00
1.9417527357302016e+14 0.0000000000000000e+00 0.0000000000000000e+00
1.9418027512554244e+14 0.0000000000000000e+00 0.0000000000000000e+00
1.9418527667806475e+14 0.0000000000000000e+00 0.0000000000000000e+00
1.9419027823058703e+14 0.0000000000000000e+00 0.0000000000000000e+00
1.9419527978310931e+14 0.0000000000000000e+00 0.0000000000000000e+00
1.9420028133563162e+14 0.0000000000000000e+00 0.0000000000000000e+00
1.9420528288815391e+14 0.0000000000000000e+00 0.0000000000000000e+00
1.9421028444067622e+14 0.0000000000000000e+00 0.0000000000000000e+00
1.9421528599319850e+14 0.0000000000000000e+00 0.0000000000000000e+00
1.9422028754572078e+14 0.0000000000000000e+00 0.0000000000000000e+00
1.9422528909824309e+14 0.0000000000000000e+00 0.0000000000000000e+00
1.9423029065076538e+14 0.0000000000000000e+00 0.0000000000000000e+00
1.9423529220328769e+14 0.0000000000000000e+00 0.0000000000000000e+00
1.9424029375580997e+14 0.0000000000000000e+00 0.0000000000000000e+00
1.9424529530833225e+14 0.0000000000000000e+00 0.0000000000000000e+00
1.9425029686085456e+14 0.0000000000000000e+00 0.0000000000000000e+00
1.9425529841337684e+14 0.0000000000000000e+00 0.0000000000000000e+00
1.9426029996589916e+14 0.0000000000000000e+00 0.0000000000000000e+00
1.9426530151842144e+14 0.0000000000000000e+00 0.0000000000000000e+00
1.9427030307094372e+14 0.0000000000000000e+00 0.0000000000000000e+00
1.9427530462346603e+14 0.0000000000000000e+00 0.0000000000000000e+00
1.9428030617598831e+14 0.0000000000000000e+00 0.0000000000000000e+00
1.9428530772851062e+14 0.0000000000000000e+00 0.0000000000000000e+00
1.9429030928103291e+14 0.0000000000000000e+00 0.0000000000000000e+00
1.9429531083355519e+14 0.0000000000000000e+00 0.0000000000000000e+00
1.9430031238607750e+14 0.0000000000000000e+00 0.0000000000000000e+00
1.9430531393859978e+14 0.0000000000000000e+00 0.0000000000000000e+00
1.9431031549112209e+14 0.0000000000000000e+00 0.0000000000000000e+00
1.9431531704364438e+14 0.0000000000000000e+00 0.0000000000000000e+00
1.9432031859616669e+14 0.0000000000000000e+00 0.0000000000000000e+00
1.9432532014868897e+14 0.0000000000000000e+00 0.0000000000000000e+00
1.9433032170121125e+14 0.0000000000000000e+00 0.0000000000000000e+00
1.9433532325373356e+14 0.0000000000000000e+00 0.0000000000000000e+00
1.9434032480625584e+14 0.0000000000000000e+00 0.0000000000000000e+00
1.9434532635877816e+14 0.0000000000000000e+00 0.0000000000000000e+00
1.9435032791130044e+14 0.0000000000000000e+00 0.0000000000000000e+00
1.9435532946382272e+14 0.0000000000000000e+00 0.0000000000000000e+00
1.9436033101634503e+14 0.0000000000000000e+00 0.0000000000000000e+00
1.9436533256886731e+14 0.0000000000000000e+00 0.0000000000000000e+00
1.9437033412138962e+14 0.0000000000000000e+00 0.0000000000000000e+00
1.9437533567391191e+14 0.0000000000000000e+00 0.0000000000000000e+00
1.9438033722643419e+14 0.0000000000000000e+00 0.0000000000000000e+00
1.9438533877895650e+14 0.0000000000000000e+00 0.0000000000000000e+00
1.9439034033147878e+14 0.0000000000000000e+00 0.0000000000000000e+00
1.9439534188400109e+14 0.0000000000000000e+00 0.0000000000000000e+00
1.9440034343652338e+14 0.0000000000000000e+00 0.0000000000000000e+00
1.9440534498904566e+14 0.0000000000000000e+00 0.0000000000000000e+00
1.9441034654156797e+14 0.0000000000000000e+00 0.0000000000000000e+00
1.9441534809409025e+14 0.0000000000000000e+00 0.0000000000000000e+00
1.9442034964661256e+14 0.0000000000000000e+00 0.0000000000000000e+00
1.9442535119913484e+14 0.0000000000000000e+00 0.0000000000000000e+00
1.9443035275165712e+14 0.0000000000000000e+00 0.0000000000000000e+00
1.9443535430417944e+14 0.0000000000000000e+00 0.0000000000000000e+00
1.9444035585670172e+14 0.0000000000000000e+00 0.0000000000000000e+00
1.9444535740922403e+14 0.0000000000000000e+00 0.0000000000000000e+00
1.9445035896174631e+14 0.0000000000000000e+00 0.0000000000000000e+00
1.9445536051426862e+14 0.0000000000000000e+00 0.0000000000000000e+00
1.9446036206679091e+14 0.0000000000000000e+00 0.0000000000000000e+00
1.9446536361931319e+14 0.0000000000000000e+00 0.0000000000000000e+00
1.9447036517183550e+14 0.0000000000000000e+00 0.0000000000000000e+00
1.9447536672435778e+14 0.0000000000000000e+00 0.0000000000000000e+00
1.9448036827688009e+14 0.0000000000000000e+00 0.0000000000000000e+00
1.9448536982940238e+14 0.0000000000000000e+00 0.0000000000000000e+00
1.9449037138192466e+14 0.0000000000000000e+00 0.0000000000000000e+00
1.9449537293444697e+14 0.0000000000000000e+00 0.0000000000000000e+00
1.9450037448696925e+14 0.0000000000000000e+00 0.0000000000000000e+00
1.9450537603949156e+14 0.0000000000000000e+00 0.0000000000000000e+00
1.9451037759201384e+14 0.0000000000000000e+00 0.0000000000000000e+00
1.9451537914453612e+14 0.0000000000000000e+00 0.0000000000000000e+00
1.9452038069705844e+14 0.0000000000000000e+00 0.0000000000000000e+00
1.9452538224958072e+14 0.0000000000000000e+00 0.0000000000000000e+00
1.9453038380210303e+14 0.0000000000000000e+00 0.0000000000000000e+00
1.9453538535462531e+14 0.0000000000000000e+00 0.0000000000000000e+00
1.9454038690714759e+14 0.0000000000000000e+00 0.0000000000000000e+00
1.9454538845966991e+14 0.0000000000000000e+00 0.0000000000000000e+00
1.9455039001219219e+14 0.0000000000000000e+00 0.0000000000000000e+00
1.9455539156471450e+14 0.0000000000000000e+00 0.0000000000000000e+00
1.9456039311723678e+14 0.0000000000000000e+00 0.0000000000000000e+00
1.9456539466975906e+14 0.0000000000000000e+00 0.0000000000000000e+00
1.9457039622228138e+14 0.0000000000000000e+00 0.0000000000000000e+00
1.9457539777480366e+14 0.0000000000000000e+00 0.0000000000000000e+00
1.9458039932732597e+14 0.0000000000000000e+00 0.0000000000000000e+00
1.9458540087984825e+14 0.0000000000000000e+00 0.0000000000000000e+00
1.9459040243237053e+14 0.0000000000000000e+00 0.0000000000000000e+00
1.9459540398489284e+14 0.0000000000000000e+00 0.0000000000000000e+00
1.9460040553741512e+14 0.0000000000000000e+00 0.0000000000000000e+00
1.9460540708993744e+14 0.0000000000000000e+00 0.0000000000000000e+00
1.9461040864245972e+14 0.0000000000000000e+00 0.0000000000000000e+00
1.9461541019498203e+14 0.0000000000000000e+00 0.0000000000000000e+00
1.9462041174750431e+14 0.0000000000000000e+00 0.0000000000000000e+00
1.9462541330002659e+14 0.0000000000000000e+00 0.0000000000000000e+00
1.9463041485254891e+14 0.0000000000000000e+00 0.0000000000000000e+00
1.9463541640507119e+14 0.0000000000000000e+00 0.0000000000000000e+00
1.9464041795759350e+14 0.0000000000000000e+00 0.0000000000000000e+00
1.9464541951011578e+14 0.0000000000000000e+00 0.0000000000000000e+00
1.9465042106263806e+14 0.0000000000000000e+00 0.0000000000000000e+00
1.9465542261516038e+14 0.0000000000000000e+00 0.0000000000000000e+00
1.9466042416768266e+14 0.0000000000000000e+00 0.0000000000000000e+00
1.9466542572020497e+14 0.0000000000000000e+00 0.0000000000000000e+00
1.9467042727272725e+14 0.0000000000000000e+00 0.0000000000000000e+00
("in1","mode 1",1,"out2",1,"transmission")
(500, 3)
1.9217465256410256e+14 0.0000000000000000e+00 0.0000000000000000e+00
1.9217965411662484e+14 0.0000000000000000e+00 0.0000000000000000e+00
1.9218465566914716e+14 0.0000000000000000e+00 0.0000000000000000e+00
1.9218965722166944e+14 0.0000000000000000e+00 0.0000000000000000e+00
1.9219465877419175e+14 0.0000000000000000e+00 0.0000000000000000e+00
1.9219966032671403e+14 0.0000000000000000e+00 0.0000000000000000e+00
1.9220466187923631e+14 0.0000000000000000e+00 0.0000000000000000e+00
1.9220966343175862e+14 0.0000000000000000e+00 0.0000000000000000e+00
1.9221466498428091e+14 0.0000000000000000e+00 0.0000000000000000e+00
1.9221966653680322e+14 0.0000000000000000e+00 0.0000000000000000e+00
1.9222466808932550e+14 0.0000000000000000e+00 0.0000000000000000e+00
1.9222966964184778e+14 0.0000000000000000e+00 0.0000000000000000e+00
1.9223467119437009e+14 0.0000000000000000e+00 0.0000000000000000e+00
1.9223967274689238e+14 0.0000000000000000e+00 0.0000000000000000e+00
1.9224467429941469e+14 0.0000000000000000e+00 0.0000000000000000e+00
1.9224967585193697e+14 0.0000000000000000e+00 0.0000000000000000e+00
1.9225467740445928e+14 0.0000000000000000e+00 0.0000000000000000e+00
1.9225967895698156e+14 0.0000000000000000e+00 0.0000000000000000e+00
1.9226468050950384e+14 0.0000000000000000e+00 0.0000000000000000e+00
1.9226968206202616e+14 0.0000000000000000e+00 0.0000000000000000e+00
1.9227468361454844e+14 0.0000000000000000e+00 0.0000000000000000e+00
1.9227968516707075e+14 0.0000000000000000e+00 0.0000000000000000e+00
1.9228468671959303e+14 0.0000000000000000e+00 0.0000000000000000e+00
1.9228968827211531e+14 0.0000000000000000e+00 0.0000000000000000e+00
1.9229468982463762e+14 0.0000000000000000e+00 0.0000000000000000e+00
1.9229969137715991e+14 0.0000000000000000e+00 0.0000000000000000e+00
1.9230469292968222e+14 0.0000000000000000e+00 0.0000000000000000e+00
1.9230969448220450e+14 0.0000000000000000e+00 0.0000000000000000e+00
1.9231469603472678e+14 0.0000000000000000e+00 0.0000000000000000e+00
1.9231969758724909e+14 0.0000000000000000e+00 0.0000000000000000e+00
1.9232469913977138e+14 0.0000000000000000e+00 0.0000000000000000e+00
1.9232970069229369e+14 0.0000000000000000e+00 0.0000000000000000e+00
1.9233470224481597e+14 0.0000000000000000e+00 0.0000000000000000e+00
1.9233970379733825e+14 0.0000000000000000e+00 0.0000000000000000e+00
1.9234470534986056e+14 0.0000000000000000e+00 0.0000000000000000e+00
1.9234970690238284e+14 0.0000000000000000e+00 0.0000000000000000e+00
1.9235470845490516e+14 0.0000000000000000e+00 0.0000000000000000e+00
1.9235971000742744e+14 0.0000000000000000e+00 0.0000000000000000e+00
1.9236471155994972e+14 0.0000000000000000e+00 0.0000000000000000e+00
1.9236971311247203e+14 0.0000000000000000e+00 0.0000000000000000e+00
1.9237471466499431e+14 0.0000000000000000e+00 0.0000000000000000e+00
1.9237971621751662e+14 0.0000000000000000e+00 0.0000000000000000e+00
1.9238471777003891e+14 0.0000000000000000e+00 0.0000000000000000e+00
1.9238971932256119e+14 0.0000000000000000e+00 0.0000000000000000e+00
1.9239472087508350e+14 0.0000000000000000e+00 0.0000000000000000e+00
1.9239972242760578e+14 0.0000000000000000e+00 0.0000000000000000e+00
1.9240472398012809e+14 0.0000000000000000e+00 0.0000000000000000e+00
1.9240972553265038e+14 0.0000000000000000e+00 0.0000000000000000e+00
1.9241472708517269e+14 0.0000000000000000e+00 0.0000000000000000e+00
1.9241972863769497e+14 0.0000000000000000e+00 0.0000000000000000e+00
1.9242473019021725e+14 0.0000000000000000e+00 0.0000000000000000e+00
1.9242973174273956e+14 0.0000000000000000e+00 0.0000000000000000e+00
1.9243473329526184e+14 0.0000000000000000e+00 0.0000000000000000e+00
1.9243973484778416e+14 0.0000000000000000e+00 0.0000000000000000e+00
1.9244473640030644e+14 0.0000000000000000e+00 0.0000000000000000e+00
1.9244973795282872e+14 0.0000000000000000e+00 0.0000000000000000e+00
1.9245473950535103e+14 0.0000000000000000e+00 0.0000000000000000e+00
1.9245974105787331e+14 0.0000000000000000e+00 0.0000000000000000e+00
1.9246474261039562e+14 0.0000000000000000e+00 0.0000000000000000e+00
1.9246974416291791e+14 0.0000000000000000e+00 0.0000000000000000e+00
1.9247474571544019e+14 0.0000000000000000e+00 0.0000000000000000e+00
1.9247974726796250e+14 0.0000000000000000e+00 0.0000000000000000e+00
1.9248474882048478e+14 0.0000000000000000e+00 0.0000000000000000e+00
1.9248975037300709e+14 0.0000000000000000e+00 0.0000000000000000e+00
1.9249475192552938e+14 0.0000000000000000e+00 0.0000000000000000e+00
1.9249975347805166e+14 0.0000000000000000e+00 0.0000000000000000e+00
1.9250475503057397e+14 0.0000000000000000e+00 0.0000000000000000e+00
1.9250975658309625e+14 0.0000000000000000e+00 0.0000000000000000e+00
1.9251475813561856e+14 0.0000000000000000e+00 0.0000000000000000e+00
1.9251975968814084e+14 0.0000000000000000e+00 0.0000000000000000e+00
1.9252476124066312e+14 0.0000000000000000e+00 0.0000000000000000e+00
1.9252976279318544e+14 0.0000000000000000e+00 0.0000000000000000e+00
1.9253476434570772e+14 0.0000000000000000e+00 0.0000000000000000e+00
1.9253976589823003e+14 0.0000000000000000e+00 0.0000000000000000e+00
1.9254476745075231e+14 0.0000000000000000e+00 0.0000000000000000e+00
1.9254976900327462e+14 0.0000000000000000e+00 0.0000000000000000e+00
1.9255477055579691e+14 0.0000000000000000e+00 0.0000000000000000e+00
1.9255977210831919e+14 0.0000000000000000e+00 0.0000000000000000e+00
1.9256477366084150e+14 0.0000000000000000e+00 0.0000000000000000e+00
1.9256977521336378e+14 0.0000000000000000e+00 0.0000000000000000e+00
1.9257477676588609e+14 0.0000000000000000e+00 0.0000000000000000e+00
1.9257977831840838e+14 0.0000000000000000e+00 0.0000000000000000e+00
1.9258477987093066e+14 0.0000000000000000e+00 0.0000000000000000e+00
1.9258978142345297e+14 0.0000000000000000e+00 0.0000000000000000e+00
1.9259478297597525e+14 0.0000000000000000e+00 0.0000000000000000e+00
1.9259978452849756e+14 0.0000000000000000e+00 0.0000000000000000e+00
1.9260478608101984e+14 0.0000000000000000e+00 0.0000000000000000e+00
1.9260978763354212e+14 0.0000000000000000e+00 0.0000000000000000e+00
1.9261478918606444e+14 0.0000000000000000e+00 0.0000000000000000e+00
1.9261979073858672e+14 0.0000000000000000e+00 0.0000000000000000e+00
1.9262479229110903e+14 0.0000000000000000e+00 0.0000000000000000e+00
1.9262979384363131e+14 0.0000000000000000e+00 0.0000000000000000e+00
1.9263479539615359e+14 0.0000000000000000e+00 0.0000000000000000e+00
1.9263979694867591e+14 0.0000000000000000e+00 0.0000000000000000e+00
1.9264479850119819e+14 0.0000000000000000e+00 0.0000000000000000e+00
1.9264980005372050e+14 0.0000000000000000e+00 0.0000000000000000e+00
1.9265480160624278e+14 0.0000000000000000e+00 0.0000000000000000e+00
1.9265980315876506e+14 0.0000000000000000e+00 0.0000000000000000e+00
1.9266480471128738e+14 0.0000000000000000e+00 0.0000000000000000e+00
1.9266980626380966e+14 0.0000000000000000e+00 0.0000000000000000e+00
1.9267480781633197e+14 0.0000000000000000e+00 0.0000000000000000e+00
1.9267980936885425e+14 0.0000000000000000e+00 0.0000000000000000e+00
1.9268481092137653e+14 0.0000000000000000e+00 0.0000000000000000e+00
1.9268981247389884e+14 0.0000000000000000e+00 0.0000000000000000e+00
1.9269481402642112e+14 0.0000000000000000e+00 0.0000000000000000e+00
1.9269981557894344e+14 0.0000000000000000e+00 0.0000000000000000e+00
1.9270481713146572e+14 0.0000000000000000e+00 0.0000000000000000e+00
1.9270981868398803e+14 0.0000000000000000e+00 0.0000000000000000e+00
1.9271482023651031e+14 0.0000000000000000e+00 0.0000000000000000e+00
1.9271982178903259e+14 0.0000000000000000e+00 0.0000000000000000e+00
1.9272482334155491e+14 0.0000000000000000e+00 0.0000000000000000e+00
1.9272982489407719e+14 0.0000000000000000e+00 0.0000000000000000e+00
1.9273482644659950e+14 0.0000000000000000e+00 0.0000000000000000e+00
1.9273982799912178e+14 0.0000000000000000e+00 0.0000000000000000e+00
1.9274482955164406e+14 0.0000000000000000e+00 0.0000000000000000e+00
1.9274983110416638e+14 0.0000000000000000e+00 0.0000000000000000e+00
1.9275483265668866e+14 0.0000000000000000e+00 0.0000000000000000e+00
1.9275983420921097e+14 0.0000000000000000e+00 0.0000000000000000e+00
1.9276483576173325e+14 0.0000000000000000e+00 0.0000000000000000e+00
1.9276983731425553e+14 0.0000000000000000e+00 0.0000000000000000e+00
1.9277483886677784e+14 0.0000000000000000e+00 0.0000000000000000e+00
1.9277984041930012e+14 0.0000000000000000e+00 0.0000000000000000e+00
1.9278484197182244e+14 0.0000000000000000e+00 0.0000000000000000e+00
1.9278984352434472e+14 0.0000000000000000e+00 0.0000000000000000e+00
1.9279484507686700e+14 0.0000000000000000e+00 0.0000000000000000e+00
1.9279984662938931e+14 0.0000000000000000e+00 0.0000000000000000e+00
1.9280484818191159e+14 0.0000000000000000e+00 0.0000000000000000e+00
1.9280984973443391e+14 0.0000000000000000e+00 0.0000000000000000e+00
1.9281485128695619e+14 0.0000000000000000e+00 0.0000000000000000e+00
1.9281985283947847e+14 0.0000000000000000e+00 0.0000000000000000e+00
1.9282485439200078e+14 0.0000000000000000e+00 0.0000000000000000e+00
1.9282985594452306e+14 0.0000000000000000e+00 0.0000000000000000e+00
1.9283485749704538e+14 0.0000000000000000e+00 0.0000000000000000e+00
1.9283985904956766e+14 0.0000000000000000e+00 0.0000000000000000e+00
1.9284486060208997e+14 0.0000000000000000e+00 0.0000000000000000e+00
1.9284986215461225e+14 0.0000000000000000e+00 0.0000000000000000e+00
1.9285486370713453e+14 0.0000000000000000e+00 0.0000000000000000e+00
1.9285986525965684e+14 0.0000000000000000e+00 0.0000000000000000e+00
1.9286486681217912e+14 0.0000000000000000e+00 0.0000000000000000e+00
1.9286986836470144e+14 0.0000000000000000e+00 0.0000000000000000e+00
1.9287486991722372e+14 0.0000000000000000e+00 0.0000000000000000e+00
1.9287987146974600e+14 0.0000000000000000e+00 0.0000000000000000e+00
1.9288487302226831e+14 0.0000000000000000e+00 0.0000000000000000e+00
1.9288987457479059e+14 0.0000000000000000e+00 0.0000000000000000e+00
1.9289487612731291e+14 0.0000000000000000e+00 0.0000000000000000e+00
1.9289987767983519e+14 0.0000000000000000e+00 0.0000000000000000e+00
1.9290487923235747e+14 0.0000000000000000e+00 0.0000000000000000e+00
1.9290988078487978e+14 0.0000000000000000e+00 0.0000000000000000e+00
1.9291488233740206e+14 0.0000000000000000e+00 0.0000000000000000e+00
1.9291988388992438e+14 0.0000000000000000e+00 0.0000000000000000e+00
1.9292488544244666e+14 0.0000000000000000e+00 0.0000000000000000e+00
1.9292988699496894e+14 0.0000000000000000e+00 0.0000000000000000e+00
1.9293488854749125e+14 0.0000000000000000e+00 0.0000000000000000e+00
1.9293989010001353e+14 0.0000000000000000e+00 0.0000000000000000e+00
1.9294489165253584e+14 0.0000000000000000e+00 0.0000000000000000e+00
1.9294989320505812e+14 0.0000000000000000e+00 0.0000000000000000e+00
1.9295489475758041e+14 0.0000000000000000e+00 0.0000000000000000e+00
1.9295989631010272e+14 0.0000000000000000e+00 0.0000000000000000e+00
1.9296489786262500e+14 0.0000000000000000e+00 0.0000000000000000e+00
1.9296989941514731e+14 0.0000000000000000e+00 0.0000000000000000e+00
1.9297490096766959e+14 0.0000000000000000e+00 0.0000000000000000e+00
1.9297990252019188e+14 0.0000000000000000e+00 0.0000000000000000e+00
1.9298490407271419e+14 0.0000000000000000e+00 0.0000000000000000e+00
1.9298990562523647e+14 0.0000000000000000e+00 0.0000000000000000e+00
1.9299490717775878e+14 0.0000000000000000e+00 0.0000000000000000e+00
1.9299990873028106e+14 0.0000000000000000e+00 0.0000000000000000e+00
1.9300491028280338e+14 0.0000000000000000e+00 0.0000000000000000e+00
1.9300991183532566e+14 0.0000000000000000e+00 0.0000000000000000e+00
1.9301491338784794e+14 0.0000000000000000e+00 0.0000000000000000e+00
1.9301991494037025e+14 0.0000000000000000e+00 0.0000000000000000e+00
1.9302491649289253e+14 0.0000000000000000e+00 0.0000000000000000e+00
1.9302991804541484e+14 0.0000000000000000e+00 0.0000000000000000e+00
1.9303491959793712e+14 0.0000000000000000e+00 0.0000000000000000e+00
1.9303992115045941e+14 0.0000000000000000e+00 0.0000000000000000e+00
1.9304492270298172e+14 0.0000000000000000e+00 0.0000000000000000e+00
1.9304992425550400e+14 0.0000000000000000e+00 0.0000000000000000e+00
1.9305492580802631e+14 0.0000000000000000e+00 0.0000000000000000e+00
1.9305992736054859e+14 0.0000000000000000e+00 0.0000000000000000e+00
1.9306492891307088e+14 0.0000000000000000e+00 0.0000000000000000e+00
1.9306993046559319e+14 0.0000000000000000e+00 0.0000000000000000e+00
1.9307493201811547e+14 0.0000000000000000e+00 0.0000000000000000e+00
1.9307993357063778e+14 0.0000000000000000e+00 0.0000000000000000e+00
1.9308493512316006e+14 0.0000000000000000e+00 0.0000000000000000e+00
1.9308993667568234e+14 0.0000000000000000e+00 0.0000000000000000e+00
1.9309493822820466e+14 0.0000000000000000e+00 0.0000000000000000e+00
1.9309993978072694e+14 0.0000000000000000e+00 0.0000000000000000e+00
1.9310494133324925e+14 0.0000000000000000e+00 0.0000000000000000e+00
1.9310994288577153e+14 0.0000000000000000e+00 0.0000000000000000e+00
1.9311494443829381e+14 0.0000000000000000e+00 0.0000000000000000e+00
1.9311994599081612e+14 0.0000000000000000e+00 0.0000000000000000e+00
1.9312494754333841e+14 0.0000000000000000e+00 0.0000000000000000e+00
1.9312994909586072e+14 0.0000000000000000e+00 0.0000000000000000e+00
1.9313495064838300e+14 0.0000000000000000e+00 0.0000000000000000e+00
1.9313995220090531e+14 0.0000000000000000e+00 0.0000000000000000e+00
1.9314495375342759e+14 0.0000000000000000e+00 0.0000000000000000e+00
1.9314995530594988e+14 0.0000000000000000e+00 0.0000000000000000e+00
1.9315495685847219e+14 0.0000000000000000e+00 0.0000000000000000e+00
1.9315995841099447e+14 0.0000000000000000e+00 0.0000000000000000e+00
1.9316495996351678e+14 0.0000000000000000e+00 0.0000000000000000e+00
1.9316996151603906e+14 0.0000000000000000e+00 0.0000000000000000e+00
1.9317496306856134e+14 0.0000000000000000e+00 0.0000000000000000e+00
1.9317996462108366e+14 0.0000000000000000e+00 0.0000000000000000e+00
1.9318496617360594e+14 0.0000000000000000e+00 0.0000000000000000e+00
1.9318996772612825e+14 0.0000000000000000e+00 0.0000000000000000e+00
1.9319496927865053e+14 0.0000000000000000e+00 0.0000000000000000e+00
1.9319997083117281e+14 0.0000000000000000e+00 0.0000000000000000e+00
1.9320497238369512e+14 0.0000000000000000e+00 0.0000000000000000e+00
1.9320997393621741e+14 0.0000000000000000e+00 0.0000000000000000e+00
1.9321497548873972e+14 0.0000000000000000e+00 0.0000000000000000e+00
1.9321997704126200e+14 0.0000000000000000e+00 0.0000000000000000e+00
1.9322497859378428e+14 0.0000000000000000e+00 0.0000000000000000e+00
1.9322998014630659e+14 0.0000000000000000e+00 0.0000000000000000e+00
1.9323498169882888e+14 0.0000000000000000e+00 0.0000000000000000e+00
1.9323998325135119e+14 0.0000000000000000e+00 0.0000000000000000e+00
1.9324498480387347e+14 0.0000000000000000e+00 0.0000000000000000e+00
1.9324998635639575e+14 0.0000000000000000e+00 0.0000000000000000e+00
1.9325498790891806e+14 0.0000000000000000e+00 0.0000000000000000e+00
1.9325998946144034e+14 0.0000000000000000e+00 0.0000000000000000e+00
1.9326499101396266e+14 0.0000000000000000e+00 0.0000000000000000e+00
1.9326999256648494e+14 0.0000000000000000e+00 0.0000000000000000e+00
1.9327499411900722e+14 0.0000000000000000e+00 0.0000000000000000e+00
1.9327999567152953e+14 0.0000000000000000e+00 0.0000000000000000e+00
1.9328499722405181e+14 0.0000000000000000e+00 0.0000000000000000e+00
1.9328999877657412e+14 0.0000000000000000e+00 0.0000000000000000e+00
1.9329500032909641e+14 0.0000000000000000e+00 0.0000000000000000e+00
1.9330000188161872e+14 0.0000000000000000e+00 0.0000000000000000e+00
1.9330500343414100e+14 0.0000000000000000e+00 0.0000000000000000e+00
1.9331000498666328e+14 0.0000000000000000e+00 0.0000000000000000e+00
1.9331500653918559e+14 0.0000000000000000e+00 0.0000000000000000e+00
1.9332000809170788e+14 0.0000000000000000e+00 0.0000000000000000e+00
1.9332500964423019e+14 0.0000000000000000e+00 0.0000000000000000e+00
1.9333001119675247e+14 0.0000000000000000e+00 0.0000000000000000e+00
1.9333501274927475e+14 0.0000000000000000e+00 0.0000000000000000e+00
1.9334001430179706e+14 0.0000000000000000e+00 0.0000000000000000e+00
1.9334501585431934e+14 0.0000000000000000e+00 0.0000000000000000e+00
1.9335001740684166e+14 0.0000000000000000e+00 0.0000000000000000e+00
1.9335501895936394e+14 0.0000000000000000e+00 0.0000000000000000e+00
1.9336002051188622e+14 0.0000000000000000e+00 0.0000000000000000e+00
1.9336502206440853e+14 0.0000000000000000e+00 0.0000000000000000e+00
1.9337002361693081e+14 0.0000000000000000e+00 0.0000000000000000e+00
1.9337502516945312e+14 0.0000000000000000e+00 0.0000000000000000e+00
1.9338002672197541e+14 0.0000000000000000e+00 0.0000000000000000e+00
1.9338502827449769e+14 0.0000000000000000e+00 0.0000000000000000e+00
1.9339002982702000e+14 0.0000000000000000e+00 0.0000000000000000e+00
1.9339503137954228e+14 0.0000000000000000e+00 0.0000000000000000e+00
1.9340003293206459e+14 0.0000000000000000e+00 0.0000000000000000e+00
1.9340503448458688e+14 0.0000000000000000e+00 0.0000000000000000e+00
1.9341003603710916e+14 0.0000000000000000e+00 0.0000000000000000e+00
1.9341503758963147e+14 0.0000000000000000e+00 0.0000000000000000e+00
1.9342003914215375e+14 0.0000000000000000e+00 0.0000000000000000e+00
1.9342504069467606e+14 0.0000000000000000e+00 0.0000000000000000e+00
1.9343004224719834e+14 0.0000000000000000e+00 0.0000000000000000e+00
1.9343504379972066e+14 0.0000000000000000e+00 0.0000000000000000e+00
1.9344004535224294e+14 0.0000000000000000e+00 0.0000000000000000e+00
1.9344504690476522e+14 0.0000000000000000e+00 0.0000000000000000e+00
1.9345004845728753e+14 0.0000000000000000e+00 0.0000000000000000e+00
1.9345505000980981e+14 0.0000000000000000e+00 0.0000000000000000e+00
1.9346005156233212e+14 0.0000000000000000e+00 0.0000000000000000e+00
1.9346505311485441e+14 0.0000000000000000e+00 0.0000000000000000e+00
1.9347005466737669e+14 0.0000000000000000e+00 0.0000000000000000e+00
1.9347505621989900e+14 0.0000000000000000e+00 0.0000000000000000e+00
1.9348005777242128e+14 0.0000000000000000e+00 0.0000000000000000e+00
1.9348505932494359e+14 0.0000000000000000e+00 0.0000000000000000e+00
1.9349006087746588e+14 0.0000000000000000e+00 0.0000000000000000e+00
1.9349506242998816e+14 0.0000000000000000e+00 0.0000000000000000e+00
1.9350006398251047e+14 0.0000000000000000e+00 0.0000000000000000e+00
1.9350506553503275e+14 0.0000000000000000e+00 0.0000000000000000e+00
1.9351006708755506e+14 0.0000000000000000e+00 0.0000000000000000e+00
1.9351506864007734e+14 0.0000000000000000e+00 0.0000000000000000e+00
1.9352007019259962e+14 0.0000000000000000e+00 0.0000000000000000e+00
1.9352507174512194e+14 0.0000000000000000e+00 0.0000000000000000e+00
1.9353007329764422e+14 0.0000000000000000e+00 0.0000000000000000e+00
1.9353507485016653e+14 0.0000000000000000e+00 0.0000000000000000e+00
1.9354007640268881e+14 0.0000000000000000e+00 0.0000000000000000e+00
1.9354507795521109e+14 0.0000000000000000e+00 0.0000000000000000e+00
1.9355007950773341e+14 0.0000000000000000e+00 0.0000000000000000e+00
1.9355508106025569e+14 0.0000000000000000e+00 0.0000000000000000e+00
1.9356008261277800e+14 0.0000000000000000e+00 0.0000000000000000e+00
1.9356508416530028e+14 0.0000000000000000e+00 0.0000000000000000e+00
1.9357008571782256e+14 0.0000000000000000e+00 0.0000000000000000e+00
1.9357508727034488e+14 0.0000000000000000e+00 0.0000000000000000e+00
1.9358008882286716e+14 0.0000000000000000e+00 0.0000000000000000e+00
1.9358509037538947e+14 0.0000000000000000e+00 0.0000000000000000e+00
1.9359009192791175e+14 0.0000000000000000e+00 0.0000000000000000e+00
1.9359509348043406e+14 0.0000000000000000e+00 0.0000000000000000e+00
1.9360009503295634e+14 0.0000000000000000e+00 0.0000000000000000e+00
1.9360509658547862e+14 0.0000000000000000e+00 0.0000000000000000e+00
1.9361009813800094e+14 0.0000000000000000e+00 0.0000000000000000e+00
1.9361509969052322e+14 0.0000000000000000e+00 0.0000000000000000e+00
1.9362010124304553e+14 0.0000000000000000e+00 0.0000000000000000e+00
1.9362510279556781e+14 0.0000000000000000e+00 0.0000000000000000e+00
1.9363010434809009e+14 0.0000000000000000e+00 0.0000000000000000e+00
1.9363510590061241e+14 0.0000000000000000e+00 0.0000000000000000e+00
1.9364010745313469e+14 0.0000000000000000e+00 0.0000000000000000e+00
1.9364510900565700e+14 0.0000000000000000e+00 0.0000000000000000e+00
1.9365011055817928e+14 0.0000000000000000e+00 0.0000000000000000e+00
1.9365511211070156e+14 0.0000000000000000e+00 0.0000000000000000e+00
1.9366011366322388e+14 0.0000000000000000e+00 0.0000000000000000e+00
1.9366511521574616e+14 0.0000000000000000e+00 0.0000000000000000e+00
1.9367011676826847e+14 0.0000000000000000e+00 0.0000000000000000e+00
1.9367511832079075e+14 0.0000000000000000e+00 0.0000000000000000e+00
1.9368011987331303e+14 0.0000000000000000e+00 0.0000000000000000e+00
1.9368512142583534e+14 0.0000000000000000e+00 0.0000000000000000e+00
1.9369012297835762e+14 0.0000000000000000e+00 0.0000000000000000e+00
1.9369512453087994e+14 0.0000000000000000e+00 0.0000000000000000e+00
1.9370012608340222e+14 0.0000000000000000e+00 0.0000000000000000e+00
1.9370512763592450e+14 0.0000000000000000e+00 0.0000000000000000e+00
1.9371012918844681e+14 0.0000000000000000e+00 0.0000000000000000e+00
1.9371513074096909e+14 0.0000000000000000e+00 0.0000000000000000e+00
1.9372013229349141e+14 0.0000000000000000e+00 0.0000000000000000e+00
1.9372513384601369e+14 0.0000000000000000e+00 0.0000000000000000e+00
1.9373013539853600e+14 0.0000000000000000e+00 0.0000000000000000e+00
1.9373513695105828e+14 0.0000000000000000e+00 0.0000000000000000e+00
1.9374013850358056e+14 0.0000000000000000e+00 0.0000000000000000e+00
1.9374514005610288e+14 0.0000000000000000e+00 0.0000000000000000e+00
1.9375014160862516e+14 0.0000000000000000e+00 0.0000000000000000e+00
1.9375514316114747e+14 0.0000000000000000e+00 0.0000000000000000e+00
1.9376014471366975e+14 0.0000000000000000e+00 0.0000000000000000e+00
1.9376514626619203e+14 0.0000000000000000e+00 0.0000000000000000e+00
1.9377014781871434e+14 0.0000000000000000e+00 0.0000000000000000e+00
1.9377514937123662e+14 0.0000000000000000e+00 0.0000000000000000e+00
1.9378015092375894e+14 0.0000000000000000e+00 0.0000000000000000e+00
1.9378515247628122e+14 0.0000000000000000e+00 0.0000000000000000e+00
1.9379015402880350e+14 0.0000000000000000e+00 0.0000000000000000e+00
1.9379515558132581e+14 0.0000000000000000e+00 0.0000000000000000e+00
1.9380015713384809e+14 0.0000000000000000e+00 0.0000000000000000e+00
1.9380515868637041e+14 0.0000000000000000e+00 0.0000000000000000e+00
1.9381016023889269e+14 0.0000000000000000e+00 0.0000000000000000e+00
1.9381516179141497e+14 0.0000000000000000e+00 0.0000000000000000e+00
1.9382016334393728e+14 0.0000000000000000e+00 0.0000000000000000e+00
1.9382516489645956e+14 0.0000000000000000e+00 0.0000000000000000e+00
1.9383016644898188e+14 0.0000000000000000e+00 0.0000000000000000e+00
1.9383516800150416e+14 0.0000000000000000e+00 0.0000000000000000e+00
1.9384016955402644e+14 0.0000000000000000e+00 0.0000000000000000e+00
1.9384517110654875e+14 0.0000000000000000e+00 0.0000000000000000e+00
1.9385017265907103e+14 0.0000000000000000e+00 0.0000000000000000e+00
1.9385517421159334e+14 0.0000000000000000e+00 0.0000000000000000e+00
1.9386017576411562e+14 0.0000000000000000e+00 0.0000000000000000e+00
1.9386517731663794e+14 0.0000000000000000e+00 0.0000000000000000e+00
1.9387017886916022e+14 0.0000000000000000e+00 0.0000000000000000e+00
1.9387518042168250e+14 0.0000000000000000e+00 0.0000000000000000e+00
1.9388018197420481e+14 0.0000000000000000e+00 0.0000000000000000e+00
1.9388518352672709e+14 0.0000000000000000e+00 0.0000000000000000e+00
1.9389018507924941e+14 0.0000000000000000e+00 0.0000000000000000e+00
1.9389518663177169e+14 0.0000000000000000e+00 0.0000000000000000e+00
1.9390018818429397e+14 0.0000000000000000e+00 0.0000000000000000e+00
1.9390518973681628e+14 0.0000000000000000e+00 0.0000000000000000e+00
1.9391019128933856e+14 0.0000000000000000e+00 0.0000000000000000e+00
1.9391519284186088e+14 0.0000000000000000e+00 0.0000000000000000e+00
1.9392019439438316e+14 0.0000000000000000e+00 0.0000000000000000e+00
1.9392519594690544e+14 0.0000000000000000e+00 0.0000000000000000e+00
1.9393019749942775e+14 0.0000000000000000e+00 0.0000000000000000e+00
1.9393519905195003e+14 0.0000000000000000e+00 0.0000000000000000e+00
1.9394020060447234e+14 0.0000000000000000e+00 0.0000000000000000e+00
1.9394520215699462e+14 0.0000000000000000e+00 0.0000000000000000e+00
1.9395020370951691e+14 0.0000000000000000e+00 0.0000000000000000e+00
1.9395520526203922e+14 0.0000000000000000e+00 0.0000000000000000e+00
1.9396020681456150e+14 0.0000000000000000e+00 0.0000000000000000e+00
1.9396520836708381e+14 0.0000000000000000e+00 0.0000000000000000e+00
1.9397020991960609e+14 0.0000000000000000e+00 0.0000000000000000e+00
1.9397521147212838e+14 0.0000000000000000e+00 0.0000000000000000e+00
1.9398021302465069e+14 0.0000000000000000e+00 0.0000000000000000e+00
1.9398521457717297e+14 0.0000000000000000e+00 0.0000000000000000e+00
1.9399021612969528e+14 0.0000000000000000e+00 0.0000000000000000e+00
1.9399521768221756e+14 0.0000000000000000e+00 0.0000000000000000e+00
1.9400021923473984e+14 0.0000000000000000e+00 0.0000000000000000e+00
1.9400522078726216e+14 0.0000000000000000e+00 0.0000000000000000e+00
1.9401022233978444e+14 0.0000000000000000e+00 0.0000000000000000e+00
1.9401522389230675e+14 0.0000000000000000e+00 0.0000000000000000e+00
1.9402022544482903e+14 0.0000000000000000e+00 0.0000000000000000e+00
1.9402522699735134e+14 0.0000000000000000e+00 0.0000000000000000e+00
1.9403022854987362e+14 0.0000000000000000e+00 0.0000000000000000e+00
1.9403523010239591e+14 0.0000000000000000e+00 0.0000000000000000e+00
1.9404023165491822e+14 0.0000000000000000e+00 0.0000000000000000e+00
1.9404523320744050e+14 0.0000000000000000e+00 0.0000000000000000e+00
1.9405023475996281e+14 0.0000000000000000e+00 0.0000000000000000e+00
1.9405523631248509e+14 0.0000000000000000e+00 0.0000000000000000e+00
1.9406023786500738e+14 0.0000000000000000e+00 0.0000000000000000e+00
1.9406523941752969e+14 0.0000000000000000e+00 0.0000000000000000e+00
1.9407024097005197e+14 0.0000000000000000e+00 0.0000000000000000e+00
1.9407524252257428e+14 0.0000000000000000e+00 0.0000000000000000e+00
1.9408024407509656e+14 0.0000000000000000e+00 0.0000000000000000e+00
1.9408524562761884e+14 0.0000000000000000e+00 0.0000000000000000e+00
1.9409024718014116e+14 0.0000000000000000e+00 0.0000000000000000e+00
1.9409524873266344e+14 0.0000000000000000e+00 0.0000000000000000e+00
1.9410025028518575e+14 0.0000000000000000e+00 0.0000000000000000e+00
1.9410525183770803e+14 0.0000000000000000e+00 0.0000000000000000e+00
1.9411025339023031e+14 0.0000000000000000e+00 0.0000000000000000e+00
1.9411525494275262e+14 0.0000000000000000e+00 0.0000000000000000e+00
1.9412025649527491e+14 0.0000000000000000e+00 0.0000000000000000e+00
1.9412525804779722e+14 0.0000000000000000e+00 0.0000000000000000e+00
1.9413025960031950e+14 0.0000000000000000e+00 0.0000000000000000e+00
1.9413526115284178e+14 0.0000000000000000e+00 0.0000000000000000e+00
1.9414026270536409e+14 0.0000000000000000e+00 0.0000000000000000e+00
1.9414526425788638e+14 0.0000000000000000e+00 0.0000000000000000e+00
1.9415026581040869e+14 0.0000000000000000e+00 0.0000000000000000e+00
1.9415526736293097e+14 0.0000000000000000e+00 0.0000000000000000e+00
1.9416026891545325e+14 0.0000000000000000e+00 0.0000000000000000e+00
1.9416527046797556e+14 0.0000000000000000e+00 0.0000000000000000e+00
1.9417027202049784e+14 0.0000000000000000e+00 0.0000000000000000e+00
1.9417527357302016e+14 0.0000000000000000e+00 0.0000000000000000e+00
1.9418027512554244e+14 0.0000000000000000e+00 0.0000000000000000e+00
1.9418527667806475e+14 0.0000000000000000e+00 0.0000000000000000e+00
1.9419027823058703e+14 0.0000000000000000e+00 0.0000000000000000e+00
1.9419527978310931e+14 0.0000000000000000e+00 0.0000000000000000e+00
1.9420028133563162e+14 0.0000000000000000e+00 0.0000000000000000e+00
1.9420528288815391e+14 0.0000000000000000e+00 0.0000000000000000e+00
1.9421028444067622e+14 0.0000000000000000e+00 0.0000000000000000e+00
1.9421528599319850e+14 0.0000000000000000e+00 0.0000000000000000e+00
1.9422028754572078e+14 0.0000000000000000e+00 0.0000000000000000e+00
1.9422528909824309e+14 0.0000000000000000e+00 0.0000000000000000e+00
1.9423029065076538e+14 0.0000000000000000e+00 0.0000000000000000e+00
1.9423529220328769e+14 0.0000000000000000e+00 0.0000000000000000e+00
1.9424029375580997e+14 0.0000000000000000e+00 0.0000000000000000e+00
1.9424529530833225e+14 0.0000000000000000e+00 0.0000000000000000e+00
1.9425029686085456e+14 0.0000000000000000e+00 0.0000000000000000e+00
1.9425529841337684e+14 0.0000000000000000e+00 0.0000000000000000e+00
1.9426029996589916e+14 0.0000000000000000e+00 0.0000000000000000e+00
1.9426530151842144e+14 0.0000000000000000e+00 0.0000000000000000e+00
1.9427030307094372e+14 0.0000000000000000e+00 0.0000000000000000e+00
1.9427530462346603e+14 0.0000000000000000e+00 0.0000000000000000e+00
1.9428030617598831e+14 0.0000000000000000e+00 0.0000000000000000e+00
1.9428530772851062e+14 0.0000000000000000e+00 0.0000000000000000e+00
1.9429030928103291e+14 0.0000000000000000e+00 0.0000000000000000e+00
1.9429531083355519e+14 0.0000000000000000e+00 0.0000000000000000e+00
1.9430031238607750e+14 0.0000000000000000e+00 0.0000000000000000e+00
1.9430531393859978e+14 0.0000000000000000e+00 0.0000000000000000e+00
1.9431031549112209e+14 0.0000000000000000e+00 0.0000000000000000e+00
1.9431531704364438e+14 0.0000000000000000e+00 0.0000000000000000e+00
1.9432031859616669e+14 0.0000000000000000e+00 0.0000000000000000e+00
1.9432532014868897e+14 0.0000000000000000e+00 0.0000000000000000e+00
1.9433032170121125e+14 0.0000000000000000e+00 0.0000000000000000e+00
1.9433532325373356e+14 0.0000000000000000e+00 0.0000000000000000e+00
1.9434032480625584e+14 0.0000000000000000e+00 0.0000000000000000e+00
1.9434532635877816e+14 0.0000000000000000e+00 0.0000000000000000e+00
1.9435032791130044e+14 0.0000000000000000e+00 0.0000000000000000e+00
1.9435532946382272e+14 0.0000000000000000e+00 0.0000000000000000e+00
1.9436033101634503e+14 0.0000000000000000e+00 0.0000000000000000e+00
1.9436533256886731e+14 0.0000000000000000e+00 0.0000000000000000e+00
1.9437033412138962e+14 0.0000000000000000e+00 0.0000000000000000e+00
1.9437533567391191e+14 0.0000000000000000e+00 0.0000000000000000e+00
1.9438033722643419e+14 0.0000000000000000e+00 0.0000000000000000e+00
1.9438533877895650e+14 0.0000000000000000e+00 0.0000000000000000e+00
1.9439034033147878e+14 0.0000000000000000e+00 0.0000000000000000e+00
1.9439534188400109e+14 0.0000000000000000e+00 0.0000000000000000e+00
1.9440034343652338e+14 0.0000000000000000e+00 0.0000000000000000e+00
1.9440534498904566e+14 0.0000000000000000e+00 0.0000000000000000e+00
1.9441034654156797e+14 0.0000000000000000e+00 0.0000000000000000e+00
1.9441534809409025e+14 0.0000000000000000e+00 0.0000000000000000e+00
1.9442034964661256e+14 0.0000000000000000e+00 0.0000000000000000e+00
1.9442535119913484e+14 0.0000000000000000e+00 0.0000000000000000e+00
1.9443035275165712e+14 0.0000000000000000e+00 0.0000000000000000e+00
1.9443535430417944e+14 0.0000000000000000e+00 0.0000000000000000e+00
1.9444035585670172e+14 0.0000000000000000e+00 0.0000000000000000e+00
1.9444535740922403e+14 0.0000000000000000e+00 0.0000000000000000e+00
1.9445035896174631e+14 0.0000000000000000e+00 0.0000000000000000e+00
1.9445536051426862e+14 0.0000000000000000e+00 0.0000000000000000e+00
1.9446036206679091e+14 0.0000000000000000e+00 0.0000000000000000e+00
1.9446536361931319e+14 0.0000000000000000e+00 0.0000000000000000e+00
1.9447036517183550e+14 0.0000000000000000e+00 0.0000000000000000e+00
1.9447536672435778e+14 0.0000000000000000e+00 0.0000000000000000e+00
1.9448036827688009e+14 0.0000000000000000e+00 0.0000000000000000e+00
1.9448536982940238e+14 0.0000000000000000e+00 0.0000000000000000e+00
1.9449037138192466e+14 0.0000000000000000e+00 0.0000000000000000e+00
1.9449537293444697e+14 0.0000000000000000e+00 0.0000000000000000e+00
1.9450037448696925e+14 0.0000000000000000e+00 0.0000000000000000e+00
1.9450537603949156e+14 0.0000000000000000e+00 0.0000000000000000e+00
1.9451037759201384e+14 0.0000000000000000e+00 0.0000000000000000e+00
1.9451537914453612e+14 0.0000000000000000e+00 0.0000000000000000e+00
1.9452038069705844e+14 0.0000000000000000e+00 0.0000000000000000e+00
1.9452538224958072e+14 0.0000000000000000e+00 0.0000000000000000e+00
1.9453038380210303e+14 0.0000000000000000e+00 0.0000000000000000e+00
1.9453538535462531e+14 0.0000000000000000e+00 0.0000000000000000e+00
1.9454038690714759e+14 0.0000000000000000e+00 0.0000000000000000e+00
1.9454538845966991e+14 0.0000000000000000e+00 0.0000000000000000e+00
1.9455039001219219e+14 0.0000000000000000e+00 0.0000000000000000e+00
1.9455539156471450e+14 0.0000000000000000e+00 0.0000000000000000e+00
1.9456039311723678e+14 0.0000000000000000e+00 0.0000000000000000e+00
1.9456539466975906e+14 0.0000000000000000e+00 0.0000000000000000e+00
1.9457039622228138e+14 0.0000000000000000e+00 0.0000000000000000e+00
1.9457539777480366e+14 0.0000000000000000e+00 0.0000000000000000e+00
1.9458039932732597e+14 0.0000000000000000e+00 0.0000000000000000e+00
1.9458540087984825e+14 0.0000000000000000e+00 0.0000000000000000e+00
1.9459040243237053e+14 0.0000000000000000e+00 0.0000000000000000e+00
1.9459540398489284e+14 0.0000000000000000e+00 0.0000000000000000e+00
1.9460040553741512e+14 0.0000000000000000e+00 0.0000000000000000e+00
1.9460540708993744e+14 0.0000000000000000e+00 0.0000000000000000e+00
1.9461040864245972e+14 0.0000000000000000e+00 0.0000000000000000e+00
1.9461541019498203e+14 0.0000000000000000e+00 0.0000000000000000e+00
1.9462041174750431e+14 0.0000000000000000e+00 0.0000000000000000e+00
1.9462541330002659e+14 0.0000000000000000e+00 0.0000000000000000e+00
1.9463041485254891e+14 0.0000000000000000e+00 0.0000000000000000e+00
1.9463541640507119e+14 0.0000000000000000e+00 0.0000000000000000e+00
1.9464041795759350e+14 0.0000000000000000e+00 0.0000000000000000e+00
1.9464541951011578e+14 0.0000000000000000e+00 0.0000000000000000e+00
1.9465042106263806e+14 0.0000000000000000e+00 0.0000000000000000e+00
1.9465542261516038e+14 0.0000000000000000e+00 0.0000000000000000e+00
1.9466042416768266e+14 0.0000000000000000e+00 0.0000000000000000e+00
1.9466542572020497e+14 0.0000000000000000e+00 0.0000000000000000e+00
1.9467042727272725e+14 0.0000000000000000e+00 0.0000000000000000e+00
("out1","mode 1",1,"in1",1,"transmission")
(500, 3)
1.9217465256410256e+14 9.3684280822116395e-01 4.3198058777560500e-01
1.9217965411662484e+14 9.3687135230028373e-01 4.4140394390592685e-01
1.9218465566914716e+14 9.3689988641533772e-01 4.5082726296147696e-01
1.9218965722166944e+14 9.3692840983601666e-01 4.6025054501749152e-01
1.9219465877419175e+14 9.3695692183033175e-01 4.6967379013380312e-01
1.9219966032671403e+14 9.3698542166492205e-01 4.7909699835433045e-01
1.9220466187923631e+14 9.3701390860531308e-01 4.8852016970740686e-01
1.9220966343175862e+14 9.3704238191624800e-01 4.9794330420566024e-01
1.9221466498428091e+14 9.3707084086194514e-01 5.0736640184576565e-01
1.9221966653680322e+14 9.3709928470642689e-01 5.1678946260882108e-01
1.9222466808932550e+14 9.3712771271377926e-01 5.2621248645987273e-01
1.9222966964184778e+14 9.3715612414849214e-01 5.3563547334849937e-01
1.9223467119437009e+14 9.3718451827569138e-01 5.4505842320828801e-01
1.9223967274689238e+14 9.3721289436150246e-01 5.5448133595698790e-01
1.9224467429941469e+14 9.3724125167329064e-01 5.6390421149674419e-01
1.9224967585193697e+14 9.3726958948001537e-01 5.7332704971381110e-01
1.9225467740445928e+14 9.3729790705244032e-01 5.8274985047886341e-01
1.9225967895698156e+14 9.3732620366351771e-01 5.9217261364672602e-01
1.9226468050950384e+14 9.3735447858862198e-01 6.0159533905674756e-01
1.9226968206202616e+14 9.3738273110587311e-01 6.1101802653265902e-01
1.9227468361454844e+14 9.3741096049641925e-01 6.2044067588246610e-01
1.9227968516707075e+14 9.3743916604472188e-01 6.2986328689905402e-01
1.9228468671959303e+14 9.3746734703886703e-01 6.3928585935953564e-01
1.9228968827211531e+14 9.3749550277083615e-01 6.4870839302588534e-01
1.9229468982463762e+14 9.3752363253679627e-01 6.5813088764483663e-01
1.9229969137715991e+14 9.3755173563740279e-01 6.6755334294775848e-01
1.9230469292968222e+14 9.3757981137806856e-01 6.7697575865117987e-01
1.9230969448220450e+14 9.3760785906925126e-01 6.8639813445640285e-01
1.9231469603472678e+14 9.3763587802675741e-01 6.9582047005004133e-01
1.9231969758724909e+14 9.3766386757199072e-01 7.0524276510388373e-01
1.9232469913977138e+14 9.3769182703223364e-01 7.1466501927493720e-01
1.9232970069229369e+14 9.3771975574097166e-01 7.2408723220582127e-01
1.9233470224481597e+14 9.3774765303810448e-01 7.3350940352468130e-01
1.9233970379733825e+14 9.3777551827025896e-01 7.4293153284539071e-01
1.9234470534986056e+14 9.3780335079104959e-01 7.5235361976774340e-01
1.9234970690238284e+14 9.3783114996134287e-01 7.6177566387735152e-01
1.9235470845490516e+14 9.3785891514952013e-01 7.7119766474623008e-01
1.9235971000742744e+14 9.3788664573175440e-01 7.8061962193246204e-01
1.9236471155994972e+14 9.3791434109225302e-01 7.9004153498076901e-01
1.9236971311247203e+14 9.3794200062353050e-01 7.9946340342251987e-01
1.9237471466499431e+14 9.3796962372664305e-01 8.0888522677572350e-01
1.9237971621751662e+14 9.3799720981145729e-01 8.1830700454559657e-01
1.9238471777003891e+14 9.3802475829690024e-01 8.2772873622426124e-01
1.9238971932256119e+14 9.3805226861117830e-01 8.3715042129150830e-01
1.9239472087508350e+14 9.3807974019205420e-01 8.4657205921454204e-01
1.9239972242760578e+14 9.3810717248703934e-01 8.5599364944818790e-01
1.9240472398012809e+14 9.3813456495368319e-01 8.6541519143545864e-01
1.9240972553265038e+14 9.3816191705975427e-01 8.7483668460732833e-01
1.9241472708517269e+14 9.3818922828349749e-01 8.8425812838333107e-01
1.9241972863769497e+14 9.3821649811383512e-01 8.9367952217141100e-01
1.9242473019021725e+14 9.3824372605060391e-01 9.0310086536850265e-01
1.9242973174273956e+14 9.3827091160476106e-01 9.1252215736055575e-01
1.9243473329526184e+14 9.3829805429858604e-01 9.2194339752261822e-01
1.9243973484778416e+14 9.3832515366590075e-01 9.3136458521960597e-01
1.9244473640030644e+14 9.3835220925228013e-01 9.4078571980586612e-01
1.9244973795282872e+14 9.3837922061521362e-01 9.5020680062590235e-01
1.9245473950535103e+14 9.3840618732432568e-01 9.5962782701452642e-01
1.9245974105787331e+14 9.3843310896156318e-01 9.6904879829689161e-01
1.9246474261039562e+14 9.3845998512136775e-01 9.7846971378911640e-01
1.9246974416291791e+14 9.3848681541086232e-01 9.8789057279815351e-01
1.9247474571544019e+14 9.3851359945002433e-01 9.9731137462241237e-01
1.9247974726796250e+14 9.3854033687185701e-01 1.0067321185518607e+00
1.9248474882048478e+14 9.3856702732253983e-01 1.0161528038681589e+00
1.9248975037300709e+14 9.3859367046160447e-01 1.0255734298452464e+00
1.9249475192552938e+14 9.3862026596207115e-01 1.0349939957493857e+00
1.9249975347805166e+14 9.3864681351062684e-01 1.0444145008395571e+00
1.9250475503057397e+14 9.3867331280774025e-01 1.0538349443677317e+00
1.9250975658309625e+14 9.3869976356779883e-01 1.0632553255790096e+00
1.9251475813561856e+14 9.3872616551927246e-01 1.0726756437122251e+00
1.9251975968814084e+14 9.3875251840480234e-01 1.0820958979998700e+00
1.9252476124066312e+14 9.3877882198135998e-01 1.0915160876687422e+00
1.9252976279318544e+14 9.3880507602031238e-01 1.1009362119400632e+00
1.9253476434570772e+14 9.3883128030760299e-01 1.1103562700296787e+00
1.9253976589823003e+14 9.3885743464379645e-01 1.1197762611486872e+00
1.9254476745075231e+14 9.3888353884420328e-01 1.1291961845032934e+00
1.9254976900327462e+14 9.3890959273897789e-01 1.1386160392957367e+00
1.9255477055579691e+14 9.3893559617319278e-01 1.1480358247239164e+00
1.9255977210831919e+14 9.3896154900692741e-01 1.1574555399821844e+00
1.9256477366084150e+14 9.3898745111534032e-01 1.1668751842615646e+00
1.9256977521336378e+14 9.3901330238874869e-01 1.1762947567498367e+00
1.9257477676588609e+14 9.3903910273269964e-01 1.1857142566322565e+00
1.9257977831840838e+14 9.3906485206799761e-01 1.1951336830914379e+00
1.9258477987093066e+14 9.3909055033076883e-01 1.2045530353080747e+00
1.9258978142345297e+14 9.3911619747254305e-01 1.2139723124610673e+00
1.9259478297597525e+14 9.3914179346023585e-01 1.2233915137276543e+00
1.9259978452849756e+14 9.3916733827623833e-01 1.2328106382843287e+00
1.9260478608101984e+14 9.3919283191839831e-01 1.2422296853063965e+00
1.9260978763354212e+14 9.3921827440007666e-01 1.2516486539689222e+00
1.9261478918606444e+14 9.3924366575014662e-01 1.2610675434468115e+00
1.9261979073858672e+14 9.3926900601300778e-01 1.2704863529149912e+00
1.9262479229110903e+14 9.3929429524857710e-01 1.2799050815491220e+00
1.9262979384363131e+14 9.3931953353232467e-01 1.2893237285254802e+00
1.9263479539615359e+14 9.3934472095522725e-01 1.2987422930216594e+00
1.9263979694867591e+14 9.3936985762376424e-01 1.3081607742167751e+00
1.9264479850119819e+14 9.3939494365988718e-01 1.3175791712915708e+00
1.9264980005372050e+14 9.3941997920102982e-01 1.3269974834291713e+00
1.9265480160624278e+14 9.3944496440002734e-01 1.3364157098149119e+00
1.9265980315876506e+14 9.3946989942511017e-01 1.3458338496372226e+00
1.9266480471128738e+14 9.3949478445985668e-01 1.3552519020875489e+00
1.9266980626380966e+14 9.3951961970310427e-01 1.3646698663606380e+00
1.9267480781633197e+14 9.3954440536894457e-01 1.3740877416552284e+00
1.9267980936885425e+14 9.3956914168662509e-01 1.3835055271739680e+00
1.9268481092137653e+14 9.3959382890050558e-01 1.3929232221240617e+00
1.9268981247389884e+14 9.3961846726993847e-01 1.4023408257174508e+00
1.9269481402642112e+14 9.3964305706923501e-01 1.4117583371709783e+00
1.9269981557894344e+14 9.3966759858755278e-01 1.4211757557070770e+00
1.9270481713146572e+14 9.3969209212881866e-01 1.4305930805535743e+00
1.9270981868398803e+14 9.3971653801159549e-01 1.4400103109447044e+00
1.9271482023651031e+14 9.3974093656901025e-01 1.4494274461206067e+00
1.9271982178903259e+14 9.3976528814863214e-01 1.4588444853282660e+00
1.9272482334155491e+14 9.3978959311234844e-01 1.4682614278215811e+00
1.9272982489407719e+14 9.3981385183625188e-01 1.4776782728615214e+00
1.9273482644659950e+14 9.3983806471050546e-01 1.4870950197167918e+00
1.9273982799912178e+14 9.3986223213920539e-01 1.4965116676637189e+00
1.9274482955164406e+14 9.3988635454025815e-01 1.5059282159868954e+00
1.9274983110416638e+14 9.3991043234521143e-01 1.5153446639793482e+00
1.9275483265668866e+14 9.3993446599910102e-01 1.5247610109425642e+00
1.9275983420921097e+14 9.3995845596033856e-01 1.5341772561874101e+00
1.9276483576173325e+14 9.3998240270049815e-01 1.5435933990336526e+00
1.9276983731425553e+14 9.4000630670416696e-01 1.5530094388108284e+00
1.9277483886677784e+14 9.4003016846877252e-01 1.5624253748582650e+00
1.9277984041930012e+14 9.4005398850441768e-01 1.5718412065252811e+00
1.9278484197182244e+14 9.4007776733367410e-01 1.5812569331717481e+00
1.9278984352434472e+14 9.4010150549141580e-01 1.5906725541679627e+00
1.9279484507686700e+14 9.4012520352460172e-01 1.6000880688952743e+00
1.9279984662938931e+14 9.4014886199211567e-01 1.6095034767461989e+00
1.9280484818191159e+14 9.4017248146450683e-01 1.6189187771244726e+00
1.9280984973443391e+14 9.4019606252383425e-01 1.6283339694457226e+00
1.9281485128695619e+14 9.4021960576343444e-01 1.6377490531371923e+00
1.9281985283947847e+14 9.4024311178769970e-01 1.6471640276385797e+00
1.9282485439200078e+14 9.4026658121185724e-01 1.6565788924018090e+00
1.9282985594452306e+14 9.4029001466174766e-01 1.6659936468912904e+00
1.9283485749704538e+14 9.4031341277360236e-01 1.6754082905844929e+00
1.9283985904956766e+14 9.4033677619377665e-01 1.6848228229716893e+00
1.9284486060208997e+14 9.4036010557854866e-01 1.6942372435566595e+00
1.9284986215461225e+14 9.4038340159385270e-01 1.7036515518564463e+00
1.9285486370713453e+14 9.4040666491504055e-01 1.7130657474019257e+00
1.9285986525965684e+14 9.4042989622663131e-01 1.7224798297378512e+00
1.9286486681217912e+14 9.4045309622204420e-01 1.7318937984228648e+00
1.9286986836470144e+14 9.4047626560335706e-01 1.7413076530302198e+00
1.9287486991722372e+14 9.4049940508102758e-01 1.7507213931472820e+00
1.9287987146974600e+14 9.4052251537364184e-01 1.7601350183762507e+00
1.9288487302226831e+14 9.4054559720761788e-01 1.7695485283341081e+00
1.9288987457479059e+14 9.4056865131698741e-01 1.7789619226526954e+00
1.9289487612731291e+14 9.4059167844304836e-01 1.7883752009791680e+00
1.9289987767983519e+14 9.4061467933414122e-01 1.7977883629757758e+00
1.9290487923235747e+14 9.4063765474534100e-01 1.8072014083203631e+00
1.9290988078487978e+14 9.4066060543817509e-01 1.8166143367063732e+00
1.9291488233740206e+14 9.4068353218034684e-01 1.8260271478427588e+00
1.9291988388992438e+14 9.4070643574542512e-01 1.8354398414546851e+00
1.9292488544244666e+14 9.4072931691256467e-01 1.8448524172829628e+00
1.9292988699496894e+14 9.4075217646622056e-01 1.8542648750847042e+00
1.9293488854749125e+14 9.4077501519580919e-01 1.8636772146332223e+00
1.9293989010001353e+14 9.4079783389546279e-01 1.8730894357180301e+00
1.9294489165253584e+14 9.4082063336368427e-01 1.8825015381452717e+00
1.9294989320505812e+14 9.4084341440305586e-01 1.8919135217373582e+00
1.9295489475758041e+14 9.4086617781994875e-01 1.9013253863335415e+00
1.9295989631010272e+14 9.4088892442419081e-01 1.9107371317897319e+00
1.9296489786262500e+14 9.4091165502877261e-01 1.9201487579784420e+00
1.9296989941514731e+14 9.4093437044952610e-01 1.9295602647892507e+00
1.9297490096766959e+14 9.4095707150481767e-01 1.9389716521283618e+00
1.9297990252019188e+14 9.4097975901523212e-01 1.9483829199192670e+00
1.9298490407271419e+14 9.4100243380326554e-01 1.9577940681022927e+00
1.9298990562523647e+14 9.4102509669299450e-01 1.9672050966347117e+00
1.9299490717775878e+14 9.4104774850976913e-01 1.9766160054911051e+00
1.9299990873028106e+14 9.4107039007989290e-01 1.9860267946629377e+00
1.9300491028280338e+14 9.4109302223030378e-01 1.9954374641590362e+00
1.9300991183532566e+14 9.4111564578825468e-01 2.0048480140051779e+00
1.9301491338784794e+14 9.4113826158099689e-01 2.0142584442444247e+00
1.9301991494037025e+14 9.4116087043546659e-01 2.0236687549370509e+00
1.9302491649289253e+14 9.4118347317793538e-01 2.0330789461602552e+00
1.9302991804541484e+14 9.4120607063373218e-01 2.0424890180087663e+00
1.9303491959793712e+14 9.4122866362690027e-01 2.0518989705940589e+00
1.9303992115045941e+14 9.4125125297986845e-01 2.0613088040449470e+00
1.9304492270298172e+14 9.4127383951315502e-01 2.0707185185073147e+00
1.9304992425550400e+14 9.4129642404504221e-01 2.0801281141439301e+00
1.9305492580802631e+14 9.4131900739124275e-01 2.0895375911347642e+00
1.9305992736054859e+14 9.4134159036459497e-01 2.0989469496765261e+00
1.9306492891307088e+14 9.4136417377475745e-01 2.1083561899829619e+00
1.9306993046559319e+14 9.4138675842786645e-01 2.1177653122846514e+00
1.9307493201811547e+14 9.4140934512625363e-01 2.1271743168287207e+00
1.9307993357063778e+14 9.4143193466808184e-01 2.1365832038792676e+00
1.9308493512316006e+14 9.4145452784711325e-01 2.1459919737167321e+00
1.9308993667568234e+14 9.4147712545231077e-01 2.1554006266381687e+00
1.9309493822820466e+14 9.4149972826760597e-01 2.1648091629570789e+00
1.9309993978072694e+14 9.4152233707152189e-01 2.1742175830030672e+00
1.9310494133324925e+14 9.4154495263693294e-01 2.1836258871221634e+00
1.9310994288577153e+14 9.4156757573071526e-01 2.1930340756762452e+00
1.9311494443829381e+14 9.4159020711347141e-01 2.2024421490432942e+00
1.9311994599081612e+14 9.4161284753920604e-01 2.2118501076170967e+00
1.9312494754333841e+14 9.4163549775506872e-01 2.2212579518070075e+00
1.9312994909586072e+14 9.4165815850101153e-01 2.2306656820380719e+00
1.9313495064838300e+14 9.4168083050953655e-01 2.2400732987504859e+00
1.9313995220090531e+14 9.4170351450539214e-01 2.2494808024000648e+00
1.9314495375342759e+14 9.4172621120526856e-01 2.2588881934573068e+00
1.9314995530594988e+14 9.4174892131757115e-01 2.2682954724078401e+00
1.9315495685847219e+14 9.4177164554205461e-01 2.2777026397520417e+00
1.9315995841099447e+14 9.4179438456963005e-01 2.2871096960046606e+00
1.9316495996351678e+14 9.4181713908203168e-01 2.2965166416950527e+00
1.9316996151603906e+14 9.4183990975157650e-01 2.3059234773665360e+00
1.9317496306856134e+14 9.4186269724089011e-01 2.3153302035765790e+00
1.9317996462108366e+14 9.4188550220264577e-01 2.3247368208964341e+00
1.9318496617360594e+14 9.4190832527928636e-01 2.3341433299107210e+00
1.9318996772612825e+14 9.4193116710279201e-01 2.3435497312177991e+00
1.9319496927865053e+14 9.4195402829441877e-01 2.3529560254287980e+00
1.9319997083117281e+14 9.4197690946445178e-01 2.3623622131680029e+00
1.9320497238369512e+14 9.4199981121195842e-01 2.3717682950723771e+00
1.9320997393621741e+14 9.4202273412452830e-01 2.3811742717912030e+00
1.9321497548873972e+14 9.4204567877809853e-01 2.3905801439861953e+00
1.9321997704126200e+14 9.4206864573664462e-01 2.3999859123308425e+00
1.9322497859378428e+14 9.4209163555201847e-01 2.4093915775105179e+00
1.9322998014630659e+14 9.4211464876366546e-01 2.4187971402220843e+00
1.9323498169882888e+14 9.4213768589847857e-01 2.4282026011734077e+00
1.9323998325135119e+14 9.4216074747052003e-01 2.4376079610836943e+00
1.9324498480387347e+14 9.4218383398084848e-01 2.4470132206824631e+00
1.9324998635639575e+14 9.4220694591730392e-01 2.4564183807098687e+00
1.9325498790891806e+14 9.4223008375431261e-01 2.4658234419162390e+00
1.9325998946144034e+14 9.4225324795269605e-01 2.4752284050615638e+00
1.9326499101396266e+14 9.4227643895947777e-01 2.4846332709156562e+00
1.9326999256648494e+14 9.4229965720769582e-01 2.4940380402574087e+00
1.9327499411900722e+14 9.4232290311624800e-01 2.5034427138748674e+00
1.9327999567152953e+14 9.4234617708970148e-01 2.5128472925648007e+00
1.9328499722405181e+14 9.4236947951810590e-01 2.5222517771322153e+00
1.9328999877657412e+14 9.4239281077687764e-01 2.5316561683904513e+00
1.9329500032909641e+14 9.4241617122661592e-01 2.5410604671603632e+00
1.9330000188161872e+14 9.4243956121295658e-01 2.5504646742706818e+00
1.9330500343414100e+14 9.4246298106642679e-01 2.5598687905569446e+00
1.9331000498666328e+14 9.4248643110231367e-01 2.5692728168617500e+00
1.9331500653918559e+14 9.4250991162052300e-01 2.5786767540342663e+00
1.9332000809170788e+14 9.4253342290546782e-01 2.5880806029297205e+00
1.9332500964423019e+14 9.4255696522589905e-01 2.5974843644094205e+00
1.9333001119675247e+14 9.4258053883488346e-01 2.6068880393400811e+00
1.9333501274927475e+14 9.4260414396959924e-01 2.6162916285937858e+00
1.9334001430179706e+14 9.4262778085128396e-01 2.6256951330475538e+00
1.9334501585431934e+14 9.4265144968512238e-01 2.6350985535827633e+00
1.9335001740684166e+14 9.4267515066017216e-01 2.6445018910853975e+00
1.9335501895936394e+14 9.4269888394925594e-01 2.6539051464450005e+00
1.9336002051188622e+14 9.4272264970889297e-01 2.6633083205548820e+00
1.9336502206440853e+14 9.4274644807924590e-01 2.6727114143115585e+00
1.9337002361693081e+14 9.4277027918402723e-01 2.6821144286143266e+00
1.9337502516945312e+14 9.4279414313045196e-01 2.6915173643651831e+00
1.9338002672197541e+14 9.4281804000918834e-01 2.7009202224681381e+00
1.9338502827449769e+14 9.4284196989431701e-01 2.7103230038292128e+00
1.9339002982702000e+14 9.4286593284325826e-01 2.7197257093559095e+00
1.9339503137954228e+14 9.4288992889679368e-01 2.7291283399566941e+00
1.9340003293206459e+14 9.4291395807897493e-01 2.7385308965412154e+00
1.9340503448458688e+14 9.4293802039717534e-01 2.7479333800191754e+00
1.9341003603710916e+14 9.4296211584200718e-01 2.7573357913006427e+00
1.9341503758963147e+14 9.4298624438735190e-01 2.7667381312954165e+00
1.9342003914215375e+14 9.4301040599035890e-01 2.7761404009125479e+00
1.9342504069467606e+14 9.4303459931330003e-01 2.7855426052241539e+00
1.9343004224719834e+14 9.4305882429285814e-01 2.7949447451777920e+00
1.9343504379972066e+14 9.4308308211715886e-01 2.8043468175291419e+00
1.9344004535224294e+14 9.4310737267489719e-01 2.8137488231819079e+00
1.9344504690476522e+14 9.4313169583811252e-01 2.8231507630375843e+00
1.9345004845728753e+14 9.4315605146222770e-01 2.8325526379949286e+00
1.9345505000980981e+14 9.4318043938607599e-01 2.8419544489493749e+00
1.9346005156233212e+14 9.4320485943199128e-01 2.8513561967933581e+00
1.9346505311485441e+14 9.4322931140583288e-01 2.8607578824151356e+00
1.9347005466737669e+14 9.4325379509706631e-01 2.8701595066990624e+00
1.9347505621989900e+14 9.4327831027882292e-01 2.8795610705250350e+00
1.9348005777242128e+14 9.4330285670798930e-01 2.8889625747679974e+00
1.9348505932494359e+14 9.4332743412529330e-01 2.8983640202979508e+00
1.9349006087746588e+14 9.4335204225538782e-01 2.9077654079792148e+00
1.9349506242998816e+14 9.4337668080693615e-01 2.9171667386704314e+00
1.9350006398251047e+14 9.4340134947275089e-01 2.9265680132241370e+00
1.9350506553503275e+14 9.4342604792986695e-01 2.9359692324861251e+00
1.9351006708755506e+14 9.4345077583967429e-01 2.9453703972957621e+00
1.9351506864007734e+14 9.4347553284804275e-01 2.9547715084849071e+00
1.9352007019259962e+14 9.4350031858542882e-01 2.9641725668781600e+00
1.9352507174512194e+14 9.4352513266704641e-01 2.9735735732923452e+00
1.9353007329764422e+14 9.4354997469297897e-01 2.9829745285360176e+00
1.9353507485016653e+14 9.4357484424833549e-01 2.9923754334094865e+00
1.9354007640268881e+14 9.4359974090339416e-01 3.0017762887041668e+00
1.9354507795521109e+14 9.4362466421377489e-01 3.0111770952025450e+00
1.9355007950773341e+14 9.4364961372059109e-01 3.0205778536777670e+00
1.9355508106025569e+14 9.4367458895063105e-01 3.0299785648931072e+00
1.9356008261277800e+14 9.4369958941651888e-01 3.0393792296022508e+00
1.9356508416530028e+14 9.4372461461691204e-01 3.0487798485482585e+00
1.9357008571782256e+14 9.4374966403666749e-01 3.0581804224638596e+00
1.9357508727034488e+14 9.4377473714706306e-01 3.0675809520709372e+00
1.9358008882286716e+14 9.4379983340597029e-01 3.0769814380801099e+00
1.9358509037538947e+14 9.4382495225806007e-01 3.0863818811907850e+00
1.9359009192791175e+14 9.4385009313502488e-01 3.0957822820905023e+00
1.9359509348043406e+14 9.4387525545578099e-01 3.1051826414550638e+00
1.9360009503295634e+14 9.4390043862669160e-01 3.1145829599478212e+00
1.9360509658547862e+14 9.4392564204178886e-01 3.1239832382198358e+00
1.9361009813800094e+14 9.4395086508300774e-01 3.1333834769094082e+00
1.9361509969052322e+14 9.4397610712041446e-01 3.1427836766416468e+00
1.9362010124304553e+14 9.4400136751243924e-01 3.1521838380287872e+00
1.9362510279556781e+14 9.4402664560613336e-01 3.1615839616692107e+00
1.9363010434809009e+14 9.4405194073741672e-01 3.1709840481478193e+00
1.9363510590061241e+14 9.4407725223130756e-01 3.1803840980355069e+00
1.9364010745313469e+14 9.4410257940220543e-01 3.1897841118888715e+00
1.9364510900565700e+14 9.4412792155415814e-01 3.1991840902503066e+00
1.9365011055817928e+14 9.4415327798107562e-01 3.2085840336473379e+00
1.9365511211070156e+14 9.4417864796706641e-01 3.2179839425928893e+00
1.9366011366322388e+14 9.4420403078667348e-01 3.2273838175847827e+00
1.9366511521574616e+14 9.4422942570515844e-01 3.2367836591054266e+00
1.9367011676826847e+14 9.4425483197878002e-01 3.2461834676221426e+00
1.9367511832079075e+14 9.4428024885508954e-01 3.2555832435862802e+00
1.9368011987331303e+14 9.4430567557320400e-01 3.2649829874335863e+00
1.9368512142583534e+14 9.4433111136411929e-01 3.2743826995838381e+00
1.9369012297835762e+14 9.4435655545098707e-01 3.2837823804404951e+00
1.9369512453087994e+14 9.4438200704942399e-01 3.2931820303909198e+00
1.9370012608340222e+14 9.4440746536780729e-01 3.3025816498057909e+00
1.9370512763592450e+14 9.4443292960758374e-01 3.3119812390393188e+00
1.9371012918844681e+14 9.4445839896358774e-01 3.3213807984289665e+00
1.9371513074096909e+14 9.4448387262432520e-01 3.3307803282950403e+00
1.9372013229349141e+14 9.4450934977231715e-01 3.3401798289412241e+00
1.9372513384601369e+14 9.4453482958440182e-01 3.3495793006536303e+00
1.9373013539853600e+14 9.4456031123204498e-01 3.3589787437013841e+00
1.9373513695105828e+14 9.4458579388169062e-01 3.3683781583359891e+00
1.9374013850358056e+14 9.4461127669503708e-01 3.3777775447916092e+00
1.9374514005610288e+14 9.4463675882941300e-01 3.3871769032847996e+00
1.9375014160862516e+14 9.4466223943806416e-01 3.3965762340142938e+00
1.9375514316114747e+14 9.4468771767051818e-01 3.4059755371612472e+00
1.9376014471366975e+14 9.4471319267287024e-01 3.4153748128887429e+00
1.9376514626619203e+14 9.4473866358816772e-01 3.4247740613421143e+00
1.9377014781871434e+14 9.4476412955670319e-01 3.4341732826486941e+00
1.9377514937123662e+14 9.4478958971636906e-01 3.4435724769175922e+00
1.9378015092375894e+14 9.4481504320298926e-01 3.4529716442401037e+00
1.9378515247628122e+14 9.4484048915065866e-01 3.4623707846891354e+00
1.9379015402880350e+14 9.4486592669207159e-01 3.4717698983195633e+00
1.9379515558132581e+14 9.4489135495888532e-01 3.4811689851680638e+00
1.9380015713384809e+14 9.4491677308201583e-01 3.4905680452529468e+00
1.9380515868637041e+14 9.4494218019203391e-01 3.4999670785744814e+00
1.9381016023889269e+14 9.4496757541945842e-01 3.5093660851144874e+00
1.9381516179141497e+14 9.4499295789512949e-01 3.5187650648367015e+00
1.9382016334393728e+14 9.4501832675052122e-01 3.5281640176865974e+00
1.9382516489645956e+14 9.4504368111811665e-01 3.5375629435912446e+00
1.9383016644898188e+14 9.4506902013171035e-01 3.5469618424598583e+00
1.9383516800150416e+14 9.4509434292677896e-01 3.5563607141831080e+00
1.9384016955402644e+14 9.4511964864080700e-01 3.5657595586337374e+00
1.9384517110654875e+14 9.4514493641362529e-01 3.5751583756663754e+00
1.9385017265907103e+14 9.4517020538777985e-01 3.5845571651174826e+00
1.9385517421159334e+14 9.4519545470880884e-01 3.5939559268057200e+00
1.9386017576411562e+14 9.4522068352563493e-01 3.6033546605315880e+00
1.9386517731663794e+14 9.4524589099087764e-01 3.6127533660779623e+00
1.9387017886916022e+14 9.4527107626119944e-01 3.6221520432097396e+00
1.9387518042168250e+14 9.4529623849762201e-01 3.6315506916741991e+00
1.9388018197420481e+14 9.4532137686587592e-01 3.6409493112012075e+00
1.9388518352672709e+14 9.4534649053672326e-01 3.6503479015027853e+00
1.9389018507924941e+14 9.4537157868627741e-01 3.6597464622738496e+00
1.9389518663177169e+14 9.4539664049635230e-01 3.6691449931917832e+00
1.9390018818429397e+14 9.4542167515476139e-01 3.6785434939170032e+00
1.9390518973681628e+14 9.4544668185567149e-01 3.6879419640928788e+00
1.9391019128933856e+14 9.4547165979986136e-01 3.6973404033456720e+00
1.9391519284186088e+14 9.4549660819513737e-01 3.7067388112851716e+00
1.9392019439438316e+14 9.4552152625656327e-01 3.7161371875042764e+00
1.9392519594690544e+14 9.4554641320680344e-01 3.7255355315795939e+00
1.9393019749942775e+14 9.4557126827643123e-01 3.7349338430714512e+00
1.9393519905195003e+14 9.4559609070425243e-01 3.7443321215237910e+00
1.9394020060447234e+14 9.4562087973758413e-01 3.7537303664649704e+00
1.9394520215699462e+14 9.4564563463256091e-01 3.7631285774072096e+00
1.9395020370951691e+14 9.4567035465444016e-01 3.7725267538472989e+00
1.9395520526203922e+14 9.4569503907790498e-01 3.7819248952667026e+00
1.9396020681456150e+14 9.4571968718732846e-01 3.7913230011314027e+00
1.9396520836708381e+14 9.4574429827707418e-01 3.8007210708926595e+00
1.9397020991960609e+14 9.4576887165179002e-01 3.8101191039867177e+00
1.9397521147212838e+14 9.4579340662667255e-01 3.8195170998353634e+00
1.9398021302465069e+14 9.4581790252775566e-01 3.8289150578460678e+00
1.9398521457717297e+14 9.4584235869215494e-01 3.8383129774119298e+00
1.9399021612969528e+14 9.4586677446836986e-01 3.8477108579125328e+00
1.9399521768221756e+14 9.4589114921652118e-01 3.8571086987134127e+00
1.9400021923473984e+14 9.4591548230863642e-01 3.8665064991669302e+00
1.9400522078726216e+14 9.4593977312885502e-01 3.8759042586122456e+00
1.9401022233978444e+14 9.4596402107373989e-01 3.8853019763754815e+00
1.9401522389230675e+14 9.4598822555246731e-01 3.8946996517703036e+00
1.9402022544482903e+14 9.4601238598710546e-01 3.9040972840977832e+00
1.9402522699735134e+14 9.4603650181281629e-01 3.9134948726470755e+00
1.9403022854987362e+14 9.4606057247811837e-01 3.9228924166953196e+00
1.9403523010239591e+14 9.4608459744509099e-01 3.9322899155081745e+00
1.9404023165491822e+14 9.4610857618958255e-01 3.9416873683401805e+00
1.9404523320744050e+14 9.4613250820146733e-01 3.9510847744345994e+00
1.9405023475996281e+14 9.4615639298480247e-01 3.9604821330242364e+00
1.9405523631248509e+14 9.4618023005807073e-01 3.9698794433313136e+00
1.9406023786500738e+14 9.4620401895434425e-01 3.9792767045681248e+00
1.9406523941752969e+14 9.4622775922151647e-01 3.9886739159371545e+00
1.9407024097005197e+14 9.4625145042245118e-01 3.9980710766312861e+00
1.9407524252257428e+14 9.4627509213519156e-01 4.0074681858344441e+00
1.9408024407509656e+14 9.4629868395310557e-01 4.0168652427214795e+00
1.9408524562761884e+14 9.4632222548508427e-01 4.0262622464589350e+00
1.9409024718014116e+14 9.4634571635568077e-01 4.0356591962051160e+00
1.9409524873266344e+14 9.4636915620528161e-01 4.0450560911102738e+00
1.9410025028518575e+14 9.4639254469025791e-01 4.0544529303175025e+00
1.9410525183770803e+14 9.4641588148308553e-01 4.0638497129622966e+00
1.9411025339023031e+14 9.4643916627252156e-01 4.0732464381735660e+00
1.9411525494275262e+14 9.4646239876370242e-01 4.0826431050736511e+00
1.9412025649527491e+14 9.4648557867828209e-01 4.0920397127785870e+00
1.9412525804779722e+14 9.4650870575455404e-01 4.1014362603987857e+00
1.9413025960031950e+14 9.4653177974755731e-01 4.1108327470389856e+00
1.9413526115284178e+14 9.4655480042918616e-01 4.1202291717989397e+00
1.9414026270536409e+14 9.4657776758827994e-01 4.1296255337736483e+00
1.9414526425788638e+14 9.4660068103072870e-01 4.1390218320534711e+00
1.9415026581040869e+14 9.4662354057955822e-01 4.1484180657251013e+00
1.9415526736293097e+14 9.4664634607498155e-01 4.1578142338711164e+00
1.9416026891545325e+14 9.4666909737451965e-01 4.1672103355710313e+00
1.9416527046797556e+14 9.4669179435301332e-01 4.1766063699013474e+00
1.9417027202049784e+14 9.4671443690272505e-01 4.1860023359358038e+00
1.9417527357302016e+14 9.4673702493337342e-01 4.1953982327461130e+00
1.9418027512554244e+14 9.4675955837216619e-01 4.2047940594018787e+00
1.9418527667806475e+14 9.4678203716386100e-01 4.2141898149714301e+00
1.9419027823058703e+14 9.4680446127077011e-01 4.2235854985217163e+00
1.9419527978310931e+14 9.4682683067282158e-01 4.2329811091190308e+00
1.9420028133563162e+14 9.4684914536752673e-01 4.2423766458294079e+00
1.9420528288815391e+14 9.4687140537004721e-01 4.2517721077185504e+00
1.9421028444067622e+14 9.4689361071314204e-01 4.2611674938527173e+00
1.9421528599319850e+14 9.4691576144720135e-01 4.2705628032986942e+00
1.9422028754572078e+14 9.4693785764022664e-01 4.2799580351244773e+00
1.9422528909824309e+14 9.4695989937780778e-01 4.2893531883995077e+00
1.9423029065076538e+14 9.4698188676309303e-01 4.2987482621948931e+00
1.9423529220328769e+14 9.4700381991677474e-01 4.3081432555840768e+00
1.9424029375580997e+14 9.4702569897704036e-01 4.3175381676429012e+00
1.9424529530833225e+14 9.4704752409952231e-01 4.3269329974502346e+00
1.9425029686085456e+14 9.4706929545725327e-01 4.3363277440882477e+00
1.9425529841337684e+14 9.4709101324060230e-01 4.3457224066425217e+00
1.9426029996589916e+14 9.4711267765721252e-01 4.3551169842030220e+00
1.9426530151842144e+14 9.4713428893191609e-01 4.3645114758637060e+00
1.9427030307094372e+14 9.4715584730668478e-01 4.3739058807234876e+00
1.9427530462346603e+14 9.4717735304048689e-01 4.3833001978863351e+00
1.9428030617598831e+14 9.4719880640926257e-01 4.3926944264615395e+00
1.9428530772851062e+14 9.4722020770576687e-01 4.4020885655643482e+00
1.9429030928103291e+14 9.4724155723949832e-01 4.4114826143160109e+00
1.9429531083355519e+14 9.4726285533654941e-01 4.4208765718443921e+00
1.9430031238607750e+14 9.4728410233953353e-01 4.4302704372842054e+00
1.9430531393859978e+14 9.4730529860741586e-01 4.4396642097771934e+00
1.9431031549112209e+14 9.4732644451539871e-01 4.4490578884729333e+00
1.9431531704364438e+14 9.4734754045478553e-01 4.4584514725285675e+00
1.9432031859616669e+14 9.4736858683281777e-01 4.4678449611096891e+00
1.9432532014868897e+14 9.4738958407253437e-01 4.4772383533902298e+00
1.9433032170121125e+14 9.4741053261260366e-01 4.4866316485531783e+00
1.9433532325373356e+14 9.4743143290718246e-01 4.4960248457907079e+00
1.9434032480625584e+14 9.4745228542570126e-01 4.5054179443043525e+00
1.9434532635877816e+14 9.4747309065273078e-01 4.5148109433057400e+00
1.9435032791130044e+14 9.4749384908774992e-01 4.5242038420164130e+00
1.9435532946382272e+14 9.4751456124502342e-01 4.5335966396685405e+00
1.9436033101634503e+14 9.4753522765332743e-01 4.5429893355052124e+00
1.9436533256886731e+14 9.4755584885581556e-01 4.5523819287802842e+00
1.9437033412138962e+14 9.4757642540975762e-01 4.5617744187592848e+00
1.9437533567391191e+14 9.4759695788635767e-01 4.5711668047192138e+00
1.9438033722643419e+14 9.4761744687054195e-01 4.5805590859492042e+00
1.9438533877895650e+14 9.4763789296070144e-01 4.5899512617506497e+00
1.9439034033147878e+14 9.4765829676849545e-01 4.5993433314373453e+00
1.9439534188400109e+14 9.4767865891858605e-01 4.6087352943361060e+00
1.9440034343652338e+14 9.4769898004843045e-01 4.6181271497866438e+00
1.9440534498904566e+14 9.4771926080800262e-01 4.6275188971421741e+00
1.9441034654156797e+14 9.4773950185957845e-01 4.6369105357695535e+00
1.9441534809409025e+14 9.4775970387743624e-01 4.6463020650493077e+00
1.9442034964661256e+14 9.4777986754763310e-01 4.6556934843764459e+00
1.9442535119913484e+14 9.4779999356772637e-01 4.6650847931600143e+00
1.9443035275165712e+14 9.4782008264649864e-01 4.6744759908238480e+00
1.9443535430417944e+14 9.4784013550369250e-01 4.6838670768066892e+00
1.9444035585670172e+14 9.4786015286971759e-01 4.6932580505621431e+00
1.9444535740922403e+14 9.4788013548538874e-01 4.7026489115593666e+00
1.9445035896174631e+14 9.4790008410162063e-01 4.7120396592828175e+00
1.9445536051426862e+14 9.4791999947914218e-01 4.7214302932328893e+00
1.9446036206679091e+14 9.4793988238818738e-01 4.7308208129257077e+00
1.9446536361931319e+14 9.4795973360823038e-01 4.7402112178936271e+00
1.9447036517183550e+14 9.4797955392764421e-01 4.7496015076855009e+00
1.9447536672435778e+14 9.4799934414341558e-01 4.7589916818663784e+00
1.9448036827688009e+14 9.4801910506082598e-01 4.7683817400182136e+00
1.9448536982940238e+14 9.4803883749313766e-01 4.7777716817396918e+00
1.9449037138192466e+14 9.4805854226127961e-01 4.7871615066466351e+00
1.9449537293444697e+14 9.4807822019352950e-01 4.7965512143720659e+00
1.9450037448696925e+14 9.4809787212517227e-01 4.8059408045661884e+00
1.9450537603949156e+14 9.4811749889820118e-01 4.8153302768969040e+00
1.9451037759201384e+14 9.4813710136097618e-01 4.8247196310495326e+00
1.9451537914453612e+14 9.4815668036787160e-01 4.8341088667272549e+00
1.9452038069705844e+14 9.4817623677898277e-01 4.8434979836512939e+00
1.9452538224958072e+14 9.4819577145975786e-01 4.8528869815605589e+00
1.9453038380210303e+14 9.4821528528066223e-01 4.8622758602123319e+00
1.9453538535462531e+14 9.4823477911684229e-01 4.8716646193818942e+00
1.9454038690714759e+14 9.4825425384779460e-01 4.8810532588630160e+00
1.9454538845966991e+14 9.4827371035699637e-01 4.8904417784678493e+00
1.9455039001219219e+14 9.4829314953156962e-01 4.8998301780268934e+00
1.9455539156471450e+14 9.4831257226195365e-01 4.9092184573893922e+00
1.9456039311723678e+14 9.4833197944150494e-01 4.9186066164230287e+00
1.9456539466975906e+14 9.4835137196620389e-01 4.9279946550143112e+00
1.9457039622228138e+14 9.4837075073425947e-01 4.9373825730685059e+00
1.9457539777480366e+14 9.4839011664577488e-01 4.9467703705094443e+00
1.9458039932732597e+14 9.4840947060237801e-01 4.9561580472801525e+00
1.9458540087984825e+14 9.4842881350691044e-01 4.9655456033421386e+00
1.9459040243237053e+14 9.4844814626299534e-01 4.9749330386759985e+00
1.9459540398489284e+14 9.4846746977476937e-01 4.9843203532812295e+00
1.9460040553741512e+14 9.4848678494644301e-01 4.9937075471760659e+00
1.9460540708993744e+14 9.4850609268200303e-01 5.0030946203978655e+00
1.9461040864245972e+14 9.4852539388483748e-01 5.0124815730026286e+00
1.9461541019498203e+14 9.4854468945736314e-01 5.0218684050655131e+00
1.9462041174750431e+14 9.4856398030070443e-01 5.0312551166802777e+00
1.9462541330002659e+14 9.4858326731429743e-01 5.0406417079596322e+00
1.9463041485254891e+14 9.4860255139555039e-01 5.0500281790352464e+00
1.9463541640507119e+14 9.4862183343950912e-01 5.0594145300572055e+00
1.9464041795759350e+14 9.4864111433847798e-01 5.0688007611945736e+00
1.9464541951011578e+14 9.4866039498165944e-01 5.0781868726348236e+00
1.9465042106263806e+14 9.4867967625484362e-01 5.0875728645841845e+00
1.9465542261516038e+14 9.4869895904000212e-01 5.0969587372673679e+00
1.9466042416768266e+14 9.4871824421499218e-01 5.1063444909273414e+00
1.9466542572020497e+14 9.4873753265316496e-01 5.1157301258256300e+00
1.9467042727272725e+14 9.4875682522304317e-01 5.1251156422417754e+00
("out1","mode 1",1,"out1",1,"transmission")
(500, 3)
1.9217465256410256e+14 0.0000000000000000e+00 0.0000000000000000e+00
1.9217965411662484e+14 0.0000000000000000e+00 0.0000000000000000e+00
1.9218465566914716e+14 0.0000000000000000e+00 0.0000000000000000e+00
1.9218965722166944e+14 0.0000000000000000e+00 0.0000000000000000e+00
1.9219465877419175e+14 0.0000000000000000e+00 0.0000000000000000e+00
1.9219966032671403e+14 0.0000000000000000e+00 0.0000000000000000e+00
1.9220466187923631e+14 0.0000000000000000e+00 0.0000000000000000e+00
1.9220966343175862e+14 0.0000000000000000e+00 0.0000000000000000e+00
1.9221466498428091e+14 0.0000000000000000e+00 0.0000000000000000e+00
1.9221966653680322e+14 0.0000000000000000e+00 0.0000000000000000e+00
1.9222466808932550e+14 0.0000000000000000e+00 0.0000000000000000e+00
1.9222966964184778e+14 0.0000000000000000e+00 0.0000000000000000e+00
1.9223467119437009e+14 0.0000000000000000e+00 0.0000000000000000e+00
1.9223967274689238e+14 0.0000000000000000e+00 0.0000000000000000e+00
1.9224467429941469e+14 0.0000000000000000e+00 0.0000000000000000e+00
1.9224967585193697e+14 0.0000000000000000e+00 0.0000000000000000e+00
1.9225467740445928e+14 0.0000000000000000e+00 0.0000000000000000e+00
1.9225967895698156e+14 0.0000000000000000e+00 0.0000000000000000e+00
1.9226468050950384e+14 0.0000000000000000e+00 0.0000000000000000e+00
1.9226968206202616e+14 0.0000000000000000e+00 0.0000000000000000e+00
1.9227468361454844e+14 0.0000000000000000e+00 0.0000000000000000e+00
1.9227968516707075e+14 0.0000000000000000e+00 0.0000000000000000e+00
1.9228468671959303e+14 0.0000000000000000e+00 0.0000000000000000e+00
1.9228968827211531e+14 0.0000000000000000e+00 0.0000000000000000e+00
1.9229468982463762e+14 0.0000000000000000e+00 0.0000000000000000e+00
1.9229969137715991e+14 0.0000000000000000e+00 0.0000000000000000e+00
1.9230469292968222e+14 0.0000000000000000e+00 0.0000000000000000e+00
1.9230969448220450e+14 0.0000000000000000e+00 0.0000000000000000e+00
1.9231469603472678e+14 0.0000000000000000e+00 0.0000000000000000e+00
1.9231969758724909e+14 0.0000000000000000e+00 0.0000000000000000e+00
1.9232469913977138e+14 0.0000000000000000e+00 0.0000000000000000e+00
1.9232970069229369e+14 0.0000000000000000e+00 0.0000000000000000e+00
1.9233470224481597e+14 0.0000000000000000e+00 0.0000000000000000e+00
1.9233970379733825e+14 0.0000000000000000e+00 0.0000000000000000e+00
1.9234470534986056e+14 0.0000000000000000e+00 0.0000000000000000e+00
1.9234970690238284e+14 0.0000000000000000e+00 0.0000000000000000e+00
1.9235470845490516e+14 0.0000000000000000e+00 0.0000000000000000e+00
1.9235971000742744e+14 0.0000000000000000e+00 0.0000000000000000e+00
1.9236471155994972e+14 0.0000000000000000e+00 0.0000000000000000e+00
1.9236971311247203e+14 0.0000000000000000e+00 0.0000000000000000e+00
1.9237471466499431e+14 0.0000000000000000e+00 0.0000000000000000e+00
1.9237971621751662e+14 0.0000000000000000e+00 0.0000000000000000e+00
1.9238471777003891e+14 0.0000000000000000e+00 0.0000000000000000e+00
1.9238971932256119e+14 0.0000000000000000e+00 0.0000000000000000e+00
1.9239472087508350e+14 0.0000000000000000e+00 0.0000000000000000e+00
1.9239972242760578e+14 0.0000000000000000e+00 0.0000000000000000e+00
1.9240472398012809e+14 0.0000000000000000e+00 0.0000000000000000e+00
1.9240972553265038e+14 0.0000000000000000e+00 0.0000000000000000e+00
1.9241472708517269e+14 0.0000000000000000e+00 0.0000000000000000e+00
1.9241972863769497e+14 0.0000000000000000e+00 0.0000000000000000e+00
1.9242473019021725e+14 0.0000000000000000e+00 0.0000000000000000e+00
1.9242973174273956e+14 0.0000000000000000e+00 0.0000000000000000e+00
1.9243473329526184e+14 0.0000000000000000e+00 0.0000000000000000e+00
1.9243973484778416e+14 0.0000000000000000e+00 0.0000000000000000e+00
1.9244473640030644e+14 0.0000000000000000e+00 0.0000000000000000e+00
1.9244973795282872e+14 0.0000000000000000e+00 0.0000000000000000e+00
1.9245473950535103e+14 0.0000000000000000e+00 0.0000000000000000e+00
1.9245974105787331e+14 0.0000000000000000e+00 0.0000000000000000e+00
1.9246474261039562e+14 0.0000000000000000e+00 0.0000000000000000e+00
1.9246974416291791e+14 0.0000000000000000e+00 0.0000000000000000e+00
1.9247474571544019e+14 0.0000000000000000e+00 0.0000000000000000e+00
1.9247974726796250e+14 0.0000000000000000e+00 0.0000000000000000e+00
1.9248474882048478e+14 0.0000000000000000e+00 0.0000000000000000e+00
1.9248975037300709e+14 0.0000000000000000e+00 0.0000000000000000e+00
1.9249475192552938e+14 0.0000000000000000e+00 0.0000000000000000e+00
1.9249975347805166e+14 0.0000000000000000e+00 0.0000000000000000e+00
1.9250475503057397e+14 0.0000000000000000e+00 0.0000000000000000e+00
1.9250975658309625e+14 0.0000000000000000e+00 0.0000000000000000e+00
1.9251475813561856e+14 0.0000000000000000e+00 0.0000000000000000e+00
1.9251975968814084e+14 0.0000000000000000e+00 0.0000000000000000e+00
1.9252476124066312e+14 0.0000000000000000e+00 0.0000000000000000e+00
1.9252976279318544e+14 0.0000000000000000e+00 0.0000000000000000e+00
1.9253476434570772e+14 0.0000000000000000e+00 0.0000000000000000e+00
1.9253976589823003e+14 0.0000000000000000e+00 0.0000000000000000e+00
1.9254476745075231e+14 0.0000000000000000e+00 0.0000000000000000e+00
1.9254976900327462e+14 0.0000000000000000e+00 0.0000000000000000e+00
1.9255477055579691e+14 0.0000000000000000e+00 0.0000000000000000e+00
1.9255977210831919e+14 0.0000000000000000e+00 0.0000000000000000e+00
1.9256477366084150e+14 0.0000000000000000e+00 0.0000000000000000e+00
1.9256977521336378e+14 0.0000000000000000e+00 0.0000000000000000e+00
1.9257477676588609e+14 0.0000000000000000e+00 0.0000000000000000e+00
1.9257977831840838e+14 0.0000000000000000e+00 0.0000000000000000e+00
1.9258477987093066e+14 0.0000000000000000e+00 0.0000000000000000e+00
1.9258978142345297e+14 0.0000000000000000e+00 0.0000000000000000e+00
1.9259478297597525e+14 0.0000000000000000e+00 0.0000000000000000e+00
1.9259978452849756e+14 0.0000000000000000e+00 0.0000000000000000e+00
1.9260478608101984e+14 0.0000000000000000e+00 0.0000000000000000e+00
1.9260978763354212e+14 0.0000000000000000e+00 0.0000000000000000e+00
1.9261478918606444e+14 0.0000000000000000e+00 0.0000000000000000e+00
1.9261979073858672e+14 0.0000000000000000e+00 0.0000000000000000e+00
1.9262479229110903e+14 0.0000000000000000e+00 0.0000000000000000e+00
1.9262979384363131e+14 0.0000000000000000e+00 0.0000000000000000e+00
1.9263479539615359e+14 0.0000000000000000e+00 0.0000000000000000e+00
1.9263979694867591e+14 0.0000000000000000e+00 0.0000000000000000e+00
1.9264479850119819e+14 0.0000000000000000e+00 0.0000000000000000e+00
1.9264980005372050e+14 0.0000000000000000e+00 0.0000000000000000e+00
1.9265480160624278e+14 0.0000000000000000e+00 0.0000000000000000e+00
1.9265980315876506e+14 0.0000000000000000e+00 0.0000000000000000e+00
1.9266480471128738e+14 0.0000000000000000e+00 0.0000000000000000e+00
1.9266980626380966e+14 0.0000000000000000e+00 0.0000000000000000e+00
1.9267480781633197e+14 0.0000000000000000e+00 0.0000000000000000e+00
1.9267980936885425e+14 0.0000000000000000e+00 0.0000000000000000e+00
1.9268481092137653e+14 0.0000000000000000e+00 0.0000000000000000e+00
1.9268981247389884e+14 0.0000000000000000e+00 0.0000000000000000e+00
1.9269481402642112e+14 0.0000000000000000e+00 0.0000000000000000e+00
1.9269981557894344e+14 0.0000000000000000e+00 0.0000000000000000e+00
1.9270481713146572e+14 0.0000000000000000e+00 0.0000000000000000e+00
1.9270981868398803e+14 0.0000000000000000e+00 0.0000000000000000e+00
1.9271482023651031e+14 0.0000000000000000e+00 0.0000000000000000e+00
1.9271982178903259e+14 0.0000000000000000e+00 0.0000000000000000e+00
1.9272482334155491e+14 0.0000000000000000e+00 0.0000000000000000e+00
1.9272982489407719e+14 0.0000000000000000e+00 0.0000000000000000e+00
1.9273482644659950e+14 0.0000000000000000e+00 0.0000000000000000e+00
1.9273982799912178e+14 0.0000000000000000e+00 0.0000000000000000e+00
1.9274482955164406e+14 0.0000000000000000e+00 0.0000000000000000e+00
1.9274983110416638e+14 0.0000000000000000e+00 0.0000000000000000e+00
1.9275483265668866e+14 0.0000000000000000e+00 0.0000000000000000e+00
1.9275983420921097e+14 0.0000000000000000e+00 0.0000000000000000e+00
1.9276483576173325e+14 0.0000000000000000e+00 0.0000000000000000e+00
1.9276983731425553e+14 0.0000000000000000e+00 0.0000000000000000e+00
1.9277483886677784e+14 0.0000000000000000e+00 0.0000000000000000e+00
1.9277984041930012e+14 0.0000000000000000e+00 0.0000000000000000e+00
1.9278484197182244e+14 0.0000000000000000e+00 0.0000000000000000e+00
1.9278984352434472e+14 0.0000000000000000e+00 0.0000000000000000e+00
1.9279484507686700e+14 0.0000000000000000e+00 0.0000000000000000e+00
1.9279984662938931e+14 0.0000000000000000e+00 0.0000000000000000e+00
1.9280484818191159e+14 0.0000000000000000e+00 0.0000000000000000e+00
1.9280984973443391e+14 0.0000000000000000e+00 0.0000000000000000e+00
1.9281485128695619e+14 0.0000000000000000e+00 0.0000000000000000e+00
1.9281985283947847e+14 0.0000000000000000e+00 0.0000000000000000e+00
1.9282485439200078e+14 0.0000000000000000e+00 0.0000000000000000e+00
1.9282985594452306e+14 0.0000000000000000e+00 0.0000000000000000e+00
1.9283485749704538e+14 0.0000000000000000e+00 0.0000000000000000e+00
1.9283985904956766e+14 0.0000000000000000e+00 0.0000000000000000e+00
1.9284486060208997e+14 0.0000000000000000e+00 0.0000000000000000e+00
1.9284986215461225e+14 0.0000000000000000e+00 0.0000000000000000e+00
1.9285486370713453e+14 0.0000000000000000e+00 0.0000000000000000e+00
1.9285986525965684e+14 0.0000000000000000e+00 0.0000000000000000e+00
1.9286486681217912e+14 0.0000000000000000e+00 0.0000000000000000e+00
1.9286986836470144e+14 0.0000000000000000e+00 0.0000000000000000e+00
1.9287486991722372e+14 0.0000000000000000e+00 0.0000000000000000e+00
1.9287987146974600e+14 0.0000000000000000e+00 0.0000000000000000e+00
1.9288487302226831e+14 0.0000000000000000e+00 0.0000000000000000e+00
1.9288987457479059e+14 0.0000000000000000e+00 0.0000000000000000e+00
1.9289487612731291e+14 0.0000000000000000e+00 0.0000000000000000e+00
1.9289987767983519e+14 0.0000000000000000e+00 0.0000000000000000e+00
1.9290487923235747e+14 0.0000000000000000e+00 0.0000000000000000e+00
1.9290988078487978e+14 0.0000000000000000e+00 0.0000000000000000e+00
1.9291488233740206e+14 0.0000000000000000e+00 0.0000000000000000e+00
1.9291988388992438e+14 0.0000000000000000e+00 0.0000000000000000e+00
1.9292488544244666e+14 0.0000000000000000e+00 0.0000000000000000e+00
1.9292988699496894e+14 0.0000000000000000e+00 0.0000000000000000e+00
1.9293488854749125e+14 0.0000000000000000e+00 0.0000000000000000e+00
1.9293989010001353e+14 0.0000000000000000e+00 0.0000000000000000e+00
1.9294489165253584e+14 0.0000000000000000e+00 0.0000000000000000e+00
1.9294989320505812e+14 0.0000000000000000e+00 0.0000000000000000e+00
1.9295489475758041e+14 0.0000000000000000e+00 0.0000000000000000e+00
1.9295989631010272e+14 0.0000000000000000e+00 0.0000000000000000e+00
1.9296489786262500e+14 0.0000000000000000e+00 0.0000000000000000e+00
1.9296989941514731e+14 0.0000000000000000e+00 0.0000000000000000e+00
1.9297490096766959e+14 0.0000000000000000e+00 0.0000000000000000e+00
1.9297990252019188e+14 0.0000000000000000e+00 0.0000000000000000e+00
1.9298490407271419e+14 0.0000000000000000e+00 0.0000000000000000e+00
1.9298990562523647e+14 0.0000000000000000e+00 0.0000000000000000e+00
1.9299490717775878e+14 0.0000000000000000e+00 0.0000000000000000e+00
1.9299990873028106e+14 0.0000000000000000e+00 0.0000000000000000e+00
1.9300491028280338e+14 0.0000000000000000e+00 0.0000000000000000e+00
1.9300991183532566e+14 0.0000000000000000e+00 0.0000000000000000e+00
1.9301491338784794e+14 0.0000000000000000e+00 0.0000000000000000e+00
1.9301991494037025e+14 0.0000000000000000e+00 0.0000000000000000e+00
1.9302491649289253e+14 0.0000000000000000e+00 0.0000000000000000e+00
1.9302991804541484e+14 0.0000000000000000e+00 0.0000000000000000e+00
1.9303491959793712e+14 0.0000000000000000e+00 0.0000000000000000e+00
1.9303992115045941e+14 0.0000000000000000e+00 0.0000000000000000e+00
1.9304492270298172e+14 0.0000000000000000e+00 0.0000000000000000e+00
1.9304992425550400e+14 0.0000000000000000e+00 0.0000000000000000e+00
1.9305492580802631e+14 0.0000000000000000e+00 0.0000000000000000e+00
1.9305992736054859e+14 0.0000000000000000e+00 0.0000000000000000e+00
1.9306492891307088e+14 0.0000000000000000e+00 0.0000000000000000e+00
1.9306993046559319e+14 0.0000000000000000e+00 0.0000000000000000e+00
1.9307493201811547e+14 0.0000000000000000e+00 0.0000000000000000e+00
1.9307993357063778e+14 0.0000000000000000e+00 0.0000000000000000e+00
1.9308493512316006e+14 0.0000000000000000e+00 0.0000000000000000e+00
1.9308993667568234e+14 0.0000000000000000e+00 0.0000000000000000e+00
1.9309493822820466e+14 0.0000000000000000e+00 0.0000000000000000e+00
1.9309993978072694e+14 0.0000000000000000e+00 0.0000000000000000e+00
1.9310494133324925e+14 0.0000000000000000e+00 0.0000000000000000e+00
1.9310994288577153e+14 0.0000000000000000e+00 0.0000000000000000e+00
1.9311494443829381e+14 0.0000000000000000e+00 0.0000000000000000e+00
1.9311994599081612e+14 0.0000000000000000e+00 0.0000000000000000e+00
1.9312494754333841e+14 0.0000000000000000e+00 0.0000000000000000e+00
1.9312994909586072e+14 0.0000000000000000e+00 0.0000000000000000e+00
1.9313495064838300e+14 0.0000000000000000e+00 0.0000000000000000e+00
1.9313995220090531e+14 0.0000000000000000e+00 0.0000000000000000e+00
1.9314495375342759e+14 0.0000000000000000e+00 0.0000000000000000e+00
1.9314995530594988e+14 0.0000000000000000e+00 0.0000000000000000e+00
1.9315495685847219e+14 0.0000000000000000e+00 0.0000000000000000e+00
1.9315995841099447e+14 0.0000000000000000e+00 0.0000000000000000e+00
1.9316495996351678e+14 0.0000000000000000e+00 0.0000000000000000e+00
1.9316996151603906e+14 0.0000000000000000e+00 0.0000000000000000e+00
1.9317496306856134e+14 0.0000000000000000e+00 0.0000000000000000e+00
1.9317996462108366e+14 0.0000000000000000e+00 0.0000000000000000e+00
1.9318496617360594e+14 0.0000000000000000e+00 0.0000000000000000e+00
1.9318996772612825e+14 0.0000000000000000e+00 0.0000000000000000e+00
1.9319496927865053e+14 0.0000000000000000e+00 0.0000000000000000e+00
1.9319997083117281e+14 0.0000000000000000e+00 0.0000000000000000e+00
1.9320497238369512e+14 0.0000000000000000e+00 0.0000000000000000e+00
1.9320997393621741e+14 0.0000000000000000e+00 0.0000000000000000e+00
1.9321497548873972e+14 0.0000000000000000e+00 0.0000000000000000e+00
1.9321997704126200e+14 0.0000000000000000e+00 0.0000000000000000e+00
1.9322497859378428e+14 0.0000000000000000e+00 0.0000000000000000e+00
1.9322998014630659e+14 0.0000000000000000e+00 0.0000000000000000e+00
1.9323498169882888e+14 0.0000000000000000e+00 0.0000000000000000e+00
1.9323998325135119e+14 0.0000000000000000e+00 0.0000000000000000e+00
1.9324498480387347e+14 0.0000000000000000e+00 0.0000000000000000e+00
1.9324998635639575e+14 0.0000000000000000e+00 0.0000000000000000e+00
1.9325498790891806e+14 0.0000000000000000e+00 0.0000000000000000e+00
1.9325998946144034e+14 0.0000000000000000e+00 0.0000000000000000e+00
1.9326499101396266e+14 0.0000000000000000e+00 0.0000000000000000e+00
1.9326999256648494e+14 0.0000000000000000e+00 0.0000000000000000e+00
1.9327499411900722e+14 0.0000000000000000e+00 0.0000000000000000e+00
1.9327999567152953e+14 0.0000000000000000e+00 0.0000000000000000e+00
1.9328499722405181e+14 0.0000000000000000e+00 0.0000000000000000e+00
1.9328999877657412e+14 0.0000000000000000e+00 0.0000000000000000e+00
1.9329500032909641e+14 0.0000000000000000e+00 0.0000000000000000e+00
1.9330000188161872e+14 0.0000000000000000e+00 0.0000000000000000e+00
1.9330500343414100e+14 0.0000000000000000e+00 0.0000000000000000e+00
1.9331000498666328e+14 0.0000000000000000e+00 0.0000000000000000e+00
1.9331500653918559e+14 0.0000000000000000e+00 0.0000000000000000e+00
1.9332000809170788e+14 0.0000000000000000e+00 0.0000000000000000e+00
1.9332500964423019e+14 0.0000000000000000e+00 0.0000000000000000e+00
1.9333001119675247e+14 0.0000000000000000e+00 0.0000000000000000e+00
1.9333501274927475e+14 0.0000000000000000e+00 0.0000000000000000e+00
1.9334001430179706e+14 0.0000000000000000e+00 0.0000000000000000e+00
1.9334501585431934e+14 0.0000000000000000e+00 0.0000000000000000e+00
1.9335001740684166e+14 0.0000000000000000e+00 0.0000000000000000e+00
1.9335501895936394e+14 0.0000000000000000e+00 0.0000000000000000e+00
1.9336002051188622e+14 0.0000000000000000e+00 0.0000000000000000e+00
1.9336502206440853e+14 0.0000000000000000e+00 0.0000000000000000e+00
1.9337002361693081e+14 0.0000000000000000e+00 0.0000000000000000e+00
1.9337502516945312e+14 0.0000000000000000e+00 0.0000000000000000e+00
1.9338002672197541e+14 0.0000000000000000e+00 0.0000000000000000e+00
1.9338502827449769e+14 0.0000000000000000e+00 0.0000000000000000e+00
1.9339002982702000e+14 0.0000000000000000e+00 0.0000000000000000e+00
1.9339503137954228e+14 0.0000000000000000e+00 0.0000000000000000e+00
1.9340003293206459e+14 0.0000000000000000e+00 0.0000000000000000e+00
1.9340503448458688e+14 0.0000000000000000e+00 0.0000000000000000e+00
1.9341003603710916e+14 0.0000000000000000e+00 0.0000000000000000e+00
1.9341503758963147e+14 0.0000000000000000e+00 0.0000000000000000e+00
1.9342003914215375e+14 0.0000000000000000e+00 0.0000000000000000e+00
1.9342504069467606e+14 0.0000000000000000e+00 0.0000000000000000e+00
1.9343004224719834e+14 0.0000000000000000e+00 0.0000000000000000e+00
1.9343504379972066e+14 0.0000000000000000e+00 0.0000000000000000e+00
1.9344004535224294e+14 0.0000000000000000e+00 0.0000000000000000e+00
1.9344504690476522e+14 0.0000000000000000e+00 0.0000000000000000e+00
1.9345004845728753e+14 0.0000000000000000e+00 0.0000000000000000e+00
1.9345505000980981e+14 0.0000000000000000e+00 0.0000000000000000e+00
1.9346005156233212e+14 0.0000000000000000e+00 0.0000000000000000e+00
1.9346505311485441e+14 0.0000000000000000e+00 0.0000000000000000e+00
1.9347005466737669e+14 0.0000000000000000e+00 0.0000000000000000e+00
1.9347505621989900e+14 0.0000000000000000e+00 0.0000000000000000e+00
1.9348005777242128e+14 0.0000000000000000e+00 0.0000000000000000e+00
1.9348505932494359e+14 0.0000000000000000e+00 0.0000000000000000e+00
1.9349006087746588e+14 0.0000000000000000e+00 0.0000000000000000e+00
1.9349506242998816e+14 0.0000000000000000e+00 0.0000000000000000e+00
1.9350006398251047e+14 0.0000000000000000e+00 0.0000000000000000e+00
1.9350506553503275e+14 0.0000000000000000e+00 0.0000000000000000e+00
1.9351006708755506e+14 0.0000000000000000e+00 0.0000000000000000e+00
1.9351506864007734e+14 0.0000000000000000e+00 0.0000000000000000e+00
1.9352007019259962e+14 0.0000000000000000e+00 0.0000000000000000e+00
1.9352507174512194e+14 0.0000000000000000e+00 0.0000000000000000e+00
1.9353007329764422e+14 0.0000000000000000e+00 0.0000000000000000e+00
1.9353507485016653e+14 0.0000000000000000e+00 0.0000000000000000e+00
1.9354007640268881e+14 0.0000000000000000e+00 0.0000000000000000e+00
1.9354507795521109e+14 0.0000000000000000e+00 0.0000000000000000e+00
1.9355007950773341e+14 0.0000000000000000e+00 0.0000000000000000e+00
1.9355508106025569e+14 0.0000000000000000e+00 0.0000000000000000e+00
1.9356008261277800e+14 0.0000000000000000e+00 0.0000000000000000e+00
1.9356508416530028e+14 0.0000000000000000e+00 0.0000000000000000e+00
1.9357008571782256e+14 0.0000000000000000e+00 0.0000000000000000e+00
1.9357508727034488e+14 0.0000000000000000e+00 0.0000000000000000e+00
1.9358008882286716e+14 0.0000000000000000e+00 0.0000000000000000e+00
1.9358509037538947e+14 0.0000000000000000e+00 0.0000000000000000e+00
1.9359009192791175e+14 0.0000000000000000e+00 0.0000000000000000e+00
1.9359509348043406e+14 0.0000000000000000e+00 0.0000000000000000e+00
1.9360009503295634e+14 0.0000000000000000e+00 0.0000000000000000e+00
1.9360509658547862e+14 0.0000000000000000e+00 0.0000000000000000e+00
1.9361009813800094e+14 0.0000000000000000e+00 0.0000000000000000e+00
1.9361509969052322e+14 0.0000000000000000e+00 0.0000000000000000e+00
1.9362010124304553e+14 0.0000000000000000e+00 0.0000000000000000e+00
1.9362510279556781e+14 0.0000000000000000e+00 0.0000000000000000e+00
1.9363010434809009e+14 0.0000000000000000e+00 0.0000000000000000e+00
1.9363510590061241e+14 0.0000000000000000e+00 0.0000000000000000e+00
1.9364010745313469e+14 0.0000000000000000e+00 0.0000000000000000e+00
1.9364510900565700e+14 0.0000000000000000e+00 0.0000000000000000e+00
1.9365011055817928e+14 0.0000000000000000e+00 0.0000000000000000e+00
1.9365511211070156e+14 0.0000000000000000e+00 0.0000000000000000e+00
1.9366011366322388e+14 0.0000000000000000e+00 0.0000000000000000e+00
1.9366511521574616e+14 0.0000000000000000e+00 0.0000000000000000e+00
1.9367011676826847e+14 0.0000000000000000e+00 0.0000000000000000e+00
1.9367511832079075e+14 0.0000000000000000e+00 0.0000000000000000e+00
1.9368011987331303e+14 0.0000000000000000e+00 0.0000000000000000e+00
1.9368512142583534e+14 0.0000000000000000e+00 0.0000000000000000e+00
1.9369012297835762e+14 0.0000000000000000e+00 0.0000000000000000e+00
1.9369512453087994e+14 0.0000000000000000e+00 0.0000000000000000e+00
1.9370012608340222e+14 0.0000000000000000e+00 0.0000000000000000e+00
1.9370512763592450e+14 0.0000000000000000e+00 0.0000000000000000e+00
1.9371012918844681e+14 0.0000000000000000e+00 0.0000000000000000e+00
1.9371513074096909e+14 0.0000000000000000e+00 0.0000000000000000e+00
1.9372013229349141e+14 0.0000000000000000e+00 0.0000000000000000e+00
1.9372513384601369e+14 0.0000000000000000e+00 0.0000000000000000e+00
1.9373013539853600e+14 0.0000000000000000e+00 0.0000000000000000e+00
1.9373513695105828e+14 0.0000000000000000e+00 0.0000000000000000e+00
1.9374013850358056e+14 0.0000000000000000e+00 0.0000000000000000e+00
1.9374514005610288e+14 0.0000000000000000e+00 0.0000000000000000e+00
1.9375014160862516e+14 0.0000000000000000e+00 0.0000000000000000e+00
1.9375514316114747e+14 0.0000000000000000e+00 0.0000000000000000e+00
1.9376014471366975e+14 0.0000000000000000e+00 0.0000000000000000e+00
1.9376514626619203e+14 0.0000000000000000e+00 0.0000000000000000e+00
1.9377014781871434e+14 0.0000000000000000e+00 0.0000000000000000e+00
1.9377514937123662e+14 0.0000000000000000e+00 0.0000000000000000e+00
1.9378015092375894e+14 0.0000000000000000e+00 0.0000000000000000e+00
1.9378515247628122e+14 0.0000000000000000e+00 0.0000000000000000e+00
1.9379015402880350e+14 0.0000000000000000e+00 0.0000000000000000e+00
1.9379515558132581e+14 0.0000000000000000e+00 0.0000000000000000e+00
1.9380015713384809e+14 0.0000000000000000e+00 0.0000000000000000e+00
1.9380515868637041e+14 0.0000000000000000e+00 0.0000000000000000e+00
1.9381016023889269e+14 0.0000000000000000e+00 0.0000000000000000e+00
1.9381516179141497e+14 0.0000000000000000e+00 0.0000000000000000e+00
1.9382016334393728e+14 0.0000000000000000e+00 0.0000000000000000e+00
1.9382516489645956e+14 0.0000000000000000e+00 0.0000000000000000e+00
1.9383016644898188e+14 0.0000000000000000e+00 0.0000000000000000e+00
1.9383516800150416e+14 0.0000000000000000e+00 0.0000000000000000e+00
1.9384016955402644e+14 0.0000000000000000e+00 0.0000000000000000e+00
1.9384517110654875e+14 0.0000000000000000e+00 0.0000000000000000e+00
1.9385017265907103e+14 0.0000000000000000e+00 0.0000000000000000e+00
1.9385517421159334e+14 0.0000000000000000e+00 0.0000000000000000e+00
1.9386017576411562e+14 0.0000000000000000e+00 0.0000000000000000e+00
1.9386517731663794e+14 0.0000000000000000e+00 0.0000000000000000e+00
1.9387017886916022e+14 0.0000000000000000e+00 0.0000000000000000e+00
1.9387518042168250e+14 0.0000000000000000e+00 0.0000000000000000e+00
1.9388018197420481e+14 0.0000000000000000e+00 0.0000000000000000e+00
1.9388518352672709e+14 0.0000000000000000e+00 0.0000000000000000e+00
1.9389018507924941e+14 0.0000000000000000e+00 0.0000000000000000e+00
1.9389518663177169e+14 0.0000000000000000e+00 0.0000000000000000e+00
1.9390018818429397e+14 0.0000000000000000e+00 0.0000000000000000e+00
1.9390518973681628e+14 0.0000000000000000e+00 0.0000000000000000e+00
1.9391019128933856e+14 0.0000000000000000e+00 0.0000000000000000e+00
1.9391519284186088e+14 0.0000000000000000e+00 0.0000000000000000e+00
1.9392019439438316e+14 0.0000000000000000e+00 0.0000000000000000e+00
1.9392519594690544e+14 0.0000000000000000e+00 0.0000000000000000e+00
1.9393019749942775e+14 0.0000000000000000e+00 0.0000000000000000e+00
1.9393519905195003e+14 0.0000000000000000e+00 0.0000000000000000e+00
1.9394020060447234e+14 0.0000000000000000e+00 0.0000000000000000e+00
1.9394520215699462e+14 0.0000000000000000e+00 0.0000000000000000e+00
1.9395020370951691e+14 0.0000000000000000e+00 0.0000000000000000e+00
1.9395520526203922e+14 0.0000000000000000e+00 0.0000000000000000e+00
1.9396020681456150e+14 0.0000000000000000e+00 0.0000000000000000e+00
1.9396520836708381e+14 0.0000000000000000e+00 0.0000000000000000e+00
1.9397020991960609e+14 0.0000000000000000e+00 0.0000000000000000e+00
1.9397521147212838e+14 0.0000000000000000e+00 0.0000000000000000e+00
1.9398021302465069e+14 0.0000000000000000e+00 0.0000000000000000e+00
1.9398521457717297e+14 0.0000000000000000e+00 0.0000000000000000e+00
1.9399021612969528e+14 0.0000000000000000e+00 0.0000000000000000e+00
1.9399521768221756e+14 0.0000000000000000e+00 0.0000000000000000e+00
1.9400021923473984e+14 0.0000000000000000e+00 0.0000000000000000e+00
1.9400522078726216e+14 0.0000000000000000e+00 0.0000000000000000e+00
1.9401022233978444e+14 0.0000000000000000e+00 0.0000000000000000e+00
1.9401522389230675e+14 0.0000000000000000e+00 0.0000000000000000e+00
1.9402022544482903e+14 0.0000000000000000e+00 0.0000000000000000e+00
1.9402522699735134e+14 0.0000000000000000e+00 0.0000000000000000e+00
1.9403022854987362e+14 0.0000000000000000e+00 0.0000000000000000e+00
1.9403523010239591e+14 0.0000000000000000e+00 0.0000000000000000e+00
1.9404023165491822e+14 0.0000000000000000e+00 0.0000000000000000e+00
1.9404523320744050e+14 0.0000000000000000e+00 0.0000000000000000e+00
1.9405023475996281e+14 0.0000000000000000e+00 0.0000000000000000e+00
1.9405523631248509e+14 0.0000000000000000e+00 0.0000000000000000e+00
1.9406023786500738e+14 0.0000000000000000e+00 0.0000000000000000e+00
1.9406523941752969e+14 0.0000000000000000e+00 0.0000000000000000e+00
1.9407024097005197e+14 0.0000000000000000e+00 0.0000000000000000e+00
1.9407524252257428e+14 0.0000000000000000e+00 0.0000000000000000e+00
1.9408024407509656e+14 0.0000000000000000e+00 0.0000000000000000e+00
1.9408524562761884e+14 0.0000000000000000e+00 0.0000000000000000e+00
1.9409024718014116e+14 0.0000000000000000e+00 0.0000000000000000e+00
1.9409524873266344e+14 0.0000000000000000e+00 0.0000000000000000e+00
1.9410025028518575e+14 0.0000000000000000e+00 0.0000000000000000e+00
1.9410525183770803e+14 0.0000000000000000e+00 0.0000000000000000e+00
1.9411025339023031e+14 0.0000000000000000e+00 0.0000000000000000e+00
1.9411525494275262e+14 0.0000000000000000e+00 0.0000000000000000e+00
1.9412025649527491e+14 0.0000000000000000e+00 0.0000000000000000e+00
1.9412525804779722e+14 0.0000000000000000e+00 0.0000000000000000e+00
1.9413025960031950e+14 0.0000000000000000e+00 0.0000000000000000e+00
1.9413526115284178e+14 0.0000000000000000e+00 0.0000000000000000e+00
1.9414026270536409e+14 0.0000000000000000e+00 0.0000000000000000e+00
1.9414526425788638e+14 0.0000000000000000e+00 0.0000000000000000e+00
1.9415026581040869e+14 0.0000000000000000e+00 0.0000000000000000e+00
1.9415526736293097e+14 0.0000000000000000e+00 0.0000000000000000e+00
1.9416026891545325e+14 0.0000000000000000e+00 0.0000000000000000e+00
1.9416527046797556e+14 0.0000000000000000e+00 0.0000000000000000e+00
1.9417027202049784e+14 0.0000000000000000e+00 0.0000000000000000e+00
1.9417527357302016e+14 0.0000000000000000e+00 0.0000000000000000e+00
1.9418027512554244e+14 0.0000000000000000e+00 0.0000000000000000e+00
1.9418527667806475e+14 0.0000000000000000e+00 0.0000000000000000e+00
1.9419027823058703e+14 0.0000000000000000e+00 0.0000000000000000e+00
1.9419527978310931e+14 0.0000000000000000e+00 0.0000000000000000e+00
1.9420028133563162e+14 0.0000000000000000e+00 0.0000000000000000e+00
1.9420528288815391e+14 0.0000000000000000e+00 0.0000000000000000e+00
1.9421028444067622e+14 0.0000000000000000e+00 0.0000000000000000e+00
1.9421528599319850e+14 0.0000000000000000e+00 0.0000000000000000e+00
1.9422028754572078e+14 0.0000000000000000e+00 0.0000000000000000e+00
1.9422528909824309e+14 0.0000000000000000e+00 0.0000000000000000e+00
1.9423029065076538e+14 0.0000000000000000e+00 0.0000000000000000e+00
1.9423529220328769e+14 0.0000000000000000e+00 0.0000000000000000e+00
1.9424029375580997e+14 0.0000000000000000e+00 0.0000000000000000e+00
1.9424529530833225e+14 0.0000000000000000e+00 0.0000000000000000e+00
1.9425029686085456e+14 0.0000000000000000e+00 0.0000000000000000e+00
1.9425529841337684e+14 0.0000000000000000e+00 0.0000000000000000e+00
1.9426029996589916e+14 0.0000000000000000e+00 0.0000000000000000e+00
1.9426530151842144e+14 0.0000000000000000e+00 0.0000000000000000e+00
1.9427030307094372e+14 0.0000000000000000e+00 0.0000000000000000e+00
1.9427530462346603e+14 0.0000000000000000e+00 0.0000000000000000e+00
1.9428030617598831e+14 0.0000000000000000e+00 0.0000000000000000e+00
1.9428530772851062e+14 0.0000000000000000e+00 0.0000000000000000e+00
1.9429030928103291e+14 0.0000000000000000e+00 0.0000000000000000e+00
1.9429531083355519e+14 0.0000000000000000e+00 0.0000000000000000e+00
1.9430031238607750e+14 0.0000000000000000e+00 0.0000000000000000e+00
1.9430531393859978e+14 0.0000000000000000e+00 0.0000000000000000e+00
1.9431031549112209e+14 0.0000000000000000e+00 0.0000000000000000e+00
1.9431531704364438e+14 0.0000000000000000e+00 0.0000000000000000e+00
1.9432031859616669e+14 0.0000000000000000e+00 0.0000000000000000e+00
1.9432532014868897e+14 0.0000000000000000e+00 0.0000000000000000e+00
1.9433032170121125e+14 0.0000000000000000e+00 0.0000000000000000e+00
1.9433532325373356e+14 0.0000000000000000e+00 0.0000000000000000e+00
1.9434032480625584e+14 0.0000000000000000e+00 0.0000000000000000e+00
1.9434532635877816e+14 0.0000000000000000e+00 0.0000000000000000e+00
1.9435032791130044e+14 0.0000000000000000e+00 0.0000000000000000e+00
1.9435532946382272e+14 0.0000000000000000e+00 0.0000000000000000e+00
1.9436033101634503e+14 0.0000000000000000e+00 0.0000000000000000e+00
1.9436533256886731e+14 0.0000000000000000e+00 0.0000000000000000e+00
1.9437033412138962e+14 0.0000000000000000e+00 0.0000000000000000e+00
1.9437533567391191e+14 0.0000000000000000e+00 0.0000000000000000e+00
1.9438033722643419e+14 0.0000000000000000e+00 0.0000000000000000e+00
1.9438533877895650e+14 0.0000000000000000e+00 0.0000000000000000e+00
1.9439034033147878e+14 0.0000000000000000e+00 0.0000000000000000e+00
1.9439534188400109e+14 0.0000000000000000e+00 0.0000000000000000e+00
1.9440034343652338e+14 0.0000000000000000e+00 0.0000000000000000e+00
1.9440534498904566e+14 0.0000000000000000e+00 0.0000000000000000e+00
1.9441034654156797e+14 0.0000000000000000e+00 0.0000000000000000e+00
1.9441534809409025e+14 0.0000000000000000e+00 0.0000000000000000e+00
1.9442034964661256e+14 0.0000000000000000e+00 0.0000000000000000e+00
1.9442535119913484e+14 0.0000000000000000e+00 0.0000000000000000e+00
1.9443035275165712e+14 0.0000000000000000e+00 0.0000000000000000e+00
1.9443535430417944e+14 0.0000000000000000e+00 0.0000000000000000e+00
1.9444035585670172e+14 0.0000000000000000e+00 0.0000000000000000e+00
1.9444535740922403e+14 0.0000000000000000e+00 0.0000000000000000e+00
1.9445035896174631e+14 0.0000000000000000e+00 0.0000000000000000e+00
1.9445536051426862e+14 0.0000000000000000e+00 0.0000000000000000e+00
1.9446036206679091e+14 0.0000000000000000e+00 0.0000000000000000e+00
1.9446536361931319e+14 0.0000000000000000e+00 0.0000000000000000e+00
1.9447036517183550e+14 0.0000000000000000e+00 0.0000000000000000e+00
1.9447536672435778e+14 0.0000000000000000e+00 0.0000000000000000e+00
1.9448036827688009e+14 0.0000000000000000e+00 0.0000000000000000e+00
1.9448536982940238e+14 0.0000000000000000e+00 0.0000000000000000e+00
1.9449037138192466e+14 0.0000000000000000e+00 0.0000000000000000e+00
1.9449537293444697e+14 0.0000000000000000e+00 0.0000000000000000e+00
1.9450037448696925e+14 0.0000000000000000e+00 0.0000000000000000e+00
1.9450537603949156e+14 0.0000000000000000e+00 0.0000000000000000e+00
1.9451037759201384e+14 0.0000000000000000e+00 0.0000000000000000e+00
1.9451537914453612e+14 0.0000000000000000e+00 0.0000000000000000e+00
1.9452038069705844e+14 0.0000000000000000e+00 0.0000000000000000e+00
1.9452538224958072e+14 0.0000000000000000e+00 0.0000000000000000e+00
1.9453038380210303e+14 0.0000000000000000e+00 0.0000000000000000e+00
1.9453538535462531e+14 0.0000000000000000e+00 0.0000000000000000e+00
1.9454038690714759e+14 0.0000000000000000e+00 0.0000000000000000e+00
1.9454538845966991e+14 0.0000000000000000e+00 0.0000000000000000e+00
1.9455039001219219e+14 0.0000000000000000e+00 0.0000000000000000e+00
1.9455539156471450e+14 0.0000000000000000e+00 0.0000000000000000e+00
1.9456039311723678e+14 0.0000000000000000e+00 0.0000000000000000e+00
1.9456539466975906e+14 0.0000000000000000e+00 0.0000000000000000e+00
1.9457039622228138e+14 0.0000000000000000e+00 0.0000000000000000e+00
1.9457539777480366e+14 0.0000000000000000e+00 0.0000000000000000e+00
1.9458039932732597e+14 0.0000000000000000e+00 0.0000000000000000e+00
1.9458540087984825e+14 0.0000000000000000e+00 0.0000000000000000e+00
1.9459040243237053e+14 0.0000000000000000e+00 0.0000000000000000e+00
1.9459540398489284e+14 0.0000000000000000e+00 0.0000000000000000e+00
1.9460040553741512e+14 0.0000000000000000e+00 0.0000000000000000e+00
1.9460540708993744e+14 0.0000000000000000e+00 0.0000000000000000e+00
1.9461040864245972e+14 0.0000000000000000e+00 0.0000000000000000e+00
1.9461541019498203e+14 0.0000000000000000e+00 0.0000000000000000e+00
1.9462041174750431e+14 0.0000000000000000e+00 0.0000000000000000e+00
1.9462541330002659e+14 0.0000000000000000e+00 0.0000000000000000e+00
1.9463041485254891e+14 0.0000000000000000e+00 0.0000000000000000e+00
1.9463541640507119e+14 0.0000000000000000e+00 0.0000000000000000e+00
1.9464041795759350e+14 0.0000000000000000e+00 0.0000000000000000e+00
1.9464541951011578e+14 0.0000000000000000e+00 0.0000000000000000e+00
1.9465042106263806e+14 0.0000000000000000e+00 0.0000000000000000e+00
1.9465542261516038e+14 0.0000000000000000e+00 0.0000000000000000e+00
1.9466042416768266e+14 0.0000000000000000e+00 0.0000000000000000e+00
1.9466542572020497e+14 0.0000000000000000e+00 0.0000000000000000e+00
1.9467042727272725e+14 0.0000000000000000e+00 0.0000000000000000e+00
("out1","mode 1",1,"in2",1,"transmission")
(500, 3)
1.9217465256410256e+14 0.0000000000000000e+00 0.0000000000000000e+00
1.9217965411662484e+14 0.0000000000000000e+00 0.0000000000000000e+00
1.9218465566914716e+14 0.0000000000000000e+00 0.0000000000000000e+00
1.9218965722166944e+14 0.0000000000000000e+00 0.0000000000000000e+00
1.9219465877419175e+14 0.0000000000000000e+00 0.0000000000000000e+00
1.9219966032671403e+14 0.0000000000000000e+00 0.0000000000000000e+00
1.9220466187923631e+14 0.0000000000000000e+00 0.0000000000000000e+00
1.9220966343175862e+14 0.0000000000000000e+00 0.0000000000000000e+00
1.9221466498428091e+14 0.0000000000000000e+00 0.0000000000000000e+00
1.9221966653680322e+14 0.0000000000000000e+00 0.0000000000000000e+00
1.9222466808932550e+14 0.0000000000000000e+00 0.0000000000000000e+00
1.9222966964184778e+14 0.0000000000000000e+00 0.0000000000000000e+00
1.9223467119437009e+14 0.0000000000000000e+00 0.0000000000000000e+00
1.9223967274689238e+14 0.0000000000000000e+00 0.0000000000000000e+00
1.9224467429941469e+14 0.0000000000000000e+00 0.0000000000000000e+00
1.9224967585193697e+14 0.0000000000000000e+00 0.0000000000000000e+00
1.9225467740445928e+14 0.0000000000000000e+00 0.0000000000000000e+00
1.9225967895698156e+14 0.0000000000000000e+00 0.0000000000000000e+00
1.9226468050950384e+14 0.0000000000000000e+00 0.0000000000000000e+00
1.9226968206202616e+14 0.0000000000000000e+00 0.0000000000000000e+00
1.9227468361454844e+14 0.0000000000000000e+00 0.0000000000000000e+00
1.9227968516707075e+14 0.0000000000000000e+00 0.0000000000000000e+00
1.9228468671959303e+14 0.0000000000000000e+00 0.0000000000000000e+00
1.9228968827211531e+14 0.0000000000000000e+00 0.0000000000000000e+00
1.9229468982463762e+14 0.0000000000000000e+00 0.0000000000000000e+00
1.9229969137715991e+14 0.0000000000000000e+00 0.0000000000000000e+00
1.9230469292968222e+14 0.0000000000000000e+00 0.0000000000000000e+00
1.9230969448220450e+14 0.0000000000000000e+00 0.0000000000000000e+00
1.9231469603472678e+14 0.0000000000000000e+00 0.0000000000000000e+00
1.9231969758724909e+14 0.0000000000000000e+00 0.0000000000000000e+00
1.9232469913977138e+14 0.0000000000000000e+00 0.0000000000000000e+00
1.9232970069229369e+14 0.0000000000000000e+00 0.0000000000000000e+00
1.9233470224481597e+14 0.0000000000000000e+00 0.0000000000000000e+00
1.9233970379733825e+14 0.0000000000000000e+00 0.0000000000000000e+00
1.9234470534986056e+14 0.0000000000000000e+00 0.0000000000000000e+00
1.9234970690238284e+14 0.0000000000000000e+00 0.0000000000000000e+00
1.9235470845490516e+14 0.0000000000000000e+00 0.0000000000000000e+00
1.9235971000742744e+14 0.0000000000000000e+00 0.0000000000000000e+00
1.9236471155994972e+14 0.0000000000000000e+00 0.0000000000000000e+00
1.9236971311247203e+14 0.0000000000000000e+00 0.0000000000000000e+00
1.9237471466499431e+14 0.0000000000000000e+00 0.0000000000000000e+00
1.9237971621751662e+14 0.0000000000000000e+00 0.0000000000000000e+00
1.9238471777003891e+14 0.0000000000000000e+00 0.0000000000000000e+00
1.9238971932256119e+14 0.0000000000000000e+00 0.0000000000000000e+00
1.9239472087508350e+14 0.0000000000000000e+00 0.0000000000000000e+00
1.9239972242760578e+14 0.0000000000000000e+00 0.0000000000000000e+00
1.9240472398012809e+14 0.0000000000000000e+00 0.0000000000000000e+00
1.9240972553265038e+14 0.0000000000000000e+00 0.0000000000000000e+00
1.9241472708517269e+14 0.0000000000000000e+00 0.0000000000000000e+00
1.9241972863769497e+14 0.0000000000000000e+00 0.0000000000000000e+00
1.9242473019021725e+14 0.0000000000000000e+00 0.0000000000000000e+00
1.9242973174273956e+14 0.0000000000000000e+00 0.0000000000000000e+00
1.9243473329526184e+14 0.0000000000000000e+00 0.0000000000000000e+00
1.9243973484778416e+14 0.0000000000000000e+00 0.0000000000000000e+00
1.9244473640030644e+14 0.0000000000000000e+00 0.0000000000000000e+00
1.9244973795282872e+14 0.0000000000000000e+00 0.0000000000000000e+00
1.9245473950535103e+14 0.0000000000000000e+00 0.0000000000000000e+00
1.9245974105787331e+14 0.0000000000000000e+00 0.0000000000000000e+00
1.9246474261039562e+14 0.0000000000000000e+00 0.0000000000000000e+00
1.9246974416291791e+14 0.0000000000000000e+00 0.0000000000000000e+00
1.9247474571544019e+14 0.0000000000000000e+00 0.0000000000000000e+00
1.9247974726796250e+14 0.0000000000000000e+00 0.0000000000000000e+00
1.9248474882048478e+14 0.0000000000000000e+00 0.0000000000000000e+00
1.9248975037300709e+14 0.0000000000000000e+00 0.0000000000000000e+00
1.9249475192552938e+14 0.0000000000000000e+00 0.0000000000000000e+00
1.9249975347805166e+14 0.0000000000000000e+00 0.0000000000000000e+00
1.9250475503057397e+14 0.0000000000000000e+00 0.0000000000000000e+00
1.9250975658309625e+14 0.0000000000000000e+00 0.0000000000000000e+00
1.9251475813561856e+14 0.0000000000000000e+00 0.0000000000000000e+00
1.9251975968814084e+14 0.0000000000000000e+00 0.0000000000000000e+00
1.9252476124066312e+14 0.0000000000000000e+00 0.0000000000000000e+00
1.9252976279318544e+14 0.0000000000000000e+00 0.0000000000000000e+00
1.9253476434570772e+14 0.0000000000000000e+00 0.0000000000000000e+00
1.9253976589823003e+14 0.0000000000000000e+00 0.0000000000000000e+00
1.9254476745075231e+14 0.0000000000000000e+00 0.0000000000000000e+00
1.9254976900327462e+14 0.0000000000000000e+00 0.0000000000000000e+00
1.9255477055579691e+14 0.0000000000000000e+00 0.0000000000000000e+00
1.9255977210831919e+14 0.0000000000000000e+00 0.0000000000000000e+00
1.9256477366084150e+14 0.0000000000000000e+00 0.0000000000000000e+00
1.9256977521336378e+14 0.0000000000000000e+00 0.0000000000000000e+00
1.9257477676588609e+14 0.0000000000000000e+00 0.0000000000000000e+00
1.9257977831840838e+14 0.0000000000000000e+00 0.0000000000000000e+00
1.9258477987093066e+14 0.0000000000000000e+00 0.0000000000000000e+00
1.9258978142345297e+14 0.0000000000000000e+00 0.0000000000000000e+00
1.9259478297597525e+14 0.0000000000000000e+00 0.0000000000000000e+00
1.9259978452849756e+14 0.0000000000000000e+00 0.0000000000000000e+00
1.9260478608101984e+14 0.0000000000000000e+00 0.0000000000000000e+00
1.9260978763354212e+14 0.0000000000000000e+00 0.0000000000000000e+00
1.9261478918606444e+14 0.0000000000000000e+00 0.0000000000000000e+00
1.9261979073858672e+14 0.0000000000000000e+00 0.0000000000000000e+00
1.9262479229110903e+14 0.0000000000000000e+00 0.0000000000000000e+00
1.9262979384363131e+14 0.0000000000000000e+00 0.0000000000000000e+00
1.9263479539615359e+14 0.0000000000000000e+00 0.0000000000000000e+00
1.9263979694867591e+14 0.0000000000000000e+00 0.0000000000000000e+00
1.9264479850119819e+14 0.0000000000000000e+00 0.0000000000000000e+00
1.9264980005372050e+14 0.0000000000000000e+00 0.0000000000000000e+00
1.9265480160624278e+14 0.0000000000000000e+00 0.0000000000000000e+00
1.9265980315876506e+14 0.0000000000000000e+00 0.0000000000000000e+00
1.9266480471128738e+14 0.0000000000000000e+00 0.0000000000000000e+00
1.9266980626380966e+14 0.0000000000000000e+00 0.0000000000000000e+00
1.9267480781633197e+14 0.0000000000000000e+00 0.0000000000000000e+00
1.9267980936885425e+14 0.0000000000000000e+00 0.0000000000000000e+00
1.9268481092137653e+14 0.0000000000000000e+00 0.0000000000000000e+00
1.9268981247389884e+14 0.0000000000000000e+00 0.0000000000000000e+00
1.9269481402642112e+14 0.0000000000000000e+00 0.0000000000000000e+00
1.9269981557894344e+14 0.0000000000000000e+00 0.0000000000000000e+00
1.9270481713146572e+14 0.0000000000000000e+00 0.0000000000000000e+00
1.9270981868398803e+14 0.0000000000000000e+00 0.0000000000000000e+00
1.9271482023651031e+14 0.0000000000000000e+00 0.0000000000000000e+00
1.9271982178903259e+14 0.0000000000000000e+00 0.0000000000000000e+00
1.9272482334155491e+14 0.0000000000000000e+00 0.0000000000000000e+00
1.9272982489407719e+14 0.0000000000000000e+00 0.0000000000000000e+00
1.9273482644659950e+14 0.0000000000000000e+00 0.0000000000000000e+00
1.9273982799912178e+14 0.0000000000000000e+00 0.0000000000000000e+00
1.9274482955164406e+14 0.0000000000000000e+00 0.0000000000000000e+00
1.9274983110416638e+14 0.0000000000000000e+00 0.0000000000000000e+00
1.9275483265668866e+14 0.0000000000000000e+00 0.0000000000000000e+00
1.9275983420921097e+14 0.0000000000000000e+00 0.0000000000000000e+00
1.9276483576173325e+14 0.0000000000000000e+00 0.0000000000000000e+00
1.9276983731425553e+14 0.0000000000000000e+00 0.0000000000000000e+00
1.9277483886677784e+14 0.0000000000000000e+00 0.0000000000000000e+00
1.9277984041930012e+14 0.0000000000000000e+00 0.0000000000000000e+00
1.9278484197182244e+14 0.0000000000000000e+00 0.0000000000000000e+00
1.9278984352434472e+14 0.0000000000000000e+00 0.0000000000000000e+00
1.9279484507686700e+14 0.0000000000000000e+00 0.0000000000000000e+00
1.9279984662938931e+14 0.0000000000000000e+00 0.0000000000000000e+00
1.9280484818191159e+14 0.0000000000000000e+00 0.0000000000000000e+00
1.9280984973443391e+14 0.0000000000000000e+00 0.0000000000000000e+00
1.9281485128695619e+14 0.0000000000000000e+00 0.0000000000000000e+00
1.9281985283947847e+14 0.0000000000000000e+00 0.0000000000000000e+00
1.9282485439200078e+14 0.0000000000000000e+00 0.0000000000000000e+00
1.9282985594452306e+14 0.0000000000000000e+00 0.0000000000000000e+00
1.9283485749704538e+14 0.0000000000000000e+00 0.0000000000000000e+00
1.9283985904956766e+14 0.0000000000000000e+00 0.0000000000000000e+00
1.9284486060208997e+14 0.0000000000000000e+00 0.0000000000000000e+00
1.9284986215461225e+14 0.0000000000000000e+00 0.0000000000000000e+00
1.9285486370713453e+14 0.0000000000000000e+00 0.0000000000000000e+00
1.9285986525965684e+14 0.0000000000000000e+00 0.0000000000000000e+00
1.9286486681217912e+14 0.0000000000000000e+00 0.0000000000000000e+00
1.9286986836470144e+14 0.0000000000000000e+00 0.0000000000000000e+00
1.9287486991722372e+14 0.0000000000000000e+00 0.0000000000000000e+00
1.9287987146974600e+14 0.0000000000000000e+00 0.0000000000000000e+00
1.9288487302226831e+14 0.0000000000000000e+00 0.0000000000000000e+00
1.9288987457479059e+14 0.0000000000000000e+00 0.0000000000000000e+00
1.9289487612731291e+14 0.0000000000000000e+00 0.0000000000000000e+00
1.9289987767983519e+14 0.0000000000000000e+00 0.0000000000000000e+00
1.9290487923235747e+14 0.0000000000000000e+00 0.0000000000000000e+00
1.9290988078487978e+14 0.0000000000000000e+00 0.0000000000000000e+00
1.9291488233740206e+14 0.0000000000000000e+00 0.0000000000000000e+00
1.9291988388992438e+14 0.0000000000000000e+00 0.0000000000000000e+00
1.9292488544244666e+14 0.0000000000000000e+00 0.0000000000000000e+00
1.9292988699496894e+14 0.0000000000000000e+00 0.0000000000000000e+00
1.9293488854749125e+14 0.0000000000000000e+00 0.0000000000000000e+00
1.9293989010001353e+14 0.0000000000000000e+00 0.0000000000000000e+00
1.9294489165253584e+14 0.0000000000000000e+00 0.0000000000000000e+00
1.9294989320505812e+14 0.0000000000000000e+00 0.0000000000000000e+00
1.9295489475758041e+14 0.0000000000000000e+00 0.0000000000000000e+00
1.9295989631010272e+14 0.0000000000000000e+00 0.0000000000000000e+00
1.9296489786262500e+14 0.0000000000000000e+00 0.0000000000000000e+00
1.9296989941514731e+14 0.0000000000000000e+00 0.0000000000000000e+00
1.9297490096766959e+14 0.0000000000000000e+00 0.0000000000000000e+00
1.9297990252019188e+14 0.0000000000000000e+00 0.0000000000000000e+00
1.9298490407271419e+14 0.0000000000000000e+00 0.0000000000000000e+00
1.9298990562523647e+14 0.0000000000000000e+00 0.0000000000000000e+00
1.9299490717775878e+14 0.0000000000000000e+00 0.0000000000000000e+00
1.9299990873028106e+14 0.0000000000000000e+00 0.0000000000000000e+00
1.9300491028280338e+14 0.0000000000000000e+00 0.0000000000000000e+00
1.9300991183532566e+14 0.0000000000000000e+00 0.0000000000000000e+00
1.9301491338784794e+14 0.0000000000000000e+00 0.0000000000000000e+00
1.9301991494037025e+14 0.0000000000000000e+00 0.0000000000000000e+00
1.9302491649289253e+14 0.0000000000000000e+00 0.0000000000000000e+00
1.9302991804541484e+14 0.0000000000000000e+00 0.0000000000000000e+00
1.9303491959793712e+14 0.0000000000000000e+00 0.0000000000000000e+00
1.9303992115045941e+14 0.0000000000000000e+00 0.0000000000000000e+00
1.9304492270298172e+14 0.0000000000000000e+00 0.0000000000000000e+00
1.9304992425550400e+14 0.0000000000000000e+00 0.0000000000000000e+00
1.9305492580802631e+14 0.0000000000000000e+00 0.0000000000000000e+00
1.9305992736054859e+14 0.0000000000000000e+00 0.0000000000000000e+00
1.9306492891307088e+14 0.0000000000000000e+00 0.0000000000000000e+00
1.9306993046559319e+14 0.0000000000000000e+00 0.0000000000000000e+00
1.9307493201811547e+14 0.0000000000000000e+00 0.0000000000000000e+00
1.9307993357063778e+14 0.0000000000000000e+00 0.0000000000000000e+00
1.9308493512316006e+14 0.0000000000000000e+00 0.0000000000000000e+00
1.9308993667568234e+14 0.0000000000000000e+00 0.0000000000000000e+00
1.9309493822820466e+14 0.0000000000000000e+00 0.0000000000000000e+00
1.9309993978072694e+14 0.0000000000000000e+00 0.0000000000000000e+00
1.9310494133324925e+14 0.0000000000000000e+00 0.0000000000000000e+00
1.9310994288577153e+14 0.0000000000000000e+00 0.0000000000000000e+00
1.9311494443829381e+14 0.0000000000000000e+00 0.0000000000000000e+00
1.9311994599081612e+14 0.0000000000000000e+00 0.0000000000000000e+00
1.9312494754333841e+14 0.0000000000000000e+00 0.0000000000000000e+00
1.9312994909586072e+14 0.0000000000000000e+00 0.0000000000000000e+00
1.9313495064838300e+14 0.0000000000000000e+00 0.0000000000000000e+00
1.9313995220090531e+14 0.0000000000000000e+00 0.0000000000000000e+00
1.9314495375342759e+14 0.0000000000000000e+00 0.0000000000000000e+00
1.9314995530594988e+14 0.0000000000000000e+00 0.0000000000000000e+00
1.9315495685847219e+14 0.0000000000000000e+00 0.0000000000000000e+00
1.9315995841099447e+14 0.0000000000000000e+00 0.0000000000000000e+00
1.9316495996351678e+14 0.0000000000000000e+00 0.0000000000000000e+00
1.9316996151603906e+14 0.0000000000000000e+00 0.0000000000000000e+00
1.9317496306856134e+14 0.0000000000000000e+00 0.0000000000000000e+00
1.9317996462108366e+14 0.0000000000000000e+00 0.0000000000000000e+00
1.9318496617360594e+14 0.0000000000000000e+00 0.0000000000000000e+00
1.9318996772612825e+14 0.0000000000000000e+00 0.0000000000000000e+00
1.9319496927865053e+14 0.0000000000000000e+00 0.0000000000000000e+00
1.9319997083117281e+14 0.0000000000000000e+00 0.0000000000000000e+00
1.9320497238369512e+14 0.0000000000000000e+00 0.0000000000000000e+00
1.9320997393621741e+14 0.0000000000000000e+00 0.0000000000000000e+00
1.9321497548873972e+14 0.0000000000000000e+00 0.0000000000000000e+00
1.9321997704126200e+14 0.0000000000000000e+00 0.0000000000000000e+00
1.9322497859378428e+14 0.0000000000000000e+00 0.0000000000000000e+00
1.9322998014630659e+14 0.0000000000000000e+00 0.0000000000000000e+00
1.9323498169882888e+14 0.0000000000000000e+00 0.0000000000000000e+00
1.9323998325135119e+14 0.0000000000000000e+00 0.0000000000000000e+00
1.9324498480387347e+14 0.0000000000000000e+00 0.0000000000000000e+00
1.9324998635639575e+14 0.0000000000000000e+00 0.0000000000000000e+00
1.9325498790891806e+14 0.0000000000000000e+00 0.0000000000000000e+00
1.9325998946144034e+14 0.0000000000000000e+00 0.0000000000000000e+00
1.9326499101396266e+14 0.0000000000000000e+00 0.0000000000000000e+00
1.9326999256648494e+14 0.0000000000000000e+00 0.0000000000000000e+00
1.9327499411900722e+14 0.0000000000000000e+00 0.0000000000000000e+00
1.9327999567152953e+14 0.0000000000000000e+00 0.0000000000000000e+00
1.9328499722405181e+14 0.0000000000000000e+00 0.0000000000000000e+00
1.9328999877657412e+14 0.0000000000000000e+00 0.0000000000000000e+00
1.9329500032909641e+14 0.0000000000000000e+00 0.0000000000000000e+00
1.9330000188161872e+14 0.0000000000000000e+00 0.0000000000000000e+00
1.9330500343414100e+14 0.0000000000000000e+00 0.0000000000000000e+00
1.9331000498666328e+14 0.0000000000000000e+00 0.0000000000000000e+00
1.9331500653918559e+14 0.0000000000000000e+00 0.0000000000000000e+00
1.9332000809170788e+14 0.0000000000000000e+00 0.0000000000000000e+00
1.9332500964423019e+14 0.0000000000000000e+00 0.0000000000000000e+00
1.9333001119675247e+14 0.0000000000000000e+00 0.0000000000000000e+00
1.9333501274927475e+14 0.0000000000000000e+00 0.0000000000000000e+00
1.9334001430179706e+14 0.0000000000000000e+00 0.0000000000000000e+00
1.9334501585431934e+14 0.0000000000000000e+00 0.0000000000000000e+00
1.9335001740684166e+14 0.0000000000000000e+00 0.0000000000000000e+00
1.9335501895936394e+14 0.0000000000000000e+00 0.0000000000000000e+00
1.9336002051188622e+14 0.0000000000000000e+00 0.0000000000000000e+00
1.9336502206440853e+14 0.0000000000000000e+00 0.0000000000000000e+00
1.9337002361693081e+14 0.0000000000000000e+00 0.0000000000000000e+00
1.9337502516945312e+14 0.0000000000000000e+00 0.0000000000000000e+00
1.9338002672197541e+14 0.0000000000000000e+00 0.0000000000000000e+00
1.9338502827449769e+14 0.0000000000000000e+00 0.0000000000000000e+00
1.9339002982702000e+14 0.0000000000000000e+00 0.0000000000000000e+00
1.9339503137954228e+14 0.0000000000000000e+00 0.0000000000000000e+00
1.9340003293206459e+14 0.0000000000000000e+00 0.0000000000000000e+00
1.9340503448458688e+14 0.0000000000000000e+00 0.0000000000000000e+00
1.9341003603710916e+14 0.0000000000000000e+00 0.0000000000000000e+00
1.9341503758963147e+14 0.0000000000000000e+00 0.0000000000000000e+00
1.9342003914215375e+14 0.0000000000000000e+00 0.0000000000000000e+00
1.9342504069467606e+14 0.0000000000000000e+00 0.0000000000000000e+00
1.9343004224719834e+14 0.0000000000000000e+00 0.0000000000000000e+00
1.9343504379972066e+14 0.0000000000000000e+00 0.0000000000000000e+00
1.9344004535224294e+14 0.0000000000000000e+00 0.0000000000000000e+00
1.9344504690476522e+14 0.0000000000000000e+00 0.0000000000000000e+00
1.9345004845728753e+14 0.0000000000000000e+00 0.0000000000000000e+00
1.9345505000980981e+14 0.0000000000000000e+00 0.0000000000000000e+00
1.9346005156233212e+14 0.0000000000000000e+00 0.0000000000000000e+00
1.9346505311485441e+14 0.0000000000000000e+00 0.0000000000000000e+00
1.9347005466737669e+14 0.0000000000000000e+00 0.0000000000000000e+00
1.9347505621989900e+14 0.0000000000000000e+00 0.0000000000000000e+00
1.9348005777242128e+14 0.0000000000000000e+00 0.0000000000000000e+00
1.9348505932494359e+14 0.0000000000000000e+00 0.0000000000000000e+00
1.9349006087746588e+14 0.0000000000000000e+00 0.0000000000000000e+00
1.9349506242998816e+14 0.0000000000000000e+00 0.0000000000000000e+00
1.9350006398251047e+14 0.0000000000000000e+00 0.0000000000000000e+00
1.9350506553503275e+14 0.0000000000000000e+00 0.0000000000000000e+00
1.9351006708755506e+14 0.0000000000000000e+00 0.0000000000000000e+00
1.9351506864007734e+14 0.0000000000000000e+00 0.0000000000000000e+00
1.9352007019259962e+14 0.0000000000000000e+00 0.0000000000000000e+00
1.9352507174512194e+14 0.0000000000000000e+00 0.0000000000000000e+00
1.9353007329764422e+14 0.0000000000000000e+00 0.0000000000000000e+00
1.9353507485016653e+14 0.0000000000000000e+00 0.0000000000000000e+00
1.9354007640268881e+14 0.0000000000000000e+00 0.0000000000000000e+00
1.9354507795521109e+14 0.0000000000000000e+00 0.0000000000000000e+00
1.9355007950773341e+14 0.0000000000000000e+00 0.0000000000000000e+00
1.9355508106025569e+14 0.0000000000000000e+00 0.0000000000000000e+00
1.9356008261277800e+14 0.0000000000000000e+00 0.0000000000000000e+00
1.9356508416530028e+14 0.0000000000000000e+00 0.0000000000000000e+00
1.9357008571782256e+14 0.0000000000000000e+00 0.0000000000000000e+00
1.9357508727034488e+14 0.0000000000000000e+00 0.0000000000000000e+00
1.9358008882286716e+14 0.0000000000000000e+00 0.0000000000000000e+00
1.9358509037538947e+14 0.0000000000000000e+00 0.0000000000000000e+00
1.9359009192791175e+14 0.0000000000000000e+00 0.0000000000000000e+00
1.9359509348043406e+14 0.0000000000000000e+00 0.0000000000000000e+00
1.9360009503295634e+14 0.0000000000000000e+00 0.0000000000000000e+00
1.9360509658547862e+14 0.0000000000000000e+00 0.0000000000000000e+00
1.9361009813800094e+14 0.0000000000000000e+00 0.0000000000000000e+00
1.9361509969052322e+14 0.0000000000000000e+00 0.0000000000000000e+00
1.9362010124304553e+14 0.0000000000000000e+00 0.0000000000000000e+00
1.9362510279556781e+14 0.0000000000000000e+00 0.0000000000000000e+00
1.9363010434809009e+14 0.0000000000000000e+00 0.0000000000000000e+00
1.9363510590061241e+14 0.0000000000000000e+00 0.0000000000000000e+00
1.9364010745313469e+14 0.0000000000000000e+00 0.0000000000000000e+00
1.9364510900565700e+14 0.0000000000000000e+00 0.0000000000000000e+00
1.9365011055817928e+14 0.0000000000000000e+00 0.0000000000000000e+00
1.9365511211070156e+14 0.0000000000000000e+00 0.0000000000000000e+00
1.9366011366322388e+14 0.0000000000000000e+00 0.0000000000000000e+00
1.9366511521574616e+14 0.0000000000000000e+00 0.0000000000000000e+00
1.9367011676826847e+14 0.0000000000000000e+00 0.0000000000000000e+00
1.9367511832079075e+14 0.0000000000000000e+00 0.0000000000000000e+00
1.9368011987331303e+14 0.0000000000000000e+00 0.0000000000000000e+00
1.9368512142583534e+14 0.0000000000000000e+00 0.0000000000000000e+00
1.9369012297835762e+14 0.0000000000000000e+00 0.0000000000000000e+00
1.9369512453087994e+14 0.0000000000000000e+00 0.0000000000000000e+00
1.9370012608340222e+14 0.0000000000000000e+00 0.0000000000000000e+00
1.9370512763592450e+14 0.0000000000000000e+00 0.0000000000000000e+00
1.9371012918844681e+14 0.0000000000000000e+00 0.0000000000000000e+00
1.9371513074096909e+14 0.0000000000000000e+00 0.0000000000000000e+00
1.9372013229349141e+14 0.0000000000000000e+00 0.0000000000000000e+00
1.9372513384601369e+14 0.0000000000000000e+00 0.0000000000000000e+00
1.9373013539853600e+14 0.0000000000000000e+00 0.0000000000000000e+00
1.9373513695105828e+14 0.0000000000000000e+00 0.0000000000000000e+00
1.9374013850358056e+14 0.0000000000000000e+00 0.0000000000000000e+00
1.9374514005610288e+14 0.0000000000000000e+00 0.0000000000000000e+00
1.9375014160862516e+14 0.0000000000000000e+00 0.0000000000000000e+00
1.9375514316114747e+14 0.0000000000000000e+00 0.0000000000000000e+00
1.9376014471366975e+14 0.0000000000000000e+00 0.0000000000000000e+00
1.9376514626619203e+14 0.0000000000000000e+00 0.0000000000000000e+00
1.9377014781871434e+14 0.0000000000000000e+00 0.0000000000000000e+00
1.9377514937123662e+14 0.0000000000000000e+00 0.0000000000000000e+00
1.9378015092375894e+14 0.0000000000000000e+00 0.0000000000000000e+00
1.9378515247628122e+14 0.0000000000000000e+00 0.0000000000000000e+00
1.9379015402880350e+14 0.0000000000000000e+00 0.0000000000000000e+00
1.9379515558132581e+14 0.0000000000000000e+00 0.0000000000000000e+00
1.9380015713384809e+14 0.0000000000000000e+00 0.0000000000000000e+00
1.9380515868637041e+14 0.0000000000000000e+00 0.0000000000000000e+00
1.9381016023889269e+14 0.0000000000000000e+00 0.0000000000000000e+00
1.9381516179141497e+14 0.0000000000000000e+00 0.0000000000000000e+00
1.9382016334393728e+14 0.0000000000000000e+00 0.0000000000000000e+00
1.9382516489645956e+14 0.0000000000000000e+00 0.0000000000000000e+00
1.9383016644898188e+14 0.0000000000000000e+00 0.0000000000000000e+00
1.9383516800150416e+14 0.0000000000000000e+00 0.0000000000000000e+00
1.9384016955402644e+14 0.0000000000000000e+00 0.0000000000000000e+00
1.9384517110654875e+14 0.0000000000000000e+00 0.0000000000000000e+00
1.9385017265907103e+14 0.0000000000000000e+00 0.0000000000000000e+00
1.9385517421159334e+14 0.0000000000000000e+00 0.0000000000000000e+00
1.9386017576411562e+14 0.0000000000000000e+00 0.0000000000000000e+00
1.9386517731663794e+14 0.0000000000000000e+00 0.0000000000000000e+00
1.9387017886916022e+14 0.0000000000000000e+00 0.0000000000000000e+00
1.9387518042168250e+14 0.0000000000000000e+00 0.0000000000000000e+00
1.9388018197420481e+14 0.0000000000000000e+00 0.0000000000000000e+00
1.9388518352672709e+14 0.0000000000000000e+00 0.0000000000000000e+00
1.9389018507924941e+14 0.0000000000000000e+00 0.0000000000000000e+00
1.9389518663177169e+14 0.0000000000000000e+00 0.0000000000000000e+00
1.9390018818429397e+14 0.0000000000000000e+00 0.0000000000000000e+00
1.9390518973681628e+14 0.0000000000000000e+00 0.0000000000000000e+00
1.9391019128933856e+14 0.0000000000000000e+00 0.0000000000000000e+00
1.9391519284186088e+14 0.0000000000000000e+00 0.0000000000000000e+00
1.9392019439438316e+14 0.0000000000000000e+00 0.0000000000000000e+00
1.9392519594690544e+14 0.0000000000000000e+00 0.0000000000000000e+00
1.9393019749942775e+14 0.0000000000000000e+00 0.0000000000000000e+00
1.9393519905195003e+14 0.0000000000000000e+00 0.0000000000000000e+00
1.9394020060447234e+14 0.0000000000000000e+00 0.0000000000000000e+00
1.9394520215699462e+14 0.0000000000000000e+00 0.0000000000000000e+00
1.9395020370951691e+14 0.0000000000000000e+00 0.0000000000000000e+00
1.9395520526203922e+14 0.0000000000000000e+00 0.0000000000000000e+00
1.9396020681456150e+14 0.0000000000000000e+00 0.0000000000000000e+00
1.9396520836708381e+14 0.0000000000000000e+00 0.0000000000000000e+00
1.9397020991960609e+14 0.0000000000000000e+00 0.0000000000000000e+00
1.9397521147212838e+14 0.0000000000000000e+00 0.0000000000000000e+00
1.9398021302465069e+14 0.0000000000000000e+00 0.0000000000000000e+00
1.9398521457717297e+14 0.0000000000000000e+00 0.0000000000000000e+00
1.9399021612969528e+14 0.0000000000000000e+00 0.0000000000000000e+00
1.9399521768221756e+14 0.0000000000000000e+00 0.0000000000000000e+00
1.9400021923473984e+14 0.0000000000000000e+00 0.0000000000000000e+00
1.9400522078726216e+14 0.0000000000000000e+00 0.0000000000000000e+00
1.9401022233978444e+14 0.0000000000000000e+00 0.0000000000000000e+00
1.9401522389230675e+14 0.0000000000000000e+00 0.0000000000000000e+00
1.9402022544482903e+14 0.0000000000000000e+00 0.0000000000000000e+00
1.9402522699735134e+14 0.0000000000000000e+00 0.0000000000000000e+00
1.9403022854987362e+14 0.0000000000000000e+00 0.0000000000000000e+00
1.9403523010239591e+14 0.0000000000000000e+00 0.0000000000000000e+00
1.9404023165491822e+14 0.0000000000000000e+00 0.0000000000000000e+00
1.9404523320744050e+14 0.0000000000000000e+00 0.0000000000000000e+00
1.9405023475996281e+14 0.0000000000000000e+00 0.0000000000000000e+00
1.9405523631248509e+14 0.0000000000000000e+00 0.0000000000000000e+00
1.9406023786500738e+14 0.0000000000000000e+00 0.0000000000000000e+00
1.9406523941752969e+14 0.0000000000000000e+00 0.0000000000000000e+00
1.9407024097005197e+14 0.0000000000000000e+00 0.0000000000000000e+00
1.9407524252257428e+14 0.0000000000000000e+00 0.0000000000000000e+00
1.9408024407509656e+14 0.0000000000000000e+00 0.0000000000000000e+00
1.9408524562761884e+14 0.0000000000000000e+00 0.0000000000000000e+00
1.9409024718014116e+14 0.0000000000000000e+00 0.0000000000000000e+00
1.9409524873266344e+14 0.0000000000000000e+00 0.0000000000000000e+00
1.9410025028518575e+14 0.0000000000000000e+00 0.0000000000000000e+00
1.9410525183770803e+14 0.0000000000000000e+00 0.0000000000000000e+00
1.9411025339023031e+14 0.0000000000000000e+00 0.0000000000000000e+00
1.9411525494275262e+14 0.0000000000000000e+00 0.0000000000000000e+00
1.9412025649527491e+14 0.0000000000000000e+00 0.0000000000000000e+00
1.9412525804779722e+14 0.0000000000000000e+00 0.0000000000000000e+00
1.9413025960031950e+14 0.0000000000000000e+00 0.0000000000000000e+00
1.9413526115284178e+14 0.0000000000000000e+00 0.0000000000000000e+00
1.9414026270536409e+14 0.0000000000000000e+00 0.0000000000000000e+00
1.9414526425788638e+14 0.0000000000000000e+00 0.0000000000000000e+00
1.9415026581040869e+14 0.0000000000000000e+00 0.0000000000000000e+00
1.9415526736293097e+14 0.0000000000000000e+00 0.0000000000000000e+00
1.9416026891545325e+14 0.0000000000000000e+00 0.0000000000000000e+00
1.9416527046797556e+14 0.0000000000000000e+00 0.0000000000000000e+00
1.9417027202049784e+14 0.0000000000000000e+00 0.0000000000000000e+00
1.9417527357302016e+14 0.0000000000000000e+00 0.0000000000000000e+00
1.9418027512554244e+14 0.0000000000000000e+00 0.0000000000000000e+00
1.9418527667806475e+14 0.0000000000000000e+00 0.0000000000000000e+00
1.9419027823058703e+14 0.0000000000000000e+00 0.0000000000000000e+00
1.9419527978310931e+14 0.0000000000000000e+00 0.0000000000000000e+00
1.9420028133563162e+14 0.0000000000000000e+00 0.0000000000000000e+00
1.9420528288815391e+14 0.0000000000000000e+00 0.0000000000000000e+00
1.9421028444067622e+14 0.0000000000000000e+00 0.0000000000000000e+00
1.9421528599319850e+14 0.0000000000000000e+00 0.0000000000000000e+00
1.9422028754572078e+14 0.0000000000000000e+00 0.0000000000000000e+00
1.9422528909824309e+14 0.0000000000000000e+00 0.0000000000000000e+00
1.9423029065076538e+14 0.0000000000000000e+00 0.0000000000000000e+00
1.9423529220328769e+14 0.0000000000000000e+00 0.0000000000000000e+00
1.9424029375580997e+14 0.0000000000000000e+00 0.0000000000000000e+00
1.9424529530833225e+14 0.0000000000000000e+00 0.0000000000000000e+00
1.9425029686085456e+14 0.0000000000000000e+00 0.0000000000000000e+00
1.9425529841337684e+14 0.0000000000000000e+00 0.0000000000000000e+00
1.9426029996589916e+14 0.0000000000000000e+00 0.0000000000000000e+00
1.9426530151842144e+14 0.0000000000000000e+00 0.0000000000000000e+00
1.9427030307094372e+14 0.0000000000000000e+00 0.0000000000000000e+00
1.9427530462346603e+14 0.0000000000000000e+00 0.0000000000000000e+00
1.9428030617598831e+14 0.0000000000000000e+00 0.0000000000000000e+00
1.9428530772851062e+14 0.0000000000000000e+00 0.0000000000000000e+00
1.9429030928103291e+14 0.0000000000000000e+00 0.0000000000000000e+00
1.9429531083355519e+14 0.0000000000000000e+00 0.0000000000000000e+00
1.9430031238607750e+14 0.0000000000000000e+00 0.0000000000000000e+00
1.9430531393859978e+14 0.0000000000000000e+00 0.0000000000000000e+00
1.9431031549112209e+14 0.0000000000000000e+00 0.0000000000000000e+00
1.9431531704364438e+14 0.0000000000000000e+00 0.0000000000000000e+00
1.9432031859616669e+14 0.0000000000000000e+00 0.0000000000000000e+00
1.9432532014868897e+14 0.0000000000000000e+00 0.0000000000000000e+00
1.9433032170121125e+14 0.0000000000000000e+00 0.0000000000000000e+00
1.9433532325373356e+14 0.0000000000000000e+00 0.0000000000000000e+00
1.9434032480625584e+14 0.0000000000000000e+00 0.0000000000000000e+00
1.9434532635877816e+14 0.0000000000000000e+00 0.0000000000000000e+00
1.9435032791130044e+14 0.0000000000000000e+00 0.0000000000000000e+00
1.9435532946382272e+14 0.0000000000000000e+00 0.0000000000000000e+00
1.9436033101634503e+14 0.0000000000000000e+00 0.0000000000000000e+00
1.9436533256886731e+14 0.0000000000000000e+00 0.0000000000000000e+00
1.9437033412138962e+14 0.0000000000000000e+00 0.0000000000000000e+00
1.9437533567391191e+14 0.0000000000000000e+00 0.0000000000000000e+00
1.9438033722643419e+14 0.0000000000000000e+00 0.0000000000000000e+00
1.9438533877895650e+14 0.0000000000000000e+00 0.0000000000000000e+00
1.9439034033147878e+14 0.0000000000000000e+00 0.0000000000000000e+00
1.9439534188400109e+14 0.0000000000000000e+00 0.0000000000000000e+00
1.9440034343652338e+14 0.0000000000000000e+00 0.0000000000000000e+00
1.9440534498904566e+14 0.0000000000000000e+00 0.0000000000000000e+00
1.9441034654156797e+14 0.0000000000000000e+00 0.0000000000000000e+00
1.9441534809409025e+14 0.0000000000000000e+00 0.0000000000000000e+00
1.9442034964661256e+14 0.0000000000000000e+00 0.0000000000000000e+00
1.9442535119913484e+14 0.0000000000000000e+00 0.0000000000000000e+00
1.9443035275165712e+14 0.0000000000000000e+00 0.0000000000000000e+00
1.9443535430417944e+14 0.0000000000000000e+00 0.0000000000000000e+00
1.9444035585670172e+14 0.0000000000000000e+00 0.0000000000000000e+00
1.9444535740922403e+14 0.0000000000000000e+00 0.0000000000000000e+00
1.9445035896174631e+14 0.0000000000000000e+00 0.0000000000000000e+00
1.9445536051426862e+14 0.0000000000000000e+00 0.0000000000000000e+00
1.9446036206679091e+14 0.0000000000000000e+00 0.0000000000000000e+00
1.9446536361931319e+14 0.0000000000000000e+00 0.0000000000000000e+00
1.9447036517183550e+14 0.0000000000000000e+00 0.0000000000000000e+00
1.9447536672435778e+14 0.0000000000000000e+00 0.0000000000000000e+00
1.9448036827688009e+14 0.0000000000000000e+00 0.0000000000000000e+00
1.9448536982940238e+14 0.0000000000000000e+00 0.0000000000000000e+00
1.9449037138192466e+14 0.0000000000000000e+00 0.0000000000000000e+00
1.9449537293444697e+14 0.0000000000000000e+00 0.0000000000000000e+00
1.9450037448696925e+14 0.0000000000000000e+00 0.0000000000000000e+00
1.9450537603949156e+14 0.0000000000000000e+00 0.0000000000000000e+00
1.9451037759201384e+14 0.0000000000000000e+00 0.0000000000000000e+00
1.9451537914453612e+14 0.0000000000000000e+00 0.0000000000000000e+00
1.9452038069705844e+14 0.0000000000000000e+00 0.0000000000000000e+00
1.9452538224958072e+14 0.0000000000000000e+00 0.0000000000000000e+00
1.9453038380210303e+14 0.0000000000000000e+00 0.0000000000000000e+00
1.9453538535462531e+14 0.0000000000000000e+00 0.0000000000000000e+00
1.9454038690714759e+14 0.0000000000000000e+00 0.0000000000000000e+00
1.9454538845966991e+14 0.0000000000000000e+00 0.0000000000000000e+00
1.9455039001219219e+14 0.0000000000000000e+00 0.0000000000000000e+00
1.9455539156471450e+14 0.0000000000000000e+00 0.0000000000000000e+00
1.9456039311723678e+14 0.0000000000000000e+00 0.0000000000000000e+00
1.9456539466975906e+14 0.0000000000000000e+00 0.0000000000000000e+00
1.9457039622228138e+14 0.0000000000000000e+00 0.0000000000000000e+00
1.9457539777480366e+14 0.0000000000000000e+00 0.0000000000000000e+00
1.9458039932732597e+14 0.0000000000000000e+00 0.0000000000000000e+00
1.9458540087984825e+14 0.0000000000000000e+00 0.0000000000000000e+00
1.9459040243237053e+14 0.0000000000000000e+00 0.0000000000000000e+00
1.9459540398489284e+14 0.0000000000000000e+00 0.0000000000000000e+00
1.9460040553741512e+14 0.0000000000000000e+00 0.0000000000000000e+00
1.9460540708993744e+14 0.0000000000000000e+00 0.0000000000000000e+00
1.9461040864245972e+14 0.0000000000000000e+00 0.0000000000000000e+00
1.9461541019498203e+14 0.0000000000000000e+00 0.0000000000000000e+00
1.9462041174750431e+14 0.0000000000000000e+00 0.0000000000000000e+00
1.9462541330002659e+14 0.0000000000000000e+00 0.0000000000000000e+00
1.9463041485254891e+14 0.0000000000000000e+00 0.0000000000000000e+00
1.9463541640507119e+14 0.0000000000000000e+00 0.0000000000000000e+00
1.9464041795759350e+14 0.0000000000000000e+00 0.0000000000000000e+00
1.9464541951011578e+14 0.0000000000000000e+00 0.0000000000000000e+00
1.9465042106263806e+14 0.0000000000000000e+00 0.0000000000000000e+00
1.9465542261516038e+14 0.0000000000000000e+00 0.0000000000000000e+00
1.9466042416768266e+14 0.0000000000000000e+00 0.0000000000000000e+00
1.9466542572020497e+14 0.0000000000000000e+00 0.0000000000000000e+00
1.9467042727272725e+14 0.0000000000000000e+00 0.0000000000000000e+00
("out1","mode 1",1,"out2",1,"transmission")
(500, 3)
1.9217465256410256e+14 0.0000000000000000e+00 0.0000000000000000e+00
1.9217965411662484e+14 0.0000000000000000e+00 0.0000000000000000e+00
1.9218465566914716e+14 0.0000000000000000e+00 0.0000000000000000e+00
1.9218965722166944e+14 0.0000000000000000e+00 0.0000000000000000e+00
1.9219465877419175e+14 0.0000000000000000e+00 0.0000000000000000e+00
1.9219966032671403e+14 0.0000000000000000e+00 0.0000000000000000e+00
1.9220466187923631e+14 0.0000000000000000e+00 0.0000000000000000e+00
1.9220966343175862e+14 0.0000000000000000e+00 0.0000000000000000e+00
1.9221466498428091e+14 0.0000000000000000e+00 0.0000000000000000e+00
1.9221966653680322e+14 0.0000000000000000e+00 0.0000000000000000e+00
1.9222466808932550e+14 0.0000000000000000e+00 0.0000000000000000e+00
1.9222966964184778e+14 0.0000000000000000e+00 0.0000000000000000e+00
1.9223467119437009e+14 0.0000000000000000e+00 0.0000000000000000e+00
1.9223967274689238e+14 0.0000000000000000e+00 0.0000000000000000e+00
1.9224467429941469e+14 0.0000000000000000e+00 0.0000000000000000e+00
1.9224967585193697e+14 0.0000000000000000e+00 0.0000000000000000e+00
1.9225467740445928e+14 0.0000000000000000e+00 0.0000000000000000e+00
1.9225967895698156e+14 0.0000000000000000e+00 0.0000000000000000e+00
1.9226468050950384e+14 0.0000000000000000e+00 0.0000000000000000e+00
1.9226968206202616e+14 0.0000000000000000e+00 0.0000000000000000e+00
1.9227468361454844e+14 0.0000000000000000e+00 0.0000000000000000e+00
1.9227968516707075e+14 0.0000000000000000e+00 0.0000000000000000e+00
1.9228468671959303e+14 0.0000000000000000e+00 0.0000000000000000e+00
1.9228968827211531e+14 0.0000000000000000e+00 0.0000000000000000e+00
1.9229468982463762e+14 0.0000000000000000e+00 0.0000000000000000e+00
1.9229969137715991e+14 0.0000000000000000e+00 0.0000000000000000e+00
1.9230469292968222e+14 0.0000000000000000e+00 0.0000000000000000e+00
1.9230969448220450e+14 0.0000000000000000e+00 0.0000000000000000e+00
1.9231469603472678e+14 0.0000000000000000e+00 0.0000000000000000e+00
1.9231969758724909e+14 0.0000000000000000e+00 0.0000000000000000e+00
1.9232469913977138e+14 0.0000000000000000e+00 0.0000000000000000e+00
1.9232970069229369e+14 0.0000000000000000e+00 0.0000000000000000e+00
1.9233470224481597e+14 0.0000000000000000e+00 0.0000000000000000e+00
1.9233970379733825e+14 0.0000000000000000e+00 0.0000000000000000e+00
1.9234470534986056e+14 0.0000000000000000e+00 0.0000000000000000e+00
1.9234970690238284e+14 0.0000000000000000e+00 0.0000000000000000e+00
1.9235470845490516e+14 0.0000000000000000e+00 0.0000000000000000e+00
1.9235971000742744e+14 0.0000000000000000e+00 0.0000000000000000e+00
1.9236471155994972e+14 0.0000000000000000e+00 0.0000000000000000e+00
1.9236971311247203e+14 0.0000000000000000e+00 0.0000000000000000e+00
1.9237471466499431e+14 0.0000000000000000e+00 0.0000000000000000e+00
1.9237971621751662e+14 0.0000000000000000e+00 0.0000000000000000e+00
1.9238471777003891e+14 0.0000000000000000e+00 0.0000000000000000e+00
1.9238971932256119e+14 0.0000000000000000e+00 0.0000000000000000e+00
1.9239472087508350e+14 0.0000000000000000e+00 0.0000000000000000e+00
1.9239972242760578e+14 0.0000000000000000e+00 0.0000000000000000e+00
1.9240472398012809e+14 0.0000000000000000e+00 0.0000000000000000e+00
1.9240972553265038e+14 0.0000000000000000e+00 0.0000000000000000e+00
1.9241472708517269e+14 0.0000000000000000e+00 0.0000000000000000e+00
1.9241972863769497e+14 0.0000000000000000e+00 0.0000000000000000e+00
1.9242473019021725e+14 0.0000000000000000e+00 0.0000000000000000e+00
1.9242973174273956e+14 0.0000000000000000e+00 0.0000000000000000e+00
1.9243473329526184e+14 0.0000000000000000e+00 0.0000000000000000e+00
1.9243973484778416e+14 0.0000000000000000e+00 0.0000000000000000e+00
1.9244473640030644e+14 0.0000000000000000e+00 0.0000000000000000e+00
1.9244973795282872e+14 0.0000000000000000e+00 0.0000000000000000e+00
1.9245473950535103e+14 0.0000000000000000e+00 0.0000000000000000e+00
1.9245974105787331e+14 0.0000000000000000e+00 0.0000000000000000e+00
1.9246474261039562e+14 0.0000000000000000e+00 0.0000000000000000e+00
1.9246974416291791e+14 0.0000000000000000e+00 0.0000000000000000e+00
1.9247474571544019e+14 0.0000000000000000e+00 0.0000000000000000e+00
1.9247974726796250e+14 0.0000000000000000e+00 0.0000000000000000e+00
1.9248474882048478e+14 0.0000000000000000e+00 0.0000000000000000e+00
1.9248975037300709e+14 0.0000000000000000e+00 0.0000000000000000e+00
1.9249475192552938e+14 0.0000000000000000e+00 0.0000000000000000e+00
1.9249975347805166e+14 0.0000000000000000e+00 0.0000000000000000e+00
1.9250475503057397e+14 0.0000000000000000e+00 0.0000000000000000e+00
1.9250975658309625e+14 0.0000000000000000e+00 0.0000000000000000e+00
1.9251475813561856e+14 0.0000000000000000e+00 0.0000000000000000e+00
1.9251975968814084e+14 0.0000000000000000e+00 0.0000000000000000e+00
1.9252476124066312e+14 0.0000000000000000e+00 0.0000000000000000e+00
1.9252976279318544e+14 0.0000000000000000e+00 0.0000000000000000e+00
1.9253476434570772e+14 0.0000000000000000e+00 0.0000000000000000e+00
1.9253976589823003e+14 0.0000000000000000e+00 0.0000000000000000e+00
1.9254476745075231e+14 0.0000000000000000e+00 0.0000000000000000e+00
1.9254976900327462e+14 0.0000000000000000e+00 0.0000000000000000e+00
1.9255477055579691e+14 0.0000000000000000e+00 0.0000000000000000e+00
1.9255977210831919e+14 0.0000000000000000e+00 0.0000000000000000e+00
1.9256477366084150e+14 0.0000000000000000e+00 0.0000000000000000e+00
1.9256977521336378e+14 0.0000000000000000e+00 0.0000000000000000e+00
1.9257477676588609e+14 0.0000000000000000e+00 0.0000000000000000e+00
1.9257977831840838e+14 0.0000000000000000e+00 0.0000000000000000e+00
1.9258477987093066e+14 0.0000000000000000e+00 0.0000000000000000e+00
1.9258978142345297e+14 0.0000000000000000e+00 0.0000000000000000e+00
1.9259478297597525e+14 0.0000000000000000e+00 0.0000000000000000e+00
1.9259978452849756e+14 0.0000000000000000e+00 0.0000000000000000e+00
1.9260478608101984e+14 0.0000000000000000e+00 0.0000000000000000e+00
1.9260978763354212e+14 0.0000000000000000e+00 0.0000000000000000e+00
1.9261478918606444e+14 0.0000000000000000e+00 0.0000000000000000e+00
1.9261979073858672e+14 0.0000000000000000e+00 0.0000000000000000e+00
1.9262479229110903e+14 0.0000000000000000e+00 0.0000000000000000e+00
1.9262979384363131e+14 0.0000000000000000e+00 0.0000000000000000e+00
1.9263479539615359e+14 0.0000000000000000e+00 0.0000000000000000e+00
1.9263979694867591e+14 0.0000000000000000e+00 0.0000000000000000e+00
1.9264479850119819e+14 0.0000000000000000e+00 0.0000000000000000e+00
1.9264980005372050e+14 0.0000000000000000e+00 0.0000000000000000e+00
1.9265480160624278e+14 0.0000000000000000e+00 0.0000000000000000e+00
1.9265980315876506e+14 0.0000000000000000e+00 0.0000000000000000e+00
1.9266480471128738e+14 0.0000000000000000e+00 0.0000000000000000e+00
1.9266980626380966e+14 0.0000000000000000e+00 0.0000000000000000e+00
1.9267480781633197e+14 0.0000000000000000e+00 0.0000000000000000e+00
1.9267980936885425e+14 0.0000000000000000e+00 0.0000000000000000e+00
1.9268481092137653e+14 0.0000000000000000e+00 0.0000000000000000e+00
1.9268981247389884e+14 0.0000000000000000e+00 0.0000000000000000e+00
1.9269481402642112e+14 0.0000000000000000e+00 0.0000000000000000e+00
1.9269981557894344e+14 0.0000000000000000e+00 0.0000000000000000e+00
1.9270481713146572e+14 0.0000000000000000e+00 0.0000000000000000e+00
1.9270981868398803e+14 0.0000000000000000e+00 0.0000000000000000e+00
1.9271482023651031e+14 0.0000000000000000e+00 0.0000000000000000e+00
1.9271982178903259e+14 0.0000000000000000e+00 0.0000000000000000e+00
1.9272482334155491e+14 0.0000000000000000e+00 0.0000000000000000e+00
1.9272982489407719e+14 0.0000000000000000e+00 0.0000000000000000e+00
1.9273482644659950e+14 0.0000000000000000e+00 0.0000000000000000e+00
1.9273982799912178e+14 0.0000000000000000e+00 0.0000000000000000e+00
1.9274482955164406e+14 0.0000000000000000e+00 0.0000000000000000e+00
1.9274983110416638e+14 0.0000000000000000e+00 0.0000000000000000e+00
1.9275483265668866e+14 0.0000000000000000e+00 0.0000000000000000e+00
1.9275983420921097e+14 0.0000000000000000e+00 0.0000000000000000e+00
1.9276483576173325e+14 0.0000000000000000e+00 0.0000000000000000e+00
1.9276983731425553e+14 0.0000000000000000e+00 0.0000000000000000e+00
1.9277483886677784e+14 0.0000000000000000e+00 0.0000000000000000e+00
1.9277984041930012e+14 0.0000000000000000e+00 0.0000000000000000e+00
1.9278484197182244e+14 0.0000000000000000e+00 0.0000000000000000e+00
1.9278984352434472e+14 0.0000000000000000e+00 0.0000000000000000e+00
1.9279484507686700e+14 0.0000000000000000e+00 0.0000000000000000e+00
1.9279984662938931e+14 0.0000000000000000e+00 0.0000000000000000e+00
1.9280484818191159e+14 0.0000000000000000e+00 0.0000000000000000e+00
1.9280984973443391e+14 0.0000000000000000e+00 0.0000000000000000e+00
1.9281485128695619e+14 0.0000000000000000e+00 0.0000000000000000e+00
1.9281985283947847e+14 0.0000000000000000e+00 0.0000000000000000e+00
1.9282485439200078e+14 0.0000000000000000e+00 0.0000000000000000e+00
1.9282985594452306e+14 0.0000000000000000e+00 0.0000000000000000e+00
1.9283485749704538e+14 0.0000000000000000e+00 0.0000000000000000e+00
1.9283985904956766e+14 0.0000000000000000e+00 0.0000000000000000e+00
1.9284486060208997e+14 0.0000000000000000e+00 0.0000000000000000e+00
1.9284986215461225e+14 0.0000000000000000e+00 0.0000000000000000e+00
1.9285486370713453e+14 0.0000000000000000e+00 0.0000000000000000e+00
1.9285986525965684e+14 0.0000000000000000e+00 0.0000000000000000e+00
1.9286486681217912e+14 0.0000000000000000e+00 0.0000000000000000e+00
1.9286986836470144e+14 0.0000000000000000e+00 0.0000000000000000e+00
1.9287486991722372e+14 0.0000000000000000e+00 0.0000000000000000e+00
1.9287987146974600e+14 0.0000000000000000e+00 0.0000000000000000e+00
1.9288487302226831e+14 0.0000000000000000e+00 0.0000000000000000e+00
1.9288987457479059e+14 0.0000000000000000e+00 0.0000000000000000e+00
1.9289487612731291e+14 0.0000000000000000e+00 0.0000000000000000e+00
1.9289987767983519e+14 0.0000000000000000e+00 0.0000000000000000e+00
1.9290487923235747e+14 0.0000000000000000e+00 0.0000000000000000e+00
1.9290988078487978e+14 0.0000000000000000e+00 0.0000000000000000e+00
1.9291488233740206e+14 0.0000000000000000e+00 0.0000000000000000e+00
1.9291988388992438e+14 0.0000000000000000e+00 0.0000000000000000e+00
1.9292488544244666e+14 0.0000000000000000e+00 0.0000000000000000e+00
1.9292988699496894e+14 0.0000000000000000e+00 0.0000000000000000e+00
1.9293488854749125e+14 0.0000000000000000e+00 0.0000000000000000e+00
1.9293989010001353e+14 0.0000000000000000e+00 0.0000000000000000e+00
1.9294489165253584e+14 0.0000000000000000e+00 0.0000000000000000e+00
1.9294989320505812e+14 0.0000000000000000e+00 0.0000000000000000e+00
1.9295489475758041e+14 0.0000000000000000e+00 0.0000000000000000e+00
1.9295989631010272e+14 0.0000000000000000e+00 0.0000000000000000e+00
1.9296489786262500e+14 0.0000000000000000e+00 0.0000000000000000e+00
1.9296989941514731e+14 0.0000000000000000e+00 0.0000000000000000e+00
1.9297490096766959e+14 0.0000000000000000e+00 0.0000000000000000e+00
1.9297990252019188e+14 0.0000000000000000e+00 0.0000000000000000e+00
1.9298490407271419e+14 0.0000000000000000e+00 0.0000000000000000e+00
1.9298990562523647e+14 0.0000000000000000e+00 0.0000000000000000e+00
1.9299490717775878e+14 0.0000000000000000e+00 0.0000000000000000e+00
1.9299990873028106e+14 0.0000000000000000e+00 0.0000000000000000e+00
1.9300491028280338e+14 0.0000000000000000e+00 0.0000000000000000e+00
1.9300991183532566e+14 0.0000000000000000e+00 0.0000000000000000e+00
1.9301491338784794e+14 0.0000000000000000e+00 0.0000000000000000e+00
1.9301991494037025e+14 0.0000000000000000e+00 0.0000000000000000e+00
1.9302491649289253e+14 0.0000000000000000e+00 0.0000000000000000e+00
1.9302991804541484e+14 0.0000000000000000e+00 0.0000000000000000e+00
1.9303491959793712e+14 0.0000000000000000e+00 0.0000000000000000e+00
1.9303992115045941e+14 0.0000000000000000e+00 0.0000000000000000e+00
1.9304492270298172e+14 0.0000000000000000e+00 0.0000000000000000e+00
1.9304992425550400e+14 0.0000000000000000e+00 0.0000000000000000e+00
1.9305492580802631e+14 0.0000000000000000e+00 0.0000000000000000e+00
1.9305992736054859e+14 0.0000000000000000e+00 0.0000000000000000e+00
1.9306492891307088e+14 0.0000000000000000e+00 0.0000000000000000e+00
1.9306993046559319e+14 0.0000000000000000e+00 0.0000000000000000e+00
1.9307493201811547e+14 0.0000000000000000e+00 0.0000000000000000e+00
1.9307993357063778e+14 0.0000000000000000e+00 0.0000000000000000e+00
1.9308493512316006e+14 0.0000000000000000e+00 0.0000000000000000e+00
1.9308993667568234e+14 0.0000000000000000e+00 0.0000000000000000e+00
1.9309493822820466e+14 0.0000000000000000e+00 0.0000000000000000e+00
1.9309993978072694e+14 0.0000000000000000e+00 0.0000000000000000e+00
1.9310494133324925e+14 0.0000000000000000e+00 0.0000000000000000e+00
1.9310994288577153e+14 0.0000000000000000e+00 0.0000000000000000e+00
1.9311494443829381e+14 0.0000000000000000e+00 0.0000000000000000e+00
1.9311994599081612e+14 0.0000000000000000e+00 0.0000000000000000e+00
1.9312494754333841e+14 0.0000000000000000e+00 0.0000000000000000e+00
1.9312994909586072e+14 0.0000000000000000e+00 0.0000000000000000e+00
1.9313495064838300e+14 0.0000000000000000e+00 0.0000000000000000e+00
1.9313995220090531e+14 0.0000000000000000e+00 0.0000000000000000e+00
1.9314495375342759e+14 0.0000000000000000e+00 0.0000000000000000e+00
1.9314995530594988e+14 0.0000000000000000e+00 0.0000000000000000e+00
1.9315495685847219e+14 0.0000000000000000e+00 0.0000000000000000e+00
1.9315995841099447e+14 0.0000000000000000e+00 0.0000000000000000e+00
1.9316495996351678e+14 0.0000000000000000e+00 0.0000000000000000e+00
1.9316996151603906e+14 0.0000000000000000e+00 0.0000000000000000e+00
1.9317496306856134e+14 0.0000000000000000e+00 0.0000000000000000e+00
1.9317996462108366e+14 0.0000000000000000e+00 0.0000000000000000e+00
1.9318496617360594e+14 0.0000000000000000e+00 0.0000000000000000e+00
1.9318996772612825e+14 0.0000000000000000e+00 0.0000000000000000e+00
1.9319496927865053e+14 0.0000000000000000e+00 0.0000000000000000e+00
1.9319997083117281e+14 0.0000000000000000e+00 0.0000000000000000e+00
1.9320497238369512e+14 0.0000000000000000e+00 0.0000000000000000e+00
1.9320997393621741e+14 0.0000000000000000e+00 0.0000000000000000e+00
1.9321497548873972e+14 0.0000000000000000e+00 0.0000000000000000e+00
1.9321997704126200e+14 0.0000000000000000e+00 0.0000000000000000e+00
1.9322497859378428e+14 0.0000000000000000e+00 0.0000000000000000e+00
1.9322998014630659e+14 0.0000000000000000e+00 0.0000000000000000e+00
1.9323498169882888e+14 0.0000000000000000e+00 0.0000000000000000e+00
1.9323998325135119e+14 0.0000000000000000e+00 0.0000000000000000e+00
1.9324498480387347e+14 0.0000000000000000e+00 0.0000000000000000e+00
1.9324998635639575e+14 0.0000000000000000e+00 0.0000000000000000e+00
1.9325498790891806e+14 0.0000000000000000e+00 0.0000000000000000e+00
1.9325998946144034e+14 0.0000000000000000e+00 0.0000000000000000e+00
1.9326499101396266e+14 0.0000000000000000e+00 0.0000000000000000e+00
1.9326999256648494e+14 0.0000000000000000e+00 0.0000000000000000e+00
1.9327499411900722e+14 0.0000000000000000e+00 0.0000000000000000e+00
1.9327999567152953e+14 0.0000000000000000e+00 0.0000000000000000e+00
1.9328499722405181e+14 0.0000000000000000e+00 0.0000000000000000e+00
1.9328999877657412e+14 0.0000000000000000e+00 0.0000000000000000e+00
1.9329500032909641e+14 0.0000000000000000e+00 0.0000000000000000e+00
1.9330000188161872e+14 0.0000000000000000e+00 0.0000000000000000e+00
1.9330500343414100e+14 0.0000000000000000e+00 0.0000000000000000e+00
1.9331000498666328e+14 0.0000000000000000e+00 0.0000000000000000e+00
1.9331500653918559e+14 0.0000000000000000e+00 0.0000000000000000e+00
1.9332000809170788e+14 0.0000000000000000e+00 0.0000000000000000e+00
1.9332500964423019e+14 0.0000000000000000e+00 0.0000000000000000e+00
1.9333001119675247e+14 0.0000000000000000e+00 0.0000000000000000e+00
1.9333501274927475e+14 0.0000000000000000e+00 0.0000000000000000e+00
1.9334001430179706e+14 0.0000000000000000e+00 0.0000000000000000e+00
1.9334501585431934e+14 0.0000000000000000e+00 0.0000000000000000e+00
1.9335001740684166e+14 0.0000000000000000e+00 0.0000000000000000e+00
1.9335501895936394e+14 0.0000000000000000e+00 0.0000000000000000e+00
1.9336002051188622e+14 0.0000000000000000e+00 0.0000000000000000e+00
1.9336502206440853e+14 0.0000000000000000e+00 0.0000000000000000e+00
1.9337002361693081e+14 0.0000000000000000e+00 0.0000000000000000e+00
1.9337502516945312e+14 0.0000000000000000e+00 0.0000000000000000e+00
1.9338002672197541e+14 0.0000000000000000e+00 0.0000000000000000e+00
1.9338502827449769e+14 0.0000000000000000e+00 0.0000000000000000e+00
1.9339002982702000e+14 0.0000000000000000e+00 0.0000000000000000e+00
1.9339503137954228e+14 0.0000000000000000e+00 0.0000000000000000e+00
1.9340003293206459e+14 0.0000000000000000e+00 0.0000000000000000e+00
1.9340503448458688e+14 0.0000000000000000e+00 0.0000000000000000e+00
1.9341003603710916e+14 0.0000000000000000e+00 0.0000000000000000e+00
1.9341503758963147e+14 0.0000000000000000e+00 0.0000000000000000e+00
1.9342003914215375e+14 0.0000000000000000e+00 0.0000000000000000e+00
1.9342504069467606e+14 0.0000000000000000e+00 0.0000000000000000e+00
1.9343004224719834e+14 0.0000000000000000e+00 0.0000000000000000e+00
1.9343504379972066e+14 0.0000000000000000e+00 0.0000000000000000e+00
1.9344004535224294e+14 0.0000000000000000e+00 0.0000000000000000e+00
1.9344504690476522e+14 0.0000000000000000e+00 0.0000000000000000e+00
1.9345004845728753e+14 0.0000000000000000e+00 0.0000000000000000e+00
1.9345505000980981e+14 0.0000000000000000e+00 0.0000000000000000e+00
1.9346005156233212e+14 0.0000000000000000e+00 0.0000000000000000e+00
1.9346505311485441e+14 0.0000000000000000e+00 0.0000000000000000e+00
1.9347005466737669e+14 0.0000000000000000e+00 0.0000000000000000e+00
1.9347505621989900e+14 0.0000000000000000e+00 0.0000000000000000e+00
1.9348005777242128e+14 0.0000000000000000e+00 0.0000000000000000e+00
1.9348505932494359e+14 0.0000000000000000e+00 0.0000000000000000e+00
1.9349006087746588e+14 0.0000000000000000e+00 0.0000000000000000e+00
1.9349506242998816e+14 0.0000000000000000e+00 0.0000000000000000e+00
1.9350006398251047e+14 0.0000000000000000e+00 0.0000000000000000e+00
1.9350506553503275e+14 0.0000000000000000e+00 0.0000000000000000e+00
1.9351006708755506e+14 0.0000000000000000e+00 0.0000000000000000e+00
1.9351506864007734e+14 0.0000000000000000e+00 0.0000000000000000e+00
1.9352007019259962e+14 0.0000000000000000e+00 0.0000000000000000e+00
1.9352507174512194e+14 0.0000000000000000e+00 0.0000000000000000e+00
1.9353007329764422e+14 0.0000000000000000e+00 0.0000000000000000e+00
1.9353507485016653e+14 0.0000000000000000e+00 0.0000000000000000e+00
1.9354007640268881e+14 0.0000000000000000e+00 0.0000000000000000e+00
1.9354507795521109e+14 0.0000000000000000e+00 0.0000000000000000e+00
1.9355007950773341e+14 0.0000000000000000e+00 0.0000000000000000e+00
1.9355508106025569e+14 0.0000000000000000e+00 0.0000000000000000e+00
1.9356008261277800e+14 0.0000000000000000e+00 0.0000000000000000e+00
1.9356508416530028e+14 0.0000000000000000e+00 0.0000000000000000e+00
1.9357008571782256e+14 0.0000000000000000e+00 0.0000000000000000e+00
1.9357508727034488e+14 0.0000000000000000e+00 0.0000000000000000e+00
1.9358008882286716e+14 0.0000000000000000e+00 0.0000000000000000e+00
1.9358509037538947e+14 0.0000000000000000e+00 0.0000000000000000e+00
1.9359009192791175e+14 0.0000000000000000e+00 0.0000000000000000e+00
1.9359509348043406e+14 0.0000000000000000e+00 0.0000000000000000e+00
1.9360009503295634e+14 0.0000000000000000e+00 0.0000000000000000e+00
1.9360509658547862e+14 0.0000000000000000e+00 0.0000000000000000e+00
1.9361009813800094e+14 0.0000000000000000e+00 0.0000000000000000e+00
1.9361509969052322e+14 0.0000000000000000e+00 0.0000000000000000e+00
1.9362010124304553e+14 0.0000000000000000e+00 0.0000000000000000e+00
1.9362510279556781e+14 0.0000000000000000e+00 0.0000000000000000e+00
1.9363010434809009e+14 0.0000000000000000e+00 0.0000000000000000e+00
1.9363510590061241e+14 0.0000000000000000e+00 0.0000000000000000e+00
1.9364010745313469e+14 0.0000000000000000e+00 0.0000000000000000e+00
1.9364510900565700e+14 0.0000000000000000e+00 0.0000000000000000e+00
1.9365011055817928e+14 0.0000000000000000e+00 0.0000000000000000e+00
1.9365511211070156e+14 0.0000000000000000e+00 0.0000000000000000e+00
1.9366011366322388e+14 0.0000000000000000e+00 0.0000000000000000e+00
1.9366511521574616e+14 0.0000000000000000e+00 0.0000000000000000e+00
1.9367011676826847e+14 0.0000000000000000e+00 0.0000000000000000e+00
1.9367511832079075e+14 0.0000000000000000e+00 0.0000000000000000e+00
1.9368011987331303e+14 0.0000000000000000e+00 0.0000000000000000e+00
1.9368512142583534e+14 0.0000000000000000e+00 0.0000000000000000e+00
1.9369012297835762e+14 0.0000000000000000e+00 0.0000000000000000e+00
1.9369512453087994e+14 0.0000000000000000e+00 0.0000000000000000e+00
1.9370012608340222e+14 0.0000000000000000e+00 0.0000000000000000e+00
1.9370512763592450e+14 0.0000000000000000e+00 0.0000000000000000e+00
1.9371012918844681e+14 0.0000000000000000e+00 0.0000000000000000e+00
1.9371513074096909e+14 0.0000000000000000e+00 0.0000000000000000e+00
1.9372013229349141e+14 0.0000000000000000e+00 0.0000000000000000e+00
1.9372513384601369e+14 0.0000000000000000e+00 0.0000000000000000e+00
1.9373013539853600e+14 0.0000000000000000e+00 0.0000000000000000e+00
1.9373513695105828e+14 0.0000000000000000e+00 0.0000000000000000e+00
1.9374013850358056e+14 0.0000000000000000e+00 0.0000000000000000e+00
1.9374514005610288e+14 0.0000000000000000e+00 0.0000000000000000e+00
1.9375014160862516e+14 0.0000000000000000e+00 0.0000000000000000e+00
1.9375514316114747e+14 0.0000000000000000e+00 0.0000000000000000e+00
1.9376014471366975e+14 0.0000000000000000e+00 0.0000000000000000e+00
1.9376514626619203e+14 0.0000000000000000e+00 0.0000000000000000e+00
1.9377014781871434e+14 0.0000000000000000e+00 0.0000000000000000e+00
1.9377514937123662e+14 0.0000000000000000e+00 0.0000000000000000e+00
1.9378015092375894e+14 0.0000000000000000e+00 0.0000000000000000e+00
1.9378515247628122e+14 0.0000000000000000e+00 0.0000000000000000e+00
1.9379015402880350e+14 0.0000000000000000e+00 0.0000000000000000e+00
1.9379515558132581e+14 0.0000000000000000e+00 0.0000000000000000e+00
1.9380015713384809e+14 0.0000000000000000e+00 0.0000000000000000e+00
1.9380515868637041e+14 0.0000000000000000e+00 0.0000000000000000e+00
1.9381016023889269e+14 0.0000000000000000e+00 0.0000000000000000e+00
1.9381516179141497e+14 0.0000000000000000e+00 0.0000000000000000e+00
1.9382016334393728e+14 0.0000000000000000e+00 0.0000000000000000e+00
1.9382516489645956e+14 0.0000000000000000e+00 0.0000000000000000e+00
1.9383016644898188e+14 0.0000000000000000e+00 0.0000000000000000e+00
1.9383516800150416e+14 0.0000000000000000e+00 0.0000000000000000e+00
1.9384016955402644e+14 0.0000000000000000e+00 0.0000000000000000e+00
1.9384517110654875e+14 0.0000000000000000e+00 0.0000000000000000e+00
1.9385017265907103e+14 0.0000000000000000e+00 0.0000000000000000e+00
1.9385517421159334e+14 0.0000000000000000e+00 0.0000000000000000e+00
1.9386017576411562e+14 0.0000000000000000e+00 0.0000000000000000e+00
1.9386517731663794e+14 0.0000000000000000e+00 0.0000000000000000e+00
1.9387017886916022e+14 0.0000000000000000e+00 0.0000000000000000e+00
1.9387518042168250e+14 0.0000000000000000e+00 0.0000000000000000e+00
1.9388018197420481e+14 0.0000000000000000e+00 0.0000000000000000e+00
1.9388518352672709e+14 0.0000000000000000e+00 0.0000000000000000e+00
1.9389018507924941e+14 0.0000000000000000e+00 0.0000000000000000e+00
1.9389518663177169e+14 0.0000000000000000e+00 0.0000000000000000e+00
1.9390018818429397e+14 0.0000000000000000e+00 0.0000000000000000e+00
1.9390518973681628e+14 0.0000000000000000e+00 0.0000000000000000e+00
1.9391019128933856e+14 0.0000000000000000e+00 0.0000000000000000e+00
1.9391519284186088e+14 0.0000000000000000e+00 0.0000000000000000e+00
1.9392019439438316e+14 0.0000000000000000e+00 0.0000000000000000e+00
1.9392519594690544e+14 0.0000000000000000e+00 0.0000000000000000e+00
1.9393019749942775e+14 0.0000000000000000e+00 0.0000000000000000e+00
1.9393519905195003e+14 0.0000000000000000e+00 0.0000000000000000e+00
1.9394020060447234e+14 0.0000000000000000e+00 0.0000000000000000e+00
1.9394520215699462e+14 0.0000000000000000e+00 0.0000000000000000e+00
1.9395020370951691e+14 0.0000000000000000e+00 0.0000000000000000e+00
1.9395520526203922e+14 0.0000000000000000e+00 0.0000000000000000e+00
1.9396020681456150e+14 0.0000000000000000e+00 0.0000000000000000e+00
1.9396520836708381e+14 0.0000000000000000e+00 0.0000000000000000e+00
1.9397020991960609e+14 0.0000000000000000e+00 0.0000000000000000e+00
1.9397521147212838e+14 0.0000000000000000e+00 0.0000000000000000e+00
1.9398021302465069e+14 0.0000000000000000e+00 0.0000000000000000e+00
1.9398521457717297e+14 0.0000000000000000e+00 0.0000000000000000e+00
1.9399021612969528e+14 0.0000000000000000e+00 0.0000000000000000e+00
1.9399521768221756e+14 0.0000000000000000e+00 0.0000000000000000e+00
1.9400021923473984e+14 0.0000000000000000e+00 0.0000000000000000e+00
1.9400522078726216e+14 0.0000000000000000e+00 0.0000000000000000e+00
1.9401022233978444e+14 0.0000000000000000e+00 0.0000000000000000e+00
1.9401522389230675e+14 0.0000000000000000e+00 0.0000000000000000e+00
1.9402022544482903e+14 0.0000000000000000e+00 0.0000000000000000e+00
1.9402522699735134e+14 0.0000000000000000e+00 0.0000000000000000e+00
1.9403022854987362e+14 0.0000000000000000e+00 0.0000000000000000e+00
1.9403523010239591e+14 0.0000000000000000e+00 0.0000000000000000e+00
1.9404023165491822e+14 0.0000000000000000e+00 0.0000000000000000e+00
1.9404523320744050e+14 0.0000000000000000e+00 0.0000000000000000e+00
1.9405023475996281e+14 0.0000000000000000e+00 0.0000000000000000e+00
1.9405523631248509e+14 0.0000000000000000e+00 0.0000000000000000e+00
1.9406023786500738e+14 0.0000000000000000e+00 0.0000000000000000e+00
1.9406523941752969e+14 0.0000000000000000e+00 0.0000000000000000e+00
1.9407024097005197e+14 0.0000000000000000e+00 0.0000000000000000e+00
1.9407524252257428e+14 0.0000000000000000e+00 0.0000000000000000e+00
1.9408024407509656e+14 0.0000000000000000e+00 0.0000000000000000e+00
1.9408524562761884e+14 0.0000000000000000e+00 0.0000000000000000e+00
1.9409024718014116e+14 0.0000000000000000e+00 0.0000000000000000e+00
1.9409524873266344e+14 0.0000000000000000e+00 0.0000000000000000e+00
1.9410025028518575e+14 0.0000000000000000e+00 0.0000000000000000e+00
1.9410525183770803e+14 0.0000000000000000e+00 0.0000000000000000e+00
1.9411025339023031e+14 0.0000000000000000e+00 0.0000000000000000e+00
1.9411525494275262e+14 0.0000000000000000e+00 0.0000000000000000e+00
1.9412025649527491e+14 0.0000000000000000e+00 0.0000000000000000e+00
1.9412525804779722e+14 0.0000000000000000e+00 0.0000000000000000e+00
1.9413025960031950e+14 0.0000000000000000e+00 0.0000000000000000e+00
1.9413526115284178e+14 0.0000000000000000e+00 0.0000000000000000e+00
1.9414026270536409e+14 0.0000000000000000e+00 0.0000000000000000e+00
1.9414526425788638e+14 0.0000000000000000e+00 0.0000000000000000e+00
1.9415026581040869e+14 0.0000000000000000e+00 0.0000000000000000e+00
1.9415526736293097e+14 0.0000000000000000e+00 0.0000000000000000e+00
1.9416026891545325e+14 0.0000000000000000e+00 0.0000000000000000e+00
1.9416527046797556e+14 0.0000000000000000e+00 0.0000000000000000e+00
1.9417027202049784e+14 0.0000000000000000e+00 0.0000000000000000e+00
1.9417527357302016e+14 0.0000000000000000e+00 0.0000000000000000e+00
1.9418027512554244e+14 0.0000000000000000e+00 0.0000000000000000e+00
1.9418527667806475e+14 0.0000000000000000e+00 0.0000000000000000e+00
1.9419027823058703e+14 0.0000000000000000e+00 0.0000000000000000e+00
1.9419527978310931e+14 0.0000000000000000e+00 0.0000000000000000e+00
1.9420028133563162e+14 0.0000000000000000e+00 0.0000000000000000e+00
1.9420528288815391e+14 0.0000000000000000e+00 0.0000000000000000e+00
1.9421028444067622e+14 0.0000000000000000e+00 0.0000000000000000e+00
1.9421528599319850e+14 0.0000000000000000e+00 0.0000000000000000e+00
1.9422028754572078e+14 0.0000000000000000e+00 0.0000000000000000e+00
1.9422528909824309e+14 0.0000000000000000e+00 0.0000000000000000e+00
1.9423029065076538e+14 0.0000000000000000e+00 0.0000000000000000e+00
1.9423529220328769e+14 0.0000000000000000e+00 0.0000000000000000e+00
1.9424029375580997e+14 0.0000000000000000e+00 0.0000000000000000e+00
1.9424529530833225e+14 0.0000000000000000e+00 0.0000000000000000e+00
1.9425029686085456e+14 0.0000000000000000e+00 0.0000000000000000e+00
1.9425529841337684e+14 0.0000000000000000e+00 0.0000000000000000e+00
1.9426029996589916e+14 0.0000000000000000e+00 0.0000000000000000e+00
1.9426530151842144e+14 0.0000000000000000e+00 0.0000000000000000e+00
1.9427030307094372e+14 0.0000000000000000e+00 0.0000000000000000e+00
1.9427530462346603e+14 0.0000000000000000e+00 0.0000000000000000e+00
1.9428030617598831e+14 0.0000000000000000e+00 0.0000000000000000e+00
1.9428530772851062e+14 0.0000000000000000e+00 0.0000000000000000e+00
1.9429030928103291e+14 0.0000000000000000e+00 0.0000000000000000e+00
1.9429531083355519e+14 0.0000000000000000e+00 0.0000000000000000e+00
1.9430031238607750e+14 0.0000000000000000e+00 0.0000000000000000e+00
1.9430531393859978e+14 0.0000000000000000e+00 0.0000000000000000e+00
1.9431031549112209e+14 0.0000000000000000e+00 0.0000000000000000e+00
1.9431531704364438e+14 0.0000000000000000e+00 0.0000000000000000e+00
1.9432031859616669e+14 0.0000000000000000e+00 0.0000000000000000e+00
1.9432532014868897e+14 0.0000000000000000e+00 0.0000000000000000e+00
1.9433032170121125e+14 0.0000000000000000e+00 0.0000000000000000e+00
1.9433532325373356e+14 0.0000000000000000e+00 0.0000000000000000e+00
1.9434032480625584e+14 0.0000000000000000e+00 0.0000000000000000e+00
1.9434532635877816e+14 0.0000000000000000e+00 0.0000000000000000e+00
1.9435032791130044e+14 0.0000000000000000e+00 0.0000000000000000e+00
1.9435532946382272e+14 0.0000000000000000e+00 0.0000000000000000e+00
1.9436033101634503e+14 0.0000000000000000e+00 0.0000000000000000e+00
1.9436533256886731e+14 0.0000000000000000e+00 0.0000000000000000e+00
1.9437033412138962e+14 0.0000000000000000e+00 0.0000000000000000e+00
1.9437533567391191e+14 0.0000000000000000e+00 0.0000000000000000e+00
1.9438033722643419e+14 0.0000000000000000e+00 0.0000000000000000e+00
1.9438533877895650e+14 0.0000000000000000e+00 0.0000000000000000e+00
1.9439034033147878e+14 0.0000000000000000e+00 0.0000000000000000e+00
1.9439534188400109e+14 0.0000000000000000e+00 0.0000000000000000e+00
1.9440034343652338e+14 0.0000000000000000e+00 0.0000000000000000e+00
1.9440534498904566e+14 0.0000000000000000e+00 0.0000000000000000e+00
1.9441034654156797e+14 0.0000000000000000e+00 0.0000000000000000e+00
1.9441534809409025e+14 0.0000000000000000e+00 0.0000000000000000e+00
1.9442034964661256e+14 0.0000000000000000e+00 0.0000000000000000e+00
1.9442535119913484e+14 0.0000000000000000e+00 0.0000000000000000e+00
1.9443035275165712e+14 0.0000000000000000e+00 0.0000000000000000e+00
1.9443535430417944e+14 0.0000000000000000e+00 0.0000000000000000e+00
1.9444035585670172e+14 0.0000000000000000e+00 0.0000000000000000e+00
1.9444535740922403e+14 0.0000000000000000e+00 0.0000000000000000e+00
1.9445035896174631e+14 0.0000000000000000e+00 0.0000000000000000e+00
1.9445536051426862e+14 0.0000000000000000e+00 0.0000000000000000e+00
1.9446036206679091e+14 0.0000000000000000e+00 0.0000000000000000e+00
1.9446536361931319e+14 0.0000000000000000e+00 0.0000000000000000e+00
1.9447036517183550e+14 0.0000000000000000e+00 0.0000000000000000e+00
1.9447536672435778e+14 0.0000000000000000e+00 0.0000000000000000e+00
1.9448036827688009e+14 0.0000000000000000e+00 0.0000000000000000e+00
1.9448536982940238e+14 0.0000000000000000e+00 0.0000000000000000e+00
1.9449037138192466e+14 0.0000000000000000e+00 0.0000000000000000e+00
1.9449537293444697e+14 0.0000000000000000e+00 0.0000000000000000e+00
1.9450037448696925e+14 0.0000000000000000e+00 0.0000000000000000e+00
1.9450537603949156e+14 0.0000000000000000e+00 0.0000000000000000e+00
1.9451037759201384e+14 0.0000000000000000e+00 0.0000000000000000e+00
1.9451537914453612e+14 0.0000000000000000e+00 0.0000000000000000e+00
1.9452038069705844e+14 0.0000000000000000e+00 0.0000000000000000e+00
1.9452538224958072e+14 0.0000000000000000e+00 0.0000000000000000e+00
1.9453038380210303e+14 0.0000000000000000e+00 0.0000000000000000e+00
1.9453538535462531e+14 0.0000000000000000e+00 0.0000000000000000e+00
1.9454038690714759e+14 0.0000000000000000e+00 0.0000000000000000e+00
1.9454538845966991e+14 0.0000000000000000e+00 0.0000000000000000e+00
1.9455039001219219e+14 0.0000000000000000e+00 0.0000000000000000e+00
1.9455539156471450e+14 0.0000000000000000e+00 0.0000000000000000e+00
1.9456039311723678e+14 0.0000000000000000e+00 0.0000000000000000e+00
1.9456539466975906e+14 0.0000000000000000e+00 0.0000000000000000e+00
1.9457039622228138e+14 0.0000000000000000e+00 0.0000000000000000e+00
1.9457539777480366e+14 0.0000000000000000e+00 0.0000000000000000e+00
1.9458039932732597e+14 0.0000000000000000e+00 0.0000000000000000e+00
1.9458540087984825e+14 0.0000000000000000e+00 0.0000000000000000e+00
1.9459040243237053e+14 0.0000000000000000e+00 0.0000000000000000e+00
1.9459540398489284e+14 0.0000000000000000e+00 0.0000000000000000e+00
1.9460040553741512e+14 0.0000000000000000e+00 0.0000000000000000e+00
1.9460540708993744e+14 0.0000000000000000e+00 0.0000000000000000e+00
1.9461040864245972e+14 0.0000000000000000e+00 0.0000000000000000e+00
1.9461541019498203e+14 0.0000000000000000e+00 0.0000000000000000e+00
1.9462041174750431e+14 0.0000000000000000e+00 0.0000000000000000e+00
1.9462541330002659e+14 0.0000000000000000e+00 0.0000000000000000e+00
1.9463041485254891e+14 0.0000000000000000e+00 0.0000000000000000e+00
1.9463541640507119e+14 0.0000000000000000e+00 0.0000000000000000e+00
1.9464041795759350e+14 0.0000000000000000e+00 0.0000000000000000e+00
1.9464541951011578e+14 0.0000000000000000e+00 0.0000000000000000e+00
1.9465042106263806e+14 0.0000000000000000e+00 0.0000000000000000e+00
1.9465542261516038e+14 0.0000000000000000e+00 0.0000000000000000e+00
1.9466042416768266e+14 0.0000000000000000e+00 0.0000000000000000e+00
1.9466542572020497e+14 0.0000000000000000e+00 0.0000000000000000e+00
1.9467042727272725e+14 0.0000000000000000e+00 0.0000000000000000e+00
("in2","mode 1",1,"in1",1,"transmission")
(500, 3)
1.9217465256410256e+14 8.2110396852005454e-03 -4.3158525376871376e-01
1.9217965411662484e+14 8.2124023270094011e-03 -4.1205019438073609e-01
1.9218465566914716e+14 8.2137551411309191e-03 -3.9251454693460702e-01
1.9218965722166944e+14 8.2150983707817791e-03 -3.7297829358002338e-01
1.9219465877419175e+14 8.2164322613685267e-03 -3.5344141710852434e-01
1.9219966032671403e+14 8.2177570603999706e-03 -3.3390390095769257e-01
1.9220466187923631e+14 8.2190730173990322e-03 -3.1436572921341127e-01
1.9220966343175862e+14 8.2203803838144518e-03 -2.9482688661321166e-01
1.9221466498428091e+14 8.2216794129317226e-03 -2.7528735854919167e-01
1.9221966653680322e+14 8.2229703597842645e-03 -2.5574713106992014e-01
1.9222466808932550e+14 8.2242534810634798e-03 -2.3620619088371234e-01
1.9222966964184778e+14 8.2255290350291051e-03 -2.1666452535961583e-01
1.9223467119437009e+14 8.2267972814191754e-03 -1.9712212253041853e-01
1.9223967274689238e+14 8.2280584813593273e-03 -1.7757897109431983e-01
1.9224467429941469e+14 8.2293128972722243e-03 -1.5803506041587390e-01
1.9224967585193697e+14 8.2305607927869590e-03 -1.3849038052834509e-01
1.9225467740445928e+14 8.2318024326478480e-03 -1.1894492213408162e-01
1.9225967895698156e+14 8.2330380826226655e-03 -9.9398676606346451e-02
1.9226468050950384e+14 8.2342680094121615e-03 -7.9851635989531725e-02
1.9226968206202616e+14 8.2354924805579256e-03 -6.0303793000108165e-02
1.9227468361454844e+14 8.2367117643510103e-03 -4.0755141027540451e-02
1.9227968516707075e+14 8.2379261297402407e-03 -2.1205674133381085e-02
1.9228468671959303e+14 8.2391358462405515e-03 -1.6553870529064634e-03
1.9228968827211531e+14 8.2403411838411801e-03 1.7895724806186276e-02
1.9229468982463762e+14 8.2415424129141414e-03 3.7447665363625468e-02
1.9229969137715991e+14 8.2427398041224047e-03 5.7000437866729370e-02
1.9230469292968222e+14 8.2439336283282733e-03 7.6554044891850928e-02
1.9230969448220450e+14 8.2451241565020001e-03 9.6108488344319426e-02
1.9231469603472678e+14 8.2463116596303426e-03 1.1566376946036501e-01
1.9231969758724909e+14 8.2474964086251060e-03 1.3521988880794450e-01
1.9232469913977138e+14 8.2486786742324569e-03 1.5477684628792643e-01
1.9232970069229369e+14 8.2498587269416099e-03 1.7433464113638125e-01
1.9233470224481597e+14 8.2510368368943106e-03 1.9389327192597472e-01
1.9233970379733825e+14 8.2522132737945023e-03 2.1345273656809335e-01
1.9234470534986056e+14 8.2533883068180054e-03 2.3301303231525183e-01
1.9234970690238284e+14 8.2545622045227928e-03 2.5257415576295156e-01
1.9235470845490516e+14 8.2557352347593701e-03 2.7213610285317635e-01
1.9235971000742744e+14 8.2569076645814619e-03 2.9169886887626445e-01
1.9236471155994972e+14 8.2580797601574836e-03 3.1126244847467294e-01
1.9236971311247203e+14 8.2592517866819717e-03 3.3082683564584681e-01
1.9237471466499431e+14 8.2604240082873679e-03 3.5039202374524570e-01
1.9237971621751662e+14 8.2615966879573954e-03 3.6995800549082131e-01
1.9238471777003891e+14 8.2627700874385399e-03 3.8952477296547627e-01
1.9238971932256119e+14 8.2639444671548257e-03 4.0909231762255688e-01
1.9239472087508350e+14 8.2651200861213452e-03 4.2866063028880425e-01
1.9239972242760578e+14 8.2662972018587993e-03 4.4822970116885580e-01
1.9240472398012809e+14 8.2674760703084493e-03 4.6779951985035761e-01
1.9240972553265038e+14 8.2686569457483695e-03 4.8737007530784587e-01
1.9241472708517269e+14 8.2698400807092540e-03 5.0694135590846701e-01
1.9241972863769497e+14 8.2710257258923111e-03 5.2651334941611760e-01
1.9242473019021725e+14 8.2722141300858327e-03 5.4608604299748476e-01
1.9242973174273956e+14 8.2734055400846083e-03 5.6565942322718654e-01
1.9243473329526184e+14 8.2746002006088004e-03 5.8523347609283405e-01
1.9243973484778416e+14 8.2757983542237779e-03 6.0480818700205163e-01
1.9244473640030644e+14 8.2770002412610785e-03 6.2438354078687064e-01
1.9244973795282872e+14 8.2782060997395150e-03 6.4395952171108439e-01
1.9245473950535103e+14 8.2794161652883103e-03 6.6353611347605523e-01
1.9245974105787331e+14 8.2806306710695339e-03 6.8311329922687403e-01
1.9246474261039562e+14 8.2818498477025305e-03 7.0269106155974548e-01
1.9246974416291791e+14 8.2830739231890150e-03 7.2226938252783723e-01
1.9247474571544019e+14 8.2843031228391172e-03 7.4184824364913415e-01
1.9247974726796250e+14 8.2855376691977241e-03 7.6142762591307933e-01
1.9248474882048478e+14 8.2867777819729763e-03 7.8100750978759936e-01
1.9248975037300709e+14 8.2880236779647697e-03 8.0058787522714892e-01
1.9249475192552938e+14 8.2892755709945490e-03 8.2016870167987532e-01
1.9249975347805166e+14 8.2905336718364902e-03 8.3974996809544733e-01
1.9250475503057397e+14 8.2917981881488866e-03 8.5933165293301705e-01
1.9250975658309625e+14 8.2930693244082868e-03 8.7891373416888019e-01
1.9251475813561856e+14 8.2943472818422914e-03 8.9849618930532249e-01
1.9251975968814084e+14 8.2956322583655172e-03 9.1807899537810345e-01
1.9252476124066312e+14 8.2969244485160739e-03 9.3766212896566747e-01
1.9252976279318544e+14 8.2982240433925516e-03 9.5724556619738865e-01
1.9253476434570772e+14 8.2995312305932864e-03 9.7682928276192671e-01
1.9253976589823003e+14 8.3008461941559020e-03 9.9641325391686197e-01
1.9254476745075231e+14 8.3021691144985060e-03 1.0159974544966988e+00
1.9254976900327462e+14 8.3035001683621976e-03 1.0355818589232233e+00
1.9255477055579691e+14 8.3048395287540280e-03 1.0551664412131592e+00
1.9255977210831919e+14 8.3061873648927927e-03 1.0747511749888015e+00
1.9256477366084150e+14 8.3075438421543659e-03 1.0943360334868975e+00
1.9256977521336378e+14 8.3089091220193596e-03 1.1139209895679238e+00
1.9257477676588609e+14 8.3102833620219800e-03 1.1335060157264807e+00
1.9257977831840838e+14 8.3116667156995488e-03 1.1530910841001876e+00
1.9258477987093066e+14 8.3130593325446006e-03 1.1726761664803027e+00
1.9258978142345297e+14 8.3144613579570828e-03 1.1922612343212859e+00
1.9259478297597525e+14 8.3158729331985221e-03 1.2118462587504917e+00
1.9259978452849756e+14 8.3172941953473488e-03 1.2314312105794185e+00
1.9260478608101984e+14 8.3187252772566594e-03 1.2510160603124301e+00
1.9260978763354212e+14 8.3201663075105192e-03 1.2706007781582147e+00
1.9261478918606444e+14 8.3216174103856629e-03 1.2901853340397567e+00
1.9261979073858672e+14 8.3230787058112682e-03 1.3097696976043998e+00
1.9262479229110903e+14 8.3245503093320305e-03 1.3293538382351362e+00
1.9262979384363131e+14 8.3260323320716902e-03 1.3489377250603338e+00
1.9263479539615359e+14 8.3275248806987841e-03 1.3685213269650751e+00
1.9263979694867591e+14 8.3290280573933267e-03 1.3881046126015411e+00
1.9264479850119819e+14 8.3305419598150941e-03 1.4076875503995021e+00
1.9264980005372050e+14 8.3320666810730529e-03 1.4272701085776882e+00
1.9265480160624278e+14 8.3336023096972651e-03 1.4468522551538141e+00
1.9265980315876506e+14 8.3351489296112653e-03 1.4664339579565686e+00
1.9266480471128738e+14 8.3367066201059988e-03 1.4860151846355789e+00
1.9266980626380966e+14 8.3382754558159033e-03 1.5055959026724146e+00
1.9267480781633197e+14 8.3398555066961522e-03 1.5251760793922482e+00
1.9267980936885425e+14 8.3414468380009696e-03 1.5447556819740114e+00
1.9268481092137653e+14 8.3430495102639682e-03 1.5643346774620468e+00
1.9268981247389884e+14 8.3446635792801972e-03 1.5839130327769384e+00
1.9269481402642112e+14 8.3462890960886646e-03 1.6034907147261535e+00
1.9269981557894344e+14 8.3479261069578283e-03 1.6230676900158878e+00
1.9270481713146572e+14 8.3495746533711612e-03 1.6426439252611109e+00
1.9270981868398803e+14 8.3512347720152581e-03 1.6622193869979232e+00
1.9271482023651031e+14 8.3529064947688580e-03 1.6817940416930699e+00
1.9271982178903259e+14 8.3545898486936838e-03 1.7013678557561875e+00
1.9272482334155491e+14 8.3562848560267567e-03 1.7209407955503806e+00
1.9272982489407719e+14 8.3579915341740890e-03 1.7405128274028683e+00
1.9273482644659950e+14 8.3597098957055461e-03 1.7600839176168108e+00
1.9273982799912178e+14 8.3614399483523168e-03 1.7796540324812493e+00
1.9274482955164406e+14 8.3631816950045720e-03 1.7992231382829380e+00
1.9274983110416638e+14 8.3649351337112682e-03 1.8187912013167835e+00
1.9275483265668866e+14 8.3667002576813809e-03 1.8383581878963773e+00
1.9275983420921097e+14 8.3684770552866945e-03 1.8579240643658730e+00
1.9276483576173325e+14 8.3702655100657310e-03 1.8774887971093650e+00
1.9276983731425553e+14 8.3720656007296133e-03 1.8970523525626337e+00
1.9277483886677784e+14 8.3738773011686560e-03 1.9166146972235258e+00
1.9277984041930012e+14 8.3757005804609517e-03 1.9361757976621539e+00
1.9278484197182244e+14 8.3775354028829442e-03 1.9557356205321559e+00
1.9278984352434472e+14 8.3793817279198598e-03 1.9752941325803763e+00
1.9279484507686700e+14 8.3812395102789549e-03 1.9948513006579964e+00
1.9279984662938931e+14 8.3831086999036821e-03 2.0144070917305261e+00
1.9280484818191159e+14 8.3849892419890128e-03 2.0339614728877593e+00
1.9280984973443391e+14 8.3868810769985921e-03 2.0535144113546746e+00
1.9281485128695619e+14 8.3887841406829616e-03 2.0730658745005983e+00
1.9281985283947847e+14 8.3906983640992631e-03 2.0926158298503430e+00
1.9282485439200078e+14 8.3926236736323045e-03 2.1121642450931977e+00
1.9282985594452306e+14 8.3945599910165772e-03 2.1317110880928176e+00
1.9283485749704538e+14 8.3965072333604483e-03 2.1512563268976135e+00
1.9283985904956766e+14 8.3984653131707870e-03 2.1707999297495078e+00
1.9284486060208997e+14 8.4004341383793115e-03 2.1903418650943136e+00
1.9284986215461225e+14 8.4024136123700983e-03 2.2098821015902801e+00
1.9285486370713453e+14 8.4044036340083193e-03 2.2294206081181835e+00
1.9285986525965684e+14 8.4064040976704890e-03 2.2489573537901100e+00
1.9286486681217912e+14 8.4084148932755849e-03 2.2684923079582107e+00
1.9286986836470144e+14 8.4104359063175652e-03 2.2880254402247471e+00
1.9287486991722372e+14 8.4124670178985974e-03 2.3075567204494738e+00
1.9287987146974600e+14 8.4145081047648923e-03 2.3270861187595084e+00
1.9288487302226831e+14 8.4165590393415410e-03 2.3466136055575122e+00
1.9288987457479059e+14 8.4186196897705953e-03 2.3661391515297754e+00
1.9289487612731291e+14 8.4206899199487269e-03 2.3856627276553484e+00
1.9289987767983519e+14 8.4227695895668451e-03 2.4051843052133486e+00
1.9290487923235747e+14 8.4248585541503197e-03 2.4247038557917389e+00
1.9290988078487978e+14 8.4269566651008713e-03 2.4442213512949937e+00
1.9291488233740206e+14 8.4290637697384298e-03 2.4637367639513710e+00
1.9291988388992438e+14 8.4311797113455073e-03 2.4832500663217698e+00
1.9292488544244666e+14 8.4333043292111592e-03 2.5027612313057288e+00
1.9292988699496894e+14 8.4354374586766197e-03 2.5222702321498560e+00
1.9293488854749125e+14 8.4375789311820007e-03 2.5417770424547763e+00
1.9293989010001353e+14 8.4397285743136700e-03 2.5612816361816320e+00
1.9294489165253584e+14 8.4418862118521201e-03 2.5807839876599301e+00
1.9294989320505812e+14 8.4440516638220938e-03 2.6002840715932520e+00
1.9295489475758041e+14 8.4462247465418826e-03 2.6197818630667791e+00
1.9295989631010272e+14 8.4484052726748783e-03 2.6392773375531986e+00
1.9296489786262500e+14 8.4505930512806509e-03 2.6587704709188138e+00
1.9296989941514731e+14 8.4527878878684504e-03 2.6782612394303182e+00
1.9297490096766959e+14 8.4549895844498544e-03 2.6977496197598394e+00
1.9297990252019188e+14 8.4571979395931338e-03 2.7172355889918776e+00
1.9298490407271419e+14 8.4594127484783066e-03 2.7367191246280060e+00
1.9298990562523647e+14 8.4616338029525687e-03 2.7562002045924072e+00
1.9299490717775878e+14 8.4638608915864940e-03 2.7756788072378864e+00
1.9299990873028106e+14 8.4660937997308831e-03 2.7951549113500791e+00
1.9300491028280338e+14 8.4683323095747637e-03 2.8146284961533623e+00
1.9300991183532566e+14 8.4705762002033336e-03 2.8340995413147652e+00
1.9301491338784794e+14 8.4728252476567387e-03 2.8535680269493895e+00
1.9301991494037025e+14 8.4750792249894680e-03 2.8730339336245674e+00
1.9302491649289253e+14 8.4773379023303230e-03 2.8924972423637358e+00
1.9302991804541484e+14 8.4796010469434021e-03 2.9119579346517983e+00
1.9303491959793712e+14 8.4818684232876047e-03 2.9314159924375733e+00
1.9303992115045941e+14 8.4841397930797268e-03 2.9508713981388142e+00
1.9304492270298172e+14 8.4864149153554523e-03 2.9703241346454137e+00
1.9304992425550400e+14 8.4886935465320317e-03 2.9897741853225841e+00
1.9305492580802631e+14 8.4909754404707636e-03 3.0092215340149142e+00
1.9305992736054859e+14 8.4932603485403171e-03 3.0286661650486697e+00
1.9306492891307088e+14 8.4955480196801693e-03 3.0481080632355297e+00
1.9306993046559319e+14 8.4978382004646334e-03 3.0675472138750828e+00
1.9307493201811547e+14 8.5001306351666032e-03 3.0869836027570434e+00
1.9307993357063778e+14 8.5024250658225324e-03 3.1064172161649477e+00
1.9308493512316006e+14 8.5047212322967043e-03 3.1258480408769698e+00
1.9308993667568234e+14 8.5070188723465369e-03 3.1452760641692374e+00
1.9309493822820466e+14 8.5093177216875385e-03 3.1647012738174713e+00
1.9309993978072694e+14 8.5116175140590271e-03 3.1841236580984291e+00
1.9310494133324925e+14 8.5139179812893564e-03 3.2035432057923967e+00
1.9310994288577153e+14 8.5162188533618125e-03 3.2229599061837844e+00
1.9311494443829381e+14 8.5185198584808615e-03 3.2423737490633275e+00
1.9311994599081612e+14 8.5208207231374927e-03 3.2617847247288827e+00
1.9312494754333841e+14 8.5231211721759226e-03 3.2811928239862298e+00
1.9312994909586072e+14 8.5254209288590909e-03 3.3005980381506146e+00
1.9313495064838300e+14 8.5277197149359555e-03 3.3200003590466531e+00
1.9313995220090531e+14 8.5300172507067618e-03 3.3393997790100776e+00
1.9314495375342759e+14 8.5323132550895135e-03 3.3587962908867510e+00
1.9314995530594988e+14 8.5346074456866487e-03 3.3781898880340773e+00
1.9315495685847219e+14 8.5368995388509575e-03 3.3975805643207693e+00
1.9315995841099447e+14 8.5391892497516820e-03 3.4169683141264384e+00
1.9316495996351678e+14 8.5414762924407202e-03 3.4363531323422518e+00
1.9316996151603906e+14 8.5437603799186010e-03 3.4557350143696941e+00
1.9317496306856134e+14 8.5460412242007993e-03 3.4751139561209912e+00
1.9317996462108366e+14 8.5483185363827777e-03 3.4944899540180869e+00
1.9318496617360594e+14 8.5505920267059700e-03 3.5138630049915491e+00
1.9318996772612825e+14 8.5528614046235362e-03 3.5332331064808775e+00
1.9319496927865053e+14 8.5551263788650918e-03 3.5526002564319921e+00
1.9319997083117281e+14 8.5573866575019818e-03 3.5719644532973009e+00
1.9320497238369512e+14 8.5596419480122431e-03 3.5913256960339597e+00
1.9320997393621741e+14 8.5618919573452988e-03 3.6106839841022365e+00
1.9321497548873972e+14 8.5641363919857945e-03 3.6300393174646879e+00
1.9321997704126200e+14 8.5663749580181352e-03 3.6493916965836477e+00
1.9322497859378428e+14 8.5686073611900941e-03 3.6687411224202151e+00
1.9322998014630659e+14 8.5708333069765604e-03 3.6880875964320667e+00
1.9323498169882888e+14 8.5730525006420741e-03 3.7074311205709769e+00
1.9323998325135119e+14 8.5752646473042649e-03 3.7267716972818734e+00
1.9324498480387347e+14 8.5774694519958963e-03 3.7461093294991099e+00
1.9324998635639575e+14 8.5796666197272189e-03 3.7654440206452655e+00
1.9325498790891806e+14 8.5818558555475367e-03 3.7847757746282622e+00
1.9325998946144034e+14 8.5840368646064660e-03 3.8041045958383877e+00
1.9326499101396266e+14 8.5862093522148398e-03 3.8234304891464754e+00
1.9326999256648494e+14 8.5883730239054226e-03 3.8427534599001776e+00
1.9327499411900722e+14 8.5905275854924606e-03 3.8620735139217950e+00
1.9327999567152953e+14 8.5926727431316369e-03 3.8813906575050203e+00
1.9328499722405181e+14 8.5948082033790417e-03 3.9007048974115071e+00
1.9328999877657412e+14 8.5969336732495804e-03 3.9200162408683661e+00
1.9329500032909641e+14 8.5990488602754513e-03 3.9393246955640198e+00
1.9330000188161872e+14 8.6011534725636343e-03 3.9586302696459712e+00
1.9330500343414100e+14 8.6032472188529181e-03 3.9779329717159717e+00
1.9331000498666328e+14 8.6053298085703358e-03 3.9972328108275659e+00
1.9331500653918559e+14 8.6074009518875231e-03 4.0165297964820432e+00
1.9332000809170788e+14 8.6094603597758716e-03 4.0358239386243842e+00
1.9332500964423019e+14 8.6115077440620819e-03 4.0551152476402255e+00
1.9333001119675247e+14 8.6135428174814108e-03 4.0744037343510904e+00
1.9333501274927475e+14 8.6155652937325439e-03 4.0936894100112244e+00
1.9334001430179706e+14 8.6175748875301928e-03 4.1129722863032079e+00
1.9334501585431934e+14 8.6195713146577473e-03 4.1322523753334188e+00
1.9335001740684166e+14 8.6215542920194642e-03 4.1515296896290854e+00
1.9335501895936394e+14 8.6235235376916335e-03 4.1708042421325189e+00
1.9336002051188622e+14 8.6254787709732928e-03 4.1900760461979498e+00
1.9336502206440853e+14 8.6274197124365064e-03 4.2093451155868307e+00
1.9337002361693081e+14 8.6293460839757703e-03 4.2286114644629933e+00
1.9337502516945312e+14 8.6312576088566247e-03 4.2478751073889764e+00
1.9338002672197541e+14 8.6331540117643470e-03 4.2671360593205812e+00
1.9338502827449769e+14 8.6350350188508177e-03 4.2863943356031129e+00
1.9339002982702000e+14 8.6369003577817134e-03 4.3056499519663145e+00
1.9339503137954228e+14 8.6387497577825254e-03 4.3249029245193027e+00
1.9340003293206459e+14 8.6405829496846755e-03 4.3441532697470286e+00
1.9340503448458688e+14 8.6423996659694257e-03 4.3634010045039275e+00
1.9341003603710916e+14 8.6441996408122487e-03 4.3826461460103339e+00
1.9341503758963147e+14 8.6459826101267651e-03 4.4018887118471577e+00
1.9342003914215375e+14 8.6477483116068898e-03 4.4211287199506657e+00
1.9342504069467606e+14 8.6494971500510973e-03 4.4403661705049533e+00
1.9343004224719834e+14 8.6512288550108767e-03 4.4596010780645914e+00
1.9343504379972066e+14 8.6529424994351012e-03 4.4788334783971457e+00
1.9344004535224294e+14 8.6546378272310386e-03 4.4980633908745666e+00
1.9344504690476522e+14 8.6563145843036437e-03 4.5172908352033172e+00
1.9345004845728753e+14 8.6579725185940530e-03 4.5365158314188747e+00
1.9345505000980981e+14 8.6596113801188056e-03 4.5557383998801546e+00
1.9346005156233212e+14 8.6612309210070265e-03 4.5749585612655412e+00
1.9346505311485441e+14 8.6628308955377462e-03 4.5941763365661652e+00
1.9347005466737669e+14 8.6644110601760398e-03 4.6133917470817973e+00
1.9347505621989900e+14 8.6659711736084589e-03 4.6326048144152816e+00
1.9348005777242128e+14 8.6675109967783229e-03 4.6518155604668561e+00
1.9348505932494359e+14 8.6690302929191120e-03 4.6710240074297360e+00
1.9349006087746588e+14 8.6705288275883315e-03 4.6902301777838806e+00
1.9349506242998816e+14 8.6720063686997629e-03 4.7094340942915016e+00
1.9350006398251047e+14 8.6734626865554512e-03 4.7286357799914356e+00
1.9350506553503275e+14 8.6748975538767838e-03 4.7478352581933629e+00
1.9351006708755506e+14 8.6763107458349854e-03 4.7670325524737596e+00
1.9351506864007734e+14 8.6777020400800441e-03 4.7862276866690081e+00
1.9352007019259962e+14 8.6790712167706691e-03 4.8054206848712848e+00
1.9352507174512194e+14 8.6804180586018340e-03 4.8246115714228370e+00
1.9353007329764422e+14 8.6817423508319617e-03 4.8438003709103041e+00
1.9353507485016653e+14 8.6830438813098269e-03 4.8629871081602030e+00
1.9354007640268881e+14 8.6843224405007326e-03 4.8821718082327461e+00
1.9354507795521109e+14 8.6855778215112461e-03 4.9013544964172704e+00
1.9355007950773341e+14 8.6868098201139370e-03 4.9205351982266938e+00
1.9355508106025569e+14 8.6880182347706583e-03 4.9397139393917495e+00
1.9356008261277800e+14 8.6892028666564428e-03 4.9588907458568965e+00
1.9356508416530028e+14 8.6903635196810009e-03 4.9780656437736184e+00
1.9357008571782256e+14 8.6915000005102910e-03 4.9972386594963396e+00
1.9357508727034488e+14 8.6926121185876472e-03 5.0164098195767313e+00
1.9358008882286716e+14 8.6936996861539401e-03 5.0355791507582532e+00
1.9358509037538947e+14 8.6947625182665113e-03 5.0547466799716663e+00
1.9359009192791175e+14 8.6958004328183090e-03 5.0739124343290491e+00
1.9359509348043406e+14 8.6968132505557197e-03 5.0930764411194858e+00
1.9360009503295634e+14 8.6978007950957881e-03 5.1122387278031018e+00
1.9360509658547862e+14 8.6987628929426127e-03 5.1313993220066685e+00
1.9361009813800094e+14 8.6996993735038320e-03 5.1505582515183210e+00
1.9361509969052322e+14 8.7006100691051757e-03 5.1697155442819627e+00
1.9362010124304553e+14 8.7014948150052358e-03 5.1888712283935057e+00
1.9362510279556781e+14 8.7023534494092055e-03 5.2080253320943317e+00
1.9363010434809009e+14 8.7031858134821883e-03 5.2271778837675580e+00
1.9363510590061241e+14 8.7039917513615575e-03 5.2463289119326468e+00
1.9364010745313469e+14 8.7047711101686260e-03 5.2654784452402117e+00
1.9364510900565700e+14 8.7055237400200571e-03 5.2846265124678915e+00
1.9365011055817928e+14 8.7062494940383078e-03 5.3037731425146726e+00
1.9365511211070156e+14 8.7069482283613532e-03 5.3229183643968678e+00
1.9366011366322388e+14 8.7076198021516470e-03 5.3420622072429564e+00
1.9366511521574616e+14 8.7082640776053304e-03 5.3612047002885657e+00
1.9367011676826847e+14 8.7088809199596297e-03 5.3803458728728666e+00
1.9367511832079075e+14 8.7094701975002371e-03 5.3994857544324635e+00
1.9368011987331303e+14 8.7100317815682303e-03 5.4186243744980169e+00
1.9368512142583534e+14 8.7105655465656243e-03 5.4377617626891697e+00
1.9369012297835762e+14 8.7110713699618085e-03 5.4568979487097691e+00
1.9369512453087994e+14 8.7115491322970820e-03 5.4760329623441271e+00
1.9370012608340222e+14 8.7119987171878441e-03 5.4951668334517123e+00
1.9370512763592450e+14 8.7124200113300482e-03 5.5142995919635514e+00
1.9371012918844681e+14 8.7128129045022078e-03 5.5334312678774973e+00
1.9371513074096909e+14 8.7131772895679641e-03 5.5525618912535641e+00
1.9372013229349141e+14 8.7135130624779594e-03 5.5716914922108245e+00
1.9372513384601369e+14 8.7138201222714175e-03 5.5908201009216842e+00
1.9373013539853600e+14 8.7140983710766555e-03 5.6099477476090804e+00
1.9373513695105828e+14 8.7143477141119387e-03 5.6290744625412863e+00
1.9374013850358056e+14 8.7145680596842530e-03 5.6482002760287093e+00
1.9374514005610288e+14 8.7147593191896789e-03 5.6673252184194780e+00
1.9375014160862516e+14 8.7149214071111890e-03 5.6864493200952317e+00
1.9375514316114747e+14 8.7150542410174749e-03 5.7055726114678595e+00
1.9376014471366975e+14 8.7151577415600194e-03 5.7246951229748611e+00
1.9376514626619203e+14 8.7152318324708010e-03 5.7438168850762281e+00
1.9377014781871434e+14 8.7152764405584605e-03 5.7629379282503868e+00
1.9377514937123662e+14 8.7152914957050603e-03 5.7820582829900760e+00
1.9378015092375894e+14 8.7152769308613421e-03 5.8011779797996939e+00
1.9378515247628122e+14 8.7152326820422350e-03 5.8202970491905566e+00
1.9379015402880350e+14 8.7151586883214126e-03 5.8394155216781440e+00
1.9379515558132581e+14 8.7150548918258873e-03 5.8585334277783616e+00
1.9380015713384809e+14 8.7149212377296854e-03 5.8776507980037183e+00
1.9380515868637041e+14 8.7147576742474184e-03 5.8967676628606940e+00
1.9381016023889269e+14 8.7145641526271862e-03 5.9158840528455539e+00
1.9381516179141497e+14 8.7143406271434579e-03 5.9349999984417288e+00
1.9382016334393728e+14 8.7140870550889062e-03 5.9541155301163853e+00
1.9382516489645956e+14 8.7138033967662700e-03 5.9732306783167246e+00
1.9383016644898188e+14 8.7134896154799583e-03 5.9923454734680410e+00
1.9383516800150416e+14 8.7131456775268335e-03 6.0114599459691753e+00
1.9384016955402644e+14 8.7127715521869604e-03 6.0305741261906691e+00
1.9384517110654875e+14 8.7123672117137216e-03 6.0496880444713463e+00
1.9385017265907103e+14 8.7119326313239362e-03 6.0688017311151441e+00
1.9385517421159334e+14 8.7114677891870079e-03 6.0879152163889128e+00
1.9386017576411562e+14 8.7109726664145581e-03 6.1070285305188436e+00
1.9386517731663794e+14 8.7104472470489747e-03 6.1261417036885355e+00
1.9387017886916022e+14 8.7098915180522183e-03 6.1452547660354675e+00
1.9387518042168250e+14 8.7093054692935108e-03 6.1643677476489751e+00
1.9388018197420481e+14 8.7086890935377109e-03 6.1834806785677978e+00
1.9388518352672709e+14 8.7080423864327253e-03 6.2025935887765895e+00
1.9389018507924941e+14 8.7073653464969075e-03 6.2217065082046155e+00
1.9389518663177169e+14 8.7066579751058082e-03 6.2408194667223489e+00
1.9390018818429397e+14 8.7059202764791666e-03 6.2599324941398713e+00
1.9390518973681628e+14 8.7051522576671106e-03 6.2790456202042790e+00
1.9391019128933856e+14 8.7043539285365911e-03 6.2981588745969983e+00
1.9391519284186088e+14 8.7035253017573970e-03 6.3172722869324218e+00
1.9392019439438316e+14 8.7026663927874739e-03 6.3363858867548775e+00
1.9392519594690544e+14 8.7017772198585645e-03 6.3554997035372480e+00
1.9393019749942775e+14 8.7008578039614141e-03 6.3746137666785945e+00
1.9393519905195003e+14 8.6999081688311133e-03 6.3937281055018236e+00
1.9394020060447234e+14 8.6989283409312952e-03 6.4128427492528086e+00
1.9394520215699462e+14 8.6979183494392594e-03 6.4319577270970409e+00
1.9395020370951691e+14 8.6968782262300190e-03 6.4510730681190092e+00
1.9395520526203922e+14 8.6958080058607192e-03 6.4701888013198925e+00
1.9396020681456150e+14 8.6947077255544649e-03 6.4893049556155793e+00
1.9396520836708381e+14 8.6935774251845257e-03 6.5084215598356741e+00
1.9397020991960609e+14 8.6924171472576878e-03 6.5275386427210433e+00
1.9397521147212838e+14 8.6912269368977640e-03 6.5466562329229436e+00
1.9398021302465069e+14 8.6900068418294812e-03 6.5657743590011464e+00
1.9398521457717297e+14 8.6887569123611091e-03 6.5848930494220612e+00
1.9399021612969528e+14 8.6874772013679647e-03 6.6040123325584519e+00
1.9399521768221756e+14 8.6861677642753633e-03 6.6231322366864935e+00
1.9400021923473984e+14 8.6848286590413808e-03 6.6422527899856272e+00
1.9400522078726216e+14 8.6834599461395618e-03 6.6613740205369298e+00
1.9401022233978444e+14 8.6820616885420927e-03 6.6804959563213036e+00
1.9401522389230675e+14 8.6806339517015822e-03 6.6996186252192187e+00
1.9402022544482903e+14 8.6791768035342064e-03 6.7187420550086019e+00
1.9402522699735134e+14 8.6776903144016853e-03 6.7378662733645536e+00
1.9403022854987362e+14 8.6761745570940792e-03 6.7569913078574757e+00
1.9403523010239591e+14 8.6746296068115868e-03 6.7761171859525948e+00
1.9404023165491822e+14 8.6730555411472631e-03 6.7952439350091227e+00
1.9404523320744050e+14 8.6714524400683737e-03 6.8143715822783202e+00
1.9405023475996281e+14 8.6698203858994391e-03 6.8335001549037608e+00
1.9405523631248509e+14 8.6681594633038692e-03 6.8526296799194881e+00
1.9406023786500738e+14 8.6664697592660107e-03 6.8717601842499398e+00
1.9406523941752969e+14 8.6647513630731011e-03 6.8908916947088477e+00
1.9407024097005197e+14 8.6630043662976348e-03 6.9100242379981109e+00
1.9407524252257428e+14 8.6612288627788813e-03 6.9291578407078589e+00
1.9408024407509656e+14 8.6594249486058074e-03 6.9482925293148927e+00
1.9408524562761884e+14 8.6575927220974066e-03 6.9674283301828224e+00
1.9409024718014116e+14 8.6557322837864815e-03 6.9865652695610834e+00
1.9409524873266344e+14 8.6538437364007941e-03 7.0057033735839687e+00
1.9410025028518575e+14 8.6519271848451325e-03 7.0248426682712362e+00
1.9410525183770803e+14 8.6499827361833630e-03 7.0439831795261041e+00
1.9411025339023031e+14 8.6480104996209985e-03 7.0631249331359580e+00
1.9411525494275262e+14 8.6460105864868599e-03 7.0822679547714689e+00
1.9412025649527491e+14 8.6439831102155026e-03 7.1014122699858495e+00
1.9412525804779722e+14 8.6419281863292473e-03 7.1205579042152305e+00
1.9413025960031950e+14 8.6398459324207606e-03 7.1397048827773695e+00
1.9413526115284178e+14 8.6377364681352441e-03 7.1588532308722046e+00
1.9414026270536409e+14 8.6355999151527564e-03 7.1780029735811119e+00
1.9414526425788638e+14 8.6334363971711896e-03 7.1971541358662341e+00
1.9415026581040869e+14 8.6312460398879406e-03 7.2163067425714011e+00
1.9415526736293097e+14 8.6290289709837729e-03 7.2354608184204174e+00
1.9416026891545325e+14 8.6267853201042969e-03 7.2546163880180119e+00
1.9416527046797556e+14 8.6245152188437896e-03 7.2737734758492163e+00
1.9417027202049784e+14 8.6222188007273656e-03 7.2929321062789025e+00
1.9417527357302016e+14 8.6198962011948994e-03 7.3120923035524035e+00
1.9418027512554244e+14 8.6175475575828511e-03 7.3312540917944569e+00
1.9418527667806475e+14 8.6151730091088684e-03 7.3504174950100802e+00
1.9419027823058703e+14 8.6127726968541971e-03 7.3695825370834953e+00
1.9419527978310931e+14 8.6103467637475648e-03 7.3887492417788057e+00
1.9420028133563162e+14 8.6078953545483325e-03 7.4079176327399630e+00
1.9420528288815391e+14 8.6054186158308257e-03 7.4270877334898397e+00
1.9421028444067622e+14 8.6029166959676797e-03 7.4462595674313308e+00
1.9421528599319850e+14 8.6003897451136652e-03 7.4654331578463866e+00
1.9422028754572078e+14 8.5978379151904309e-03 7.4846085278967864e+00
1.9422528909824309e+14 8.5952613598699549e-03 7.5037857006237827e+00
1.9423029065076538e+14 8.5926602345592178e-03 7.5229646989478374e+00
1.9423529220328769e+14 8.5900346963849964e-03 7.5421455456693698e+00
1.9424029375580997e+14 8.5873849041779270e-03 7.5613282634679662e+00
1.9424529530833225e+14 8.5847110184575828e-03 7.5805128749031319e+00
1.9425029686085456e+14 8.5820132014173649e-03 7.5996994024140632e+00
1.9425529841337684e+14 8.5792916169097500e-03 7.6188878683192360e+00
1.9426029996589916e+14 8.5765464304309678e-03 7.6380782948176469e+00
1.9426530151842144e+14 8.5737778091070863e-03 7.6572707039874128e+00
1.9427030307094372e+14 8.5709859216787955e-03 7.6764651177869405e+00
1.9427530462346603e+14 8.5681709384879921e-03 7.6956615580545966e+00
1.9428030617598831e+14 8.5653330314626550e-03 7.7148600465084796e+00
1.9428530772851062e+14 8.5624723741036298e-03 7.7340606047471638e+00
1.9429030928103291e+14 8.5595891414701475e-03 7.7532632542489406e+00
1.9429531083355519e+14 8.5566835101666579e-03 7.7724680163726347e+00
1.9430031238607750e+14 8.5537556583290472e-03 7.7916749123572515e+00
1.9430531393859978e+14 8.5508057656113450e-03 7.8108839633217828e+00
1.9431031549112209e+14 8.5478340131724621e-03 7.8300951902661211e+00
1.9431531704364438e+14 8.5448405836632425e-03 7.8493086140698738e+00
1.9432031859616669e+14 8.5418256612135451e-03 7.8685242554935240e+00
1.9432532014868897e+14 8.5387894314195370e-03 7.8877421351775050e+00
1.9433032170121125e+14 8.5357320813311804e-03 7.9069622736429910e+00
1.9433532325373356e+14 8.5326537994398852e-03 7.9261846912914713e+00
1.9434032480625584e+14 8.5295547756658839e-03 7.9454094084045224e+00
1.9434532635877816e+14 8.5264352013467871e-03 7.9646364451444294e+00
1.9435032791130044e+14 8.5232952692254841e-03 7.9838658215533247e+00
1.9435532946382272e+14 8.5201351734378161e-03 8.0030975575537369e+00
1.9436033101634503e+14 8.5169551095019540e-03 8.0223316729486545e+00
1.9436533256886731e+14 8.5137552743061763e-03 8.0415681874204061e+00
1.9437033412138962e+14 8.5105358660979413e-03 8.0608071205317575e+00
1.9437533567391191e+14 8.5072970844728910e-03 8.0800484917248081e+00
1.9438033722643419e+14 8.5040391303632633e-03 8.0992923203215490e+00
1.9438533877895650e+14 8.5007622060278946e-03 8.1185386255233922e+00
1.9439034033147878e+14 8.4974665150410068e-03 8.1377874264106254e+00
1.9439534188400109e+14 8.4941522622814167e-03 8.1570387419429586e+00
1.9440034343652338e+14 8.4908196539232039e-03 8.1762925909583863e+00
1.9440534498904566e+14 8.4874688974243412e-03 8.1955489921736842e+00
1.9441034654156797e+14 8.4841002015170666e-03 8.2148079641837715e+00
1.9441534809409025e+14 8.4807137761980338e-03 8.2340695254609493e+00
1.9442034964661256e+14 8.4773098327179195e-03 8.2533336943557494e+00
1.9442535119913484e+14 8.4738885835724479e-03 8.2726004890950282e+00
1.9443035275165712e+14 8.4704502424923118e-03 8.2918699277826704e+00
1.9443535430417944e+14 8.4669950244336198e-03 8.3111420283988426e+00
1.9444035585670172e+14 8.4635231455689065e-03 8.3304168087991055e+00
1.9444535740922403e+14 8.4600348232777827e-03 8.3496942867146604e+00
1.9445035896174631e+14 8.4565302761376426e-03 8.3689744797509782e+00
1.9445536051426862e+14 8.4530097239147034e-03 8.3882574053880372e+00
1.9446036206679091e+14 8.4494733875552092e-03 8.4075430809789182e+00
1.9446536361931319e+14 8.4459214891765607e-03 8.4268315237497262e+00
1.9447036517183550e+14 8.4423542520583351e-03 8.4461227507990841e+00
1.9447536672435778e+14 8.4387719006341899e-03 8.4654167790963868e+00
1.9448036827688009e+14 8.4351746604828075e-03 8.4847136254823088e+00
1.9448536982940238e+14 8.4315627583196537e-03 8.5040133066669270e+00
1.9449037138192466e+14 8.4279364219885973e-03 8.5233158392297526e+00
1.9449537293444697e+14 8.4242958804534081e-03 8.5426212396184589e+00
1.9450037448696925e+14 8.4206413637896906e-03 8.5619295241476880e+00
1.9450537603949156e+14 8.4169731031767288e-03 8.5812407089988305e+00
1.9451037759201384e+14 8.4132913308890677e-03 8.6005548102181688e+00
1.9451537914453612e+14 8.4095962802885563e-03 8.6198718437164903e+00
1.9452038069705844e+14 8.4058881858164684e-03 8.6391918252681279e+00
1.9452538224958072e+14 8.4021672829851443e-03 8.6585147705088623e+00
1.9453038380210303e+14 8.3984338083705305e-03 8.6778406949358811e+00
1.9453538535462531e+14 8.3946879996035194e-03 8.6971696139057180e+00
1.9454038690714759e+14 8.3909300953625681e-03 8.7165015426336581e+00
1.9454538845966991e+14 8.3871603353655282e-03 8.7358364961921424e+00
1.9455039001219219e+14 8.3833789603617731e-03 8.7551744895090895e+00
1.9455539156471450e+14 8.3795862121245224e-03 8.7745155373672787e+00
1.9456039311723678e+14 8.3757823334424317e-03 8.7938596544020484e+00
1.9456539466975906e+14 8.3719675681118450e-03 8.8132068551005176e+00
1.9457039622228138e+14 8.3681421609293986e-03 8.8325571537998222e+00
1.9457539777480366e+14 8.3643063576831610e-03 8.8519105646850207e+00
1.9458039932732597e+14 8.3604604051451415e-03 8.8712671017887015e+00
1.9458540087984825e+14 8.3566045510631379e-03 8.8906267789877678e+00
1.9459040243237053e+14 8.3527390441527800e-03 8.9099896100029525e+00
1.9459540398489284e+14 8.3488641340890082e-03 8.9293556083965466e+00
1.9460040553741512e+14 8.3449800714984410e-03 8.9487247875703098e+00
1.9460540708993744e+14 8.3410871079503245e-03 8.9680971607643745e+00
1.9461040864245972e+14 8.3371854959490843e-03 8.9874727410543684e+00
1.9461541019498203e+14 8.3332754889251775e-03 9.0068515413504517e+00
1.9462041174750431e+14 8.3293573412270040e-03 9.0262335743943538e+00
1.9462541330002659e+14 8.3254313081120995e-03 9.0456188527579329e+00
1.9463041485254891e+14 8.3214976457382604e-03 9.0650073888412734e+00
1.9463541640507119e+14 8.3175566111553124e-03 9.0843991948694871e+00
1.9464041795759350e+14 8.3136084622954780e-03 9.1037942828916947e+00
1.9464541951011578e+14 8.3096534579646976e-03 9.1231926647778074e+00
1.9465042106263806e+14 8.3056918578333690e-03 9.1425943522169675e+00
1.9465542261516038e+14 8.3017239224268506e-03 9.1619993567149809e+00
1.9466042416768266e+14 8.2977499131162823e-03 9.1814076895913601e+00
1.9466542572020497e+14 8.2937700921085419e-03 9.2008193619778460e+00
1.9467042727272725e+14 8.2897847224367455e-03 9.2202343848149528e+00
("in2","mode 1",1,"out1",1,"transmission")
(500, 3)
1.9217465256410256e+14 0.0000000000000000e+00 0.0000000000000000e+00
1.9217965411662484e+14 0.0000000000000000e+00 0.0000000000000000e+00
1.9218465566914716e+14 0.0000000000000000e+00 0.0000000000000000e+00
1.9218965722166944e+14 0.0000000000000000e+00 0.0000000000000000e+00
1.9219465877419175e+14 0.0000000000000000e+00 0.0000000000000000e+00
1.9219966032671403e+14 0.0000000000000000e+00 0.0000000000000000e+00
1.9220466187923631e+14 0.0000000000000000e+00 0.0000000000000000e+00
1.9220966343175862e+14 0.0000000000000000e+00 0.0000000000000000e+00
1.9221466498428091e+14 0.0000000000000000e+00 0.0000000000000000e+00
1.9221966653680322e+14 0.0000000000000000e+00 0.0000000000000000e+00
1.9222466808932550e+14 0.0000000000000000e+00 0.0000000000000000e+00
1.9222966964184778e+14 0.0000000000000000e+00 0.0000000000000000e+00
1.9223467119437009e+14 0.0000000000000000e+00 0.0000000000000000e+00
1.9223967274689238e+14 0.0000000000000000e+00 0.0000000000000000e+00
1.9224467429941469e+14 0.0000000000000000e+00 0.0000000000000000e+00
1.9224967585193697e+14 0.0000000000000000e+00 0.0000000000000000e+00
1.9225467740445928e+14 0.0000000000000000e+00 0.0000000000000000e+00
1.9225967895698156e+14 0.0000000000000000e+00 0.0000000000000000e+00
1.9226468050950384e+14 0.0000000000000000e+00 0.0000000000000000e+00
1.9226968206202616e+14 0.0000000000000000e+00 0.0000000000000000e+00
1.9227468361454844e+14 0.0000000000000000e+00 0.0000000000000000e+00
1.9227968516707075e+14 0.0000000000000000e+00 0.0000000000000000e+00
1.9228468671959303e+14 0.0000000000000000e+00 0.0000000000000000e+00
1.9228968827211531e+14 0.0000000000000000e+00 0.0000000000000000e+00
1.9229468982463762e+14 0.0000000000000000e+00 0.0000000000000000e+00
1.9229969137715991e+14 0.0000000000000000e+00 0.0000000000000000e+00
1.9230469292968222e+14 0.0000000000000000e+00 0.0000000000000000e+00
1.9230969448220450e+14 0.0000000000000000e+00 0.0000000000000000e+00
1.9231469603472678e+14 0.0000000000000000e+00 0.0000000000000000e+00
1.9231969758724909e+14 0.0000000000000000e+00 0.0000000000000000e+00
1.9232469913977138e+14 0.0000000000000000e+00 0.0000000000000000e+00
1.9232970069229369e+14 0.0000000000000000e+00 0.0000000000000000e+00
1.9233470224481597e+14 0.0000000000000000e+00 0.0000000000000000e+00
1.9233970379733825e+14 0.0000000000000000e+00 0.0000000000000000e+00
1.9234470534986056e+14 0.0000000000000000e+00 0.0000000000000000e+00
1.9234970690238284e+14 0.0000000000000000e+00 0.0000000000000000e+00
1.9235470845490516e+14 0.0000000000000000e+00 0.0000000000000000e+00
1.9235971000742744e+14 0.0000000000000000e+00 0.0000000000000000e+00
1.9236471155994972e+14 0.0000000000000000e+00 0.0000000000000000e+00
1.9236971311247203e+14 0.0000000000000000e+00 0.0000000000000000e+00
1.9237471466499431e+14 0.0000000000000000e+00 0.0000000000000000e+00
1.9237971621751662e+14 0.0000000000000000e+00 0.0000000000000000e+00
1.9238471777003891e+14 0.0000000000000000e+00 0.0000000000000000e+00
1.9238971932256119e+14 0.0000000000000000e+00 0.0000000000000000e+00
1.9239472087508350e+14 0.0000000000000000e+00 0.0000000000000000e+00
1.9239972242760578e+14 0.0000000000000000e+00 0.0000000000000000e+00
1.9240472398012809e+14 0.0000000000000000e+00 0.0000000000000000e+00
1.9240972553265038e+14 0.0000000000000000e+00 0.0000000000000000e+00
1.9241472708517269e+14 0.0000000000000000e+00 0.0000000000000000e+00
1.9241972863769497e+14 0.0000000000000000e+00 0.0000000000000000e+00
1.9242473019021725e+14 0.0000000000000000e+00 0.0000000000000000e+00
1.9242973174273956e+14 0.0000000000000000e+00 0.0000000000000000e+00
1.9243473329526184e+14 0.0000000000000000e+00 0.0000000000000000e+00
1.9243973484778416e+14 0.0000000000000000e+00 0.0000000000000000e+00
1.9244473640030644e+14 0.0000000000000000e+00 0.0000000000000000e+00
1.9244973795282872e+14 0.0000000000000000e+00 0.0000000000000000e+00
1.9245473950535103e+14 0.0000000000000000e+00 0.0000000000000000e+00
1.9245974105787331e+14 0.0000000000000000e+00 0.0000000000000000e+00
1.9246474261039562e+14 0.0000000000000000e+00 0.0000000000000000e+00
1.9246974416291791e+14 0.0000000000000000e+00 0.0000000000000000e+00
1.9247474571544019e+14 0.0000000000000000e+00 0.0000000000000000e+00
1.9247974726796250e+14 0.0000000000000000e+00 0.0000000000000000e+00
1.9248474882048478e+14 0.0000000000000000e+00 0.0000000000000000e+00
1.9248975037300709e+14 0.0000000000000000e+00 0.0000000000000000e+00
1.9249475192552938e+14 0.0000000000000000e+00 0.0000000000000000e+00
1.9249975347805166e+14 0.0000000000000000e+00 0.0000000000000000e+00
1.9250475503057397e+14 0.0000000000000000e+00 0.0000000000000000e+00
1.9250975658309625e+14 0.0000000000000000e+00 0.0000000000000000e+00
1.9251475813561856e+14 0.0000000000000000e+00 0.0000000000000000e+00
1.9251975968814084e+14 0.0000000000000000e+00 0.0000000000000000e+00
1.9252476124066312e+14 0.0000000000000000e+00 0.0000000000000000e+00
1.9252976279318544e+14 0.0000000000000000e+00 0.0000000000000000e+00
1.9253476434570772e+14 0.0000000000000000e+00 0.0000000000000000e+00
1.9253976589823003e+14 0.0000000000000000e+00 0.0000000000000000e+00
1.9254476745075231e+14 0.0000000000000000e+00 0.0000000000000000e+00
1.9254976900327462e+14 0.0000000000000000e+00 0.0000000000000000e+00
1.9255477055579691e+14 0.0000000000000000e+00 0.0000000000000000e+00
1.9255977210831919e+14 0.0000000000000000e+00 0.0000000000000000e+00
1.9256477366084150e+14 0.0000000000000000e+00 0.0000000000000000e+00
1.9256977521336378e+14 0.0000000000000000e+00 0.0000000000000000e+00
1.9257477676588609e+14 0.0000000000000000e+00 0.0000000000000000e+00
1.9257977831840838e+14 0.0000000000000000e+00 0.0000000000000000e+00
1.9258477987093066e+14 0.0000000000000000e+00 0.0000000000000000e+00
1.9258978142345297e+14 0.0000000000000000e+00 0.0000000000000000e+00
1.9259478297597525e+14 0.0000000000000000e+00 0.0000000000000000e+00
1.9259978452849756e+14 0.0000000000000000e+00 0.0000000000000000e+00
1.9260478608101984e+14 0.0000000000000000e+00 0.0000000000000000e+00
1.9260978763354212e+14 0.0000000000000000e+00 0.0000000000000000e+00
1.9261478918606444e+14 0.0000000000000000e+00 0.0000000000000000e+00
1.9261979073858672e+14 0.0000000000000000e+00 0.0000000000000000e+00
1.9262479229110903e+14 0.0000000000000000e+00 0.0000000000000000e+00
1.9262979384363131e+14 0.0000000000000000e+00 0.0000000000000000e+00
1.9263479539615359e+14 0.0000000000000000e+00 0.0000000000000000e+00
1.9263979694867591e+14 0.0000000000000000e+00 0.0000000000000000e+00
1.9264479850119819e+14 0.0000000000000000e+00 0.0000000000000000e+00
1.9264980005372050e+14 0.0000000000000000e+00 0.0000000000000000e+00
1.9265480160624278e+14 0.0000000000000000e+00 0.0000000000000000e+00
1.9265980315876506e+14 0.0000000000000000e+00 0.0000000000000000e+00
1.9266480471128738e+14 0.0000000000000000e+00 0.0000000000000000e+00
1.9266980626380966e+14 0.0000000000000000e+00 0.0000000000000000e+00
1.9267480781633197e+14 0.0000000000000000e+00 0.0000000000000000e+00
1.9267980936885425e+14 0.0000000000000000e+00 0.0000000000000000e+00
1.9268481092137653e+14 0.0000000000000000e+00 0.0000000000000000e+00
1.9268981247389884e+14 0.0000000000000000e+00 0.0000000000000000e+00
1.9269481402642112e+14 0.0000000000000000e+00 0.0000000000000000e+00
1.9269981557894344e+14 0.0000000000000000e+00 0.0000000000000000e+00
1.9270481713146572e+14 0.0000000000000000e+00 0.0000000000000000e+00
1.9270981868398803e+14 0.0000000000000000e+00 0.0000000000000000e+00
1.9271482023651031e+14 0.0000000000000000e+00 0.0000000000000000e+00
1.9271982178903259e+14 0.0000000000000000e+00 0.0000000000000000e+00
1.9272482334155491e+14 0.0000000000000000e+00 0.0000000000000000e+00
1.9272982489407719e+14 0.0000000000000000e+00 0.0000000000000000e+00
1.9273482644659950e+14 0.0000000000000000e+00 0.0000000000000000e+00
1.9273982799912178e+14 0.0000000000000000e+00 0.0000000000000000e+00
1.9274482955164406e+14 0.0000000000000000e+00 0.0000000000000000e+00
1.9274983110416638e+14 0.0000000000000000e+00 0.0000000000000000e+00
1.9275483265668866e+14 0.0000000000000000e+00 0.0000000000000000e+00
1.9275983420921097e+14 0.0000000000000000e+00 0.0000000000000000e+00
1.9276483576173325e+14 0.0000000000000000e+00 0.0000000000000000e+00
1.9276983731425553e+14 0.0000000000000000e+00 0.0000000000000000e+00
1.9277483886677784e+14 0.0000000000000000e+00 0.0000000000000000e+00
1.9277984041930012e+14 0.0000000000000000e+00 0.0000000000000000e+00
1.9278484197182244e+14 0.0000000000000000e+00 0.0000000000000000e+00
1.9278984352434472e+14 0.0000000000000000e+00 0.0000000000000000e+00
1.9279484507686700e+14 0.0000000000000000e+00 0.0000000000000000e+00
1.9279984662938931e+14 0.0000000000000000e+00 0.0000000000000000e+00
1.9280484818191159e+14 0.0000000000000000e+00 0.0000000000000000e+00
1.9280984973443391e+14 0.0000000000000000e+00 0.0000000000000000e+00
1.9281485128695619e+14 0.0000000000000000e+00 0.0000000000000000e+00
1.9281985283947847e+14 0.0000000000000000e+00 0.0000000000000000e+00
1.9282485439200078e+14 0.0000000000000000e+00 0.0000000000000000e+00
1.9282985594452306e+14 0.0000000000000000e+00 0.0000000000000000e+00
1.9283485749704538e+14 0.0000000000000000e+00 0.0000000000000000e+00
1.9283985904956766e+14 0.0000000000000000e+00 0.0000000000000000e+00
1.9284486060208997e+14 0.0000000000000000e+00 0.0000000000000000e+00
1.9284986215461225e+14 0.0000000000000000e+00 0.0000000000000000e+00
1.9285486370713453e+14 0.0000000000000000e+00 0.0000000000000000e+00
1.9285986525965684e+14 0.0000000000000000e+00 0.0000000000000000e+00
1.9286486681217912e+14 0.0000000000000000e+00 0.0000000000000000e+00
1.9286986836470144e+14 0.0000000000000000e+00 0.0000000000000000e+00
1.9287486991722372e+14 0.0000000000000000e+00 0.0000000000000000e+00
1.9287987146974600e+14 0.0000000000000000e+00 0.0000000000000000e+00
1.9288487302226831e+14 0.0000000000000000e+00 0.0000000000000000e+00
1.9288987457479059e+14 0.0000000000000000e+00 0.0000000000000000e+00
1.9289487612731291e+14 0.0000000000000000e+00 0.0000000000000000e+00
1.9289987767983519e+14 0.0000000000000000e+00 0.0000000000000000e+00
1.9290487923235747e+14 0.0000000000000000e+00 0.0000000000000000e+00
1.9290988078487978e+14 0.0000000000000000e+00 0.0000000000000000e+00
1.9291488233740206e+14 0.0000000000000000e+00 0.0000000000000000e+00
1.9291988388992438e+14 0.0000000000000000e+00 0.0000000000000000e+00
1.9292488544244666e+14 0.0000000000000000e+00 0.0000000000000000e+00
1.9292988699496894e+14 0.0000000000000000e+00 0.0000000000000000e+00
1.9293488854749125e+14 0.0000000000000000e+00 0.0000000000000000e+00
1.9293989010001353e+14 0.0000000000000000e+00 0.0000000000000000e+00
1.9294489165253584e+14 0.0000000000000000e+00 0.0000000000000000e+00
1.9294989320505812e+14 0.0000000000000000e+00 0.0000000000000000e+00
1.9295489475758041e+14 0.0000000000000000e+00 0.0000000000000000e+00
1.9295989631010272e+14 0.0000000000000000e+00 0.0000000000000000e+00
1.9296489786262500e+14 0.0000000000000000e+00 0.0000000000000000e+00
1.9296989941514731e+14 0.0000000000000000e+00 0.0000000000000000e+00
1.9297490096766959e+14 0.0000000000000000e+00 0.0000000000000000e+00
1.9297990252019188e+14 0.0000000000000000e+00 0.0000000000000000e+00
1.9298490407271419e+14 0.0000000000000000e+00 0.0000000000000000e+00
1.9298990562523647e+14 0.0000000000000000e+00 0.0000000000000000e+00
1.9299490717775878e+14 0.0000000000000000e+00 0.0000000000000000e+00
1.9299990873028106e+14 0.0000000000000000e+00 0.0000000000000000e+00
1.9300491028280338e+14 0.0000000000000000e+00 0.0000000000000000e+00
1.9300991183532566e+14 0.0000000000000000e+00 0.0000000000000000e+00
1.9301491338784794e+14 0.0000000000000000e+00 0.0000000000000000e+00
1.9301991494037025e+14 0.0000000000000000e+00 0.0000000000000000e+00
1.9302491649289253e+14 0.0000000000000000e+00 0.0000000000000000e+00
1.9302991804541484e+14 0.0000000000000000e+00 0.0000000000000000e+00
1.9303491959793712e+14 0.0000000000000000e+00 0.0000000000000000e+00
1.9303992115045941e+14 0.0000000000000000e+00 0.0000000000000000e+00
1.9304492270298172e+14 0.0000000000000000e+00 0.0000000000000000e+00
1.9304992425550400e+14 0.0000000000000000e+00 0.0000000000000000e+00
1.9305492580802631e+14 0.0000000000000000e+00 0.0000000000000000e+00
1.9305992736054859e+14 0.0000000000000000e+00 0.0000000000000000e+00
1.9306492891307088e+14 0.0000000000000000e+00 0.0000000000000000e+00
1.9306993046559319e+14 0.0000000000000000e+00 0.0000000000000000e+00
1.9307493201811547e+14 0.0000000000000000e+00 0.0000000000000000e+00
1.9307993357063778e+14 0.0000000000000000e+00 0.0000000000000000e+00
1.9308493512316006e+14 0.0000000000000000e+00 0.0000000000000000e+00
1.9308993667568234e+14 0.0000000000000000e+00 0.0000000000000000e+00
1.9309493822820466e+14 0.0000000000000000e+00 0.0000000000000000e+00
1.9309993978072694e+14 0.0000000000000000e+00 0.0000000000000000e+00
1.9310494133324925e+14 0.0000000000000000e+00 0.0000000000000000e+00
1.9310994288577153e+14 0.0000000000000000e+00 0.0000000000000000e+00
1.9311494443829381e+14 0.0000000000000000e+00 0.0000000000000000e+00
1.9311994599081612e+14 0.0000000000000000e+00 0.0000000000000000e+00
1.9312494754333841e+14 0.0000000000000000e+00 0.0000000000000000e+00
1.9312994909586072e+14 0.0000000000000000e+00 0.0000000000000000e+00
1.9313495064838300e+14 0.0000000000000000e+00 0.0000000000000000e+00
1.9313995220090531e+14 0.0000000000000000e+00 0.0000000000000000e+00
1.9314495375342759e+14 0.0000000000000000e+00 0.0000000000000000e+00
1.9314995530594988e+14 0.0000000000000000e+00 0.0000000000000000e+00
1.9315495685847219e+14 0.0000000000000000e+00 0.0000000000000000e+00
1.9315995841099447e+14 0.0000000000000000e+00 0.0000000000000000e+00
1.9316495996351678e+14 0.0000000000000000e+00 0.0000000000000000e+00
1.9316996151603906e+14 0.0000000000000000e+00 0.0000000000000000e+00
1.9317496306856134e+14 0.0000000000000000e+00 0.0000000000000000e+00
1.9317996462108366e+14 0.0000000000000000e+00 0.0000000000000000e+00
1.9318496617360594e+14 0.0000000000000000e+00 0.0000000000000000e+00
1.9318996772612825e+14 0.0000000000000000e+00 0.0000000000000000e+00
1.9319496927865053e+14 0.0000000000000000e+00 0.0000000000000000e+00
1.9319997083117281e+14 0.0000000000000000e+00 0.0000000000000000e+00
1.9320497238369512e+14 0.0000000000000000e+00 0.0000000000000000e+00
1.9320997393621741e+14 0.0000000000000000e+00 0.0000000000000000e+00
1.9321497548873972e+14 0.0000000000000000e+00 0.0000000000000000e+00
1.9321997704126200e+14 0.0000000000000000e+00 0.0000000000000000e+00
1.9322497859378428e+14 0.0000000000000000e+00 0.0000000000000000e+00
1.9322998014630659e+14 0.0000000000000000e+00 0.0000000000000000e+00
1.9323498169882888e+14 0.0000000000000000e+00 0.0000000000000000e+00
1.9323998325135119e+14 0.0000000000000000e+00 0.0000000000000000e+00
1.9324498480387347e+14 0.0000000000000000e+00 0.0000000000000000e+00
1.9324998635639575e+14 0.0000000000000000e+00 0.0000000000000000e+00
1.9325498790891806e+14 0.0000000000000000e+00 0.0000000000000000e+00
1.9325998946144034e+14 0.0000000000000000e+00 0.0000000000000000e+00
1.9326499101396266e+14 0.0000000000000000e+00 0.0000000000000000e+00
1.9326999256648494e+14 0.0000000000000000e+00 0.0000000000000000e+00
1.9327499411900722e+14 0.0000000000000000e+00 0.0000000000000000e+00
1.9327999567152953e+14 0.0000000000000000e+00 0.0000000000000000e+00
1.9328499722405181e+14 0.0000000000000000e+00 0.0000000000000000e+00
1.9328999877657412e+14 0.0000000000000000e+00 0.0000000000000000e+00
1.9329500032909641e+14 0.0000000000000000e+00 0.0000000000000000e+00
1.9330000188161872e+14 0.0000000000000000e+00 0.0000000000000000e+00
1.9330500343414100e+14 0.0000000000000000e+00 0.0000000000000000e+00
1.9331000498666328e+14 0.0000000000000000e+00 0.0000000000000000e+00
1.9331500653918559e+14 0.0000000000000000e+00 0.0000000000000000e+00
1.9332000809170788e+14 0.0000000000000000e+00 0.0000000000000000e+00
1.9332500964423019e+14 0.0000000000000000e+00 0.0000000000000000e+00
1.9333001119675247e+14 0.0000000000000000e+00 0.0000000000000000e+00
1.9333501274927475e+14 0.0000000000000000e+00 0.0000000000000000e+00
1.9334001430179706e+14 0.0000000000000000e+00 0.0000000000000000e+00
1.9334501585431934e+14 0.0000000000000000e+00 0.0000000000000000e+00
1.9335001740684166e+14 0.0000000000000000e+00 0.0000000000000000e+00
1.9335501895936394e+14 0.0000000000000000e+00 0.0000000000000000e+00
1.9336002051188622e+14 0.0000000000000000e+00 0.0000000000000000e+00
1.9336502206440853e+14 0.0000000000000000e+00 0.0000000000000000e+00
1.9337002361693081e+14 0.0000000000000000e+00 0.0000000000000000e+00
1.9337502516945312e+14 0.0000000000000000e+00 0.0000000000000000e+00
1.9338002672197541e+14 0.0000000000000000e+00 0.0000000000000000e+00
1.9338502827449769e+14 0.0000000000000000e+00 0.0000000000000000e+00
1.9339002982702000e+14 0.0000000000000000e+00 0.0000000000000000e+00
1.9339503137954228e+14 0.0000000000000000e+00 0.0000000000000000e+00
1.9340003293206459e+14 0.0000000000000000e+00 0.0000000000000000e+00
1.9340503448458688e+14 0.0000000000000000e+00 0.0000000000000000e+00
1.9341003603710916e+14 0.0000000000000000e+00 0.0000000000000000e+00
1.9341503758963147e+14 0.0000000000000000e+00 0.0000000000000000e+00
1.9342003914215375e+14 0.0000000000000000e+00 0.0000000000000000e+00
1.9342504069467606e+14 0.0000000000000000e+00 0.0000000000000000e+00
1.9343004224719834e+14 0.0000000000000000e+00 0.0000000000000000e+00
1.9343504379972066e+14 0.0000000000000000e+00 0.0000000000000000e+00
1.9344004535224294e+14 0.0000000000000000e+00 0.0000000000000000e+00
1.9344504690476522e+14 0.0000000000000000e+00 0.0000000000000000e+00
1.9345004845728753e+14 0.0000000000000000e+00 0.0000000000000000e+00
1.9345505000980981e+14 0.0000000000000000e+00 0.0000000000000000e+00
1.9346005156233212e+14 0.0000000000000000e+00 0.0000000000000000e+00
1.9346505311485441e+14 0.0000000000000000e+00 0.0000000000000000e+00
1.9347005466737669e+14 0.0000000000000000e+00 0.0000000000000000e+00
1.9347505621989900e+14 0.0000000000000000e+00 0.0000000000000000e+00
1.9348005777242128e+14 0.0000000000000000e+00 0.0000000000000000e+00
1.9348505932494359e+14 0.0000000000000000e+00 0.0000000000000000e+00
1.9349006087746588e+14 0.0000000000000000e+00 0.0000000000000000e+00
1.9349506242998816e+14 0.0000000000000000e+00 0.0000000000000000e+00
1.9350006398251047e+14 0.0000000000000000e+00 0.0000000000000000e+00
1.9350506553503275e+14 0.0000000000000000e+00 0.0000000000000000e+00
1.9351006708755506e+14 0.0000000000000000e+00 0.0000000000000000e+00
1.9351506864007734e+14 0.0000000000000000e+00 0.0000000000000000e+00
1.9352007019259962e+14 0.0000000000000000e+00 0.0000000000000000e+00
1.9352507174512194e+14 0.0000000000000000e+00 0.0000000000000000e+00
1.9353007329764422e+14 0.0000000000000000e+00 0.0000000000000000e+00
1.9353507485016653e+14 0.0000000000000000e+00 0.0000000000000000e+00
1.9354007640268881e+14 0.0000000000000000e+00 0.0000000000000000e+00
1.9354507795521109e+14 0.0000000000000000e+00 0.0000000000000000e+00
1.9355007950773341e+14 0.0000000000000000e+00 0.0000000000000000e+00
1.9355508106025569e+14 0.0000000000000000e+00 0.0000000000000000e+00
1.9356008261277800e+14 0.0000000000000000e+00 0.0000000000000000e+00
1.9356508416530028e+14 0.0000000000000000e+00 0.0000000000000000e+00
1.9357008571782256e+14 0.0000000000000000e+00 0.0000000000000000e+00
1.9357508727034488e+14 0.0000000000000000e+00 0.0000000000000000e+00
1.9358008882286716e+14 0.0000000000000000e+00 0.0000000000000000e+00
1.9358509037538947e+14 0.0000000000000000e+00 0.0000000000000000e+00
1.9359009192791175e+14 0.0000000000000000e+00 0.0000000000000000e+00
1.9359509348043406e+14 0.0000000000000000e+00 0.0000000000000000e+00
1.9360009503295634e+14 0.0000000000000000e+00 0.0000000000000000e+00
1.9360509658547862e+14 0.0000000000000000e+00 0.0000000000000000e+00
1.9361009813800094e+14 0.0000000000000000e+00 0.0000000000000000e+00
1.9361509969052322e+14 0.0000000000000000e+00 0.0000000000000000e+00
1.9362010124304553e+14 0.0000000000000000e+00 0.0000000000000000e+00
1.9362510279556781e+14 0.0000000000000000e+00 0.0000000000000000e+00
1.9363010434809009e+14 0.0000000000000000e+00 0.0000000000000000e+00
1.9363510590061241e+14 0.0000000000000000e+00 0.0000000000000000e+00
1.9364010745313469e+14 0.0000000000000000e+00 0.0000000000000000e+00
1.9364510900565700e+14 0.0000000000000000e+00 0.0000000000000000e+00
1.9365011055817928e+14 0.0000000000000000e+00 0.0000000000000000e+00
1.9365511211070156e+14 0.0000000000000000e+00 0.0000000000000000e+00
1.9366011366322388e+14 0.0000000000000000e+00 0.0000000000000000e+00
1.9366511521574616e+14 0.0000000000000000e+00 0.0000000000000000e+00
1.9367011676826847e+14 0.0000000000000000e+00 0.0000000000000000e+00
1.9367511832079075e+14 0.0000000000000000e+00 0.0000000000000000e+00
1.9368011987331303e+14 0.0000000000000000e+00 0.0000000000000000e+00
1.9368512142583534e+14 0.0000000000000000e+00 0.0000000000000000e+00
1.9369012297835762e+14 0.0000000000000000e+00 0.0000000000000000e+00
1.9369512453087994e+14 0.0000000000000000e+00 0.0000000000000000e+00
1.9370012608340222e+14 0.0000000000000000e+00 0.0000000000000000e+00
1.9370512763592450e+14 0.0000000000000000e+00 0.0000000000000000e+00
1.9371012918844681e+14 0.0000000000000000e+00 0.0000000000000000e+00
1.9371513074096909e+14 0.0000000000000000e+00 0.0000000000000000e+00
1.9372013229349141e+14 0.0000000000000000e+00 0.0000000000000000e+00
1.9372513384601369e+14 0.0000000000000000e+00 0.0000000000000000e+00
1.9373013539853600e+14 0.0000000000000000e+00 0.0000000000000000e+00
1.9373513695105828e+14 0.0000000000000000e+00 0.0000000000000000e+00
1.9374013850358056e+14 0.0000000000000000e+00 0.0000000000000000e+00
1.9374514005610288e+14 0.0000000000000000e+00 0.0000000000000000e+00
1.9375014160862516e+14 0.0000000000000000e+00 0.0000000000000000e+00
1.9375514316114747e+14 0.0000000000000000e+00 0.0000000000000000e+00
1.9376014471366975e+14 0.0000000000000000e+00 0.0000000000000000e+00
1.9376514626619203e+14 0.0000000000000000e+00 0.0000000000000000e+00
1.9377014781871434e+14 0.0000000000000000e+00 0.0000000000000000e+00
1.9377514937123662e+14 0.0000000000000000e+00 0.0000000000000000e+00
1.9378015092375894e+14 0.0000000000000000e+00 0.0000000000000000e+00
1.9378515247628122e+14 0.0000000000000000e+00 0.0000000000000000e+00
1.9379015402880350e+14 0.0000000000000000e+00 0.0000000000000000e+00
1.9379515558132581e+14 0.0000000000000000e+00 0.0000000000000000e+00
1.9380015713384809e+14 0.0000000000000000e+00 0.0000000000000000e+00
1.9380515868637041e+14 0.0000000000000000e+00 0.0000000000000000e+00
1.9381016023889269e+14 0.0000000000000000e+00 0.0000000000000000e+00
1.9381516179141497e+14 0.0000000000000000e+00 0.0000000000000000e+00
1.9382016334393728e+14 0.0000000000000000e+00 0.0000000000000000e+00
1.9382516489645956e+14 0.0000000000000000e+00 0.0000000000000000e+00
1.9383016644898188e+14 0.0000000000000000e+00 0.0000000000000000e+00
1.9383516800150416e+14 0.0000000000000000e+00 0.0000000000000000e+00
1.9384016955402644e+14 0.0000000000000000e+00 0.0000000000000000e+00
1.9384517110654875e+14 0.0000000000000000e+00 0.0000000000000000e+00
1.9385017265907103e+14 0.0000000000000000e+00 0.0000000000000000e+00
1.9385517421159334e+14 0.0000000000000000e+00 0.0000000000000000e+00
1.9386017576411562e+14 0.0000000000000000e+00 0.0000000000000000e+00
1.9386517731663794e+14 0.0000000000000000e+00 0.0000000000000000e+00
1.9387017886916022e+14 0.0000000000000000e+00 0.0000000000000000e+00
1.9387518042168250e+14 0.0000000000000000e+00 0.0000000000000000e+00
1.9388018197420481e+14 0.0000000000000000e+00 0.0000000000000000e+00
1.9388518352672709e+14 0.0000000000000000e+00 0.0000000000000000e+00
1.9389018507924941e+14 0.0000000000000000e+00 0.0000000000000000e+00
1.9389518663177169e+14 0.0000000000000000e+00 0.0000000000000000e+00
1.9390018818429397e+14 0.0000000000000000e+00 0.0000000000000000e+00
1.9390518973681628e+14 0.0000000000000000e+00 0.0000000000000000e+00
1.9391019128933856e+14 0.0000000000000000e+00 0.0000000000000000e+00
1.9391519284186088e+14 0.0000000000000000e+00 0.0000000000000000e+00
1.9392019439438316e+14 0.0000000000000000e+00 0.0000000000000000e+00
1.9392519594690544e+14 0.0000000000000000e+00 0.0000000000000000e+00
1.9393019749942775e+14 0.0000000000000000e+00 0.0000000000000000e+00
1.9393519905195003e+14 0.0000000000000000e+00 0.0000000000000000e+00
1.9394020060447234e+14 0.0000000000000000e+00 0.0000000000000000e+00
1.9394520215699462e+14 0.0000000000000000e+00 0.0000000000000000e+00
1.9395020370951691e+14 0.0000000000000000e+00 0.0000000000000000e+00
1.9395520526203922e+14 0.0000000000000000e+00 0.0000000000000000e+00
1.9396020681456150e+14 0.0000000000000000e+00 0.0000000000000000e+00
1.9396520836708381e+14 0.0000000000000000e+00 0.0000000000000000e+00
1.9397020991960609e+14 0.0000000000000000e+00 0.0000000000000000e+00
1.9397521147212838e+14 0.0000000000000000e+00 0.0000000000000000e+00
1.9398021302465069e+14 0.0000000000000000e+00 0.0000000000000000e+00
1.9398521457717297e+14 0.0000000000000000e+00 0.0000000000000000e+00
1.9399021612969528e+14 0.0000000000000000e+00 0.0000000000000000e+00
1.9399521768221756e+14 0.0000000000000000e+00 0.0000000000000000e+00
1.9400021923473984e+14 0.0000000000000000e+00 0.0000000000000000e+00
1.9400522078726216e+14 0.0000000000000000e+00 0.0000000000000000e+00
1.9401022233978444e+14 0.0000000000000000e+00 0.0000000000000000e+00
1.9401522389230675e+14 0.0000000000000000e+00 0.0000000000000000e+00
1.9402022544482903e+14 0.0000000000000000e+00 0.0000000000000000e+00
1.9402522699735134e+14 0.0000000000000000e+00 0.0000000000000000e+00
1.9403022854987362e+14 0.0000000000000000e+00 0.0000000000000000e+00
1.9403523010239591e+14 0.0000000000000000e+00 0.0000000000000000e+00
1.9404023165491822e+14 0.0000000000000000e+00 0.0000000000000000e+00
1.9404523320744050e+14 0.0000000000000000e+00 0.0000000000000000e+00
1.9405023475996281e+14 0.0000000000000000e+00 0.0000000000000000e+00
1.9405523631248509e+14 0.0000000000000000e+00 0.0000000000000000e+00
1.9406023786500738e+14 0.0000000000000000e+00 0.0000000000000000e+00
1.9406523941752969e+14 0.0000000000000000e+00 0.0000000000000000e+00
1.9407024097005197e+14 0.0000000000000000e+00 0.0000000000000000e+00
1.9407524252257428e+14 0.0000000000000000e+00 0.0000000000000000e+00
1.9408024407509656e+14 0.0000000000000000e+00 0.0000000000000000e+00
1.9408524562761884e+14 0.0000000000000000e+00 0.0000000000000000e+00
1.9409024718014116e+14 0.0000000000000000e+00 0.0000000000000000e+00
1.9409524873266344e+14 0.0000000000000000e+00 0.0000000000000000e+00
1.9410025028518575e+14 0.0000000000000000e+00 0.0000000000000000e+00
1.9410525183770803e+14 0.0000000000000000e+00 0.0000000000000000e+00
1.9411025339023031e+14 0.0000000000000000e+00 0.0000000000000000e+00
1.9411525494275262e+14 0.0000000000000000e+00 0.0000000000000000e+00
1.9412025649527491e+14 0.0000000000000000e+00 0.0000000000000000e+00
1.9412525804779722e+14 0.0000000000000000e+00 0.0000000000000000e+00
1.9413025960031950e+14 0.0000000000000000e+00 0.0000000000000000e+00
1.9413526115284178e+14 0.0000000000000000e+00 0.0000000000000000e+00
1.9414026270536409e+14 0.0000000000000000e+00 0.0000000000000000e+00
1.9414526425788638e+14 0.0000000000000000e+00 0.0000000000000000e+00
1.9415026581040869e+14 0.0000000000000000e+00 0.0000000000000000e+00
1.9415526736293097e+14 0.0000000000000000e+00 0.0000000000000000e+00
1.9416026891545325e+14 0.0000000000000000e+00 0.0000000000000000e+00
1.9416527046797556e+14 0.0000000000000000e+00 0.0000000000000000e+00
1.9417027202049784e+14 0.0000000000000000e+00 0.0000000000000000e+00
1.9417527357302016e+14 0.0000000000000000e+00 0.0000000000000000e+00
1.9418027512554244e+14 0.0000000000000000e+00 0.0000000000000000e+00
1.9418527667806475e+14 0.0000000000000000e+00 0.0000000000000000e+00
1.9419027823058703e+14 0.0000000000000000e+00 0.0000000000000000e+00
1.9419527978310931e+14 0.0000000000000000e+00 0.0000000000000000e+00
1.9420028133563162e+14 0.0000000000000000e+00 0.0000000000000000e+00
1.9420528288815391e+14 0.0000000000000000e+00 0.0000000000000000e+00
1.9421028444067622e+14 0.0000000000000000e+00 0.0000000000000000e+00
1.9421528599319850e+14 0.0000000000000000e+00 0.0000000000000000e+00
1.9422028754572078e+14 0.0000000000000000e+00 0.0000000000000000e+00
1.9422528909824309e+14 0.0000000000000000e+00 0.0000000000000000e+00
1.9423029065076538e+14 0.0000000000000000e+00 0.0000000000000000e+00
1.9423529220328769e+14 0.0000000000000000e+00 0.0000000000000000e+00
1.9424029375580997e+14 0.0000000000000000e+00 0.0000000000000000e+00
1.9424529530833225e+14 0.0000000000000000e+00 0.0000000000000000e+00
1.9425029686085456e+14 0.0000000000000000e+00 0.0000000000000000e+00
1.9425529841337684e+14 0.0000000000000000e+00 0.0000000000000000e+00
1.9426029996589916e+14 0.0000000000000000e+00 0.0000000000000000e+00
1.9426530151842144e+14 0.0000000000000000e+00 0.0000000000000000e+00
1.9427030307094372e+14 0.0000000000000000e+00 0.0000000000000000e+00
1.9427530462346603e+14 0.0000000000000000e+00 0.0000000000000000e+00
1.9428030617598831e+14 0.0000000000000000e+00 0.0000000000000000e+00
1.9428530772851062e+14 0.0000000000000000e+00 0.0000000000000000e+00
1.9429030928103291e+14 0.0000000000000000e+00 0.0000000000000000e+00
1.9429531083355519e+14 0.0000000000000000e+00 0.0000000000000000e+00
1.9430031238607750e+14 0.0000000000000000e+00 0.0000000000000000e+00
1.9430531393859978e+14 0.0000000000000000e+00 0.0000000000000000e+00
1.9431031549112209e+14 0.0000000000000000e+00 0.0000000000000000e+00
1.9431531704364438e+14 0.0000000000000000e+00 0.0000000000000000e+00
1.9432031859616669e+14 0.0000000000000000e+00 0.0000000000000000e+00
1.9432532014868897e+14 0.0000000000000000e+00 0.0000000000000000e+00
1.9433032170121125e+14 0.0000000000000000e+00 0.0000000000000000e+00
1.9433532325373356e+14 0.0000000000000000e+00 0.0000000000000000e+00
1.9434032480625584e+14 0.0000000000000000e+00 0.0000000000000000e+00
1.9434532635877816e+14 0.0000000000000000e+00 0.0000000000000000e+00
1.9435032791130044e+14 0.0000000000000000e+00 0.0000000000000000e+00
1.9435532946382272e+14 0.0000000000000000e+00 0.0000000000000000e+00
1.9436033101634503e+14 0.0000000000000000e+00 0.0000000000000000e+00
1.9436533256886731e+14 0.0000000000000000e+00 0.0000000000000000e+00
1.9437033412138962e+14 0.0000000000000000e+00 0.0000000000000000e+00
1.9437533567391191e+14 0.0000000000000000e+00 0.0000000000000000e+00
1.9438033722643419e+14 0.0000000000000000e+00 0.0000000000000000e+00
1.9438533877895650e+14 0.0000000000000000e+00 0.0000000000000000e+00
1.9439034033147878e+14 0.0000000000000000e+00 0.0000000000000000e+00
1.9439534188400109e+14 0.0000000000000000e+00 0.0000000000000000e+00
1.9440034343652338e+14 0.0000000000000000e+00 0.0000000000000000e+00
1.9440534498904566e+14 0.0000000000000000e+00 0.0000000000000000e+00
1.9441034654156797e+14 0.0000000000000000e+00 0.0000000000000000e+00
1.9441534809409025e+14 0.0000000000000000e+00 0.0000000000000000e+00
1.9442034964661256e+14 0.0000000000000000e+00 0.0000000000000000e+00
1.9442535119913484e+14 0.0000000000000000e+00 0.0000000000000000e+00
1.9443035275165712e+14 0.0000000000000000e+00 0.0000000000000000e+00
1.9443535430417944e+14 0.0000000000000000e+00 0.0000000000000000e+00
1.9444035585670172e+14 0.0000000000000000e+00 0.0000000000000000e+00
1.9444535740922403e+14 0.0000000000000000e+00 0.0000000000000000e+00
1.9445035896174631e+14 0.0000000000000000e+00 0.0000000000000000e+00
1.9445536051426862e+14 0.0000000000000000e+00 0.0000000000000000e+00
1.9446036206679091e+14 0.0000000000000000e+00 0.0000000000000000e+00
1.9446536361931319e+14 0.0000000000000000e+00 0.0000000000000000e+00
1.9447036517183550e+14 0.0000000000000000e+00 0.0000000000000000e+00
1.9447536672435778e+14 0.0000000000000000e+00 0.0000000000000000e+00
1.9448036827688009e+14 0.0000000000000000e+00 0.0000000000000000e+00
1.9448536982940238e+14 0.0000000000000000e+00 0.0000000000000000e+00
1.9449037138192466e+14 0.0000000000000000e+00 0.0000000000000000e+00
1.9449537293444697e+14 0.0000000000000000e+00 0.0000000000000000e+00
1.9450037448696925e+14 0.0000000000000000e+00 0.0000000000000000e+00
1.9450537603949156e+14 0.0000000000000000e+00 0.0000000000000000e+00
1.9451037759201384e+14 0.0000000000000000e+00 0.0000000000000000e+00
1.9451537914453612e+14 0.0000000000000000e+00 0.0000000000000000e+00
1.9452038069705844e+14 0.0000000000000000e+00 0.0000000000000000e+00
1.9452538224958072e+14 0.0000000000000000e+00 0.0000000000000000e+00
1.9453038380210303e+14 0.0000000000000000e+00 0.0000000000000000e+00
1.9453538535462531e+14 0.0000000000000000e+00 0.0000000000000000e+00
1.9454038690714759e+14 0.0000000000000000e+00 0.0000000000000000e+00
1.9454538845966991e+14 0.0000000000000000e+00 0.0000000000000000e+00
1.9455039001219219e+14 0.0000000000000000e+00 0.0000000000000000e+00
1.9455539156471450e+14 0.0000000000000000e+00 0.0000000000000000e+00
1.9456039311723678e+14 0.0000000000000000e+00 0.0000000000000000e+00
1.9456539466975906e+14 0.0000000000000000e+00 0.0000000000000000e+00
1.9457039622228138e+14 0.0000000000000000e+00 0.0000000000000000e+00
1.9457539777480366e+14 0.0000000000000000e+00 0.0000000000000000e+00
1.9458039932732597e+14 0.0000000000000000e+00 0.0000000000000000e+00
1.9458540087984825e+14 0.0000000000000000e+00 0.0000000000000000e+00
1.9459040243237053e+14 0.0000000000000000e+00 0.0000000000000000e+00
1.9459540398489284e+14 0.0000000000000000e+00 0.0000000000000000e+00
1.9460040553741512e+14 0.0000000000000000e+00 0.0000000000000000e+00
1.9460540708993744e+14 0.0000000000000000e+00 0.0000000000000000e+00
1.9461040864245972e+14 0.0000000000000000e+00 0.0000000000000000e+00
1.9461541019498203e+14 0.0000000000000000e+00 0.0000000000000000e+00
1.9462041174750431e+14 0.0000000000000000e+00 0.0000000000000000e+00
1.9462541330002659e+14 0.0000000000000000e+00 0.0000000000000000e+00
1.9463041485254891e+14 0.0000000000000000e+00 0.0000000000000000e+00
1.9463541640507119e+14 0.0000000000000000e+00 0.0000000000000000e+00
1.9464041795759350e+14 0.0000000000000000e+00 0.0000000000000000e+00
1.9464541951011578e+14 0.0000000000000000e+00 0.0000000000000000e+00
1.9465042106263806e+14 0.0000000000000000e+00 0.0000000000000000e+00
1.9465542261516038e+14 0.0000000000000000e+00 0.0000000000000000e+00
1.9466042416768266e+14 0.0000000000000000e+00 0.0000000000000000e+00
1.9466542572020497e+14 0.0000000000000000e+00 0.0000000000000000e+00
1.9467042727272725e+14 0.0000000000000000e+00 0.0000000000000000e+00
("in2","mode 1",1,"in2",1,"transmission")
(500, 3)
1.9217465256410256e+14 0.0000000000000000e+00 0.0000000000000000e+00
1.9217965411662484e+14 0.0000000000000000e+00 0.0000000000000000e+00
1.9218465566914716e+14 0.0000000000000000e+00 0.0000000000000000e+00
1.9218965722166944e+14 0.0000000000000000e+00 0.0000000000000000e+00
1.9219465877419175e+14 0.0000000000000000e+00 0.0000000000000000e+00
1.9219966032671403e+14 0.0000000000000000e+00 0.0000000000000000e+00
1.9220466187923631e+14 0.0000000000000000e+00 0.0000000000000000e+00
1.9220966343175862e+14 0.0000000000000000e+00 0.0000000000000000e+00
1.9221466498428091e+14 0.0000000000000000e+00 0.0000000000000000e+00
1.9221966653680322e+14 0.0000000000000000e+00 0.0000000000000000e+00
1.9222466808932550e+14 0.0000000000000000e+00 0.0000000000000000e+00
1.9222966964184778e+14 0.0000000000000000e+00 0.0000000000000000e+00
1.9223467119437009e+14 0.0000000000000000e+00 0.0000000000000000e+00
1.9223967274689238e+14 0.0000000000000000e+00 0.0000000000000000e+00
1.9224467429941469e+14 0.0000000000000000e+00 0.0000000000000000e+00
1.9224967585193697e+14 0.0000000000000000e+00 0.0000000000000000e+00
1.9225467740445928e+14 0.0000000000000000e+00 0.0000000000000000e+00
1.9225967895698156e+14 0.0000000000000000e+00 0.0000000000000000e+00
1.9226468050950384e+14 0.0000000000000000e+00 0.0000000000000000e+00
1.9226968206202616e+14 0.0000000000000000e+00 0.0000000000000000e+00
1.9227468361454844e+14 0.0000000000000000e+00 0.0000000000000000e+00
1.9227968516707075e+14 0.0000000000000000e+00 0.0000000000000000e+00
1.9228468671959303e+14 0.0000000000000000e+00 0.0000000000000000e+00
1.9228968827211531e+14 0.0000000000000000e+00 0.0000000000000000e+00
1.9229468982463762e+14 0.0000000000000000e+00 0.0000000000000000e+00
1.9229969137715991e+14 0.0000000000000000e+00 0.0000000000000000e+00
1.9230469292968222e+14 0.0000000000000000e+00 0.0000000000000000e+00
1.9230969448220450e+14 0.0000000000000000e+00 0.0000000000000000e+00
1.9231469603472678e+14 0.0000000000000000e+00 0.0000000000000000e+00
1.9231969758724909e+14 0.0000000000000000e+00 0.0000000000000000e+00
1.9232469913977138e+14 0.0000000000000000e+00 0.0000000000000000e+00
1.9232970069229369e+14 0.0000000000000000e+00 0.0000000000000000e+00
1.9233470224481597e+14 0.0000000000000000e+00 0.0000000000000000e+00
1.9233970379733825e+14 0.0000000000000000e+00 0.0000000000000000e+00
1.9234470534986056e+14 0.0000000000000000e+00 0.0000000000000000e+00
1.9234970690238284e+14 0.0000000000000000e+00 0.0000000000000000e+00
1.9235470845490516e+14 0.0000000000000000e+00 0.0000000000000000e+00
1.9235971000742744e+14 0.0000000000000000e+00 0.0000000000000000e+00
1.9236471155994972e+14 0.0000000000000000e+00 0.0000000000000000e+00
1.9236971311247203e+14 0.0000000000000000e+00 0.0000000000000000e+00
1.9237471466499431e+14 0.0000000000000000e+00 0.0000000000000000e+00
1.9237971621751662e+14 0.0000000000000000e+00 0.0000000000000000e+00
1.9238471777003891e+14 0.0000000000000000e+00 0.0000000000000000e+00
1.9238971932256119e+14 0.0000000000000000e+00 0.0000000000000000e+00
1.9239472087508350e+14 0.0000000000000000e+00 0.0000000000000000e+00
1.9239972242760578e+14 0.0000000000000000e+00 0.0000000000000000e+00
1.9240472398012809e+14 0.0000000000000000e+00 0.0000000000000000e+00
1.9240972553265038e+14 0.0000000000000000e+00 0.0000000000000000e+00
1.9241472708517269e+14 0.0000000000000000e+00 0.0000000000000000e+00
1.9241972863769497e+14 0.0000000000000000e+00 0.0000000000000000e+00
1.9242473019021725e+14 0.0000000000000000e+00 0.0000000000000000e+00
1.9242973174273956e+14 0.0000000000000000e+00 0.0000000000000000e+00
1.9243473329526184e+14 0.0000000000000000e+00 0.0000000000000000e+00
1.9243973484778416e+14 0.0000000000000000e+00 0.0000000000000000e+00
1.9244473640030644e+14 0.0000000000000000e+00 0.0000000000000000e+00
1.9244973795282872e+14 0.0000000000000000e+00 0.0000000000000000e+00
1.9245473950535103e+14 0.0000000000000000e+00 0.0000000000000000e+00
1.9245974105787331e+14 0.0000000000000000e+00 0.0000000000000000e+00
1.9246474261039562e+14 0.0000000000000000e+00 0.0000000000000000e+00
1.9246974416291791e+14 0.0000000000000000e+00 0.0000000000000000e+00
1.9247474571544019e+14 0.0000000000000000e+00 0.0000000000000000e+00
1.9247974726796250e+14 0.0000000000000000e+00 0.0000000000000000e+00
1.9248474882048478e+14 0.0000000000000000e+00 0.0000000000000000e+00
1.9248975037300709e+14 0.0000000000000000e+00 0.0000000000000000e+00
1.9249475192552938e+14 0.0000000000000000e+00 0.0000000000000000e+00
1.9249975347805166e+14 0.0000000000000000e+00 0.0000000000000000e+00
1.9250475503057397e+14 0.0000000000000000e+00 0.0000000000000000e+00
1.9250975658309625e+14 0.0000000000000000e+00 0.0000000000000000e+00
1.9251475813561856e+14 0.0000000000000000e+00 0.0000000000000000e+00
1.9251975968814084e+14 0.0000000000000000e+00 0.0000000000000000e+00
1.9252476124066312e+14 0.0000000000000000e+00 0.0000000000000000e+00
1.9252976279318544e+14 0.0000000000000000e+00 0.0000000000000000e+00
1.9253476434570772e+14 0.0000000000000000e+00 0.0000000000000000e+00
1.9253976589823003e+14 0.0000000000000000e+00 0.0000000000000000e+00
1.9254476745075231e+14 0.0000000000000000e+00 0.0000000000000000e+00
1.9254976900327462e+14 0.0000000000000000e+00 0.0000000000000000e+00
1.9255477055579691e+14 0.0000000000000000e+00 0.0000000000000000e+00
1.9255977210831919e+14 0.0000000000000000e+00 0.0000000000000000e+00
1.9256477366084150e+14 0.0000000000000000e+00 0.0000000000000000e+00
1.9256977521336378e+14 0.0000000000000000e+00 0.0000000000000000e+00
1.9257477676588609e+14 0.0000000000000000e+00 0.0000000000000000e+00
1.9257977831840838e+14 0.0000000000000000e+00 0.0000000000000000e+00
1.9258477987093066e+14 0.0000000000000000e+00 0.0000000000000000e+00
1.9258978142345297e+14 0.0000000000000000e+00 0.0000000000000000e+00
1.9259478297597525e+14 0.0000000000000000e+00 0.0000000000000000e+00
1.9259978452849756e+14 0.0000000000000000e+00 0.0000000000000000e+00
1.9260478608101984e+14 0.0000000000000000e+00 0.0000000000000000e+00
1.9260978763354212e+14 0.0000000000000000e+00 0.0000000000000000e+00
1.9261478918606444e+14 0.0000000000000000e+00 0.0000000000000000e+00
1.9261979073858672e+14 0.0000000000000000e+00 0.0000000000000000e+00
1.9262479229110903e+14 0.0000000000000000e+00 0.0000000000000000e+00
1.9262979384363131e+14 0.0000000000000000e+00 0.0000000000000000e+00
1.9263479539615359e+14 0.0000000000000000e+00 0.0000000000000000e+00
1.9263979694867591e+14 0.0000000000000000e+00 0.0000000000000000e+00
1.9264479850119819e+14 0.0000000000000000e+00 0.0000000000000000e+00
1.9264980005372050e+14 0.0000000000000000e+00 0.0000000000000000e+00
1.9265480160624278e+14 0.0000000000000000e+00 0.0000000000000000e+00
1.9265980315876506e+14 0.0000000000000000e+00 0.0000000000000000e+00
1.9266480471128738e+14 0.0000000000000000e+00 0.0000000000000000e+00
1.9266980626380966e+14 0.0000000000000000e+00 0.0000000000000000e+00
1.9267480781633197e+14 0.0000000000000000e+00 0.0000000000000000e+00
1.9267980936885425e+14 0.0000000000000000e+00 0.0000000000000000e+00
1.9268481092137653e+14 0.0000000000000000e+00 0.0000000000000000e+00
1.9268981247389884e+14 0.0000000000000000e+00 0.0000000000000000e+00
1.9269481402642112e+14 0.0000000000000000e+00 0.0000000000000000e+00
1.9269981557894344e+14 0.0000000000000000e+00 0.0000000000000000e+00
1.9270481713146572e+14 0.0000000000000000e+00 0.0000000000000000e+00
1.9270981868398803e+14 0.0000000000000000e+00 0.0000000000000000e+00
1.9271482023651031e+14 0.0000000000000000e+00 0.0000000000000000e+00
1.9271982178903259e+14 0.0000000000000000e+00 0.0000000000000000e+00
1.9272482334155491e+14 0.0000000000000000e+00 0.0000000000000000e+00
1.9272982489407719e+14 0.0000000000000000e+00 0.0000000000000000e+00
1.9273482644659950e+14 0.0000000000000000e+00 0.0000000000000000e+00
1.9273982799912178e+14 0.0000000000000000e+00 0.0000000000000000e+00
1.9274482955164406e+14 0.0000000000000000e+00 0.0000000000000000e+00
1.9274983110416638e+14 0.0000000000000000e+00 0.0000000000000000e+00
1.9275483265668866e+14 0.0000000000000000e+00 0.0000000000000000e+00
1.9275983420921097e+14 0.0000000000000000e+00 0.0000000000000000e+00
1.9276483576173325e+14 0.0000000000000000e+00 0.0000000000000000e+00
1.9276983731425553e+14 0.0000000000000000e+00 0.0000000000000000e+00
1.9277483886677784e+14 0.0000000000000000e+00 0.0000000000000000e+00
1.9277984041930012e+14 0.0000000000000000e+00 0.0000000000000000e+00
1.9278484197182244e+14 0.0000000000000000e+00 0.0000000000000000e+00
1.9278984352434472e+14 0.0000000000000000e+00 0.0000000000000000e+00
1.9279484507686700e+14 0.0000000000000000e+00 0.0000000000000000e+00
1.9279984662938931e+14 0.0000000000000000e+00 0.0000000000000000e+00
1.9280484818191159e+14 0.0000000000000000e+00 0.0000000000000000e+00
1.9280984973443391e+14 0.0000000000000000e+00 0.0000000000000000e+00
1.9281485128695619e+14 0.0000000000000000e+00 0.0000000000000000e+00
1.9281985283947847e+14 0.0000000000000000e+00 0.0000000000000000e+00
1.9282485439200078e+14 0.0000000000000000e+00 0.0000000000000000e+00
1.9282985594452306e+14 0.0000000000000000e+00 0.0000000000000000e+00
1.9283485749704538e+14 0.0000000000000000e+00 0.0000000000000000e+00
1.9283985904956766e+14 0.0000000000000000e+00 0.0000000000000000e+00
1.9284486060208997e+14 0.0000000000000000e+00 0.0000000000000000e+00
1.9284986215461225e+14 0.0000000000000000e+00 0.0000000000000000e+00
1.9285486370713453e+14 0.0000000000000000e+00 0.0000000000000000e+00
1.9285986525965684e+14 0.0000000000000000e+00 0.0000000000000000e+00
1.9286486681217912e+14 0.0000000000000000e+00 0.0000000000000000e+00
1.9286986836470144e+14 0.0000000000000000e+00 0.0000000000000000e+00
1.9287486991722372e+14 0.0000000000000000e+00 0.0000000000000000e+00
1.9287987146974600e+14 0.0000000000000000e+00 0.0000000000000000e+00
1.9288487302226831e+14 0.0000000000000000e+00 0.0000000000000000e+00
1.9288987457479059e+14 0.0000000000000000e+00 0.0000000000000000e+00
1.9289487612731291e+14 0.0000000000000000e+00 0.0000000000000000e+00
1.9289987767983519e+14 0.0000000000000000e+00 0.0000000000000000e+00
1.9290487923235747e+14 0.0000000000000000e+00 0.0000000000000000e+00
1.9290988078487978e+14 0.0000000000000000e+00 0.0000000000000000e+00
1.9291488233740206e+14 0.0000000000000000e+00 0.0000000000000000e+00
1.9291988388992438e+14 0.0000000000000000e+00 0.0000000000000000e+00
1.9292488544244666e+14 0.0000000000000000e+00 0.0000000000000000e+00
1.9292988699496894e+14 0.0000000000000000e+00 0.0000000000000000e+00
1.9293488854749125e+14 0.0000000000000000e+00 0.0000000000000000e+00
1.9293989010001353e+14 0.0000000000000000e+00 0.0000000000000000e+00
1.9294489165253584e+14 0.0000000000000000e+00 0.0000000000000000e+00
1.9294989320505812e+14 0.0000000000000000e+00 0.0000000000000000e+00
1.9295489475758041e+14 0.0000000000000000e+00 0.0000000000000000e+00
1.9295989631010272e+14 0.0000000000000000e+00 0.0000000000000000e+00
1.9296489786262500e+14 0.0000000000000000e+00 0.0000000000000000e+00
1.9296989941514731e+14 0.0000000000000000e+00 0.0000000000000000e+00
1.9297490096766959e+14 0.0000000000000000e+00 0.0000000000000000e+00
1.9297990252019188e+14 0.0000000000000000e+00 0.0000000000000000e+00
1.9298490407271419e+14 0.0000000000000000e+00 0.0000000000000000e+00
1.9298990562523647e+14 0.0000000000000000e+00 0.0000000000000000e+00
1.9299490717775878e+14 0.0000000000000000e+00 0.0000000000000000e+00
1.9299990873028106e+14 0.0000000000000000e+00 0.0000000000000000e+00
1.9300491028280338e+14 0.0000000000000000e+00 0.0000000000000000e+00
1.9300991183532566e+14 0.0000000000000000e+00 0.0000000000000000e+00
1.9301491338784794e+14 0.0000000000000000e+00 0.0000000000000000e+00
1.9301991494037025e+14 0.0000000000000000e+00 0.0000000000000000e+00
1.9302491649289253e+14 0.0000000000000000e+00 0.0000000000000000e+00
1.9302991804541484e+14 0.0000000000000000e+00 0.0000000000000000e+00
1.9303491959793712e+14 0.0000000000000000e+00 0.0000000000000000e+00
1.9303992115045941e+14 0.0000000000000000e+00 0.0000000000000000e+00
1.9304492270298172e+14 0.0000000000000000e+00 0.0000000000000000e+00
1.9304992425550400e+14 0.0000000000000000e+00 0.0000000000000000e+00
1.9305492580802631e+14 0.0000000000000000e+00 0.0000000000000000e+00
1.9305992736054859e+14 0.0000000000000000e+00 0.0000000000000000e+00
1.9306492891307088e+14 0.0000000000000000e+00 0.0000000000000000e+00
1.9306993046559319e+14 0.0000000000000000e+00 0.0000000000000000e+00
1.9307493201811547e+14 0.0000000000000000e+00 0.0000000000000000e+00
1.9307993357063778e+14 0.0000000000000000e+00 0.0000000000000000e+00
1.9308493512316006e+14 0.0000000000000000e+00 0.0000000000000000e+00
1.9308993667568234e+14 0.0000000000000000e+00 0.0000000000000000e+00
1.9309493822820466e+14 0.0000000000000000e+00 0.0000000000000000e+00
1.9309993978072694e+14 0.0000000000000000e+00 0.0000000000000000e+00
1.9310494133324925e+14 0.0000000000000000e+00 0.0000000000000000e+00
1.9310994288577153e+14 0.0000000000000000e+00 0.0000000000000000e+00
1.9311494443829381e+14 0.0000000000000000e+00 0.0000000000000000e+00
1.9311994599081612e+14 0.0000000000000000e+00 0.0000000000000000e+00
1.9312494754333841e+14 0.0000000000000000e+00 0.0000000000000000e+00
1.9312994909586072e+14 0.0000000000000000e+00 0.0000000000000000e+00
1.9313495064838300e+14 0.0000000000000000e+00 0.0000000000000000e+00
1.9313995220090531e+14 0.0000000000000000e+00 0.0000000000000000e+00
1.9314495375342759e+14 0.0000000000000000e+00 0.0000000000000000e+00
1.9314995530594988e+14 0.0000000000000000e+00 0.0000000000000000e+00
1.9315495685847219e+14 0.0000000000000000e+00 0.0000000000000000e+00
1.9315995841099447e+14 0.0000000000000000e+00 0.0000000000000000e+00
1.9316495996351678e+14 0.0000000000000000e+00 0.0000000000000000e+00
1.9316996151603906e+14 0.0000000000000000e+00 0.0000000000000000e+00
1.9317496306856134e+14 0.0000000000000000e+00 0.0000000000000000e+00
1.9317996462108366e+14 0.0000000000000000e+00 0.0000000000000000e+00
1.9318496617360594e+14 0.0000000000000000e+00 0.0000000000000000e+00
1.9318996772612825e+14 0.0000000000000000e+00 0.0000000000000000e+00
1.9319496927865053e+14 0.0000000000000000e+00 0.0000000000000000e+00
1.9319997083117281e+14 0.0000000000000000e+00 0.0000000000000000e+00
1.9320497238369512e+14 0.0000000000000000e+00 0.0000000000000000e+00
1.9320997393621741e+14 0.0000000000000000e+00 0.0000000000000000e+00
1.9321497548873972e+14 0.0000000000000000e+00 0.0000000000000000e+00
1.9321997704126200e+14 0.0000000000000000e+00 0.0000000000000000e+00
1.9322497859378428e+14 0.0000000000000000e+00 0.0000000000000000e+00
1.9322998014630659e+14 0.0000000000000000e+00 0.0000000000000000e+00
1.9323498169882888e+14 0.0000000000000000e+00 0.0000000000000000e+00
1.9323998325135119e+14 0.0000000000000000e+00 0.0000000000000000e+00
1.9324498480387347e+14 0.0000000000000000e+00 0.0000000000000000e+00
1.9324998635639575e+14 0.0000000000000000e+00 0.0000000000000000e+00
1.9325498790891806e+14 0.0000000000000000e+00 0.0000000000000000e+00
1.9325998946144034e+14 0.0000000000000000e+00 0.0000000000000000e+00
1.9326499101396266e+14 0.0000000000000000e+00 0.0000000000000000e+00
1.9326999256648494e+14 0.0000000000000000e+00 0.0000000000000000e+00
1.9327499411900722e+14 0.0000000000000000e+00 0.0000000000000000e+00
1.9327999567152953e+14 0.0000000000000000e+00 0.0000000000000000e+00
1.9328499722405181e+14 0.0000000000000000e+00 0.0000000000000000e+00
1.9328999877657412e+14 0.0000000000000000e+00 0.0000000000000000e+00
1.9329500032909641e+14 0.0000000000000000e+00 0.0000000000000000e+00
1.9330000188161872e+14 0.0000000000000000e+00 0.0000000000000000e+00
1.9330500343414100e+14 0.0000000000000000e+00 0.0000000000000000e+00
1.9331000498666328e+14 0.0000000000000000e+00 0.0000000000000000e+00
1.9331500653918559e+14 0.0000000000000000e+00 0.0000000000000000e+00
1.9332000809170788e+14 0.0000000000000000e+00 0.0000000000000000e+00
1.9332500964423019e+14 0.0000000000000000e+00 0.0000000000000000e+00
1.9333001119675247e+14 0.0000000000000000e+00 0.0000000000000000e+00
1.9333501274927475e+14 0.0000000000000000e+00 0.0000000000000000e+00
1.9334001430179706e+14 0.0000000000000000e+00 0.0000000000000000e+00
1.9334501585431934e+14 0.0000000000000000e+00 0.0000000000000000e+00
1.9335001740684166e+14 0.0000000000000000e+00 0.0000000000000000e+00
1.9335501895936394e+14 0.0000000000000000e+00 0.0000000000000000e+00
1.9336002051188622e+14 0.0000000000000000e+00 0.0000000000000000e+00
1.9336502206440853e+14 0.0000000000000000e+00 0.0000000000000000e+00
1.9337002361693081e+14 0.0000000000000000e+00 0.0000000000000000e+00
1.9337502516945312e+14 0.0000000000000000e+00 0.0000000000000000e+00
1.9338002672197541e+14 0.0000000000000000e+00 0.0000000000000000e+00
1.9338502827449769e+14 0.0000000000000000e+00 0.0000000000000000e+00
1.9339002982702000e+14 0.0000000000000000e+00 0.0000000000000000e+00
1.9339503137954228e+14 0.0000000000000000e+00 0.0000000000000000e+00
1.9340003293206459e+14 0.0000000000000000e+00 0.0000000000000000e+00
1.9340503448458688e+14 0.0000000000000000e+00 0.0000000000000000e+00
1.9341003603710916e+14 0.0000000000000000e+00 0.0000000000000000e+00
1.9341503758963147e+14 0.0000000000000000e+00 0.0000000000000000e+00
1.9342003914215375e+14 0.0000000000000000e+00 0.0000000000000000e+00
1.9342504069467606e+14 0.0000000000000000e+00 0.0000000000000000e+00
1.9343004224719834e+14 0.0000000000000000e+00 0.0000000000000000e+00
1.9343504379972066e+14 0.0000000000000000e+00 0.0000000000000000e+00
1.9344004535224294e+14 0.0000000000000000e+00 0.0000000000000000e+00
1.9344504690476522e+14 0.0000000000000000e+00 0.0000000000000000e+00
1.9345004845728753e+14 0.0000000000000000e+00 0.0000000000000000e+00
1.9345505000980981e+14 0.0000000000000000e+00 0.0000000000000000e+00
1.9346005156233212e+14 0.0000000000000000e+00 0.0000000000000000e+00
1.9346505311485441e+14 0.0000000000000000e+00 0.0000000000000000e+00
1.9347005466737669e+14 0.0000000000000000e+00 0.0000000000000000e+00
1.9347505621989900e+14 0.0000000000000000e+00 0.0000000000000000e+00
1.9348005777242128e+14 0.0000000000000000e+00 0.0000000000000000e+00
1.9348505932494359e+14 0.0000000000000000e+00 0.0000000000000000e+00
1.9349006087746588e+14 0.0000000000000000e+00 0.0000000000000000e+00
1.9349506242998816e+14 0.0000000000000000e+00 0.0000000000000000e+00
1.9350006398251047e+14 0.0000000000000000e+00 0.0000000000000000e+00
1.9350506553503275e+14 0.0000000000000000e+00 0.0000000000000000e+00
1.9351006708755506e+14 0.0000000000000000e+00 0.0000000000000000e+00
1.9351506864007734e+14 0.0000000000000000e+00 0.0000000000000000e+00
1.9352007019259962e+14 0.0000000000000000e+00 0.0000000000000000e+00
1.9352507174512194e+14 0.0000000000000000e+00 0.0000000000000000e+00
1.9353007329764422e+14 0.0000000000000000e+00 0.0000000000000000e+00
1.9353507485016653e+14 0.0000000000000000e+00 0.0000000000000000e+00
1.9354007640268881e+14 0.0000000000000000e+00 0.0000000000000000e+00
1.9354507795521109e+14 0.0000000000000000e+00 0.0000000000000000e+00
1.9355007950773341e+14 0.0000000000000000e+00 0.0000000000000000e+00
1.9355508106025569e+14 0.0000000000000000e+00 0.0000000000000000e+00
1.9356008261277800e+14 0.0000000000000000e+00 0.0000000000000000e+00
1.9356508416530028e+14 0.0000000000000000e+00 0.0000000000000000e+00
1.9357008571782256e+14 0.0000000000000000e+00 0.0000000000000000e+00
1.9357508727034488e+14 0.0000000000000000e+00 0.0000000000000000e+00
1.9358008882286716e+14 0.0000000000000000e+00 0.0000000000000000e+00
1.9358509037538947e+14 0.0000000000000000e+00 0.0000000000000000e+00
1.9359009192791175e+14 0.0000000000000000e+00 0.0000000000000000e+00
1.9359509348043406e+14 0.0000000000000000e+00 0.0000000000000000e+00
1.9360009503295634e+14 0.0000000000000000e+00 0.0000000000000000e+00
1.9360509658547862e+14 0.0000000000000000e+00 0.0000000000000000e+00
1.9361009813800094e+14 0.0000000000000000e+00 0.0000000000000000e+00
1.9361509969052322e+14 0.0000000000000000e+00 0.0000000000000000e+00
1.9362010124304553e+14 0.0000000000000000e+00 0.0000000000000000e+00
1.9362510279556781e+14 0.0000000000000000e+00 0.0000000000000000e+00
1.9363010434809009e+14 0.0000000000000000e+00 0.0000000000000000e+00
1.9363510590061241e+14 0.0000000000000000e+00 0.0000000000000000e+00
1.9364010745313469e+14 0.0000000000000000e+00 0.0000000000000000e+00
1.9364510900565700e+14 0.0000000000000000e+00 0.0000000000000000e+00
1.9365011055817928e+14 0.0000000000000000e+00 0.0000000000000000e+00
1.9365511211070156e+14 0.0000000000000000e+00 0.0000000000000000e+00
1.9366011366322388e+14 0.0000000000000000e+00 0.0000000000000000e+00
1.9366511521574616e+14 0.0000000000000000e+00 0.0000000000000000e+00
1.9367011676826847e+14 0.0000000000000000e+00 0.0000000000000000e+00
1.9367511832079075e+14 0.0000000000000000e+00 0.0000000000000000e+00
1.9368011987331303e+14 0.0000000000000000e+00 0.0000000000000000e+00
1.9368512142583534e+14 0.0000000000000000e+00 0.0000000000000000e+00
1.9369012297835762e+14 0.0000000000000000e+00 0.0000000000000000e+00
1.9369512453087994e+14 0.0000000000000000e+00 0.0000000000000000e+00
1.9370012608340222e+14 0.0000000000000000e+00 0.0000000000000000e+00
1.9370512763592450e+14 0.0000000000000000e+00 0.0000000000000000e+00
1.9371012918844681e+14 0.0000000000000000e+00 0.0000000000000000e+00
1.9371513074096909e+14 0.0000000000000000e+00 0.0000000000000000e+00
1.9372013229349141e+14 0.0000000000000000e+00 0.0000000000000000e+00
1.9372513384601369e+14 0.0000000000000000e+00 0.0000000000000000e+00
1.9373013539853600e+14 0.0000000000000000e+00 0.0000000000000000e+00
1.9373513695105828e+14 0.0000000000000000e+00 0.0000000000000000e+00
1.9374013850358056e+14 0.0000000000000000e+00 0.0000000000000000e+00
1.9374514005610288e+14 0.0000000000000000e+00 0.0000000000000000e+00
1.9375014160862516e+14 0.0000000000000000e+00 0.0000000000000000e+00
1.9375514316114747e+14 0.0000000000000000e+00 0.0000000000000000e+00
1.9376014471366975e+14 0.0000000000000000e+00 0.0000000000000000e+00
1.9376514626619203e+14 0.0000000000000000e+00 0.0000000000000000e+00
1.9377014781871434e+14 0.0000000000000000e+00 0.0000000000000000e+00
1.9377514937123662e+14 0.0000000000000000e+00 0.0000000000000000e+00
1.9378015092375894e+14 0.0000000000000000e+00 0.0000000000000000e+00
1.9378515247628122e+14 0.0000000000000000e+00 0.0000000000000000e+00
1.9379015402880350e+14 0.0000000000000000e+00 0.0000000000000000e+00
1.9379515558132581e+14 0.0000000000000000e+00 0.0000000000000000e+00
1.9380015713384809e+14 0.0000000000000000e+00 0.0000000000000000e+00
1.9380515868637041e+14 0.0000000000000000e+00 0.0000000000000000e+00
1.9381016023889269e+14 0.0000000000000000e+00 0.0000000000000000e+00
1.9381516179141497e+14 0.0000000000000000e+00 0.0000000000000000e+00
1.9382016334393728e+14 0.0000000000000000e+00 0.0000000000000000e+00
1.9382516489645956e+14 0.0000000000000000e+00 0.0000000000000000e+00
1.9383016644898188e+14 0.0000000000000000e+00 0.0000000000000000e+00
1.9383516800150416e+14 0.0000000000000000e+00 0.0000000000000000e+00
1.9384016955402644e+14 0.0000000000000000e+00 0.0000000000000000e+00
1.9384517110654875e+14 0.0000000000000000e+00 0.0000000000000000e+00
1.9385017265907103e+14 0.0000000000000000e+00 0.0000000000000000e+00
1.9385517421159334e+14 0.0000000000000000e+00 0.0000000000000000e+00
1.9386017576411562e+14 0.0000000000000000e+00 0.0000000000000000e+00
1.9386517731663794e+14 0.0000000000000000e+00 0.0000000000000000e+00
1.9387017886916022e+14 0.0000000000000000e+00 0.0000000000000000e+00
1.9387518042168250e+14 0.0000000000000000e+00 0.0000000000000000e+00
1.9388018197420481e+14 0.0000000000000000e+00 0.0000000000000000e+00
1.9388518352672709e+14 0.0000000000000000e+00 0.0000000000000000e+00
1.9389018507924941e+14 0.0000000000000000e+00 0.0000000000000000e+00
1.9389518663177169e+14 0.0000000000000000e+00 0.0000000000000000e+00
1.9390018818429397e+14 0.0000000000000000e+00 0.0000000000000000e+00
1.9390518973681628e+14 0.0000000000000000e+00 0.0000000000000000e+00
1.9391019128933856e+14 0.0000000000000000e+00 0.0000000000000000e+00
1.9391519284186088e+14 0.0000000000000000e+00 0.0000000000000000e+00
1.9392019439438316e+14 0.0000000000000000e+00 0.0000000000000000e+00
1.9392519594690544e+14 0.0000000000000000e+00 0.0000000000000000e+00
1.9393019749942775e+14 0.0000000000000000e+00 0.0000000000000000e+00
1.9393519905195003e+14 0.0000000000000000e+00 0.0000000000000000e+00
1.9394020060447234e+14 0.0000000000000000e+00 0.0000000000000000e+00
1.9394520215699462e+14 0.0000000000000000e+00 0.0000000000000000e+00
1.9395020370951691e+14 0.0000000000000000e+00 0.0000000000000000e+00
1.9395520526203922e+14 0.0000000000000000e+00 0.0000000000000000e+00
1.9396020681456150e+14 0.0000000000000000e+00 0.0000000000000000e+00
1.9396520836708381e+14 0.0000000000000000e+00 0.0000000000000000e+00
1.9397020991960609e+14 0.0000000000000000e+00 0.0000000000000000e+00
1.9397521147212838e+14 0.0000000000000000e+00 0.0000000000000000e+00
1.9398021302465069e+14 0.0000000000000000e+00 0.0000000000000000e+00
1.9398521457717297e+14 0.0000000000000000e+00 0.0000000000000000e+00
1.9399021612969528e+14 0.0000000000000000e+00 0.0000000000000000e+00
1.9399521768221756e+14 0.0000000000000000e+00 0.0000000000000000e+00
1.9400021923473984e+14 0.0000000000000000e+00 0.0000000000000000e+00
1.9400522078726216e+14 0.0000000000000000e+00 0.0000000000000000e+00
1.9401022233978444e+14 0.0000000000000000e+00 0.0000000000000000e+00
1.9401522389230675e+14 0.0000000000000000e+00 0.0000000000000000e+00
1.9402022544482903e+14 0.0000000000000000e+00 0.0000000000000000e+00
1.9402522699735134e+14 0.0000000000000000e+00 0.0000000000000000e+00
1.9403022854987362e+14 0.0000000000000000e+00 0.0000000000000000e+00
1.9403523010239591e+14 0.0000000000000000e+00 0.0000000000000000e+00
1.9404023165491822e+14 0.0000000000000000e+00 0.0000000000000000e+00
1.9404523320744050e+14 0.0000000000000000e+00 0.0000000000000000e+00
1.9405023475996281e+14 0.0000000000000000e+00 0.0000000000000000e+00
1.9405523631248509e+14 0.0000000000000000e+00 0.0000000000000000e+00
1.9406023786500738e+14 0.0000000000000000e+00 0.0000000000000000e+00
1.9406523941752969e+14 0.0000000000000000e+00 0.0000000000000000e+00
1.9407024097005197e+14 0.0000000000000000e+00 0.0000000000000000e+00
1.9407524252257428e+14 0.0000000000000000e+00 0.0000000000000000e+00
1.9408024407509656e+14 0.0000000000000000e+00 0.0000000000000000e+00
1.9408524562761884e+14 0.0000000000000000e+00 0.0000000000000000e+00
1.9409024718014116e+14 0.0000000000000000e+00 0.0000000000000000e+00
1.9409524873266344e+14 0.0000000000000000e+00 0.0000000000000000e+00
1.9410025028518575e+14 0.0000000000000000e+00 0.0000000000000000e+00
1.9410525183770803e+14 0.0000000000000000e+00 0.0000000000000000e+00
1.9411025339023031e+14 0.0000000000000000e+00 0.0000000000000000e+00
1.9411525494275262e+14 0.0000000000000000e+00 0.0000000000000000e+00
1.9412025649527491e+14 0.0000000000000000e+00 0.0000000000000000e+00
1.9412525804779722e+14 0.0000000000000000e+00 0.0000000000000000e+00
1.9413025960031950e+14 0.0000000000000000e+00 0.0000000000000000e+00
1.9413526115284178e+14 0.0000000000000000e+00 0.0000000000000000e+00
1.9414026270536409e+14 0.0000000000000000e+00 0.0000000000000000e+00
1.9414526425788638e+14 0.0000000000000000e+00 0.0000000000000000e+00
1.9415026581040869e+14 0.0000000000000000e+00 0.0000000000000000e+00
1.9415526736293097e+14 0.0000000000000000e+00 0.0000000000000000e+00
1.9416026891545325e+14 0.0000000000000000e+00 0.0000000000000000e+00
1.9416527046797556e+14 0.0000000000000000e+00 0.0000000000000000e+00
1.9417027202049784e+14 0.0000000000000000e+00 0.0000000000000000e+00
1.9417527357302016e+14 0.0000000000000000e+00 0.0000000000000000e+00
1.9418027512554244e+14 0.0000000000000000e+00 0.0000000000000000e+00
1.9418527667806475e+14 0.0000000000000000e+00 0.0000000000000000e+00
1.9419027823058703e+14 0.0000000000000000e+00 0.0000000000000000e+00
1.9419527978310931e+14 0.0000000000000000e+00 0.0000000000000000e+00
1.9420028133563162e+14 0.0000000000000000e+00 0.0000000000000000e+00
1.9420528288815391e+14 0.0000000000000000e+00 0.0000000000000000e+00
1.9421028444067622e+14 0.0000000000000000e+00 0.0000000000000000e+00
1.9421528599319850e+14 0.0000000000000000e+00 0.0000000000000000e+00
1.9422028754572078e+14 0.0000000000000000e+00 0.0000000000000000e+00
1.9422528909824309e+14 0.0000000000000000e+00 0.0000000000000000e+00
1.9423029065076538e+14 0.0000000000000000e+00 0.0000000000000000e+00
1.9423529220328769e+14 0.0000000000000000e+00 0.0000000000000000e+00
1.9424029375580997e+14 0.0000000000000000e+00 0.0000000000000000e+00
1.9424529530833225e+14 0.0000000000000000e+00 0.0000000000000000e+00
1.9425029686085456e+14 0.0000000000000000e+00 0.0000000000000000e+00
1.9425529841337684e+14 0.0000000000000000e+00 0.0000000000000000e+00
1.9426029996589916e+14 0.0000000000000000e+00 0.0000000000000000e+00
1.9426530151842144e+14 0.0000000000000000e+00 0.0000000000000000e+00
1.9427030307094372e+14 0.0000000000000000e+00 0.0000000000000000e+00
1.9427530462346603e+14 0.0000000000000000e+00 0.0000000000000000e+00
1.9428030617598831e+14 0.0000000000000000e+00 0.0000000000000000e+00
1.9428530772851062e+14 0.0000000000000000e+00 0.0000000000000000e+00
1.9429030928103291e+14 0.0000000000000000e+00 0.0000000000000000e+00
1.9429531083355519e+14 0.0000000000000000e+00 0.0000000000000000e+00
1.9430031238607750e+14 0.0000000000000000e+00 0.0000000000000000e+00
1.9430531393859978e+14 0.0000000000000000e+00 0.0000000000000000e+00
1.9431031549112209e+14 0.0000000000000000e+00 0.0000000000000000e+00
1.9431531704364438e+14 0.0000000000000000e+00 0.0000000000000000e+00
1.9432031859616669e+14 0.0000000000000000e+00 0.0000000000000000e+00
1.9432532014868897e+14 0.0000000000000000e+00 0.0000000000000000e+00
1.9433032170121125e+14 0.0000000000000000e+00 0.0000000000000000e+00
1.9433532325373356e+14 0.0000000000000000e+00 0.0000000000000000e+00
1.9434032480625584e+14 0.0000000000000000e+00 0.0000000000000000e+00
1.9434532635877816e+14 0.0000000000000000e+00 0.0000000000000000e+00
1.9435032791130044e+14 0.0000000000000000e+00 0.0000000000000000e+00
1.9435532946382272e+14 0.0000000000000000e+00 0.0000000000000000e+00
1.9436033101634503e+14 0.0000000000000000e+00 0.0000000000000000e+00
1.9436533256886731e+14 0.0000000000000000e+00 0.0000000000000000e+00
1.9437033412138962e+14 0.0000000000000000e+00 0.0000000000000000e+00
1.9437533567391191e+14 0.0000000000000000e+00 0.0000000000000000e+00
1.9438033722643419e+14 0.0000000000000000e+00 0.0000000000000000e+00
1.9438533877895650e+14 0.0000000000000000e+00 0.0000000000000000e+00
1.9439034033147878e+14 0.0000000000000000e+00 0.0000000000000000e+00
1.9439534188400109e+14 0.0000000000000000e+00 0.0000000000000000e+00
1.9440034343652338e+14 0.0000000000000000e+00 0.0000000000000000e+00
1.9440534498904566e+14 0.0000000000000000e+00 0.0000000000000000e+00
1.9441034654156797e+14 0.0000000000000000e+00 0.0000000000000000e+00
1.9441534809409025e+14 0.0000000000000000e+00 0.0000000000000000e+00
1.9442034964661256e+14 0.0000000000000000e+00 0.0000000000000000e+00
1.9442535119913484e+14 0.0000000000000000e+00 0.0000000000000000e+00
1.9443035275165712e+14 0.0000000000000000e+00 0.0000000000000000e+00
1.9443535430417944e+14 0.0000000000000000e+00 0.0000000000000000e+00
1.9444035585670172e+14 0.0000000000000000e+00 0.0000000000000000e+00
1.9444535740922403e+14 0.0000000000000000e+00 0.0000000000000000e+00
1.9445035896174631e+14 0.0000000000000000e+00 0.0000000000000000e+00
1.9445536051426862e+14 0.0000000000000000e+00 0.0000000000000000e+00
1.9446036206679091e+14 0.0000000000000000e+00 0.0000000000000000e+00
1.9446536361931319e+14 0.0000000000000000e+00 0.0000000000000000e+00
1.9447036517183550e+14 0.0000000000000000e+00 0.0000000000000000e+00
1.9447536672435778e+14 0.0000000000000000e+00 0.0000000000000000e+00
1.9448036827688009e+14 0.0000000000000000e+00 0.0000000000000000e+00
1.9448536982940238e+14 0.0000000000000000e+00 0.0000000000000000e+00
1.9449037138192466e+14 0.0000000000000000e+00 0.0000000000000000e+00
1.9449537293444697e+14 0.0000000000000000e+00 0.0000000000000000e+00
1.9450037448696925e+14 0.0000000000000000e+00 0.0000000000000000e+00
1.9450537603949156e+14 0.0000000000000000e+00 0.0000000000000000e+00
1.9451037759201384e+14 0.0000000000000000e+00 0.0000000000000000e+00
1.9451537914453612e+14 0.0000000000000000e+00 0.0000000000000000e+00
1.9452038069705844e+14 0.0000000000000000e+00 0.0000000000000000e+00
1.9452538224958072e+14 0.0000000000000000e+00 0.0000000000000000e+00
1.9453038380210303e+14 0.0000000000000000e+00 0.0000000000000000e+00
1.9453538535462531e+14 0.0000000000000000e+00 0.0000000000000000e+00
1.9454038690714759e+14 0.0000000000000000e+00 0.0000000000000000e+00
1.9454538845966991e+14 0.0000000000000000e+00 0.0000000000000000e+00
1.9455039001219219e+14 0.0000000000000000e+00 0.0000000000000000e+00
1.9455539156471450e+14 0.0000000000000000e+00 0.0000000000000000e+00
1.9456039311723678e+14 0.0000000000000000e+00 0.0000000000000000e+00
1.9456539466975906e+14 0.0000000000000000e+00 0.0000000000000000e+00
1.9457039622228138e+14 0.0000000000000000e+00 0.0000000000000000e+00
1.9457539777480366e+14 0.0000000000000000e+00 0.0000000000000000e+00
1.9458039932732597e+14 0.0000000000000000e+00 0.0000000000000000e+00
1.9458540087984825e+14 0.0000000000000000e+00 0.0000000000000000e+00
1.9459040243237053e+14 0.0000000000000000e+00 0.0000000000000000e+00
1.9459540398489284e+14 0.0000000000000000e+00 0.0000000000000000e+00
1.9460040553741512e+14 0.0000000000000000e+00 0.0000000000000000e+00
1.9460540708993744e+14 0.0000000000000000e+00 0.0000000000000000e+00
1.9461040864245972e+14 0.0000000000000000e+00 0.0000000000000000e+00
1.9461541019498203e+14 0.0000000000000000e+00 0.0000000000000000e+00
1.9462041174750431e+14 0.0000000000000000e+00 0.0000000000000000e+00
1.9462541330002659e+14 0.0000000000000000e+00 0.0000000000000000e+00
1.9463041485254891e+14 0.0000000000000000e+00 0.0000000000000000e+00
1.9463541640507119e+14 0.0000000000000000e+00 0.0000000000000000e+00
1.9464041795759350e+14 0.0000000000000000e+00 0.0000000000000000e+00
1.9464541951011578e+14 0.0000000000000000e+00 0.0000000000000000e+00
1.9465042106263806e+14 0.0000000000000000e+00 0.0000000000000000e+00
1.9465542261516038e+14 0.0000000000000000e+00 0.0000000000000000e+00
1.9466042416768266e+14 0.0000000000000000e+00 0.0000000000000000e+00
1.9466542572020497e+14 0.0000000000000000e+00 0.0000000000000000e+00
1.9467042727272725e+14 0.0000000000000000e+00 0.0000000000000000e+00
("in2","mode 1",1,"out2",1,"transmission")
(500, 3)
1.9217465256410256e+14 0.0000000000000000e+00 0.0000000000000000e+00
1.9217965411662484e+14 0.0000000000000000e+00 0.0000000000000000e+00
1.9218465566914716e+14 0.0000000000000000e+00 0.0000000000000000e+00
1.9218965722166944e+14 0.0000000000000000e+00 0.0000000000000000e+00
1.9219465877419175e+14 0.0000000000000000e+00 0.0000000000000000e+00
1.9219966032671403e+14 0.0000000000000000e+00 0.0000000000000000e+00
1.9220466187923631e+14 0.0000000000000000e+00 0.0000000000000000e+00
1.9220966343175862e+14 0.0000000000000000e+00 0.0000000000000000e+00
1.9221466498428091e+14 0.0000000000000000e+00 0.0000000000000000e+00
1.9221966653680322e+14 0.0000000000000000e+00 0.0000000000000000e+00
1.9222466808932550e+14 0.0000000000000000e+00 0.0000000000000000e+00
1.9222966964184778e+14 0.0000000000000000e+00 0.0000000000000000e+00
1.9223467119437009e+14 0.0000000000000000e+00 0.0000000000000000e+00
1.9223967274689238e+14 0.0000000000000000e+00 0.0000000000000000e+00
1.9224467429941469e+14 0.0000000000000000e+00 0.0000000000000000e+00
1.9224967585193697e+14 0.0000000000000000e+00 0.0000000000000000e+00
1.9225467740445928e+14 0.0000000000000000e+00 0.0000000000000000e+00
1.9225967895698156e+14 0.0000000000000000e+00 0.0000000000000000e+00
1.9226468050950384e+14 0.0000000000000000e+00 0.0000000000000000e+00
1.9226968206202616e+14 0.0000000000000000e+00 0.0000000000000000e+00
1.9227468361454844e+14 0.0000000000000000e+00 0.0000000000000000e+00
1.9227968516707075e+14 0.0000000000000000e+00 0.0000000000000000e+00
1.9228468671959303e+14 0.0000000000000000e+00 0.0000000000000000e+00
1.9228968827211531e+14 0.0000000000000000e+00 0.0000000000000000e+00
1.9229468982463762e+14 0.0000000000000000e+00 0.0000000000000000e+00
1.9229969137715991e+14 0.0000000000000000e+00 0.0000000000000000e+00
1.9230469292968222e+14 0.0000000000000000e+00 0.0000000000000000e+00
1.9230969448220450e+14 0.0000000000000000e+00 0.0000000000000000e+00
1.9231469603472678e+14 0.0000000000000000e+00 0.0000000000000000e+00
1.9231969758724909e+14 0.0000000000000000e+00 0.0000000000000000e+00
1.9232469913977138e+14 0.0000000000000000e+00 0.0000000000000000e+00
1.9232970069229369e+14 0.0000000000000000e+00 0.0000000000000000e+00
1.9233470224481597e+14 0.0000000000000000e+00 0.0000000000000000e+00
1.9233970379733825e+14 0.0000000000000000e+00 0.0000000000000000e+00
1.9234470534986056e+14 0.0000000000000000e+00 0.0000000000000000e+00
1.9234970690238284e+14 0.0000000000000000e+00 0.0000000000000000e+00
1.9235470845490516e+14 0.0000000000000000e+00 0.0000000000000000e+00
1.9235971000742744e+14 0.0000000000000000e+00 0.0000000000000000e+00
1.9236471155994972e+14 0.0000000000000000e+00 0.0000000000000000e+00
1.9236971311247203e+14 0.0000000000000000e+00 0.0000000000000000e+00
1.9237471466499431e+14 0.0000000000000000e+00 0.0000000000000000e+00
1.9237971621751662e+14 0.0000000000000000e+00 0.0000000000000000e+00
1.9238471777003891e+14 0.0000000000000000e+00 0.0000000000000000e+00
1.9238971932256119e+14 0.0000000000000000e+00 0.0000000000000000e+00
1.9239472087508350e+14 0.0000000000000000e+00 0.0000000000000000e+00
1.9239972242760578e+14 0.0000000000000000e+00 0.0000000000000000e+00
1.9240472398012809e+14 0.0000000000000000e+00 0.0000000000000000e+00
1.9240972553265038e+14 0.0000000000000000e+00 0.0000000000000000e+00
1.9241472708517269e+14 0.0000000000000000e+00 0.0000000000000000e+00
1.9241972863769497e+14 0.0000000000000000e+00 0.0000000000000000e+00
1.9242473019021725e+14 0.0000000000000000e+00 0.0000000000000000e+00
1.9242973174273956e+14 0.0000000000000000e+00 0.0000000000000000e+00
1.9243473329526184e+14 0.0000000000000000e+00 0.0000000000000000e+00
1.9243973484778416e+14 0.0000000000000000e+00 0.0000000000000000e+00
1.9244473640030644e+14 0.0000000000000000e+00 0.0000000000000000e+00
1.9244973795282872e+14 0.0000000000000000e+00 0.0000000000000000e+00
1.9245473950535103e+14 0.0000000000000000e+00 0.0000000000000000e+00
1.9245974105787331e+14 0.0000000000000000e+00 0.0000000000000000e+00
1.9246474261039562e+14 0.0000000000000000e+00 0.0000000000000000e+00
1.9246974416291791e+14 0.0000000000000000e+00 0.0000000000000000e+00
1.9247474571544019e+14 0.0000000000000000e+00 0.0000000000000000e+00
1.9247974726796250e+14 0.0000000000000000e+00 0.0000000000000000e+00
1.9248474882048478e+14 0.0000000000000000e+00 0.0000000000000000e+00
1.9248975037300709e+14 0.0000000000000000e+00 0.0000000000000000e+00
1.9249475192552938e+14 0.0000000000000000e+00 0.0000000000000000e+00
1.9249975347805166e+14 0.0000000000000000e+00 0.0000000000000000e+00
1.9250475503057397e+14 0.0000000000000000e+00 0.0000000000000000e+00
1.9250975658309625e+14 0.0000000000000000e+00 0.0000000000000000e+00
1.9251475813561856e+14 0.0000000000000000e+00 0.0000000000000000e+00
1.9251975968814084e+14 0.0000000000000000e+00 0.0000000000000000e+00
1.9252476124066312e+14 0.0000000000000000e+00 0.0000000000000000e+00
1.9252976279318544e+14 0.0000000000000000e+00 0.0000000000000000e+00
1.9253476434570772e+14 0.0000000000000000e+00 0.0000000000000000e+00
1.9253976589823003e+14 0.0000000000000000e+00 0.0000000000000000e+00
1.9254476745075231e+14 0.0000000000000000e+00 0.0000000000000000e+00
1.9254976900327462e+14 0.0000000000000000e+00 0.0000000000000000e+00
1.9255477055579691e+14 0.0000000000000000e+00 0.0000000000000000e+00
1.9255977210831919e+14 0.0000000000000000e+00 0.0000000000000000e+00
1.9256477366084150e+14 0.0000000000000000e+00 0.0000000000000000e+00
1.9256977521336378e+14 0.0000000000000000e+00 0.0000000000000000e+00
1.9257477676588609e+14 0.0000000000000000e+00 0.0000000000000000e+00
1.9257977831840838e+14 0.0000000000000000e+00 0.0000000000000000e+00
1.9258477987093066e+14 0.0000000000000000e+00 0.0000000000000000e+00
1.9258978142345297e+14 0.0000000000000000e+00 0.0000000000000000e+00
1.9259478297597525e+14 0.0000000000000000e+00 0.0000000000000000e+00
1.9259978452849756e+14 0.0000000000000000e+00 0.0000000000000000e+00
1.9260478608101984e+14 0.0000000000000000e+00 0.0000000000000000e+00
1.9260978763354212e+14 0.0000000000000000e+00 0.0000000000000000e+00
1.9261478918606444e+14 0.0000000000000000e+00 0.0000000000000000e+00
1.9261979073858672e+14 0.0000000000000000e+00 0.0000000000000000e+00
1.9262479229110903e+14 0.0000000000000000e+00 0.0000000000000000e+00
1.9262979384363131e+14 0.0000000000000000e+00 0.0000000000000000e+00
1.9263479539615359e+14 0.0000000000000000e+00 0.0000000000000000e+00
1.9263979694867591e+14 0.0000000000000000e+00 0.0000000000000000e+00
1.9264479850119819e+14 0.0000000000000000e+00 0.0000000000000000e+00
1.9264980005372050e+14 0.0000000000000000e+00 0.0000000000000000e+00
1.9265480160624278e+14 0.0000000000000000e+00 0.0000000000000000e+00
1.9265980315876506e+14 0.0000000000000000e+00 0.0000000000000000e+00
1.9266480471128738e+14 0.0000000000000000e+00 0.0000000000000000e+00
1.9266980626380966e+14 0.0000000000000000e+00 0.0000000000000000e+00
1.9267480781633197e+14 0.0000000000000000e+00 0.0000000000000000e+00
1.9267980936885425e+14 0.0000000000000000e+00 0.0000000000000000e+00
1.9268481092137653e+14 0.0000000000000000e+00 0.0000000000000000e+00
1.9268981247389884e+14 0.0000000000000000e+00 0.0000000000000000e+00
1.9269481402642112e+14 0.0000000000000000e+00 0.0000000000000000e+00
1.9269981557894344e+14 0.0000000000000000e+00 0.0000000000000000e+00
1.9270481713146572e+14 0.0000000000000000e+00 0.0000000000000000e+00
1.9270981868398803e+14 0.0000000000000000e+00 0.0000000000000000e+00
1.9271482023651031e+14 0.0000000000000000e+00 0.0000000000000000e+00
1.9271982178903259e+14 0.0000000000000000e+00 0.0000000000000000e+00
1.9272482334155491e+14 0.0000000000000000e+00 0.0000000000000000e+00
1.9272982489407719e+14 0.0000000000000000e+00 0.0000000000000000e+00
1.9273482644659950e+14 0.0000000000000000e+00 0.0000000000000000e+00
1.9273982799912178e+14 0.0000000000000000e+00 0.0000000000000000e+00
1.9274482955164406e+14 0.0000000000000000e+00 0.0000000000000000e+00
1.9274983110416638e+14 0.0000000000000000e+00 0.0000000000000000e+00
1.9275483265668866e+14 0.0000000000000000e+00 0.0000000000000000e+00
1.9275983420921097e+14 0.0000000000000000e+00 0.0000000000000000e+00
1.9276483576173325e+14 0.0000000000000000e+00 0.0000000000000000e+00
1.9276983731425553e+14 0.0000000000000000e+00 0.0000000000000000e+00
1.9277483886677784e+14 0.0000000000000000e+00 0.0000000000000000e+00
1.9277984041930012e+14 0.0000000000000000e+00 0.0000000000000000e+00
1.9278484197182244e+14 0.0000000000000000e+00 0.0000000000000000e+00
1.9278984352434472e+14 0.0000000000000000e+00 0.0000000000000000e+00
1.9279484507686700e+14 0.0000000000000000e+00 0.0000000000000000e+00
1.9279984662938931e+14 0.0000000000000000e+00 0.0000000000000000e+00
1.9280484818191159e+14 0.0000000000000000e+00 0.0000000000000000e+00
1.9280984973443391e+14 0.0000000000000000e+00 0.0000000000000000e+00
1.9281485128695619e+14 0.0000000000000000e+00 0.0000000000000000e+00
1.9281985283947847e+14 0.0000000000000000e+00 0.0000000000000000e+00
1.9282485439200078e+14 0.0000000000000000e+00 0.0000000000000000e+00
1.9282985594452306e+14 0.0000000000000000e+00 0.0000000000000000e+00
1.9283485749704538e+14 0.0000000000000000e+00 0.0000000000000000e+00
1.9283985904956766e+14 0.0000000000000000e+00 0.0000000000000000e+00
1.9284486060208997e+14 0.0000000000000000e+00 0.0000000000000000e+00
1.9284986215461225e+14 0.0000000000000000e+00 0.0000000000000000e+00
1.9285486370713453e+14 0.0000000000000000e+00 0.0000000000000000e+00
1.9285986525965684e+14 0.0000000000000000e+00 0.0000000000000000e+00
1.9286486681217912e+14 0.0000000000000000e+00 0.0000000000000000e+00
1.9286986836470144e+14 0.0000000000000000e+00 0.0000000000000000e+00
1.9287486991722372e+14 0.0000000000000000e+00 0.0000000000000000e+00
1.9287987146974600e+14 0.0000000000000000e+00 0.0000000000000000e+00
1.9288487302226831e+14 0.0000000000000000e+00 0.0000000000000000e+00
1.9288987457479059e+14 0.0000000000000000e+00 0.0000000000000000e+00
1.9289487612731291e+14 0.0000000000000000e+00 0.0000000000000000e+00
1.9289987767983519e+14 0.0000000000000000e+00 0.0000000000000000e+00
1.9290487923235747e+14 0.0000000000000000e+00 0.0000000000000000e+00
1.9290988078487978e+14 0.0000000000000000e+00 0.0000000000000000e+00
1.9291488233740206e+14 0.0000000000000000e+00 0.0000000000000000e+00
1.9291988388992438e+14 0.0000000000000000e+00 0.0000000000000000e+00
1.9292488544244666e+14 0.0000000000000000e+00 0.0000000000000000e+00
1.9292988699496894e+14 0.0000000000000000e+00 0.0000000000000000e+00
1.9293488854749125e+14 0.0000000000000000e+00 0.0000000000000000e+00
1.9293989010001353e+14 0.0000000000000000e+00 0.0000000000000000e+00
1.9294489165253584e+14 0.0000000000000000e+00 0.0000000000000000e+00
1.9294989320505812e+14 0.0000000000000000e+00 0.0000000000000000e+00
1.9295489475758041e+14 0.0000000000000000e+00 0.0000000000000000e+00
1.9295989631010272e+14 0.0000000000000000e+00 0.0000000000000000e+00
1.9296489786262500e+14 0.0000000000000000e+00 0.0000000000000000e+00
1.9296989941514731e+14 0.0000000000000000e+00 0.0000000000000000e+00
1.9297490096766959e+14 0.0000000000000000e+00 0.0000000000000000e+00
1.9297990252019188e+14 0.0000000000000000e+00 0.0000000000000000e+00
1.9298490407271419e+14 0.0000000000000000e+00 0.0000000000000000e+00
1.9298990562523647e+14 0.0000000000000000e+00 0.0000000000000000e+00
1.9299490717775878e+14 0.0000000000000000e+00 0.0000000000000000e+00
1.9299990873028106e+14 0.0000000000000000e+00 0.0000000000000000e+00
1.9300491028280338e+14 0.0000000000000000e+00 0.0000000000000000e+00
1.9300991183532566e+14 0.0000000000000000e+00 0.0000000000000000e+00
1.9301491338784794e+14 0.0000000000000000e+00 0.0000000000000000e+00
1.9301991494037025e+14 0.0000000000000000e+00 0.0000000000000000e+00
1.9302491649289253e+14 0.0000000000000000e+00 0.0000000000000000e+00
1.9302991804541484e+14 0.0000000000000000e+00 0.0000000000000000e+00
1.9303491959793712e+14 0.0000000000000000e+00 0.0000000000000000e+00
1.9303992115045941e+14 0.0000000000000000e+00 0.0000000000000000e+00
1.9304492270298172e+14 0.0000000000000000e+00 0.0000000000000000e+00
1.9304992425550400e+14 0.0000000000000000e+00 0.0000000000000000e+00
1.9305492580802631e+14 0.0000000000000000e+00 0.0000000000000000e+00
1.9305992736054859e+14 0.0000000000000000e+00 0.0000000000000000e+00
1.9306492891307088e+14 0.0000000000000000e+00 0.0000000000000000e+00
1.9306993046559319e+14 0.0000000000000000e+00 0.0000000000000000e+00
1.9307493201811547e+14 0.0000000000000000e+00 0.0000000000000000e+00
1.9307993357063778e+14 0.0000000000000000e+00 0.0000000000000000e+00
1.9308493512316006e+14 0.0000000000000000e+00 0.0000000000000000e+00
1.9308993667568234e+14 0.0000000000000000e+00 0.0000000000000000e+00
1.9309493822820466e+14 0.0000000000000000e+00 0.0000000000000000e+00
1.9309993978072694e+14 0.0000000000000000e+00 0.0000000000000000e+00
1.9310494133324925e+14 0.0000000000000000e+00 0.0000000000000000e+00
1.9310994288577153e+14 0.0000000000000000e+00 0.0000000000000000e+00
1.9311494443829381e+14 0.0000000000000000e+00 0.0000000000000000e+00
1.9311994599081612e+14 0.0000000000000000e+00 0.0000000000000000e+00
1.9312494754333841e+14 0.0000000000000000e+00 0.0000000000000000e+00
1.9312994909586072e+14 0.0000000000000000e+00 0.0000000000000000e+00
1.9313495064838300e+14 0.0000000000000000e+00 0.0000000000000000e+00
1.9313995220090531e+14 0.0000000000000000e+00 0.0000000000000000e+00
1.9314495375342759e+14 0.0000000000000000e+00 0.0000000000000000e+00
1.9314995530594988e+14 0.0000000000000000e+00 0.0000000000000000e+00
1.9315495685847219e+14 0.0000000000000000e+00 0.0000000000000000e+00
1.9315995841099447e+14 0.0000000000000000e+00 0.0000000000000000e+00
1.9316495996351678e+14 0.0000000000000000e+00 0.0000000000000000e+00
1.9316996151603906e+14 0.0000000000000000e+00 0.0000000000000000e+00
1.9317496306856134e+14 0.0000000000000000e+00 0.0000000000000000e+00
1.9317996462108366e+14 0.0000000000000000e+00 0.0000000000000000e+00
1.9318496617360594e+14 0.0000000000000000e+00 0.0000000000000000e+00
1.9318996772612825e+14 0.0000000000000000e+00 0.0000000000000000e+00
1.9319496927865053e+14 0.0000000000000000e+00 0.0000000000000000e+00
1.9319997083117281e+14 0.0000000000000000e+00 0.0000000000000000e+00
1.9320497238369512e+14 0.0000000000000000e+00 0.0000000000000000e+00
1.9320997393621741e+14 0.0000000000000000e+00 0.0000000000000000e+00
1.9321497548873972e+14 0.0000000000000000e+00 0.0000000000000000e+00
1.9321997704126200e+14 0.0000000000000000e+00 0.0000000000000000e+00
1.9322497859378428e+14 0.0000000000000000e+00 0.0000000000000000e+00
1.9322998014630659e+14 0.0000000000000000e+00 0.0000000000000000e+00
1.9323498169882888e+14 0.0000000000000000e+00 0.0000000000000000e+00
1.9323998325135119e+14 0.0000000000000000e+00 0.0000000000000000e+00
1.9324498480387347e+14 0.0000000000000000e+00 0.0000000000000000e+00
1.9324998635639575e+14 0.0000000000000000e+00 0.0000000000000000e+00
1.9325498790891806e+14 0.0000000000000000e+00 0.0000000000000000e+00
1.9325998946144034e+14 0.0000000000000000e+00 0.0000000000000000e+00
1.9326499101396266e+14 0.0000000000000000e+00 0.0000000000000000e+00
1.9326999256648494e+14 0.0000000000000000e+00 0.0000000000000000e+00
1.9327499411900722e+14 0.0000000000000000e+00 0.0000000000000000e+00
1.9327999567152953e+14 0.0000000000000000e+00 0.0000000000000000e+00
1.9328499722405181e+14 0.0000000000000000e+00 0.0000000000000000e+00
1.9328999877657412e+14 0.0000000000000000e+00 0.0000000000000000e+00
1.9329500032909641e+14 0.0000000000000000e+00 0.0000000000000000e+00
1.9330000188161872e+14 0.0000000000000000e+00 0.0000000000000000e+00
1.9330500343414100e+14 0.0000000000000000e+00 0.0000000000000000e+00
1.9331000498666328e+14 0.0000000000000000e+00 0.0000000000000000e+00
1.9331500653918559e+14 0.0000000000000000e+00 0.0000000000000000e+00
1.9332000809170788e+14 0.0000000000000000e+00 0.0000000000000000e+00
1.9332500964423019e+14 0.0000000000000000e+00 0.0000000000000000e+00
1.9333001119675247e+14 0.0000000000000000e+00 0.0000000000000000e+00
1.9333501274927475e+14 0.0000000000000000e+00 0.0000000000000000e+00
1.9334001430179706e+14 0.0000000000000000e+00 0.0000000000000000e+00
1.9334501585431934e+14 0.0000000000000000e+00 0.0000000000000000e+00
1.9335001740684166e+14 0.0000000000000000e+00 0.0000000000000000e+00
1.9335501895936394e+14 0.0000000000000000e+00 0.0000000000000000e+00
1.9336002051188622e+14 0.0000000000000000e+00 0.0000000000000000e+00
1.9336502206440853e+14 0.0000000000000000e+00 0.0000000000000000e+00
1.9337002361693081e+14 0.0000000000000000e+00 0.0000000000000000e+00
1.9337502516945312e+14 0.0000000000000000e+00 0.0000000000000000e+00
1.9338002672197541e+14 0.0000000000000000e+00 0.0000000000000000e+00
1.9338502827449769e+14 0.0000000000000000e+00 0.0000000000000000e+00
1.9339002982702000e+14 0.0000000000000000e+00 0.0000000000000000e+00
1.9339503137954228e+14 0.0000000000000000e+00 0.0000000000000000e+00
1.9340003293206459e+14 0.0000000000000000e+00 0.0000000000000000e+00
1.9340503448458688e+14 0.0000000000000000e+00 0.0000000000000000e+00
1.9341003603710916e+14 0.0000000000000000e+00 0.0000000000000000e+00
1.9341503758963147e+14 0.0000000000000000e+00 0.0000000000000000e+00
1.9342003914215375e+14 0.0000000000000000e+00 0.0000000000000000e+00
1.9342504069467606e+14 0.0000000000000000e+00 0.0000000000000000e+00
1.9343004224719834e+14 0.0000000000000000e+00 0.0000000000000000e+00
1.9343504379972066e+14 0.0000000000000000e+00 0.0000000000000000e+00
1.9344004535224294e+14 0.0000000000000000e+00 0.0000000000000000e+00
1.9344504690476522e+14 0.0000000000000000e+00 0.0000000000000000e+00
1.9345004845728753e+14 0.0000000000000000e+00 0.0000000000000000e+00
1.9345505000980981e+14 0.0000000000000000e+00 0.0000000000000000e+00
1.9346005156233212e+14 0.0000000000000000e+00 0.0000000000000000e+00
1.9346505311485441e+14 0.0000000000000000e+00 0.0000000000000000e+00
1.9347005466737669e+14 0.0000000000000000e+00 0.0000000000000000e+00
1.9347505621989900e+14 0.0000000000000000e+00 0.0000000000000000e+00
1.9348005777242128e+14 0.0000000000000000e+00 0.0000000000000000e+00
1.9348505932494359e+14 0.0000000000000000e+00 0.0000000000000000e+00
1.9349006087746588e+14 0.0000000000000000e+00 0.0000000000000000e+00
1.9349506242998816e+14 0.0000000000000000e+00 0.0000000000000000e+00
1.9350006398251047e+14 0.0000000000000000e+00 0.0000000000000000e+00
1.9350506553503275e+14 0.0000000000000000e+00 0.0000000000000000e+00
1.9351006708755506e+14 0.0000000000000000e+00 0.0000000000000000e+00
1.9351506864007734e+14 0.0000000000000000e+00 0.0000000000000000e+00
1.9352007019259962e+14 0.0000000000000000e+00 0.0000000000000000e+00
1.9352507174512194e+14 0.0000000000000000e+00 0.0000000000000000e+00
1.9353007329764422e+14 0.0000000000000000e+00 0.0000000000000000e+00
1.9353507485016653e+14 0.0000000000000000e+00 0.0000000000000000e+00
1.9354007640268881e+14 0.0000000000000000e+00 0.0000000000000000e+00
1.9354507795521109e+14 0.0000000000000000e+00 0.0000000000000000e+00
1.9355007950773341e+14 0.0000000000000000e+00 0.0000000000000000e+00
1.9355508106025569e+14 0.0000000000000000e+00 0.0000000000000000e+00
1.9356008261277800e+14 0.0000000000000000e+00 0.0000000000000000e+00
1.9356508416530028e+14 0.0000000000000000e+00 0.0000000000000000e+00
1.9357008571782256e+14 0.0000000000000000e+00 0.0000000000000000e+00
1.9357508727034488e+14 0.0000000000000000e+00 0.0000000000000000e+00
1.9358008882286716e+14 0.0000000000000000e+00 0.0000000000000000e+00
1.9358509037538947e+14 0.0000000000000000e+00 0.0000000000000000e+00
1.9359009192791175e+14 0.0000000000000000e+00 0.0000000000000000e+00
1.9359509348043406e+14 0.0000000000000000e+00 0.0000000000000000e+00
[truncated: 153,046 more chars]
