# Supplementary material for: Wideband parametric baseband macromodeling of linear and passive photonic circuits via complex vector fitting
Source: Sci Rep. 2023 Sep 16;13:15407. doi: 10.1038/s41598-023-41227-w (PMC10505194; doi:10.1038/s41598-023-41227-w)
Supplement: Supplementary file 1 — Supplementary Information. [file 41598_2023_41227_MOESM1_ESM.zip › raw_data/directional_coupler_lumerical_fdtd_simulations/dc_spacing_0.664um.dat]

["in1","LEFT"]
["in2","LEFT"]
["out1","LEFT"]
["out2","RIGHT"]
("in1","mode 1",1,"in1",1,"transmission")
(500, 3)
1.9217465256410256e+14 1.0537927588128011e-02 -1.9348976756529537e+00
1.9217965411662484e+14 1.0549867670902675e-02 -1.9162258371468863e+00
1.9218465566914716e+14 1.0561691813084266e-02 -1.8975609946215080e+00
1.9218965722166944e+14 1.0573399007406760e-02 -1.8789029601432614e+00
1.9219465877419175e+14 1.0584988276200427e-02 -1.8602515457011175e+00
1.9219966032671403e+14 1.0596458671498664e-02 -1.8416065632362018e+00
1.9220466187923631e+14 1.0607809275137887e-02 -1.8229678246702343e+00
1.9220966343175862e+14 1.0619039198864087e-02 -1.8043351419340774e+00
1.9221466498428091e+14 1.0630147584419566e-02 -1.7857083269962284e+00
1.9221966653680322e+14 1.0641133603630441e-02 -1.7670871918892244e+00
1.9222466808932550e+14 1.0651996458496038e-02 -1.7484715487381237e+00
1.9222966964184778e+14 1.0662735381261404e-02 -1.7298612097862089e+00
1.9223467119437009e+14 1.0673349634504075e-02 -1.7112559874216395e+00
1.9223967274689238e+14 1.0683838511181855e-02 -1.6926556942037330e+00
1.9224467429941469e+14 1.0694201334718033e-02 -1.6740601428877893e+00
1.9224967585193697e+14 1.0704437459050201e-02 -1.6554691464517424e+00
1.9225467740445928e+14 1.0714546268694296e-02 -1.6368825181190136e+00
1.9225967895698156e+14 1.0724527178784422e-02 -1.6183000713853837e+00
1.9226468050950384e+14 1.0734379635125222e-02 -1.5997216200415949e+00
1.9226968206202616e+14 1.0744103114235648e-02 -1.5811469781982304e+00
1.9227468361454844e+14 1.0753697123380803e-02 -1.5625759603095195e+00
1.9227968516707075e+14 1.0763161200606775e-02 -1.5440083811961904e+00
1.9228468671959303e+14 1.0772494914766924e-02 -1.5254440560696845e+00
1.9228968827211531e+14 1.0781697865545926e-02 -1.5068828005541650e+00
1.9229468982463762e+14 1.0790769683480720e-02 -1.4883244307100243e+00
1.9229969137715991e+14 1.0799710029966679e-02 -1.4697687630565146e+00
1.9230469292968222e+14 1.0808518597276492e-02 -1.4512156145937176e+00
1.9230969448220450e+14 1.0817195108559935e-02 -1.4326648028252340e+00
1.9231469603472678e+14 1.0825739317841403e-02 -1.4141161457800957e+00
1.9231969758724909e+14 1.0834151010021541e-02 -1.3955694620345294e+00
1.9232469913977138e+14 1.0842430000864565e-02 -1.3770245707342128e+00
1.9232970069229369e+14 1.0850576136985618e-02 -1.3584812916155284e+00
1.9233470224481597e+14 1.0858589295833788e-02 -1.3399394450275492e+00
1.9233970379733825e+14 1.0866469385663196e-02 -1.3213988519527866e+00
1.9234470534986056e+14 1.0874216345515511e-02 -1.3028593340291628e+00
1.9234970690238284e+14 1.0881830145182417e-02 -1.2843207135718131e+00
1.9235470845490516e+14 1.0889310785166452e-02 -1.2657828135928546e+00
1.9235971000742744e+14 1.0896658296642181e-02 -1.2472454578240586e+00
1.9236471155994972e+14 1.0903872741413394e-02 -1.2287084707368523e+00
1.9236971311247203e+14 1.0910954211859227e-02 -1.2101716775646008e+00
1.9237471466499431e+14 1.0917902830875223e-02 -1.1916349043223187e+00
1.9237971621751662e+14 1.0924718751820165e-02 -1.1730979778288375e+00
1.9238471777003891e+14 1.0931402158445399e-02 -1.1545607257276325e+00
1.9238971932256119e+14 1.0937953264831182e-02 -1.1360229765077214e+00
1.9239472087508350e+14 1.0944372315304323e-02 -1.1174845595246075e+00
1.9239972242760578e+14 1.0950659584363871e-02 -1.0989453050221543e+00
1.9240472398012809e+14 1.0956815376597106e-02 -1.0804050441527591e+00
1.9240972553265038e+14 1.0962840026588545e-02 -1.0618636089997378e+00
1.9241472708517269e+14 1.0968733898825076e-02 -1.0433208325970715e+00
1.9241972863769497e+14 1.0974497387601241e-02 -1.0247765489525249e+00
1.9242473019021725e+14 1.0980130916910802e-02 -1.0062305930677555e+00
1.9242973174273956e+14 1.0985634940340643e-02 -9.8768280096007233e-01
1.9243473329526184e+14 1.0991009940951025e-02 -9.6913300968456040e-01
1.9243973484778416e+14 1.0996256431168139e-02 -9.5058105735497467e-01
1.9244473640030644e+14 1.1001374952648893e-02 -9.3202678316629128e-01
1.9244973795282872e+14 1.1006366076154588e-02 -9.1347002741596273e-01
1.9245473950535103e+14 1.1011230401420513e-02 -8.9491063152564954e-01
1.9245974105787331e+14 1.1015968557010297e-02 -8.7634843806456175e-01
1.9246474261039562e+14 1.1020581200176877e-02 -8.5778329077068494e-01
1.9246974416291791e+14 1.1025069016704999e-02 -8.3921503457315960e-01
1.9247474571544019e+14 1.1029432720765587e-02 -8.2064351561525728e-01
1.9247974726796250e+14 1.1033673054743037e-02 -8.0206858127628766e-01
1.9248474882048478e+14 1.1037790789081658e-02 -7.8349008019579258e-01
1.9248975037300709e+14 1.1041786722100006e-02 -7.6490786229427477e-01
1.9249475192552938e+14 1.1045661679826253e-02 -7.4632177879827555e-01
1.9249975347805166e+14 1.1049416515809006e-02 -7.2773168226246265e-01
1.9250475503057397e+14 1.1053052110929754e-02 -7.0913742659335344e-01
1.9250975658309625e+14 1.1056569373209991e-02 -6.9053886707319700e-01
1.9251475813561856e+14 1.1059969237612481e-02 -6.7193586038259645e-01
1.9251975968814084e+14 1.1063252665831783e-02 -6.5332826462558213e-01
1.9252476124066312e+14 1.1066420646091058e-02 -6.3471593935289827e-01
1.9252976279318544e+14 1.1069474192916495e-02 -6.1609874558585331e-01
1.9253476434570772e+14 1.1072414346923519e-02 -5.9747654584175613e-01
1.9253976589823003e+14 1.1075242174582922e-02 -5.7884920415739372e-01
1.9254476745075231e+14 1.1077958767988295e-02 -5.6021658611413716e-01
1.9254976900327462e+14 1.1080565244616746e-02 -5.4157855886233608e-01
1.9255477055579691e+14 1.1083062747082267e-02 -5.2293499114674302e-01
1.9255977210831919e+14 1.1085452442886577e-02 -5.0428575333151349e-01
1.9256477366084150e+14 1.1087735524157332e-02 -4.8563071742486813e-01
1.9256977521336378e+14 1.1089913207385315e-02 -4.6696975710554367e-01
1.9257477676588609e+14 1.1091986733158050e-02 -4.4830274774692946e-01
1.9257977831840838e+14 1.1093957365878464e-02 -4.2962956644446065e-01
1.9258477987093066e+14 1.1095826393488776e-02 -4.1095009203995114e-01
1.9258978142345297e+14 1.1097595127175250e-02 -3.9226420514802907e-01
1.9259478297597525e+14 1.1099264901082585e-02 -3.7357178818273407e-01
1.9259978452849756e+14 1.1100837072002229e-02 -3.5487272538266601e-01
1.9260478608101984e+14 1.1102313019076356e-02 -3.3616690283824063e-01
1.9260978763354212e+14 1.1103694143477970e-02 -3.1745420851747203e-01
1.9261478918606444e+14 1.1104981868094558e-02 -2.9873453229226204e-01
1.9261979073858672e+14 1.1106177637199906e-02 -2.8000776596607763e-01
1.9262479229110903e+14 1.1107282916124613e-02 -2.6127380329916244e-01
1.9262979384363131e+14 1.1108299190917071e-02 -2.4253254003642102e-01
1.9263479539615359e+14 1.1109227967997489e-02 -2.2378387393334792e-01
1.9263979694867591e+14 1.1110070773808017e-02 -2.0502770478320442e-01
1.9264479850119819e+14 1.1110829154454842e-02 -1.8626393444427750e-01
1.9264980005372050e+14 1.1111504675344944e-02 -1.6749246686528607e-01
1.9265480160624278e+14 1.1112098920816060e-02 -1.4871320811452338e-01
1.9265980315876506e+14 1.1112613493757292e-02 -1.2992606640465018e-01
1.9266480471128738e+14 1.1113050015231265e-02 -1.1113095212061125e-01
1.9266980626380966e+14 1.1113410124080727e-02 -9.2327777846399714e-02
1.9267480781633197e+14 1.1113695476533575e-02 -7.3516458391397130e-02
1.9267980936885425e+14 1.1113907745800539e-02 -5.4696910817920288e-02
1.9268481092137653e+14 1.1114048621669658e-02 -3.5869054466888962e-02
1.9268981247389884e+14 1.1114119810085943e-02 -1.7032810984638217e-02
1.9269481402642112e+14 1.1114123032735771e-02 1.8118956495778414e-03
1.9269981557894344e+14 1.1114060026615823e-02 2.0665139098748911e-02
1.9270481713146572e+14 1.1113932543601435e-02 3.9526990640954537e-02
1.9270981868398803e+14 1.1113742350003277e-02 5.8397519143825884e-02
1.9271482023651031e+14 1.1113491226125490e-02 7.7276791038170700e-02
1.9271982178903259e+14 1.1113180965810874e-02 9.6164870292962196e-02
1.9272482334155491e+14 1.1112813375982094e-02 1.1506181838973278e-01
1.9272982489407719e+14 1.1112390276176866e-02 1.3396769429653155e-01
1.9273482644659950e+14 1.1111913498079037e-02 1.5288255444468263e-01
1.9273982799912178e+14 1.1111384885040276e-02 1.7180645270256459e-01
1.9274482955164406e+14 1.1110806291596746e-02 1.9073944035188373e-01
1.9274983110416638e+14 1.1110179582981990e-02 2.0968156606396016e-01
1.9275483265668866e+14 1.1109506634631188e-02 2.2863287587524375e-01
1.9275983420921097e+14 1.1108789331682812e-02 2.4759341316528979e-01
1.9276483576173325e+14 1.1108029568470592e-02 2.6656321863202254e-01
1.9276983731425553e+14 1.1107229248013332e-02 2.8554233027158094e-01
1.9277483886677784e+14 1.1106390281497283e-02 3.0453078335402345e-01
1.9277984041930012e+14 1.1105514587752927e-02 3.2352861040330294e-01
1.9278484197182244e+14 1.1104604092733198e-02 3.4253584117546571e-01
1.9278984352434472e+14 1.1103660728968253e-02 3.6155250263814659e-01
1.9279484507686700e+14 1.1102686435040060e-02 3.8057861895097095e-01
1.9279984662938931e+14 1.1101683155031522e-02 3.9961421144588299e-01
1.9280484818191159e+14 1.1100652837981881e-02 4.1865929860799039e-01
1.9280984973443391e+14 1.1099597437332260e-02 4.3771389605809197e-01
1.9281485128695619e+14 1.1098518910368694e-02 4.5677801653412964e-01
1.9281985283947847e+14 1.1097419217659856e-02 4.7585166987515731e-01
1.9282485439200078e+14 1.1096300322491943e-02 4.9493486300517919e-01
1.9282985594452306e+14 1.1095164190296016e-02 5.1402759991649527e-01
1.9283485749704538e+14 1.1094012788074372e-02 5.3312988165670505e-01
1.9283985904956766e+14 1.1092848083823031e-02 5.5224170631342961e-01
1.9284486060208997e+14 1.1091672045947172e-02 5.7136306900231804e-01
1.9284986215461225e+14 1.1090486642674941e-02 5.9049396185347236e-01
1.9285486370713453e+14 1.1089293841471091e-02 6.0963437400179976e-01
1.9285986525965684e+14 1.1088095608439996e-02 6.2878429157505600e-01
1.9286486681217912e+14 1.1086893907735510e-02 6.4794369768461313e-01
1.9286986836470144e+14 1.1085690700952505e-02 6.6711257241744759e-01
1.9287486991722372e+14 1.1084487946538381e-02 6.8629089282766809e-01
1.9287987146974600e+14 1.1083287599177207e-02 7.0547863293054081e-01
1.9288487302226831e+14 1.1082091609190386e-02 7.2467576369656761e-01
1.9288987457479059e+14 1.1080901921928666e-02 7.4388225304707467e-01
1.9289487612731291e+14 1.1079720477154475e-02 7.6309806585025564e-01
1.9289987767983519e+14 1.1078549208444997e-02 7.8232316391957202e-01
1.9290487923235747e+14 1.1077390042558000e-02 8.0155750601158859e-01
1.9290988078487978e+14 1.1076244898835902e-02 8.2080104782684582e-01
1.9291488233740206e+14 1.1075115688582878e-02 8.4005374200991423e-01
1.9291988388992438e+14 1.1074004314448530e-02 8.5931553815266648e-01
1.9292488544244666e+14 1.1072912669812647e-02 8.7858638279669132e-01
1.9292988699496894e+14 1.1071842638165297e-02 8.9786621943914391e-01
1.9293488854749125e+14 1.1070796092498499e-02 9.1715498853799404e-01
1.9293989010001353e+14 1.1069774894681207e-02 9.3645262751917280e-01
1.9294489165253584e+14 1.1068780894846785e-02 9.5575907078589262e-01
1.9294989320505812e+14 1.1067815930779219e-02 9.7507424972739432e-01
1.9295489475758041e+14 1.1066881827298970e-02 9.9439809273158208e-01
1.9295989631010272e+14 1.1065980395649079e-02 1.0137305251964563e+00
1.9296489786262500e+14 1.1065113432886948e-02 1.0330714695442145e+00
1.9296989941514731e+14 1.1064282721274403e-02 1.0524208452373880e+00
1.9297490096766959e+14 1.1063490027671104e-02 1.0717785687944166e+00
1.9297990252019188e+14 1.1062737102932721e-02 1.0911445538084585e+00
1.9298490407271419e+14 1.1062025681307468e-02 1.1105187109670616e+00
1.9298990562523647e+14 1.1061357479839619e-02 1.1299009480722308e+00
1.9299490717775878e+14 1.1060734197779084e-02 1.1492911700640920e+00
1.9299990873028106e+14 1.1060157515983477e-02 1.1686892790436247e+00
1.9300491028280338e+14 1.1059629096334485e-02 1.1880951742985815e+00
1.9300991183532566e+14 1.1059150581163439e-02 1.2075087523303267e+00
1.9301491338784794e+14 1.1058723592664094e-02 1.2269299068813759e+00
1.9301991494037025e+14 1.1058349732325579e-02 1.2463585289660324e+00
1.9302491649289253e+14 1.1058030580359948e-02 1.2657945069002898e+00
1.9302991804541484e+14 1.1057767695152406e-02 1.2852377263359569e+00
1.9303491959793712e+14 1.1057562612697174e-02 1.3046880702930082e+00
1.9303992115045941e+14 1.1057416846046613e-02 1.3241454191967137e+00
1.9304492270298172e+14 1.1057331884775186e-02 1.3436096509135227e+00
1.9304992425550400e+14 1.1057309194440902e-02 1.3630806407898060e+00
1.9305492580802631e+14 1.1057350216061844e-02 1.3825582616919017e+00
1.9305992736054859e+14 1.1057456365581808e-02 1.4020423840466567e+00
1.9306492891307088e+14 1.1057629033375845e-02 1.4215328758850632e+00
1.9306993046559319e+14 1.1057869583728615e-02 1.4410296028857645e+00
1.9307493201811547e+14 1.1058179354352724e-02 1.4605324284204892e+00
1.9307993357063778e+14 1.1058559655888495e-02 1.4800412136011487e+00
1.9308493512316006e+14 1.1059011771433345e-02 1.4995558173274695e+00
1.9308993667568234e+14 1.1059536956066676e-02 1.5190760963375474e+00
1.9309493822820466e+14 1.1060136436398053e-02 1.5386019052578146e+00
1.9309993978072694e+14 1.1060811410107927e-02 1.5581330966548310e+00
1.9310494133324925e+14 1.1061563045517508e-02 1.5776695210899541e+00
1.9310994288577153e+14 1.1062392481151876e-02 1.5972110271725166e+00
1.9311494443829381e+14 1.1063300825322879e-02 1.6167574616167322e+00
1.9311994599081612e+14 1.1064289155726164e-02 1.6363086692984217e+00
1.9312494754333841e+14 1.1065358519043007e-02 1.6558644933122213e+00
1.9312994909586072e+14 1.1066509930552722e-02 1.6754247750328621e+00
1.9313495064838300e+14 1.1067744373761594e-02 1.6949893541732726e+00
1.9313995220090531e+14 1.1069062800045522e-02 1.7145580688480342e+00
1.9314495375342759e+14 1.1070466128293798e-02 1.7341307556340146e+00
1.9314995530594988e+14 1.1071955244584266e-02 1.7537072496351751e+00
1.9315495685847219e+14 1.1073531001845476e-02 1.7732873845464612e+00
1.9315995841099447e+14 1.1075194219558266e-02 1.7928709927187740e+00
1.9316495996351678e+14 1.1076945683453540e-02 1.8124579052254155e+00
1.9316996151603906e+14 1.1078786145229594e-02 1.8320479519290966e+00
1.9317496306856134e+14 1.1080716322278531e-02 1.8516409615495828e+00
1.9317996462108366e+14 1.1082736897431451e-02 1.8712367617321120e+00
1.9318496617360594e+14 1.1084848518717955e-02 1.8908351791162881e+00
1.9318996772612825e+14 1.1087051799131891e-02 1.9104360394066326e+00
1.9319496927865053e+14 1.1089347316422428e-02 1.9300391674420523e+00
1.9319997083117281e+14 1.1091735612886323e-02 1.9496443872672446e+00
1.9320497238369512e+14 1.1094217195188450e-02 1.9692515222046494e+00
1.9320997393621741e+14 1.1096792534187959e-02 1.9888603949250916e+00
1.9321497548873972e+14 1.1099462064779372e-02 2.0084708275212049e+00
1.9321997704126200e+14 1.1102226185752522e-02 2.0280826415791244e+00
1.9322497859378428e+14 1.1105085259666459e-02 2.0476956582522838e+00
1.9322998014630659e+14 1.1108039612733040e-02 2.0673096983343298e+00
1.9323498169882888e+14 1.1111089534723518e-02 2.0869245823317466e+00
1.9323998325135119e+14 1.1114235278885892e-02 2.1065401305387015e+00
1.9324498480387347e+14 1.1117477061874151e-02 2.1261561631088703e+00
1.9324998635639575e+14 1.1120815063700433e-02 2.1457725001313430e+00
1.9325498790891806e+14 1.1124249427696662e-02 2.1653889617024094e+00
1.9325998946144034e+14 1.1127780260492588e-02 2.1850053679993926e+00
1.9326499101396266e+14 1.1131407632007500e-02 2.2046215393549438e+00
1.9326999256648494e+14 1.1135131575464675e-02 2.2242372963293344e+00
1.9327499411900722e+14 1.1138952087407065e-02 2.2438524597842653e+00
1.9327999567152953e+14 1.1142869127743314e-02 2.2634668509552509e+00
1.9328499722405181e+14 1.1146882619800120e-02 2.2830802915232438e+00
1.9328999877657412e+14 1.1150992450385455e-02 2.3026926036889859e+00
1.9329500032909641e+14 1.1155198469881973e-02 2.3223036102415864e+00
1.9330000188161872e+14 1.1159500492336766e-02 2.3419131346324424e+00
1.9330500343414100e+14 1.1163898295583346e-02 2.3615210010435992e+00
1.9331000498666328e+14 1.1168391621360445e-02 2.3811270344596065e+00
1.9331500653918559e+14 1.1172980175467147e-02 2.4007310607356471e+00
1.9332000809170788e+14 1.1177663627907380e-02 2.4203329066665735e+00
1.9332500964423019e+14 1.1182441613072032e-02 2.4399324000558789e+00
1.9333001119675247e+14 1.1187313729917448e-02 2.4595293697809755e+00
1.9333501274927475e+14 1.1192279542169536e-02 2.4791236458615513e+00
1.9334001430179706e+14 1.1197338578537441e-02 2.4987150595242378e+00
1.9334501585431934e+14 1.1202490332938778e-02 2.5183034432671234e+00
1.9335001740684166e+14 1.1207734264742400e-02 2.5378886309241557e+00
1.9335501895936394e+14 1.1213069799023690e-02 2.5574704577271783e+00
1.9336002051188622e+14 1.1218496326828656e-02 2.5770487603682319e+00
1.9336502206440853e+14 1.1224013205461207e-02 2.5966233770602556e+00
1.9337002361693081e+14 1.1229619758770308e-02 2.6161941475962602e+00
1.9337502516945312e+14 1.1235315277455417e-02 2.6357609134081348e+00
1.9338002672197541e+14 1.1241099019392947e-02 2.6553235176235983e+00
1.9338502827449769e+14 1.1246970209955151e-02 2.6748818051233871e+00
1.9339002982702000e+14 1.1252928042364654e-02 2.6944356225946873e+00
1.9339503137954228e+14 1.1258971678036881e-02 2.7139848185859639e+00
1.9340003293206459e+14 1.1265100246951572e-02 2.7335292435587402e+00
1.9340503448458688e+14 1.1271312848029008e-02 2.7530687499388966e+00
1.9341003603710916e+14 1.1277608549513896e-02 2.7726031921666743e+00
1.9341503758963147e+14 1.1283986389376466e-02 2.7921324267447032e+00
1.9342003914215375e+14 1.1290445375717908e-02 2.8116563122850042e+00
1.9342504069467606e+14 1.1296913292462523e-02 2.8311724218499732e+00
1.9343004224719834e+14 1.1303387610577031e-02 2.8506809923653118e+00
1.9343504379972066e+14 1.1309938090004277e-02 2.8701843047199032e+00
1.9344004535224294e+14 1.1316563789231264e-02 2.8896822300239680e+00
1.9344504690476522e+14 1.1323263740218173e-02 2.9091746412903507e+00
1.9345004845728753e+14 1.1330036948750153e-02 2.9286614134718438e+00
1.9345505000980981e+14 1.1336882394792249e-02 2.9481424234978255e+00
1.9346005156233212e+14 1.1343799032855713e-02 2.9676175503106816e+00
1.9346505311485441e+14 1.1350785792364693e-02 2.9870866748994125e+00
1.9347005466737669e+14 1.1357841578040999e-02 3.0065496803337570e+00
1.9347505621989900e+14 1.1364965270285578e-02 3.0260064517958112e+00
1.9348005777242128e+14 1.1372155725573610e-02 3.0454568766109436e+00
1.9348505932494359e+14 1.1379411776853308e-02 3.0649008442783447e+00
1.9349006087746588e+14 1.1386732233950762e-02 3.0843382464984233e+00
1.9349506242998816e+14 1.1394115883984778e-02 3.1037689772009784e+00
1.9350006398251047e+14 1.1401561491782414e-02 3.1231929325714454e+00
1.9350506553503275e+14 1.1409067800304658e-02 3.1426100110750133e+00
1.9351006708755506e+14 1.1416633531074343e-02 3.1620201134815193e+00
1.9351506864007734e+14 1.1424257384609742e-02 3.1814231428870463e+00
1.9352007019259962e+14 1.1431938040869170e-02 3.2008190047356768e+00
1.9352507174512194e+14 1.1439674159688619e-02 3.2202076068399457e+00
1.9353007329764422e+14 1.1447464381235319e-02 3.2395888593991518e+00
1.9353507485016653e+14 1.1455307326460549e-02 3.2589626750174552e+00
1.9354007640268881e+14 1.1463201597554953e-02 3.2783289687203236e+00
1.9354507795521109e+14 1.1471145778412451e-02 3.2976876579701946e+00
1.9355007950773341e+14 1.1479138435092580e-02 3.3170386626805461e+00
1.9355508106025569e+14 1.1487178116291921e-02 3.3363819052286376e+00
1.9356008261277800e+14 1.1495263353813109e-02 3.3557173104675648e+00
1.9356508416530028e+14 1.1503392663040252e-02 3.3750448057376667e+00
1.9357008571782256e+14 1.1511564543416347e-02 3.3943643208751380e+00
1.9357508727034488e+14 1.1519777478923562e-02 3.4136757882211066e+00
1.9358008882286716e+14 1.1528029938562827e-02 3.4329791426286635e+00
1.9358509037538947e+14 1.1536320376842281e-02 3.4522743214697020e+00
1.9359009192791175e+14 1.1544647234258644e-02 3.4715612646393303e+00
1.9359509348043406e+14 1.1553008937788605e-02 3.4908399145608136e+00
1.9360009503295634e+14 1.1561403901375857e-02 3.5101102161879205e+00
1.9360509658547862e+14 1.1569830526421526e-02 3.5293721170077523e+00
1.9361009813800094e+14 1.1578287202275895e-02 3.5486255670410638e+00
1.9361509969052322e+14 1.1586772306731961e-02 3.5678705188423931e+00
1.9362010124304553e+14 1.1595284206515196e-02 3.5871069274996401e+00
1.9362510279556781e+14 1.1603821257779446e-02 3.6063347506312247e+00
1.9363010434809009e+14 1.1612381806598064e-02 3.6255539483840518e+00
1.9363510590061241e+14 1.1620964189461487e-02 3.6447644834293902e+00
1.9364010745313469e+14 1.1629566733763788e-02 3.6639663209574143e+00
1.9364510900565700e+14 1.1638187758302665e-02 3.6831594286732789e+00
1.9365011055817928e+14 1.1646825573767649e-02 3.7023437767886391e+00
1.9365511211070156e+14 1.1655478483232595e-02 3.7215193380155456e+00
1.9366011366322388e+14 1.1664144782648680e-02 3.7406860875582071e+00
1.9366511521574616e+14 1.1672822761332293e-02 3.7598440031031317e+00
1.9367011676826847e+14 1.1681510702452659e-02 3.7789930648104662e+00
1.9367511832079075e+14 1.1690206883522992e-02 3.7981332553024871e+00
1.9368011987331303e+14 1.1698909576883560e-02 3.8172645596525925e+00
1.9368512142583534e+14 1.1707617050185358e-02 3.8363869653740665e+00
1.9369012297835762e+14 1.1716327566873876e-02 3.8555004624056370e+00
1.9369512453087994e+14 1.1725039386669907e-02 3.8746050430996863e+00
1.9370012608340222e+14 1.1733750766048025e-02 3.8937007022070924e+00
1.9370512763592450e+14 1.1742459958708625e-02 3.9127874368630096e+00
1.9371012918844681e+14 1.1751165216059567e-02 3.9318652465715078e+00
1.9371513074096909e+14 1.1759864787675595e-02 3.9509341331888832e+00
1.9372013229349141e+14 1.1768556921781902e-02 3.9699941009086102e+00
1.9372513384601369e+14 1.1777239865703740e-02 3.9890451562423408e+00
1.9373013539853600e+14 1.1785911866344541e-02 4.0080873080040993e+00
1.9373513695105828e+14 1.1794571170634482e-02 4.0271205672903845e+00
1.9374013850358056e+14 1.1803216025991164e-02 4.0461449474633913e+00
1.9374514005610288e+14 1.1811844680774937e-02 4.0651604641301873e+00
1.9375014160862516e+14 1.1820455384737976e-02 4.0841671351240585e+00
1.9375514316114747e+14 1.1829046389471274e-02 4.1031649804845749e+00
1.9376014471366975e+14 1.1837615948844344e-02 4.1221540224363125e+00
1.9376514626619203e+14 1.1846162319452128e-02 4.1411342853693833e+00
1.9377014781871434e+14 1.1854683761045500e-02 4.1601057958171666e+00
1.9377514937123662e+14 1.1863178536964563e-02 4.1790685824347911e+00
1.9378015092375894e+14 1.1871644914568607e-02 4.1980226759781676e+00
1.9378515247628122e+14 1.1880081165658040e-02 4.2169681092807032e+00
1.9379015402880350e+14 1.1888485566898883e-02 4.2359049172316006e+00
1.9379515558132581e+14 1.1896856400234987e-02 4.2548331367529455e+00
1.9380015713384809e+14 1.1905191953301988e-02 4.2737528067759563e+00
1.9380515868637041e+14 1.1913490519836237e-02 4.2926639682193830e+00
1.9381016023889269e+14 1.1921750400073277e-02 4.3115666639637151e+00
1.9381516179141497e+14 1.1929969901159557e-02 4.3304609388296074e+00
1.9382016334393728e+14 1.1938147337527714e-02 4.3493468395527648e+00
1.9382516489645956e+14 1.1946281031310882e-02 4.3682244147601033e+00
1.9383016644898188e+14 1.1954369312707065e-02 4.3870937149458324e+00
1.9383516800150416e+14 1.1962410520372710e-02 4.4059547924465070e+00
1.9384016955402644e+14 1.1970403001798163e-02 4.4248077014174152e+00
1.9384517110654875e+14 1.1978345113675530e-02 4.4436524978069754e+00
1.9385017265907103e+14 1.1986235222271659e-02 4.4624892393324176e+00
1.9385517421159334e+14 1.1994071703782767e-02 4.4813179854553402e+00
1.9386017576411562e+14 1.2001852944706090e-02 4.5001387973562270e+00
1.9386517731663794e+14 1.2009577342179575e-02 4.5189517379097630e+00
1.9387017886916022e+14 1.2017243304337068e-02 4.5377568716599894e+00
1.9387518042168250e+14 1.2024849250650603e-02 4.5565542647949631e+00
1.9388018197420481e+14 1.2032393612267751e-02 4.5753439851224806e+00
1.9388518352672709e+14 1.2039874832351468e-02 4.5941261020433748e+00
1.9389018507924941e+14 1.2047291366398542e-02 4.6129006865285689e+00
1.9389518663177169e+14 1.2054641682574209e-02 4.6316678110922407e+00
1.9390018818429397e+14 1.2061924262023448e-02 4.6504275497678904e+00
1.9390518973681628e+14 1.2069137599192458e-02 4.6691799780831662e+00
1.9391019128933856e+14 1.2076280202130195e-02 4.6879251730340661e+00
1.9391519284186088e+14 1.2083350592798869e-02 4.7066632130615700e+00
1.9392019439438316e+14 1.2090347307367090e-02 4.7253941780251552e+00
1.9392519594690544e+14 1.2097268896511094e-02 4.7441181491796245e+00
1.9393019749942775e+14 1.2104113925699808e-02 4.7628352091489621e+00
1.9393519905195003e+14 1.2110880975479165e-02 4.7815454419026597e+00
1.9394020060447234e+14 1.2117568641751831e-02 4.8002489327309075e+00
1.9394520215699462e+14 1.2124175536053047e-02 4.8189457682199714e+00
1.9395020370951691e+14 1.2130700285817119e-02 4.8376360362283624e+00
1.9395520526203922e+14 1.2137141534643776e-02 4.8563198258621831e+00
1.9396020681456150e+14 1.2143497942558954e-02 4.8749972274513116e+00
1.9396520836708381e+14 1.2149768186261770e-02 4.8936683325253991e+00
1.9397020991960609e+14 1.2155950959383356e-02 4.9123332337898020e+00
1.9397521147212838e+14 1.2162044972723341e-02 4.9309920251022179e+00
1.9398021302465069e+14 1.2168048954500408e-02 4.9496448014490175e+00
1.9398521457717297e+14 1.2173961650567470e-02 4.9682916589217045e+00
1.9399021612969528e+14 1.2179781824660610e-02 4.9869326946940458e+00
1.9399521768221756e+14 1.2185508258610367e-02 5.0055680069979971e+00
1.9400021923473984e+14 1.2191139752573982e-02 5.0241976951021670e+00
1.9400522078726216e+14 1.2196675125233725e-02 5.0428218592879688e+00
1.9401022233978444e+14 1.2202113214018860e-02 5.0614406008271384e+00
1.9401522389230675e+14 1.2207452875309031e-02 5.0800540219595858e+00
1.9402022544482903e+14 1.2212692984630310e-02 5.0986622258705818e+00
1.9402522699735134e+14 1.2217832436850770e-02 5.1172653166695170e+00
1.9403022854987362e+14 1.2222870146373585e-02 5.1358633993665936e+00
1.9403523010239591e+14 1.2227805047320933e-02 5.1544565798523516e+00
1.9404023165491822e+14 1.2232636093713630e-02 5.1730449648753529e+00
1.9404523320744050e+14 1.2237362259648955e-02 5.1916286620204248e+00
1.9405023475996281e+14 1.2241982539468399e-02 5.2102077796883597e+00
1.9405523631248509e+14 1.2246495947930831e-02 5.2287824270736625e+00
1.9406023786500738e+14 1.2250901520362375e-02 5.2473527141445659e+00
1.9406523941752969e+14 1.2255198312825974e-02 5.2659187516218573e+00
1.9407024097005197e+14 1.2259385402262919e-02 5.2844806509581357e+00
1.9407524252257428e+14 1.2263461886650328e-02 5.3030385243175040e+00
1.9408024407509656e+14 1.2267426885134108e-02 5.3215924845558291e+00
1.9408524562761884e+14 1.2271279538170591e-02 5.3401426452001086e+00
1.9409024718014116e+14 1.2275019007664711e-02 5.3586891204288234e+00
1.9409524873266344e+14 1.2278644477092746e-02 5.3772320250515930e+00
1.9410025028518575e+14 1.2282155151629190e-02 5.3957714744910605e+00
1.9410525183770803e+14 1.2285550258263373e-02 5.4143075847620983e+00
1.9411025339023031e+14 1.2288829045922500e-02 5.4328404724531776e+00
1.9411525494275262e+14 1.2291990785573019e-02 5.4513702547075642e+00
1.9412025649527491e+14 1.2295034770332456e-02 5.4698970492039436e+00
1.9412525804779722e+14 1.2297960315567673e-02 5.4884209741381857e+00
1.9413025960031950e+14 1.2300766758995985e-02 5.5069421482041214e+00
1.9413526115284178e+14 1.2303453460776012e-02 5.5254606905758274e+00
1.9414026270536409e+14 1.2306019803592191e-02 5.5439767208893134e+00
1.9414526425788638e+14 1.2308465192746719e-02 5.5624903592237693e+00
1.9415026581040869e+14 1.2310789056232079e-02 5.5810017260845095e+00
1.9415526736293097e+14 1.2312990844809392e-02 5.5995109423842457e+00
1.9416026891545325e+14 1.2315070032078679e-02 5.6180181294266740e+00
1.9416527046797556e+14 1.2317026114546400e-02 5.6365234088876432e+00
1.9417027202049784e+14 1.2318858611686519e-02 5.6550269027983822e+00
1.9417527357302016e+14 1.2320567065999689e-02 5.6735287335285962e+00
1.9418027512554244e+14 1.2322151043062167e-02 5.6920290237686837e+00
1.9418527667806475e+14 1.2323610131585738e-02 5.7105278965132813e+00
1.9419027823058703e+14 1.2324943943453945e-02 5.7290254750439749e+00
1.9419527978310931e+14 1.2326152113763591e-02 5.7475218829128689e+00
1.9420028133563162e+14 1.2327234300868311e-02 5.7660172439264112e+00
1.9420528288815391e+14 1.2328190186403713e-02 5.7845116821276665e+00
1.9421028444067622e+14 1.2329019475323012e-02 5.8030053217807547e+00
1.9421528599319850e+14 1.2329721895914639e-02 5.8214982873547703e+00
1.9422028754572078e+14 1.2330297199829761e-02 5.8399907035069569e+00
1.9422528909824309e+14 1.2330745162091991e-02 5.8584826950673428e+00
1.9423029065076538e+14 1.2331065581116773e-02 5.8769743870213649e+00
1.9423529220328769e+14 1.2331258278712228e-02 5.8954659044962900e+00
1.9424029375580997e+14 1.2331323100088819e-02 5.9139573727431554e+00
1.9424529530833225e+14 1.2331259913858464e-02 5.9324489171220360e+00
1.9425029686085456e+14 1.2331068612030566e-02 5.9509406630866719e+00
1.9425529841337684e+14 1.2330749110003000e-02 5.9694327361678727e+00
1.9426029996589916e+14 1.2330301346554357e-02 5.9879252619592798e+00
1.9426530151842144e+14 1.2329725283823541e-02 6.0064183661008279e+00
1.9427030307094372e+14 1.2329020907294680e-02 6.0249121742638776e+00
1.9427530462346603e+14 1.2328188225771097e-02 6.0434068121363236e+00
1.9428030617598831e+14 1.2327227271349286e-02 6.0619024054061557e+00
1.9428530772851062e+14 1.2326138099388192e-02 6.0803990797473677e+00
1.9429030928103291e+14 1.2324920788473899e-02 6.0988969608040149e+00
1.9429531083355519e+14 1.2323575440379942e-02 6.1173961741757790e+00
1.9430031238607750e+14 1.2322102180028039e-02 6.1358968454024909e+00
1.9430531393859978e+14 1.2320501155437504e-02 6.1543990999485114e+00
1.9431031549112209e+14 1.2318772537680205e-02 6.1729030631890280e+00
1.9431531704364438e+14 1.2316916520820417e-02 6.1914088603937358e+00
1.9432031859616669e+14 1.2314933321864868e-02 6.2099166167131159e+00
1.9432532014868897e+14 1.2312823180692989e-02 6.2284264571618140e+00
1.9433032170121125e+14 1.2310586360001504e-02 6.2469385066054741e+00
1.9433532325373356e+14 1.2308223145226817e-02 6.2654528897447515e+00
1.9434032480625584e+14 1.2305733844480889e-02 6.2839697311002283e+00
1.9434532635877816e+14 1.2303118788464719e-02 6.3024891549985647e+00
1.9435032791130044e+14 1.2300378330401209e-02 6.3210112855559322e+00
1.9435532946382272e+14 1.2297512845942231e-02 6.3395362466650322e+00
1.9436033101634503e+14 1.2294522733085372e-02 6.3580641619784259e+00
1.9436533256886731e+14 1.2291408412084216e-02 6.3765951548944324e+00
1.9437033412138962e+14 1.2288170325351339e-02 6.3951293485419942e+00
1.9437533567391191e+14 1.2284808937364921e-02 6.4136668657655997e+00
1.9438033722643419e+14 1.2281324734562594e-02 6.4322078291103484e+00
1.9438533877895650e+14 1.2277718225240097e-02 6.4507523608071056e+00
1.9439034033147878e+14 1.2273989939441975e-02 6.4693005827566417e+00
1.9439534188400109e+14 1.2270140428848358e-02 6.4878526165159220e+00
1.9440034343652338e+14 1.2266170266661701e-02 6.5064085832812673e+00
1.9440534498904566e+14 1.2262080047485899e-02 6.5249686038744859e+00
1.9441034654156797e+14 1.2257870387206177e-02 6.5435327987271847e+00
1.9441534809409025e+14 1.2253541922859788e-02 6.5621012878651541e+00
1.9442034964661256e+14 1.2249095312511433e-02 6.5806741908938839e+00
1.9442535119913484e+14 1.2244531235115005e-02 6.5992516269821149e+00
1.9443035275165712e+14 1.2239850390383134e-02 6.6178337148473396e+00
1.9443535430417944e+14 1.2235053498642205e-02 6.6364205727402119e+00
1.9444035585670172e+14 1.2230141300692703e-02 6.6550123184281986e+00
1.9444535740922403e+14 1.2225114557660489e-02 6.6736090691809489e+00
1.9445035896174631e+14 1.2219974050851783e-02 6.6922109417539950e+00
1.9445536051426862e+14 1.2214720581592458e-02 6.7108180523735674e+00
1.9446036206679091e+14 1.2209354971077726e-02 6.7294305167201331e+00
1.9446536361931319e+14 1.2203878060209949e-02 6.7480484499132194e+00
1.9447036517183550e+14 1.2198290709435013e-02 6.7666719664950001e+00
1.9447536672435778e+14 1.2192593798576779e-02 6.7853011804146615e+00
1.9448036827688009e+14 1.2186788226666759e-02 6.8039362050120591e+00
1.9448536982940238e+14 1.2180874911770794e-02 6.8225771530013626e+00
1.9449037138192466e+14 1.2174854790814399e-02 6.8412241364555264e+00
1.9449537293444697e+14 1.2168728819400102e-02 6.8598772667895274e+00
1.9450037448696925e+14 1.2162497971627419e-02 6.8785366547437334e+00
1.9450537603949156e+14 1.2156163239904252e-02 6.8972024103682177e+00
1.9451037759201384e+14 1.2149725634760822e-02 6.9158746430051981e+00
1.9451537914453612e+14 1.2143186184654826e-02 6.9345534612737803e+00
1.9452038069705844e+14 1.2136545935774751e-02 6.9532389730519224e+00
1.9452538224958072e+14 1.2129805951842751e-02 6.9719312854603999e+00
1.9453038380210303e+14 1.2122967313916601e-02 6.9906305048459236e+00
1.9453538535462531e+14 1.2116031120174016e-02 7.0093367367637844e+00
1.9454038690714759e+14 1.2108998485714234e-02 7.0280500859614632e+00
1.9454538845966991e+14 1.2101870542342958e-02 7.0467706563612698e+00
1.9455039001219219e+14 1.2094648438359095e-02 7.0654985510427935e+00
1.9455539156471450e+14 1.2087333338334703e-02 7.0842338722266742e+00
1.9456039311723678e+14 1.2079926422896141e-02 7.1029767212560344e+00
1.9456539466975906e+14 1.2072428888501813e-02 7.1217271985801442e+00
1.9457039622228138e+14 1.2064841947213599e-02 7.1404854037365073e+00
1.9457539777480366e+14 1.2057166826467947e-02 7.1592514353330916e+00
1.9458039932732597e+14 1.2049404768843426e-02 7.1780253910314862e+00
1.9458540087984825e+14 1.2041557031825124e-02 7.1968073675283701e+00
1.9459040243237053e+14 1.2033624887567700e-02 7.2155974605384712e+00
1.9459540398489284e+14 1.2025609622650753e-02 7.2343957647767665e+00
1.9460040553741512e+14 1.2017512537837335e-02 7.2532023739397946e+00
1.9460540708993744e+14 1.2009334947827618e-02 7.2720173806890758e+00
1.9461040864245972e+14 1.2001078181006200e-02 7.2908408766317878e+00
1.9461541019498203e+14 1.1992743579191107e-02 7.3096729523041120e+00
1.9462041174750431e+14 1.1984332497378123e-02 7.3285136971519425e+00
1.9462541330002659e+14 1.1975846303483246e-02 7.3473631995138309e+00
1.9463041485254891e+14 1.1967286378079266e-02 7.3662215466022012e+00
1.9463541640507119e+14 1.1958654114138137e-02 7.3850888244856900e+00
1.9464041795759350e+14 1.1949950916753821e-02 7.4039651180703929e+00
1.9464541951011578e+14 1.1941178202889128e-02 7.4228505110820748e+00
1.9465042106263806e+14 1.1932337401084837e-02 7.4417450860477814e+00
1.9465542261516038e+14 1.1923429951201218e-02 7.4606489242779856e+00
1.9466042416768266e+14 1.1914457304134700e-02 7.4795621058472825e+00
1.9466542572020497e+14 1.1905420921541482e-02 7.4984847095776983e+00
1.9467042727272725e+14 1.1896322275551277e-02 7.5174168130188299e+00
("in1","mode 1",1,"out1",1,"transmission")
(500, 3)
1.9217465256410256e+14 0.0000000000000000e+00 0.0000000000000000e+00
1.9217965411662484e+14 0.0000000000000000e+00 0.0000000000000000e+00
1.9218465566914716e+14 0.0000000000000000e+00 0.0000000000000000e+00
1.9218965722166944e+14 0.0000000000000000e+00 0.0000000000000000e+00
1.9219465877419175e+14 0.0000000000000000e+00 0.0000000000000000e+00
1.9219966032671403e+14 0.0000000000000000e+00 0.0000000000000000e+00
1.9220466187923631e+14 0.0000000000000000e+00 0.0000000000000000e+00
1.9220966343175862e+14 0.0000000000000000e+00 0.0000000000000000e+00
1.9221466498428091e+14 0.0000000000000000e+00 0.0000000000000000e+00
1.9221966653680322e+14 0.0000000000000000e+00 0.0000000000000000e+00
1.9222466808932550e+14 0.0000000000000000e+00 0.0000000000000000e+00
1.9222966964184778e+14 0.0000000000000000e+00 0.0000000000000000e+00
1.9223467119437009e+14 0.0000000000000000e+00 0.0000000000000000e+00
1.9223967274689238e+14 0.0000000000000000e+00 0.0000000000000000e+00
1.9224467429941469e+14 0.0000000000000000e+00 0.0000000000000000e+00
1.9224967585193697e+14 0.0000000000000000e+00 0.0000000000000000e+00
1.9225467740445928e+14 0.0000000000000000e+00 0.0000000000000000e+00
1.9225967895698156e+14 0.0000000000000000e+00 0.0000000000000000e+00
1.9226468050950384e+14 0.0000000000000000e+00 0.0000000000000000e+00
1.9226968206202616e+14 0.0000000000000000e+00 0.0000000000000000e+00
1.9227468361454844e+14 0.0000000000000000e+00 0.0000000000000000e+00
1.9227968516707075e+14 0.0000000000000000e+00 0.0000000000000000e+00
1.9228468671959303e+14 0.0000000000000000e+00 0.0000000000000000e+00
1.9228968827211531e+14 0.0000000000000000e+00 0.0000000000000000e+00
1.9229468982463762e+14 0.0000000000000000e+00 0.0000000000000000e+00
1.9229969137715991e+14 0.0000000000000000e+00 0.0000000000000000e+00
1.9230469292968222e+14 0.0000000000000000e+00 0.0000000000000000e+00
1.9230969448220450e+14 0.0000000000000000e+00 0.0000000000000000e+00
1.9231469603472678e+14 0.0000000000000000e+00 0.0000000000000000e+00
1.9231969758724909e+14 0.0000000000000000e+00 0.0000000000000000e+00
1.9232469913977138e+14 0.0000000000000000e+00 0.0000000000000000e+00
1.9232970069229369e+14 0.0000000000000000e+00 0.0000000000000000e+00
1.9233470224481597e+14 0.0000000000000000e+00 0.0000000000000000e+00
1.9233970379733825e+14 0.0000000000000000e+00 0.0000000000000000e+00
1.9234470534986056e+14 0.0000000000000000e+00 0.0000000000000000e+00
1.9234970690238284e+14 0.0000000000000000e+00 0.0000000000000000e+00
1.9235470845490516e+14 0.0000000000000000e+00 0.0000000000000000e+00
1.9235971000742744e+14 0.0000000000000000e+00 0.0000000000000000e+00
1.9236471155994972e+14 0.0000000000000000e+00 0.0000000000000000e+00
1.9236971311247203e+14 0.0000000000000000e+00 0.0000000000000000e+00
1.9237471466499431e+14 0.0000000000000000e+00 0.0000000000000000e+00
1.9237971621751662e+14 0.0000000000000000e+00 0.0000000000000000e+00
1.9238471777003891e+14 0.0000000000000000e+00 0.0000000000000000e+00
1.9238971932256119e+14 0.0000000000000000e+00 0.0000000000000000e+00
1.9239472087508350e+14 0.0000000000000000e+00 0.0000000000000000e+00
1.9239972242760578e+14 0.0000000000000000e+00 0.0000000000000000e+00
1.9240472398012809e+14 0.0000000000000000e+00 0.0000000000000000e+00
1.9240972553265038e+14 0.0000000000000000e+00 0.0000000000000000e+00
1.9241472708517269e+14 0.0000000000000000e+00 0.0000000000000000e+00
1.9241972863769497e+14 0.0000000000000000e+00 0.0000000000000000e+00
1.9242473019021725e+14 0.0000000000000000e+00 0.0000000000000000e+00
1.9242973174273956e+14 0.0000000000000000e+00 0.0000000000000000e+00
1.9243473329526184e+14 0.0000000000000000e+00 0.0000000000000000e+00
1.9243973484778416e+14 0.0000000000000000e+00 0.0000000000000000e+00
1.9244473640030644e+14 0.0000000000000000e+00 0.0000000000000000e+00
1.9244973795282872e+14 0.0000000000000000e+00 0.0000000000000000e+00
1.9245473950535103e+14 0.0000000000000000e+00 0.0000000000000000e+00
1.9245974105787331e+14 0.0000000000000000e+00 0.0000000000000000e+00
1.9246474261039562e+14 0.0000000000000000e+00 0.0000000000000000e+00
1.9246974416291791e+14 0.0000000000000000e+00 0.0000000000000000e+00
1.9247474571544019e+14 0.0000000000000000e+00 0.0000000000000000e+00
1.9247974726796250e+14 0.0000000000000000e+00 0.0000000000000000e+00
1.9248474882048478e+14 0.0000000000000000e+00 0.0000000000000000e+00
1.9248975037300709e+14 0.0000000000000000e+00 0.0000000000000000e+00
1.9249475192552938e+14 0.0000000000000000e+00 0.0000000000000000e+00
1.9249975347805166e+14 0.0000000000000000e+00 0.0000000000000000e+00
1.9250475503057397e+14 0.0000000000000000e+00 0.0000000000000000e+00
1.9250975658309625e+14 0.0000000000000000e+00 0.0000000000000000e+00
1.9251475813561856e+14 0.0000000000000000e+00 0.0000000000000000e+00
1.9251975968814084e+14 0.0000000000000000e+00 0.0000000000000000e+00
1.9252476124066312e+14 0.0000000000000000e+00 0.0000000000000000e+00
1.9252976279318544e+14 0.0000000000000000e+00 0.0000000000000000e+00
1.9253476434570772e+14 0.0000000000000000e+00 0.0000000000000000e+00
1.9253976589823003e+14 0.0000000000000000e+00 0.0000000000000000e+00
1.9254476745075231e+14 0.0000000000000000e+00 0.0000000000000000e+00
1.9254976900327462e+14 0.0000000000000000e+00 0.0000000000000000e+00
1.9255477055579691e+14 0.0000000000000000e+00 0.0000000000000000e+00
1.9255977210831919e+14 0.0000000000000000e+00 0.0000000000000000e+00
1.9256477366084150e+14 0.0000000000000000e+00 0.0000000000000000e+00
1.9256977521336378e+14 0.0000000000000000e+00 0.0000000000000000e+00
1.9257477676588609e+14 0.0000000000000000e+00 0.0000000000000000e+00
1.9257977831840838e+14 0.0000000000000000e+00 0.0000000000000000e+00
1.9258477987093066e+14 0.0000000000000000e+00 0.0000000000000000e+00
1.9258978142345297e+14 0.0000000000000000e+00 0.0000000000000000e+00
1.9259478297597525e+14 0.0000000000000000e+00 0.0000000000000000e+00
1.9259978452849756e+14 0.0000000000000000e+00 0.0000000000000000e+00
1.9260478608101984e+14 0.0000000000000000e+00 0.0000000000000000e+00
1.9260978763354212e+14 0.0000000000000000e+00 0.0000000000000000e+00
1.9261478918606444e+14 0.0000000000000000e+00 0.0000000000000000e+00
1.9261979073858672e+14 0.0000000000000000e+00 0.0000000000000000e+00
1.9262479229110903e+14 0.0000000000000000e+00 0.0000000000000000e+00
1.9262979384363131e+14 0.0000000000000000e+00 0.0000000000000000e+00
1.9263479539615359e+14 0.0000000000000000e+00 0.0000000000000000e+00
1.9263979694867591e+14 0.0000000000000000e+00 0.0000000000000000e+00
1.9264479850119819e+14 0.0000000000000000e+00 0.0000000000000000e+00
1.9264980005372050e+14 0.0000000000000000e+00 0.0000000000000000e+00
1.9265480160624278e+14 0.0000000000000000e+00 0.0000000000000000e+00
1.9265980315876506e+14 0.0000000000000000e+00 0.0000000000000000e+00
1.9266480471128738e+14 0.0000000000000000e+00 0.0000000000000000e+00
1.9266980626380966e+14 0.0000000000000000e+00 0.0000000000000000e+00
1.9267480781633197e+14 0.0000000000000000e+00 0.0000000000000000e+00
1.9267980936885425e+14 0.0000000000000000e+00 0.0000000000000000e+00
1.9268481092137653e+14 0.0000000000000000e+00 0.0000000000000000e+00
1.9268981247389884e+14 0.0000000000000000e+00 0.0000000000000000e+00
1.9269481402642112e+14 0.0000000000000000e+00 0.0000000000000000e+00
1.9269981557894344e+14 0.0000000000000000e+00 0.0000000000000000e+00
1.9270481713146572e+14 0.0000000000000000e+00 0.0000000000000000e+00
1.9270981868398803e+14 0.0000000000000000e+00 0.0000000000000000e+00
1.9271482023651031e+14 0.0000000000000000e+00 0.0000000000000000e+00
1.9271982178903259e+14 0.0000000000000000e+00 0.0000000000000000e+00
1.9272482334155491e+14 0.0000000000000000e+00 0.0000000000000000e+00
1.9272982489407719e+14 0.0000000000000000e+00 0.0000000000000000e+00
1.9273482644659950e+14 0.0000000000000000e+00 0.0000000000000000e+00
1.9273982799912178e+14 0.0000000000000000e+00 0.0000000000000000e+00
1.9274482955164406e+14 0.0000000000000000e+00 0.0000000000000000e+00
1.9274983110416638e+14 0.0000000000000000e+00 0.0000000000000000e+00
1.9275483265668866e+14 0.0000000000000000e+00 0.0000000000000000e+00
1.9275983420921097e+14 0.0000000000000000e+00 0.0000000000000000e+00
1.9276483576173325e+14 0.0000000000000000e+00 0.0000000000000000e+00
1.9276983731425553e+14 0.0000000000000000e+00 0.0000000000000000e+00
1.9277483886677784e+14 0.0000000000000000e+00 0.0000000000000000e+00
1.9277984041930012e+14 0.0000000000000000e+00 0.0000000000000000e+00
1.9278484197182244e+14 0.0000000000000000e+00 0.0000000000000000e+00
1.9278984352434472e+14 0.0000000000000000e+00 0.0000000000000000e+00
1.9279484507686700e+14 0.0000000000000000e+00 0.0000000000000000e+00
1.9279984662938931e+14 0.0000000000000000e+00 0.0000000000000000e+00
1.9280484818191159e+14 0.0000000000000000e+00 0.0000000000000000e+00
1.9280984973443391e+14 0.0000000000000000e+00 0.0000000000000000e+00
1.9281485128695619e+14 0.0000000000000000e+00 0.0000000000000000e+00
1.9281985283947847e+14 0.0000000000000000e+00 0.0000000000000000e+00
1.9282485439200078e+14 0.0000000000000000e+00 0.0000000000000000e+00
1.9282985594452306e+14 0.0000000000000000e+00 0.0000000000000000e+00
1.9283485749704538e+14 0.0000000000000000e+00 0.0000000000000000e+00
1.9283985904956766e+14 0.0000000000000000e+00 0.0000000000000000e+00
1.9284486060208997e+14 0.0000000000000000e+00 0.0000000000000000e+00
1.9284986215461225e+14 0.0000000000000000e+00 0.0000000000000000e+00
1.9285486370713453e+14 0.0000000000000000e+00 0.0000000000000000e+00
1.9285986525965684e+14 0.0000000000000000e+00 0.0000000000000000e+00
1.9286486681217912e+14 0.0000000000000000e+00 0.0000000000000000e+00
1.9286986836470144e+14 0.0000000000000000e+00 0.0000000000000000e+00
1.9287486991722372e+14 0.0000000000000000e+00 0.0000000000000000e+00
1.9287987146974600e+14 0.0000000000000000e+00 0.0000000000000000e+00
1.9288487302226831e+14 0.0000000000000000e+00 0.0000000000000000e+00
1.9288987457479059e+14 0.0000000000000000e+00 0.0000000000000000e+00
1.9289487612731291e+14 0.0000000000000000e+00 0.0000000000000000e+00
1.9289987767983519e+14 0.0000000000000000e+00 0.0000000000000000e+00
1.9290487923235747e+14 0.0000000000000000e+00 0.0000000000000000e+00
1.9290988078487978e+14 0.0000000000000000e+00 0.0000000000000000e+00
1.9291488233740206e+14 0.0000000000000000e+00 0.0000000000000000e+00
1.9291988388992438e+14 0.0000000000000000e+00 0.0000000000000000e+00
1.9292488544244666e+14 0.0000000000000000e+00 0.0000000000000000e+00
1.9292988699496894e+14 0.0000000000000000e+00 0.0000000000000000e+00
1.9293488854749125e+14 0.0000000000000000e+00 0.0000000000000000e+00
1.9293989010001353e+14 0.0000000000000000e+00 0.0000000000000000e+00
1.9294489165253584e+14 0.0000000000000000e+00 0.0000000000000000e+00
1.9294989320505812e+14 0.0000000000000000e+00 0.0000000000000000e+00
1.9295489475758041e+14 0.0000000000000000e+00 0.0000000000000000e+00
1.9295989631010272e+14 0.0000000000000000e+00 0.0000000000000000e+00
1.9296489786262500e+14 0.0000000000000000e+00 0.0000000000000000e+00
1.9296989941514731e+14 0.0000000000000000e+00 0.0000000000000000e+00
1.9297490096766959e+14 0.0000000000000000e+00 0.0000000000000000e+00
1.9297990252019188e+14 0.0000000000000000e+00 0.0000000000000000e+00
1.9298490407271419e+14 0.0000000000000000e+00 0.0000000000000000e+00
1.9298990562523647e+14 0.0000000000000000e+00 0.0000000000000000e+00
1.9299490717775878e+14 0.0000000000000000e+00 0.0000000000000000e+00
1.9299990873028106e+14 0.0000000000000000e+00 0.0000000000000000e+00
1.9300491028280338e+14 0.0000000000000000e+00 0.0000000000000000e+00
1.9300991183532566e+14 0.0000000000000000e+00 0.0000000000000000e+00
1.9301491338784794e+14 0.0000000000000000e+00 0.0000000000000000e+00
1.9301991494037025e+14 0.0000000000000000e+00 0.0000000000000000e+00
1.9302491649289253e+14 0.0000000000000000e+00 0.0000000000000000e+00
1.9302991804541484e+14 0.0000000000000000e+00 0.0000000000000000e+00
1.9303491959793712e+14 0.0000000000000000e+00 0.0000000000000000e+00
1.9303992115045941e+14 0.0000000000000000e+00 0.0000000000000000e+00
1.9304492270298172e+14 0.0000000000000000e+00 0.0000000000000000e+00
1.9304992425550400e+14 0.0000000000000000e+00 0.0000000000000000e+00
1.9305492580802631e+14 0.0000000000000000e+00 0.0000000000000000e+00
1.9305992736054859e+14 0.0000000000000000e+00 0.0000000000000000e+00
1.9306492891307088e+14 0.0000000000000000e+00 0.0000000000000000e+00
1.9306993046559319e+14 0.0000000000000000e+00 0.0000000000000000e+00
1.9307493201811547e+14 0.0000000000000000e+00 0.0000000000000000e+00
1.9307993357063778e+14 0.0000000000000000e+00 0.0000000000000000e+00
1.9308493512316006e+14 0.0000000000000000e+00 0.0000000000000000e+00
1.9308993667568234e+14 0.0000000000000000e+00 0.0000000000000000e+00
1.9309493822820466e+14 0.0000000000000000e+00 0.0000000000000000e+00
1.9309993978072694e+14 0.0000000000000000e+00 0.0000000000000000e+00
1.9310494133324925e+14 0.0000000000000000e+00 0.0000000000000000e+00
1.9310994288577153e+14 0.0000000000000000e+00 0.0000000000000000e+00
1.9311494443829381e+14 0.0000000000000000e+00 0.0000000000000000e+00
1.9311994599081612e+14 0.0000000000000000e+00 0.0000000000000000e+00
1.9312494754333841e+14 0.0000000000000000e+00 0.0000000000000000e+00
1.9312994909586072e+14 0.0000000000000000e+00 0.0000000000000000e+00
1.9313495064838300e+14 0.0000000000000000e+00 0.0000000000000000e+00
1.9313995220090531e+14 0.0000000000000000e+00 0.0000000000000000e+00
1.9314495375342759e+14 0.0000000000000000e+00 0.0000000000000000e+00
1.9314995530594988e+14 0.0000000000000000e+00 0.0000000000000000e+00
1.9315495685847219e+14 0.0000000000000000e+00 0.0000000000000000e+00
1.9315995841099447e+14 0.0000000000000000e+00 0.0000000000000000e+00
1.9316495996351678e+14 0.0000000000000000e+00 0.0000000000000000e+00
1.9316996151603906e+14 0.0000000000000000e+00 0.0000000000000000e+00
1.9317496306856134e+14 0.0000000000000000e+00 0.0000000000000000e+00
1.9317996462108366e+14 0.0000000000000000e+00 0.0000000000000000e+00
1.9318496617360594e+14 0.0000000000000000e+00 0.0000000000000000e+00
1.9318996772612825e+14 0.0000000000000000e+00 0.0000000000000000e+00
1.9319496927865053e+14 0.0000000000000000e+00 0.0000000000000000e+00
1.9319997083117281e+14 0.0000000000000000e+00 0.0000000000000000e+00
1.9320497238369512e+14 0.0000000000000000e+00 0.0000000000000000e+00
1.9320997393621741e+14 0.0000000000000000e+00 0.0000000000000000e+00
1.9321497548873972e+14 0.0000000000000000e+00 0.0000000000000000e+00
1.9321997704126200e+14 0.0000000000000000e+00 0.0000000000000000e+00
1.9322497859378428e+14 0.0000000000000000e+00 0.0000000000000000e+00
1.9322998014630659e+14 0.0000000000000000e+00 0.0000000000000000e+00
1.9323498169882888e+14 0.0000000000000000e+00 0.0000000000000000e+00
1.9323998325135119e+14 0.0000000000000000e+00 0.0000000000000000e+00
1.9324498480387347e+14 0.0000000000000000e+00 0.0000000000000000e+00
1.9324998635639575e+14 0.0000000000000000e+00 0.0000000000000000e+00
1.9325498790891806e+14 0.0000000000000000e+00 0.0000000000000000e+00
1.9325998946144034e+14 0.0000000000000000e+00 0.0000000000000000e+00
1.9326499101396266e+14 0.0000000000000000e+00 0.0000000000000000e+00
1.9326999256648494e+14 0.0000000000000000e+00 0.0000000000000000e+00
1.9327499411900722e+14 0.0000000000000000e+00 0.0000000000000000e+00
1.9327999567152953e+14 0.0000000000000000e+00 0.0000000000000000e+00
1.9328499722405181e+14 0.0000000000000000e+00 0.0000000000000000e+00
1.9328999877657412e+14 0.0000000000000000e+00 0.0000000000000000e+00
1.9329500032909641e+14 0.0000000000000000e+00 0.0000000000000000e+00
1.9330000188161872e+14 0.0000000000000000e+00 0.0000000000000000e+00
1.9330500343414100e+14 0.0000000000000000e+00 0.0000000000000000e+00
1.9331000498666328e+14 0.0000000000000000e+00 0.0000000000000000e+00
1.9331500653918559e+14 0.0000000000000000e+00 0.0000000000000000e+00
1.9332000809170788e+14 0.0000000000000000e+00 0.0000000000000000e+00
1.9332500964423019e+14 0.0000000000000000e+00 0.0000000000000000e+00
1.9333001119675247e+14 0.0000000000000000e+00 0.0000000000000000e+00
1.9333501274927475e+14 0.0000000000000000e+00 0.0000000000000000e+00
1.9334001430179706e+14 0.0000000000000000e+00 0.0000000000000000e+00
1.9334501585431934e+14 0.0000000000000000e+00 0.0000000000000000e+00
1.9335001740684166e+14 0.0000000000000000e+00 0.0000000000000000e+00
1.9335501895936394e+14 0.0000000000000000e+00 0.0000000000000000e+00
1.9336002051188622e+14 0.0000000000000000e+00 0.0000000000000000e+00
1.9336502206440853e+14 0.0000000000000000e+00 0.0000000000000000e+00
1.9337002361693081e+14 0.0000000000000000e+00 0.0000000000000000e+00
1.9337502516945312e+14 0.0000000000000000e+00 0.0000000000000000e+00
1.9338002672197541e+14 0.0000000000000000e+00 0.0000000000000000e+00
1.9338502827449769e+14 0.0000000000000000e+00 0.0000000000000000e+00
1.9339002982702000e+14 0.0000000000000000e+00 0.0000000000000000e+00
1.9339503137954228e+14 0.0000000000000000e+00 0.0000000000000000e+00
1.9340003293206459e+14 0.0000000000000000e+00 0.0000000000000000e+00
1.9340503448458688e+14 0.0000000000000000e+00 0.0000000000000000e+00
1.9341003603710916e+14 0.0000000000000000e+00 0.0000000000000000e+00
1.9341503758963147e+14 0.0000000000000000e+00 0.0000000000000000e+00
1.9342003914215375e+14 0.0000000000000000e+00 0.0000000000000000e+00
1.9342504069467606e+14 0.0000000000000000e+00 0.0000000000000000e+00
1.9343004224719834e+14 0.0000000000000000e+00 0.0000000000000000e+00
1.9343504379972066e+14 0.0000000000000000e+00 0.0000000000000000e+00
1.9344004535224294e+14 0.0000000000000000e+00 0.0000000000000000e+00
1.9344504690476522e+14 0.0000000000000000e+00 0.0000000000000000e+00
1.9345004845728753e+14 0.0000000000000000e+00 0.0000000000000000e+00
1.9345505000980981e+14 0.0000000000000000e+00 0.0000000000000000e+00
1.9346005156233212e+14 0.0000000000000000e+00 0.0000000000000000e+00
1.9346505311485441e+14 0.0000000000000000e+00 0.0000000000000000e+00
1.9347005466737669e+14 0.0000000000000000e+00 0.0000000000000000e+00
1.9347505621989900e+14 0.0000000000000000e+00 0.0000000000000000e+00
1.9348005777242128e+14 0.0000000000000000e+00 0.0000000000000000e+00
1.9348505932494359e+14 0.0000000000000000e+00 0.0000000000000000e+00
1.9349006087746588e+14 0.0000000000000000e+00 0.0000000000000000e+00
1.9349506242998816e+14 0.0000000000000000e+00 0.0000000000000000e+00
1.9350006398251047e+14 0.0000000000000000e+00 0.0000000000000000e+00
1.9350506553503275e+14 0.0000000000000000e+00 0.0000000000000000e+00
1.9351006708755506e+14 0.0000000000000000e+00 0.0000000000000000e+00
1.9351506864007734e+14 0.0000000000000000e+00 0.0000000000000000e+00
1.9352007019259962e+14 0.0000000000000000e+00 0.0000000000000000e+00
1.9352507174512194e+14 0.0000000000000000e+00 0.0000000000000000e+00
1.9353007329764422e+14 0.0000000000000000e+00 0.0000000000000000e+00
1.9353507485016653e+14 0.0000000000000000e+00 0.0000000000000000e+00
1.9354007640268881e+14 0.0000000000000000e+00 0.0000000000000000e+00
1.9354507795521109e+14 0.0000000000000000e+00 0.0000000000000000e+00
1.9355007950773341e+14 0.0000000000000000e+00 0.0000000000000000e+00
1.9355508106025569e+14 0.0000000000000000e+00 0.0000000000000000e+00
1.9356008261277800e+14 0.0000000000000000e+00 0.0000000000000000e+00
1.9356508416530028e+14 0.0000000000000000e+00 0.0000000000000000e+00
1.9357008571782256e+14 0.0000000000000000e+00 0.0000000000000000e+00
1.9357508727034488e+14 0.0000000000000000e+00 0.0000000000000000e+00
1.9358008882286716e+14 0.0000000000000000e+00 0.0000000000000000e+00
1.9358509037538947e+14 0.0000000000000000e+00 0.0000000000000000e+00
1.9359009192791175e+14 0.0000000000000000e+00 0.0000000000000000e+00
1.9359509348043406e+14 0.0000000000000000e+00 0.0000000000000000e+00
1.9360009503295634e+14 0.0000000000000000e+00 0.0000000000000000e+00
1.9360509658547862e+14 0.0000000000000000e+00 0.0000000000000000e+00
1.9361009813800094e+14 0.0000000000000000e+00 0.0000000000000000e+00
1.9361509969052322e+14 0.0000000000000000e+00 0.0000000000000000e+00
1.9362010124304553e+14 0.0000000000000000e+00 0.0000000000000000e+00
1.9362510279556781e+14 0.0000000000000000e+00 0.0000000000000000e+00
1.9363010434809009e+14 0.0000000000000000e+00 0.0000000000000000e+00
1.9363510590061241e+14 0.0000000000000000e+00 0.0000000000000000e+00
1.9364010745313469e+14 0.0000000000000000e+00 0.0000000000000000e+00
1.9364510900565700e+14 0.0000000000000000e+00 0.0000000000000000e+00
1.9365011055817928e+14 0.0000000000000000e+00 0.0000000000000000e+00
1.9365511211070156e+14 0.0000000000000000e+00 0.0000000000000000e+00
1.9366011366322388e+14 0.0000000000000000e+00 0.0000000000000000e+00
1.9366511521574616e+14 0.0000000000000000e+00 0.0000000000000000e+00
1.9367011676826847e+14 0.0000000000000000e+00 0.0000000000000000e+00
1.9367511832079075e+14 0.0000000000000000e+00 0.0000000000000000e+00
1.9368011987331303e+14 0.0000000000000000e+00 0.0000000000000000e+00
1.9368512142583534e+14 0.0000000000000000e+00 0.0000000000000000e+00
1.9369012297835762e+14 0.0000000000000000e+00 0.0000000000000000e+00
1.9369512453087994e+14 0.0000000000000000e+00 0.0000000000000000e+00
1.9370012608340222e+14 0.0000000000000000e+00 0.0000000000000000e+00
1.9370512763592450e+14 0.0000000000000000e+00 0.0000000000000000e+00
1.9371012918844681e+14 0.0000000000000000e+00 0.0000000000000000e+00
1.9371513074096909e+14 0.0000000000000000e+00 0.0000000000000000e+00
1.9372013229349141e+14 0.0000000000000000e+00 0.0000000000000000e+00
1.9372513384601369e+14 0.0000000000000000e+00 0.0000000000000000e+00
1.9373013539853600e+14 0.0000000000000000e+00 0.0000000000000000e+00
1.9373513695105828e+14 0.0000000000000000e+00 0.0000000000000000e+00
1.9374013850358056e+14 0.0000000000000000e+00 0.0000000000000000e+00
1.9374514005610288e+14 0.0000000000000000e+00 0.0000000000000000e+00
1.9375014160862516e+14 0.0000000000000000e+00 0.0000000000000000e+00
1.9375514316114747e+14 0.0000000000000000e+00 0.0000000000000000e+00
1.9376014471366975e+14 0.0000000000000000e+00 0.0000000000000000e+00
1.9376514626619203e+14 0.0000000000000000e+00 0.0000000000000000e+00
1.9377014781871434e+14 0.0000000000000000e+00 0.0000000000000000e+00
1.9377514937123662e+14 0.0000000000000000e+00 0.0000000000000000e+00
1.9378015092375894e+14 0.0000000000000000e+00 0.0000000000000000e+00
1.9378515247628122e+14 0.0000000000000000e+00 0.0000000000000000e+00
1.9379015402880350e+14 0.0000000000000000e+00 0.0000000000000000e+00
1.9379515558132581e+14 0.0000000000000000e+00 0.0000000000000000e+00
1.9380015713384809e+14 0.0000000000000000e+00 0.0000000000000000e+00
1.9380515868637041e+14 0.0000000000000000e+00 0.0000000000000000e+00
1.9381016023889269e+14 0.0000000000000000e+00 0.0000000000000000e+00
1.9381516179141497e+14 0.0000000000000000e+00 0.0000000000000000e+00
1.9382016334393728e+14 0.0000000000000000e+00 0.0000000000000000e+00
1.9382516489645956e+14 0.0000000000000000e+00 0.0000000000000000e+00
1.9383016644898188e+14 0.0000000000000000e+00 0.0000000000000000e+00
1.9383516800150416e+14 0.0000000000000000e+00 0.0000000000000000e+00
1.9384016955402644e+14 0.0000000000000000e+00 0.0000000000000000e+00
1.9384517110654875e+14 0.0000000000000000e+00 0.0000000000000000e+00
1.9385017265907103e+14 0.0000000000000000e+00 0.0000000000000000e+00
1.9385517421159334e+14 0.0000000000000000e+00 0.0000000000000000e+00
1.9386017576411562e+14 0.0000000000000000e+00 0.0000000000000000e+00
1.9386517731663794e+14 0.0000000000000000e+00 0.0000000000000000e+00
1.9387017886916022e+14 0.0000000000000000e+00 0.0000000000000000e+00
1.9387518042168250e+14 0.0000000000000000e+00 0.0000000000000000e+00
1.9388018197420481e+14 0.0000000000000000e+00 0.0000000000000000e+00
1.9388518352672709e+14 0.0000000000000000e+00 0.0000000000000000e+00
1.9389018507924941e+14 0.0000000000000000e+00 0.0000000000000000e+00
1.9389518663177169e+14 0.0000000000000000e+00 0.0000000000000000e+00
1.9390018818429397e+14 0.0000000000000000e+00 0.0000000000000000e+00
1.9390518973681628e+14 0.0000000000000000e+00 0.0000000000000000e+00
1.9391019128933856e+14 0.0000000000000000e+00 0.0000000000000000e+00
1.9391519284186088e+14 0.0000000000000000e+00 0.0000000000000000e+00
1.9392019439438316e+14 0.0000000000000000e+00 0.0000000000000000e+00
1.9392519594690544e+14 0.0000000000000000e+00 0.0000000000000000e+00
1.9393019749942775e+14 0.0000000000000000e+00 0.0000000000000000e+00
1.9393519905195003e+14 0.0000000000000000e+00 0.0000000000000000e+00
1.9394020060447234e+14 0.0000000000000000e+00 0.0000000000000000e+00
1.9394520215699462e+14 0.0000000000000000e+00 0.0000000000000000e+00
1.9395020370951691e+14 0.0000000000000000e+00 0.0000000000000000e+00
1.9395520526203922e+14 0.0000000000000000e+00 0.0000000000000000e+00
1.9396020681456150e+14 0.0000000000000000e+00 0.0000000000000000e+00
1.9396520836708381e+14 0.0000000000000000e+00 0.0000000000000000e+00
1.9397020991960609e+14 0.0000000000000000e+00 0.0000000000000000e+00
1.9397521147212838e+14 0.0000000000000000e+00 0.0000000000000000e+00
1.9398021302465069e+14 0.0000000000000000e+00 0.0000000000000000e+00
1.9398521457717297e+14 0.0000000000000000e+00 0.0000000000000000e+00
1.9399021612969528e+14 0.0000000000000000e+00 0.0000000000000000e+00
1.9399521768221756e+14 0.0000000000000000e+00 0.0000000000000000e+00
1.9400021923473984e+14 0.0000000000000000e+00 0.0000000000000000e+00
1.9400522078726216e+14 0.0000000000000000e+00 0.0000000000000000e+00
1.9401022233978444e+14 0.0000000000000000e+00 0.0000000000000000e+00
1.9401522389230675e+14 0.0000000000000000e+00 0.0000000000000000e+00
1.9402022544482903e+14 0.0000000000000000e+00 0.0000000000000000e+00
1.9402522699735134e+14 0.0000000000000000e+00 0.0000000000000000e+00
1.9403022854987362e+14 0.0000000000000000e+00 0.0000000000000000e+00
1.9403523010239591e+14 0.0000000000000000e+00 0.0000000000000000e+00
1.9404023165491822e+14 0.0000000000000000e+00 0.0000000000000000e+00
1.9404523320744050e+14 0.0000000000000000e+00 0.0000000000000000e+00
1.9405023475996281e+14 0.0000000000000000e+00 0.0000000000000000e+00
1.9405523631248509e+14 0.0000000000000000e+00 0.0000000000000000e+00
1.9406023786500738e+14 0.0000000000000000e+00 0.0000000000000000e+00
1.9406523941752969e+14 0.0000000000000000e+00 0.0000000000000000e+00
1.9407024097005197e+14 0.0000000000000000e+00 0.0000000000000000e+00
1.9407524252257428e+14 0.0000000000000000e+00 0.0000000000000000e+00
1.9408024407509656e+14 0.0000000000000000e+00 0.0000000000000000e+00
1.9408524562761884e+14 0.0000000000000000e+00 0.0000000000000000e+00
1.9409024718014116e+14 0.0000000000000000e+00 0.0000000000000000e+00
1.9409524873266344e+14 0.0000000000000000e+00 0.0000000000000000e+00
1.9410025028518575e+14 0.0000000000000000e+00 0.0000000000000000e+00
1.9410525183770803e+14 0.0000000000000000e+00 0.0000000000000000e+00
1.9411025339023031e+14 0.0000000000000000e+00 0.0000000000000000e+00
1.9411525494275262e+14 0.0000000000000000e+00 0.0000000000000000e+00
1.9412025649527491e+14 0.0000000000000000e+00 0.0000000000000000e+00
1.9412525804779722e+14 0.0000000000000000e+00 0.0000000000000000e+00
1.9413025960031950e+14 0.0000000000000000e+00 0.0000000000000000e+00
1.9413526115284178e+14 0.0000000000000000e+00 0.0000000000000000e+00
1.9414026270536409e+14 0.0000000000000000e+00 0.0000000000000000e+00
1.9414526425788638e+14 0.0000000000000000e+00 0.0000000000000000e+00
1.9415026581040869e+14 0.0000000000000000e+00 0.0000000000000000e+00
1.9415526736293097e+14 0.0000000000000000e+00 0.0000000000000000e+00
1.9416026891545325e+14 0.0000000000000000e+00 0.0000000000000000e+00
1.9416527046797556e+14 0.0000000000000000e+00 0.0000000000000000e+00
1.9417027202049784e+14 0.0000000000000000e+00 0.0000000000000000e+00
1.9417527357302016e+14 0.0000000000000000e+00 0.0000000000000000e+00
1.9418027512554244e+14 0.0000000000000000e+00 0.0000000000000000e+00
1.9418527667806475e+14 0.0000000000000000e+00 0.0000000000000000e+00
1.9419027823058703e+14 0.0000000000000000e+00 0.0000000000000000e+00
1.9419527978310931e+14 0.0000000000000000e+00 0.0000000000000000e+00
1.9420028133563162e+14 0.0000000000000000e+00 0.0000000000000000e+00
1.9420528288815391e+14 0.0000000000000000e+00 0.0000000000000000e+00
1.9421028444067622e+14 0.0000000000000000e+00 0.0000000000000000e+00
1.9421528599319850e+14 0.0000000000000000e+00 0.0000000000000000e+00
1.9422028754572078e+14 0.0000000000000000e+00 0.0000000000000000e+00
1.9422528909824309e+14 0.0000000000000000e+00 0.0000000000000000e+00
1.9423029065076538e+14 0.0000000000000000e+00 0.0000000000000000e+00
1.9423529220328769e+14 0.0000000000000000e+00 0.0000000000000000e+00
1.9424029375580997e+14 0.0000000000000000e+00 0.0000000000000000e+00
1.9424529530833225e+14 0.0000000000000000e+00 0.0000000000000000e+00
1.9425029686085456e+14 0.0000000000000000e+00 0.0000000000000000e+00
1.9425529841337684e+14 0.0000000000000000e+00 0.0000000000000000e+00
1.9426029996589916e+14 0.0000000000000000e+00 0.0000000000000000e+00
1.9426530151842144e+14 0.0000000000000000e+00 0.0000000000000000e+00
1.9427030307094372e+14 0.0000000000000000e+00 0.0000000000000000e+00
1.9427530462346603e+14 0.0000000000000000e+00 0.0000000000000000e+00
1.9428030617598831e+14 0.0000000000000000e+00 0.0000000000000000e+00
1.9428530772851062e+14 0.0000000000000000e+00 0.0000000000000000e+00
1.9429030928103291e+14 0.0000000000000000e+00 0.0000000000000000e+00
1.9429531083355519e+14 0.0000000000000000e+00 0.0000000000000000e+00
1.9430031238607750e+14 0.0000000000000000e+00 0.0000000000000000e+00
1.9430531393859978e+14 0.0000000000000000e+00 0.0000000000000000e+00
1.9431031549112209e+14 0.0000000000000000e+00 0.0000000000000000e+00
1.9431531704364438e+14 0.0000000000000000e+00 0.0000000000000000e+00
1.9432031859616669e+14 0.0000000000000000e+00 0.0000000000000000e+00
1.9432532014868897e+14 0.0000000000000000e+00 0.0000000000000000e+00
1.9433032170121125e+14 0.0000000000000000e+00 0.0000000000000000e+00
1.9433532325373356e+14 0.0000000000000000e+00 0.0000000000000000e+00
1.9434032480625584e+14 0.0000000000000000e+00 0.0000000000000000e+00
1.9434532635877816e+14 0.0000000000000000e+00 0.0000000000000000e+00
1.9435032791130044e+14 0.0000000000000000e+00 0.0000000000000000e+00
1.9435532946382272e+14 0.0000000000000000e+00 0.0000000000000000e+00
1.9436033101634503e+14 0.0000000000000000e+00 0.0000000000000000e+00
1.9436533256886731e+14 0.0000000000000000e+00 0.0000000000000000e+00
1.9437033412138962e+14 0.0000000000000000e+00 0.0000000000000000e+00
1.9437533567391191e+14 0.0000000000000000e+00 0.0000000000000000e+00
1.9438033722643419e+14 0.0000000000000000e+00 0.0000000000000000e+00
1.9438533877895650e+14 0.0000000000000000e+00 0.0000000000000000e+00
1.9439034033147878e+14 0.0000000000000000e+00 0.0000000000000000e+00
1.9439534188400109e+14 0.0000000000000000e+00 0.0000000000000000e+00
1.9440034343652338e+14 0.0000000000000000e+00 0.0000000000000000e+00
1.9440534498904566e+14 0.0000000000000000e+00 0.0000000000000000e+00
1.9441034654156797e+14 0.0000000000000000e+00 0.0000000000000000e+00
1.9441534809409025e+14 0.0000000000000000e+00 0.0000000000000000e+00
1.9442034964661256e+14 0.0000000000000000e+00 0.0000000000000000e+00
1.9442535119913484e+14 0.0000000000000000e+00 0.0000000000000000e+00
1.9443035275165712e+14 0.0000000000000000e+00 0.0000000000000000e+00
1.9443535430417944e+14 0.0000000000000000e+00 0.0000000000000000e+00
1.9444035585670172e+14 0.0000000000000000e+00 0.0000000000000000e+00
1.9444535740922403e+14 0.0000000000000000e+00 0.0000000000000000e+00
1.9445035896174631e+14 0.0000000000000000e+00 0.0000000000000000e+00
1.9445536051426862e+14 0.0000000000000000e+00 0.0000000000000000e+00
1.9446036206679091e+14 0.0000000000000000e+00 0.0000000000000000e+00
1.9446536361931319e+14 0.0000000000000000e+00 0.0000000000000000e+00
1.9447036517183550e+14 0.0000000000000000e+00 0.0000000000000000e+00
1.9447536672435778e+14 0.0000000000000000e+00 0.0000000000000000e+00
1.9448036827688009e+14 0.0000000000000000e+00 0.0000000000000000e+00
1.9448536982940238e+14 0.0000000000000000e+00 0.0000000000000000e+00
1.9449037138192466e+14 0.0000000000000000e+00 0.0000000000000000e+00
1.9449537293444697e+14 0.0000000000000000e+00 0.0000000000000000e+00
1.9450037448696925e+14 0.0000000000000000e+00 0.0000000000000000e+00
1.9450537603949156e+14 0.0000000000000000e+00 0.0000000000000000e+00
1.9451037759201384e+14 0.0000000000000000e+00 0.0000000000000000e+00
1.9451537914453612e+14 0.0000000000000000e+00 0.0000000000000000e+00
1.9452038069705844e+14 0.0000000000000000e+00 0.0000000000000000e+00
1.9452538224958072e+14 0.0000000000000000e+00 0.0000000000000000e+00
1.9453038380210303e+14 0.0000000000000000e+00 0.0000000000000000e+00
1.9453538535462531e+14 0.0000000000000000e+00 0.0000000000000000e+00
1.9454038690714759e+14 0.0000000000000000e+00 0.0000000000000000e+00
1.9454538845966991e+14 0.0000000000000000e+00 0.0000000000000000e+00
1.9455039001219219e+14 0.0000000000000000e+00 0.0000000000000000e+00
1.9455539156471450e+14 0.0000000000000000e+00 0.0000000000000000e+00
1.9456039311723678e+14 0.0000000000000000e+00 0.0000000000000000e+00
1.9456539466975906e+14 0.0000000000000000e+00 0.0000000000000000e+00
1.9457039622228138e+14 0.0000000000000000e+00 0.0000000000000000e+00
1.9457539777480366e+14 0.0000000000000000e+00 0.0000000000000000e+00
1.9458039932732597e+14 0.0000000000000000e+00 0.0000000000000000e+00
1.9458540087984825e+14 0.0000000000000000e+00 0.0000000000000000e+00
1.9459040243237053e+14 0.0000000000000000e+00 0.0000000000000000e+00
1.9459540398489284e+14 0.0000000000000000e+00 0.0000000000000000e+00
1.9460040553741512e+14 0.0000000000000000e+00 0.0000000000000000e+00
1.9460540708993744e+14 0.0000000000000000e+00 0.0000000000000000e+00
1.9461040864245972e+14 0.0000000000000000e+00 0.0000000000000000e+00
1.9461541019498203e+14 0.0000000000000000e+00 0.0000000000000000e+00
1.9462041174750431e+14 0.0000000000000000e+00 0.0000000000000000e+00
1.9462541330002659e+14 0.0000000000000000e+00 0.0000000000000000e+00
1.9463041485254891e+14 0.0000000000000000e+00 0.0000000000000000e+00
1.9463541640507119e+14 0.0000000000000000e+00 0.0000000000000000e+00
1.9464041795759350e+14 0.0000000000000000e+00 0.0000000000000000e+00
1.9464541951011578e+14 0.0000000000000000e+00 0.0000000000000000e+00
1.9465042106263806e+14 0.0000000000000000e+00 0.0000000000000000e+00
1.9465542261516038e+14 0.0000000000000000e+00 0.0000000000000000e+00
1.9466042416768266e+14 0.0000000000000000e+00 0.0000000000000000e+00
1.9466542572020497e+14 0.0000000000000000e+00 0.0000000000000000e+00
1.9467042727272725e+14 0.0000000000000000e+00 0.0000000000000000e+00
("in1","mode 1",1,"in2",1,"transmission")
(500, 3)
1.9217465256410256e+14 0.0000000000000000e+00 0.0000000000000000e+00
1.9217965411662484e+14 0.0000000000000000e+00 0.0000000000000000e+00
1.9218465566914716e+14 0.0000000000000000e+00 0.0000000000000000e+00
1.9218965722166944e+14 0.0000000000000000e+00 0.0000000000000000e+00
1.9219465877419175e+14 0.0000000000000000e+00 0.0000000000000000e+00
1.9219966032671403e+14 0.0000000000000000e+00 0.0000000000000000e+00
1.9220466187923631e+14 0.0000000000000000e+00 0.0000000000000000e+00
1.9220966343175862e+14 0.0000000000000000e+00 0.0000000000000000e+00
1.9221466498428091e+14 0.0000000000000000e+00 0.0000000000000000e+00
1.9221966653680322e+14 0.0000000000000000e+00 0.0000000000000000e+00
1.9222466808932550e+14 0.0000000000000000e+00 0.0000000000000000e+00
1.9222966964184778e+14 0.0000000000000000e+00 0.0000000000000000e+00
1.9223467119437009e+14 0.0000000000000000e+00 0.0000000000000000e+00
1.9223967274689238e+14 0.0000000000000000e+00 0.0000000000000000e+00
1.9224467429941469e+14 0.0000000000000000e+00 0.0000000000000000e+00
1.9224967585193697e+14 0.0000000000000000e+00 0.0000000000000000e+00
1.9225467740445928e+14 0.0000000000000000e+00 0.0000000000000000e+00
1.9225967895698156e+14 0.0000000000000000e+00 0.0000000000000000e+00
1.9226468050950384e+14 0.0000000000000000e+00 0.0000000000000000e+00
1.9226968206202616e+14 0.0000000000000000e+00 0.0000000000000000e+00
1.9227468361454844e+14 0.0000000000000000e+00 0.0000000000000000e+00
1.9227968516707075e+14 0.0000000000000000e+00 0.0000000000000000e+00
1.9228468671959303e+14 0.0000000000000000e+00 0.0000000000000000e+00
1.9228968827211531e+14 0.0000000000000000e+00 0.0000000000000000e+00
1.9229468982463762e+14 0.0000000000000000e+00 0.0000000000000000e+00
1.9229969137715991e+14 0.0000000000000000e+00 0.0000000000000000e+00
1.9230469292968222e+14 0.0000000000000000e+00 0.0000000000000000e+00
1.9230969448220450e+14 0.0000000000000000e+00 0.0000000000000000e+00
1.9231469603472678e+14 0.0000000000000000e+00 0.0000000000000000e+00
1.9231969758724909e+14 0.0000000000000000e+00 0.0000000000000000e+00
1.9232469913977138e+14 0.0000000000000000e+00 0.0000000000000000e+00
1.9232970069229369e+14 0.0000000000000000e+00 0.0000000000000000e+00
1.9233470224481597e+14 0.0000000000000000e+00 0.0000000000000000e+00
1.9233970379733825e+14 0.0000000000000000e+00 0.0000000000000000e+00
1.9234470534986056e+14 0.0000000000000000e+00 0.0000000000000000e+00
1.9234970690238284e+14 0.0000000000000000e+00 0.0000000000000000e+00
1.9235470845490516e+14 0.0000000000000000e+00 0.0000000000000000e+00
1.9235971000742744e+14 0.0000000000000000e+00 0.0000000000000000e+00
1.9236471155994972e+14 0.0000000000000000e+00 0.0000000000000000e+00
1.9236971311247203e+14 0.0000000000000000e+00 0.0000000000000000e+00
1.9237471466499431e+14 0.0000000000000000e+00 0.0000000000000000e+00
1.9237971621751662e+14 0.0000000000000000e+00 0.0000000000000000e+00
1.9238471777003891e+14 0.0000000000000000e+00 0.0000000000000000e+00
1.9238971932256119e+14 0.0000000000000000e+00 0.0000000000000000e+00
1.9239472087508350e+14 0.0000000000000000e+00 0.0000000000000000e+00
1.9239972242760578e+14 0.0000000000000000e+00 0.0000000000000000e+00
1.9240472398012809e+14 0.0000000000000000e+00 0.0000000000000000e+00
1.9240972553265038e+14 0.0000000000000000e+00 0.0000000000000000e+00
1.9241472708517269e+14 0.0000000000000000e+00 0.0000000000000000e+00
1.9241972863769497e+14 0.0000000000000000e+00 0.0000000000000000e+00
1.9242473019021725e+14 0.0000000000000000e+00 0.0000000000000000e+00
1.9242973174273956e+14 0.0000000000000000e+00 0.0000000000000000e+00
1.9243473329526184e+14 0.0000000000000000e+00 0.0000000000000000e+00
1.9243973484778416e+14 0.0000000000000000e+00 0.0000000000000000e+00
1.9244473640030644e+14 0.0000000000000000e+00 0.0000000000000000e+00
1.9244973795282872e+14 0.0000000000000000e+00 0.0000000000000000e+00
1.9245473950535103e+14 0.0000000000000000e+00 0.0000000000000000e+00
1.9245974105787331e+14 0.0000000000000000e+00 0.0000000000000000e+00
1.9246474261039562e+14 0.0000000000000000e+00 0.0000000000000000e+00
1.9246974416291791e+14 0.0000000000000000e+00 0.0000000000000000e+00
1.9247474571544019e+14 0.0000000000000000e+00 0.0000000000000000e+00
1.9247974726796250e+14 0.0000000000000000e+00 0.0000000000000000e+00
1.9248474882048478e+14 0.0000000000000000e+00 0.0000000000000000e+00
1.9248975037300709e+14 0.0000000000000000e+00 0.0000000000000000e+00
1.9249475192552938e+14 0.0000000000000000e+00 0.0000000000000000e+00
1.9249975347805166e+14 0.0000000000000000e+00 0.0000000000000000e+00
1.9250475503057397e+14 0.0000000000000000e+00 0.0000000000000000e+00
1.9250975658309625e+14 0.0000000000000000e+00 0.0000000000000000e+00
1.9251475813561856e+14 0.0000000000000000e+00 0.0000000000000000e+00
1.9251975968814084e+14 0.0000000000000000e+00 0.0000000000000000e+00
1.9252476124066312e+14 0.0000000000000000e+00 0.0000000000000000e+00
1.9252976279318544e+14 0.0000000000000000e+00 0.0000000000000000e+00
1.9253476434570772e+14 0.0000000000000000e+00 0.0000000000000000e+00
1.9253976589823003e+14 0.0000000000000000e+00 0.0000000000000000e+00
1.9254476745075231e+14 0.0000000000000000e+00 0.0000000000000000e+00
1.9254976900327462e+14 0.0000000000000000e+00 0.0000000000000000e+00
1.9255477055579691e+14 0.0000000000000000e+00 0.0000000000000000e+00
1.9255977210831919e+14 0.0000000000000000e+00 0.0000000000000000e+00
1.9256477366084150e+14 0.0000000000000000e+00 0.0000000000000000e+00
1.9256977521336378e+14 0.0000000000000000e+00 0.0000000000000000e+00
1.9257477676588609e+14 0.0000000000000000e+00 0.0000000000000000e+00
1.9257977831840838e+14 0.0000000000000000e+00 0.0000000000000000e+00
1.9258477987093066e+14 0.0000000000000000e+00 0.0000000000000000e+00
1.9258978142345297e+14 0.0000000000000000e+00 0.0000000000000000e+00
1.9259478297597525e+14 0.0000000000000000e+00 0.0000000000000000e+00
1.9259978452849756e+14 0.0000000000000000e+00 0.0000000000000000e+00
1.9260478608101984e+14 0.0000000000000000e+00 0.0000000000000000e+00
1.9260978763354212e+14 0.0000000000000000e+00 0.0000000000000000e+00
1.9261478918606444e+14 0.0000000000000000e+00 0.0000000000000000e+00
1.9261979073858672e+14 0.0000000000000000e+00 0.0000000000000000e+00
1.9262479229110903e+14 0.0000000000000000e+00 0.0000000000000000e+00
1.9262979384363131e+14 0.0000000000000000e+00 0.0000000000000000e+00
1.9263479539615359e+14 0.0000000000000000e+00 0.0000000000000000e+00
1.9263979694867591e+14 0.0000000000000000e+00 0.0000000000000000e+00
1.9264479850119819e+14 0.0000000000000000e+00 0.0000000000000000e+00
1.9264980005372050e+14 0.0000000000000000e+00 0.0000000000000000e+00
1.9265480160624278e+14 0.0000000000000000e+00 0.0000000000000000e+00
1.9265980315876506e+14 0.0000000000000000e+00 0.0000000000000000e+00
1.9266480471128738e+14 0.0000000000000000e+00 0.0000000000000000e+00
1.9266980626380966e+14 0.0000000000000000e+00 0.0000000000000000e+00
1.9267480781633197e+14 0.0000000000000000e+00 0.0000000000000000e+00
1.9267980936885425e+14 0.0000000000000000e+00 0.0000000000000000e+00
1.9268481092137653e+14 0.0000000000000000e+00 0.0000000000000000e+00
1.9268981247389884e+14 0.0000000000000000e+00 0.0000000000000000e+00
1.9269481402642112e+14 0.0000000000000000e+00 0.0000000000000000e+00
1.9269981557894344e+14 0.0000000000000000e+00 0.0000000000000000e+00
1.9270481713146572e+14 0.0000000000000000e+00 0.0000000000000000e+00
1.9270981868398803e+14 0.0000000000000000e+00 0.0000000000000000e+00
1.9271482023651031e+14 0.0000000000000000e+00 0.0000000000000000e+00
1.9271982178903259e+14 0.0000000000000000e+00 0.0000000000000000e+00
1.9272482334155491e+14 0.0000000000000000e+00 0.0000000000000000e+00
1.9272982489407719e+14 0.0000000000000000e+00 0.0000000000000000e+00
1.9273482644659950e+14 0.0000000000000000e+00 0.0000000000000000e+00
1.9273982799912178e+14 0.0000000000000000e+00 0.0000000000000000e+00
1.9274482955164406e+14 0.0000000000000000e+00 0.0000000000000000e+00
1.9274983110416638e+14 0.0000000000000000e+00 0.0000000000000000e+00
1.9275483265668866e+14 0.0000000000000000e+00 0.0000000000000000e+00
1.9275983420921097e+14 0.0000000000000000e+00 0.0000000000000000e+00
1.9276483576173325e+14 0.0000000000000000e+00 0.0000000000000000e+00
1.9276983731425553e+14 0.0000000000000000e+00 0.0000000000000000e+00
1.9277483886677784e+14 0.0000000000000000e+00 0.0000000000000000e+00
1.9277984041930012e+14 0.0000000000000000e+00 0.0000000000000000e+00
1.9278484197182244e+14 0.0000000000000000e+00 0.0000000000000000e+00
1.9278984352434472e+14 0.0000000000000000e+00 0.0000000000000000e+00
1.9279484507686700e+14 0.0000000000000000e+00 0.0000000000000000e+00
1.9279984662938931e+14 0.0000000000000000e+00 0.0000000000000000e+00
1.9280484818191159e+14 0.0000000000000000e+00 0.0000000000000000e+00
1.9280984973443391e+14 0.0000000000000000e+00 0.0000000000000000e+00
1.9281485128695619e+14 0.0000000000000000e+00 0.0000000000000000e+00
1.9281985283947847e+14 0.0000000000000000e+00 0.0000000000000000e+00
1.9282485439200078e+14 0.0000000000000000e+00 0.0000000000000000e+00
1.9282985594452306e+14 0.0000000000000000e+00 0.0000000000000000e+00
1.9283485749704538e+14 0.0000000000000000e+00 0.0000000000000000e+00
1.9283985904956766e+14 0.0000000000000000e+00 0.0000000000000000e+00
1.9284486060208997e+14 0.0000000000000000e+00 0.0000000000000000e+00
1.9284986215461225e+14 0.0000000000000000e+00 0.0000000000000000e+00
1.9285486370713453e+14 0.0000000000000000e+00 0.0000000000000000e+00
1.9285986525965684e+14 0.0000000000000000e+00 0.0000000000000000e+00
1.9286486681217912e+14 0.0000000000000000e+00 0.0000000000000000e+00
1.9286986836470144e+14 0.0000000000000000e+00 0.0000000000000000e+00
1.9287486991722372e+14 0.0000000000000000e+00 0.0000000000000000e+00
1.9287987146974600e+14 0.0000000000000000e+00 0.0000000000000000e+00
1.9288487302226831e+14 0.0000000000000000e+00 0.0000000000000000e+00
1.9288987457479059e+14 0.0000000000000000e+00 0.0000000000000000e+00
1.9289487612731291e+14 0.0000000000000000e+00 0.0000000000000000e+00
1.9289987767983519e+14 0.0000000000000000e+00 0.0000000000000000e+00
1.9290487923235747e+14 0.0000000000000000e+00 0.0000000000000000e+00
1.9290988078487978e+14 0.0000000000000000e+00 0.0000000000000000e+00
1.9291488233740206e+14 0.0000000000000000e+00 0.0000000000000000e+00
1.9291988388992438e+14 0.0000000000000000e+00 0.0000000000000000e+00
1.9292488544244666e+14 0.0000000000000000e+00 0.0000000000000000e+00
1.9292988699496894e+14 0.0000000000000000e+00 0.0000000000000000e+00
1.9293488854749125e+14 0.0000000000000000e+00 0.0000000000000000e+00
1.9293989010001353e+14 0.0000000000000000e+00 0.0000000000000000e+00
1.9294489165253584e+14 0.0000000000000000e+00 0.0000000000000000e+00
1.9294989320505812e+14 0.0000000000000000e+00 0.0000000000000000e+00
1.9295489475758041e+14 0.0000000000000000e+00 0.0000000000000000e+00
1.9295989631010272e+14 0.0000000000000000e+00 0.0000000000000000e+00
1.9296489786262500e+14 0.0000000000000000e+00 0.0000000000000000e+00
1.9296989941514731e+14 0.0000000000000000e+00 0.0000000000000000e+00
1.9297490096766959e+14 0.0000000000000000e+00 0.0000000000000000e+00
1.9297990252019188e+14 0.0000000000000000e+00 0.0000000000000000e+00
1.9298490407271419e+14 0.0000000000000000e+00 0.0000000000000000e+00
1.9298990562523647e+14 0.0000000000000000e+00 0.0000000000000000e+00
1.9299490717775878e+14 0.0000000000000000e+00 0.0000000000000000e+00
1.9299990873028106e+14 0.0000000000000000e+00 0.0000000000000000e+00
1.9300491028280338e+14 0.0000000000000000e+00 0.0000000000000000e+00
1.9300991183532566e+14 0.0000000000000000e+00 0.0000000000000000e+00
1.9301491338784794e+14 0.0000000000000000e+00 0.0000000000000000e+00
1.9301991494037025e+14 0.0000000000000000e+00 0.0000000000000000e+00
1.9302491649289253e+14 0.0000000000000000e+00 0.0000000000000000e+00
1.9302991804541484e+14 0.0000000000000000e+00 0.0000000000000000e+00
1.9303491959793712e+14 0.0000000000000000e+00 0.0000000000000000e+00
1.9303992115045941e+14 0.0000000000000000e+00 0.0000000000000000e+00
1.9304492270298172e+14 0.0000000000000000e+00 0.0000000000000000e+00
1.9304992425550400e+14 0.0000000000000000e+00 0.0000000000000000e+00
1.9305492580802631e+14 0.0000000000000000e+00 0.0000000000000000e+00
1.9305992736054859e+14 0.0000000000000000e+00 0.0000000000000000e+00
1.9306492891307088e+14 0.0000000000000000e+00 0.0000000000000000e+00
1.9306993046559319e+14 0.0000000000000000e+00 0.0000000000000000e+00
1.9307493201811547e+14 0.0000000000000000e+00 0.0000000000000000e+00
1.9307993357063778e+14 0.0000000000000000e+00 0.0000000000000000e+00
1.9308493512316006e+14 0.0000000000000000e+00 0.0000000000000000e+00
1.9308993667568234e+14 0.0000000000000000e+00 0.0000000000000000e+00
1.9309493822820466e+14 0.0000000000000000e+00 0.0000000000000000e+00
1.9309993978072694e+14 0.0000000000000000e+00 0.0000000000000000e+00
1.9310494133324925e+14 0.0000000000000000e+00 0.0000000000000000e+00
1.9310994288577153e+14 0.0000000000000000e+00 0.0000000000000000e+00
1.9311494443829381e+14 0.0000000000000000e+00 0.0000000000000000e+00
1.9311994599081612e+14 0.0000000000000000e+00 0.0000000000000000e+00
1.9312494754333841e+14 0.0000000000000000e+00 0.0000000000000000e+00
1.9312994909586072e+14 0.0000000000000000e+00 0.0000000000000000e+00
1.9313495064838300e+14 0.0000000000000000e+00 0.0000000000000000e+00
1.9313995220090531e+14 0.0000000000000000e+00 0.0000000000000000e+00
1.9314495375342759e+14 0.0000000000000000e+00 0.0000000000000000e+00
1.9314995530594988e+14 0.0000000000000000e+00 0.0000000000000000e+00
1.9315495685847219e+14 0.0000000000000000e+00 0.0000000000000000e+00
1.9315995841099447e+14 0.0000000000000000e+00 0.0000000000000000e+00
1.9316495996351678e+14 0.0000000000000000e+00 0.0000000000000000e+00
1.9316996151603906e+14 0.0000000000000000e+00 0.0000000000000000e+00
1.9317496306856134e+14 0.0000000000000000e+00 0.0000000000000000e+00
1.9317996462108366e+14 0.0000000000000000e+00 0.0000000000000000e+00
1.9318496617360594e+14 0.0000000000000000e+00 0.0000000000000000e+00
1.9318996772612825e+14 0.0000000000000000e+00 0.0000000000000000e+00
1.9319496927865053e+14 0.0000000000000000e+00 0.0000000000000000e+00
1.9319997083117281e+14 0.0000000000000000e+00 0.0000000000000000e+00
1.9320497238369512e+14 0.0000000000000000e+00 0.0000000000000000e+00
1.9320997393621741e+14 0.0000000000000000e+00 0.0000000000000000e+00
1.9321497548873972e+14 0.0000000000000000e+00 0.0000000000000000e+00
1.9321997704126200e+14 0.0000000000000000e+00 0.0000000000000000e+00
1.9322497859378428e+14 0.0000000000000000e+00 0.0000000000000000e+00
1.9322998014630659e+14 0.0000000000000000e+00 0.0000000000000000e+00
1.9323498169882888e+14 0.0000000000000000e+00 0.0000000000000000e+00
1.9323998325135119e+14 0.0000000000000000e+00 0.0000000000000000e+00
1.9324498480387347e+14 0.0000000000000000e+00 0.0000000000000000e+00
1.9324998635639575e+14 0.0000000000000000e+00 0.0000000000000000e+00
1.9325498790891806e+14 0.0000000000000000e+00 0.0000000000000000e+00
1.9325998946144034e+14 0.0000000000000000e+00 0.0000000000000000e+00
1.9326499101396266e+14 0.0000000000000000e+00 0.0000000000000000e+00
1.9326999256648494e+14 0.0000000000000000e+00 0.0000000000000000e+00
1.9327499411900722e+14 0.0000000000000000e+00 0.0000000000000000e+00
1.9327999567152953e+14 0.0000000000000000e+00 0.0000000000000000e+00
1.9328499722405181e+14 0.0000000000000000e+00 0.0000000000000000e+00
1.9328999877657412e+14 0.0000000000000000e+00 0.0000000000000000e+00
1.9329500032909641e+14 0.0000000000000000e+00 0.0000000000000000e+00
1.9330000188161872e+14 0.0000000000000000e+00 0.0000000000000000e+00
1.9330500343414100e+14 0.0000000000000000e+00 0.0000000000000000e+00
1.9331000498666328e+14 0.0000000000000000e+00 0.0000000000000000e+00
1.9331500653918559e+14 0.0000000000000000e+00 0.0000000000000000e+00
1.9332000809170788e+14 0.0000000000000000e+00 0.0000000000000000e+00
1.9332500964423019e+14 0.0000000000000000e+00 0.0000000000000000e+00
1.9333001119675247e+14 0.0000000000000000e+00 0.0000000000000000e+00
1.9333501274927475e+14 0.0000000000000000e+00 0.0000000000000000e+00
1.9334001430179706e+14 0.0000000000000000e+00 0.0000000000000000e+00
1.9334501585431934e+14 0.0000000000000000e+00 0.0000000000000000e+00
1.9335001740684166e+14 0.0000000000000000e+00 0.0000000000000000e+00
1.9335501895936394e+14 0.0000000000000000e+00 0.0000000000000000e+00
1.9336002051188622e+14 0.0000000000000000e+00 0.0000000000000000e+00
1.9336502206440853e+14 0.0000000000000000e+00 0.0000000000000000e+00
1.9337002361693081e+14 0.0000000000000000e+00 0.0000000000000000e+00
1.9337502516945312e+14 0.0000000000000000e+00 0.0000000000000000e+00
1.9338002672197541e+14 0.0000000000000000e+00 0.0000000000000000e+00
1.9338502827449769e+14 0.0000000000000000e+00 0.0000000000000000e+00
1.9339002982702000e+14 0.0000000000000000e+00 0.0000000000000000e+00
1.9339503137954228e+14 0.0000000000000000e+00 0.0000000000000000e+00
1.9340003293206459e+14 0.0000000000000000e+00 0.0000000000000000e+00
1.9340503448458688e+14 0.0000000000000000e+00 0.0000000000000000e+00
1.9341003603710916e+14 0.0000000000000000e+00 0.0000000000000000e+00
1.9341503758963147e+14 0.0000000000000000e+00 0.0000000000000000e+00
1.9342003914215375e+14 0.0000000000000000e+00 0.0000000000000000e+00
1.9342504069467606e+14 0.0000000000000000e+00 0.0000000000000000e+00
1.9343004224719834e+14 0.0000000000000000e+00 0.0000000000000000e+00
1.9343504379972066e+14 0.0000000000000000e+00 0.0000000000000000e+00
1.9344004535224294e+14 0.0000000000000000e+00 0.0000000000000000e+00
1.9344504690476522e+14 0.0000000000000000e+00 0.0000000000000000e+00
1.9345004845728753e+14 0.0000000000000000e+00 0.0000000000000000e+00
1.9345505000980981e+14 0.0000000000000000e+00 0.0000000000000000e+00
1.9346005156233212e+14 0.0000000000000000e+00 0.0000000000000000e+00
1.9346505311485441e+14 0.0000000000000000e+00 0.0000000000000000e+00
1.9347005466737669e+14 0.0000000000000000e+00 0.0000000000000000e+00
1.9347505621989900e+14 0.0000000000000000e+00 0.0000000000000000e+00
1.9348005777242128e+14 0.0000000000000000e+00 0.0000000000000000e+00
1.9348505932494359e+14 0.0000000000000000e+00 0.0000000000000000e+00
1.9349006087746588e+14 0.0000000000000000e+00 0.0000000000000000e+00
1.9349506242998816e+14 0.0000000000000000e+00 0.0000000000000000e+00
1.9350006398251047e+14 0.0000000000000000e+00 0.0000000000000000e+00
1.9350506553503275e+14 0.0000000000000000e+00 0.0000000000000000e+00
1.9351006708755506e+14 0.0000000000000000e+00 0.0000000000000000e+00
1.9351506864007734e+14 0.0000000000000000e+00 0.0000000000000000e+00
1.9352007019259962e+14 0.0000000000000000e+00 0.0000000000000000e+00
1.9352507174512194e+14 0.0000000000000000e+00 0.0000000000000000e+00
1.9353007329764422e+14 0.0000000000000000e+00 0.0000000000000000e+00
1.9353507485016653e+14 0.0000000000000000e+00 0.0000000000000000e+00
1.9354007640268881e+14 0.0000000000000000e+00 0.0000000000000000e+00
1.9354507795521109e+14 0.0000000000000000e+00 0.0000000000000000e+00
1.9355007950773341e+14 0.0000000000000000e+00 0.0000000000000000e+00
1.9355508106025569e+14 0.0000000000000000e+00 0.0000000000000000e+00
1.9356008261277800e+14 0.0000000000000000e+00 0.0000000000000000e+00
1.9356508416530028e+14 0.0000000000000000e+00 0.0000000000000000e+00
1.9357008571782256e+14 0.0000000000000000e+00 0.0000000000000000e+00
1.9357508727034488e+14 0.0000000000000000e+00 0.0000000000000000e+00
1.9358008882286716e+14 0.0000000000000000e+00 0.0000000000000000e+00
1.9358509037538947e+14 0.0000000000000000e+00 0.0000000000000000e+00
1.9359009192791175e+14 0.0000000000000000e+00 0.0000000000000000e+00
1.9359509348043406e+14 0.0000000000000000e+00 0.0000000000000000e+00
1.9360009503295634e+14 0.0000000000000000e+00 0.0000000000000000e+00
1.9360509658547862e+14 0.0000000000000000e+00 0.0000000000000000e+00
1.9361009813800094e+14 0.0000000000000000e+00 0.0000000000000000e+00
1.9361509969052322e+14 0.0000000000000000e+00 0.0000000000000000e+00
1.9362010124304553e+14 0.0000000000000000e+00 0.0000000000000000e+00
1.9362510279556781e+14 0.0000000000000000e+00 0.0000000000000000e+00
1.9363010434809009e+14 0.0000000000000000e+00 0.0000000000000000e+00
1.9363510590061241e+14 0.0000000000000000e+00 0.0000000000000000e+00
1.9364010745313469e+14 0.0000000000000000e+00 0.0000000000000000e+00
1.9364510900565700e+14 0.0000000000000000e+00 0.0000000000000000e+00
1.9365011055817928e+14 0.0000000000000000e+00 0.0000000000000000e+00
1.9365511211070156e+14 0.0000000000000000e+00 0.0000000000000000e+00
1.9366011366322388e+14 0.0000000000000000e+00 0.0000000000000000e+00
1.9366511521574616e+14 0.0000000000000000e+00 0.0000000000000000e+00
1.9367011676826847e+14 0.0000000000000000e+00 0.0000000000000000e+00
1.9367511832079075e+14 0.0000000000000000e+00 0.0000000000000000e+00
1.9368011987331303e+14 0.0000000000000000e+00 0.0000000000000000e+00
1.9368512142583534e+14 0.0000000000000000e+00 0.0000000000000000e+00
1.9369012297835762e+14 0.0000000000000000e+00 0.0000000000000000e+00
1.9369512453087994e+14 0.0000000000000000e+00 0.0000000000000000e+00
1.9370012608340222e+14 0.0000000000000000e+00 0.0000000000000000e+00
1.9370512763592450e+14 0.0000000000000000e+00 0.0000000000000000e+00
1.9371012918844681e+14 0.0000000000000000e+00 0.0000000000000000e+00
1.9371513074096909e+14 0.0000000000000000e+00 0.0000000000000000e+00
1.9372013229349141e+14 0.0000000000000000e+00 0.0000000000000000e+00
1.9372513384601369e+14 0.0000000000000000e+00 0.0000000000000000e+00
1.9373013539853600e+14 0.0000000000000000e+00 0.0000000000000000e+00
1.9373513695105828e+14 0.0000000000000000e+00 0.0000000000000000e+00
1.9374013850358056e+14 0.0000000000000000e+00 0.0000000000000000e+00
1.9374514005610288e+14 0.0000000000000000e+00 0.0000000000000000e+00
1.9375014160862516e+14 0.0000000000000000e+00 0.0000000000000000e+00
1.9375514316114747e+14 0.0000000000000000e+00 0.0000000000000000e+00
1.9376014471366975e+14 0.0000000000000000e+00 0.0000000000000000e+00
1.9376514626619203e+14 0.0000000000000000e+00 0.0000000000000000e+00
1.9377014781871434e+14 0.0000000000000000e+00 0.0000000000000000e+00
1.9377514937123662e+14 0.0000000000000000e+00 0.0000000000000000e+00
1.9378015092375894e+14 0.0000000000000000e+00 0.0000000000000000e+00
1.9378515247628122e+14 0.0000000000000000e+00 0.0000000000000000e+00
1.9379015402880350e+14 0.0000000000000000e+00 0.0000000000000000e+00
1.9379515558132581e+14 0.0000000000000000e+00 0.0000000000000000e+00
1.9380015713384809e+14 0.0000000000000000e+00 0.0000000000000000e+00
1.9380515868637041e+14 0.0000000000000000e+00 0.0000000000000000e+00
1.9381016023889269e+14 0.0000000000000000e+00 0.0000000000000000e+00
1.9381516179141497e+14 0.0000000000000000e+00 0.0000000000000000e+00
1.9382016334393728e+14 0.0000000000000000e+00 0.0000000000000000e+00
1.9382516489645956e+14 0.0000000000000000e+00 0.0000000000000000e+00
1.9383016644898188e+14 0.0000000000000000e+00 0.0000000000000000e+00
1.9383516800150416e+14 0.0000000000000000e+00 0.0000000000000000e+00
1.9384016955402644e+14 0.0000000000000000e+00 0.0000000000000000e+00
1.9384517110654875e+14 0.0000000000000000e+00 0.0000000000000000e+00
1.9385017265907103e+14 0.0000000000000000e+00 0.0000000000000000e+00
1.9385517421159334e+14 0.0000000000000000e+00 0.0000000000000000e+00
1.9386017576411562e+14 0.0000000000000000e+00 0.0000000000000000e+00
1.9386517731663794e+14 0.0000000000000000e+00 0.0000000000000000e+00
1.9387017886916022e+14 0.0000000000000000e+00 0.0000000000000000e+00
1.9387518042168250e+14 0.0000000000000000e+00 0.0000000000000000e+00
1.9388018197420481e+14 0.0000000000000000e+00 0.0000000000000000e+00
1.9388518352672709e+14 0.0000000000000000e+00 0.0000000000000000e+00
1.9389018507924941e+14 0.0000000000000000e+00 0.0000000000000000e+00
1.9389518663177169e+14 0.0000000000000000e+00 0.0000000000000000e+00
1.9390018818429397e+14 0.0000000000000000e+00 0.0000000000000000e+00
1.9390518973681628e+14 0.0000000000000000e+00 0.0000000000000000e+00
1.9391019128933856e+14 0.0000000000000000e+00 0.0000000000000000e+00
1.9391519284186088e+14 0.0000000000000000e+00 0.0000000000000000e+00
1.9392019439438316e+14 0.0000000000000000e+00 0.0000000000000000e+00
1.9392519594690544e+14 0.0000000000000000e+00 0.0000000000000000e+00
1.9393019749942775e+14 0.0000000000000000e+00 0.0000000000000000e+00
1.9393519905195003e+14 0.0000000000000000e+00 0.0000000000000000e+00
1.9394020060447234e+14 0.0000000000000000e+00 0.0000000000000000e+00
1.9394520215699462e+14 0.0000000000000000e+00 0.0000000000000000e+00
1.9395020370951691e+14 0.0000000000000000e+00 0.0000000000000000e+00
1.9395520526203922e+14 0.0000000000000000e+00 0.0000000000000000e+00
1.9396020681456150e+14 0.0000000000000000e+00 0.0000000000000000e+00
1.9396520836708381e+14 0.0000000000000000e+00 0.0000000000000000e+00
1.9397020991960609e+14 0.0000000000000000e+00 0.0000000000000000e+00
1.9397521147212838e+14 0.0000000000000000e+00 0.0000000000000000e+00
1.9398021302465069e+14 0.0000000000000000e+00 0.0000000000000000e+00
1.9398521457717297e+14 0.0000000000000000e+00 0.0000000000000000e+00
1.9399021612969528e+14 0.0000000000000000e+00 0.0000000000000000e+00
1.9399521768221756e+14 0.0000000000000000e+00 0.0000000000000000e+00
1.9400021923473984e+14 0.0000000000000000e+00 0.0000000000000000e+00
1.9400522078726216e+14 0.0000000000000000e+00 0.0000000000000000e+00
1.9401022233978444e+14 0.0000000000000000e+00 0.0000000000000000e+00
1.9401522389230675e+14 0.0000000000000000e+00 0.0000000000000000e+00
1.9402022544482903e+14 0.0000000000000000e+00 0.0000000000000000e+00
1.9402522699735134e+14 0.0000000000000000e+00 0.0000000000000000e+00
1.9403022854987362e+14 0.0000000000000000e+00 0.0000000000000000e+00
1.9403523010239591e+14 0.0000000000000000e+00 0.0000000000000000e+00
1.9404023165491822e+14 0.0000000000000000e+00 0.0000000000000000e+00
1.9404523320744050e+14 0.0000000000000000e+00 0.0000000000000000e+00
1.9405023475996281e+14 0.0000000000000000e+00 0.0000000000000000e+00
1.9405523631248509e+14 0.0000000000000000e+00 0.0000000000000000e+00
1.9406023786500738e+14 0.0000000000000000e+00 0.0000000000000000e+00
1.9406523941752969e+14 0.0000000000000000e+00 0.0000000000000000e+00
1.9407024097005197e+14 0.0000000000000000e+00 0.0000000000000000e+00
1.9407524252257428e+14 0.0000000000000000e+00 0.0000000000000000e+00
1.9408024407509656e+14 0.0000000000000000e+00 0.0000000000000000e+00
1.9408524562761884e+14 0.0000000000000000e+00 0.0000000000000000e+00
1.9409024718014116e+14 0.0000000000000000e+00 0.0000000000000000e+00
1.9409524873266344e+14 0.0000000000000000e+00 0.0000000000000000e+00
1.9410025028518575e+14 0.0000000000000000e+00 0.0000000000000000e+00
1.9410525183770803e+14 0.0000000000000000e+00 0.0000000000000000e+00
1.9411025339023031e+14 0.0000000000000000e+00 0.0000000000000000e+00
1.9411525494275262e+14 0.0000000000000000e+00 0.0000000000000000e+00
1.9412025649527491e+14 0.0000000000000000e+00 0.0000000000000000e+00
1.9412525804779722e+14 0.0000000000000000e+00 0.0000000000000000e+00
1.9413025960031950e+14 0.0000000000000000e+00 0.0000000000000000e+00
1.9413526115284178e+14 0.0000000000000000e+00 0.0000000000000000e+00
1.9414026270536409e+14 0.0000000000000000e+00 0.0000000000000000e+00
1.9414526425788638e+14 0.0000000000000000e+00 0.0000000000000000e+00
1.9415026581040869e+14 0.0000000000000000e+00 0.0000000000000000e+00
1.9415526736293097e+14 0.0000000000000000e+00 0.0000000000000000e+00
1.9416026891545325e+14 0.0000000000000000e+00 0.0000000000000000e+00
1.9416527046797556e+14 0.0000000000000000e+00 0.0000000000000000e+00
1.9417027202049784e+14 0.0000000000000000e+00 0.0000000000000000e+00
1.9417527357302016e+14 0.0000000000000000e+00 0.0000000000000000e+00
1.9418027512554244e+14 0.0000000000000000e+00 0.0000000000000000e+00
1.9418527667806475e+14 0.0000000000000000e+00 0.0000000000000000e+00
1.9419027823058703e+14 0.0000000000000000e+00 0.0000000000000000e+00
1.9419527978310931e+14 0.0000000000000000e+00 0.0000000000000000e+00
1.9420028133563162e+14 0.0000000000000000e+00 0.0000000000000000e+00
1.9420528288815391e+14 0.0000000000000000e+00 0.0000000000000000e+00
1.9421028444067622e+14 0.0000000000000000e+00 0.0000000000000000e+00
1.9421528599319850e+14 0.0000000000000000e+00 0.0000000000000000e+00
1.9422028754572078e+14 0.0000000000000000e+00 0.0000000000000000e+00
1.9422528909824309e+14 0.0000000000000000e+00 0.0000000000000000e+00
1.9423029065076538e+14 0.0000000000000000e+00 0.0000000000000000e+00
1.9423529220328769e+14 0.0000000000000000e+00 0.0000000000000000e+00
1.9424029375580997e+14 0.0000000000000000e+00 0.0000000000000000e+00
1.9424529530833225e+14 0.0000000000000000e+00 0.0000000000000000e+00
1.9425029686085456e+14 0.0000000000000000e+00 0.0000000000000000e+00
1.9425529841337684e+14 0.0000000000000000e+00 0.0000000000000000e+00
1.9426029996589916e+14 0.0000000000000000e+00 0.0000000000000000e+00
1.9426530151842144e+14 0.0000000000000000e+00 0.0000000000000000e+00
1.9427030307094372e+14 0.0000000000000000e+00 0.0000000000000000e+00
1.9427530462346603e+14 0.0000000000000000e+00 0.0000000000000000e+00
1.9428030617598831e+14 0.0000000000000000e+00 0.0000000000000000e+00
1.9428530772851062e+14 0.0000000000000000e+00 0.0000000000000000e+00
1.9429030928103291e+14 0.0000000000000000e+00 0.0000000000000000e+00
1.9429531083355519e+14 0.0000000000000000e+00 0.0000000000000000e+00
1.9430031238607750e+14 0.0000000000000000e+00 0.0000000000000000e+00
1.9430531393859978e+14 0.0000000000000000e+00 0.0000000000000000e+00
1.9431031549112209e+14 0.0000000000000000e+00 0.0000000000000000e+00
1.9431531704364438e+14 0.0000000000000000e+00 0.0000000000000000e+00
1.9432031859616669e+14 0.0000000000000000e+00 0.0000000000000000e+00
1.9432532014868897e+14 0.0000000000000000e+00 0.0000000000000000e+00
1.9433032170121125e+14 0.0000000000000000e+00 0.0000000000000000e+00
1.9433532325373356e+14 0.0000000000000000e+00 0.0000000000000000e+00
1.9434032480625584e+14 0.0000000000000000e+00 0.0000000000000000e+00
1.9434532635877816e+14 0.0000000000000000e+00 0.0000000000000000e+00
1.9435032791130044e+14 0.0000000000000000e+00 0.0000000000000000e+00
1.9435532946382272e+14 0.0000000000000000e+00 0.0000000000000000e+00
1.9436033101634503e+14 0.0000000000000000e+00 0.0000000000000000e+00
1.9436533256886731e+14 0.0000000000000000e+00 0.0000000000000000e+00
1.9437033412138962e+14 0.0000000000000000e+00 0.0000000000000000e+00
1.9437533567391191e+14 0.0000000000000000e+00 0.0000000000000000e+00
1.9438033722643419e+14 0.0000000000000000e+00 0.0000000000000000e+00
1.9438533877895650e+14 0.0000000000000000e+00 0.0000000000000000e+00
1.9439034033147878e+14 0.0000000000000000e+00 0.0000000000000000e+00
1.9439534188400109e+14 0.0000000000000000e+00 0.0000000000000000e+00
1.9440034343652338e+14 0.0000000000000000e+00 0.0000000000000000e+00
1.9440534498904566e+14 0.0000000000000000e+00 0.0000000000000000e+00
1.9441034654156797e+14 0.0000000000000000e+00 0.0000000000000000e+00
1.9441534809409025e+14 0.0000000000000000e+00 0.0000000000000000e+00
1.9442034964661256e+14 0.0000000000000000e+00 0.0000000000000000e+00
1.9442535119913484e+14 0.0000000000000000e+00 0.0000000000000000e+00
1.9443035275165712e+14 0.0000000000000000e+00 0.0000000000000000e+00
1.9443535430417944e+14 0.0000000000000000e+00 0.0000000000000000e+00
1.9444035585670172e+14 0.0000000000000000e+00 0.0000000000000000e+00
1.9444535740922403e+14 0.0000000000000000e+00 0.0000000000000000e+00
1.9445035896174631e+14 0.0000000000000000e+00 0.0000000000000000e+00
1.9445536051426862e+14 0.0000000000000000e+00 0.0000000000000000e+00
1.9446036206679091e+14 0.0000000000000000e+00 0.0000000000000000e+00
1.9446536361931319e+14 0.0000000000000000e+00 0.0000000000000000e+00
1.9447036517183550e+14 0.0000000000000000e+00 0.0000000000000000e+00
1.9447536672435778e+14 0.0000000000000000e+00 0.0000000000000000e+00
1.9448036827688009e+14 0.0000000000000000e+00 0.0000000000000000e+00
1.9448536982940238e+14 0.0000000000000000e+00 0.0000000000000000e+00
1.9449037138192466e+14 0.0000000000000000e+00 0.0000000000000000e+00
1.9449537293444697e+14 0.0000000000000000e+00 0.0000000000000000e+00
1.9450037448696925e+14 0.0000000000000000e+00 0.0000000000000000e+00
1.9450537603949156e+14 0.0000000000000000e+00 0.0000000000000000e+00
1.9451037759201384e+14 0.0000000000000000e+00 0.0000000000000000e+00
1.9451537914453612e+14 0.0000000000000000e+00 0.0000000000000000e+00
1.9452038069705844e+14 0.0000000000000000e+00 0.0000000000000000e+00
1.9452538224958072e+14 0.0000000000000000e+00 0.0000000000000000e+00
1.9453038380210303e+14 0.0000000000000000e+00 0.0000000000000000e+00
1.9453538535462531e+14 0.0000000000000000e+00 0.0000000000000000e+00
1.9454038690714759e+14 0.0000000000000000e+00 0.0000000000000000e+00
1.9454538845966991e+14 0.0000000000000000e+00 0.0000000000000000e+00
1.9455039001219219e+14 0.0000000000000000e+00 0.0000000000000000e+00
1.9455539156471450e+14 0.0000000000000000e+00 0.0000000000000000e+00
1.9456039311723678e+14 0.0000000000000000e+00 0.0000000000000000e+00
1.9456539466975906e+14 0.0000000000000000e+00 0.0000000000000000e+00
1.9457039622228138e+14 0.0000000000000000e+00 0.0000000000000000e+00
1.9457539777480366e+14 0.0000000000000000e+00 0.0000000000000000e+00
1.9458039932732597e+14 0.0000000000000000e+00 0.0000000000000000e+00
1.9458540087984825e+14 0.0000000000000000e+00 0.0000000000000000e+00
1.9459040243237053e+14 0.0000000000000000e+00 0.0000000000000000e+00
1.9459540398489284e+14 0.0000000000000000e+00 0.0000000000000000e+00
1.9460040553741512e+14 0.0000000000000000e+00 0.0000000000000000e+00
1.9460540708993744e+14 0.0000000000000000e+00 0.0000000000000000e+00
1.9461040864245972e+14 0.0000000000000000e+00 0.0000000000000000e+00
1.9461541019498203e+14 0.0000000000000000e+00 0.0000000000000000e+00
1.9462041174750431e+14 0.0000000000000000e+00 0.0000000000000000e+00
1.9462541330002659e+14 0.0000000000000000e+00 0.0000000000000000e+00
1.9463041485254891e+14 0.0000000000000000e+00 0.0000000000000000e+00
1.9463541640507119e+14 0.0000000000000000e+00 0.0000000000000000e+00
1.9464041795759350e+14 0.0000000000000000e+00 0.0000000000000000e+00
1.9464541951011578e+14 0.0000000000000000e+00 0.0000000000000000e+00
1.9465042106263806e+14 0.0000000000000000e+00 0.0000000000000000e+00
1.9465542261516038e+14 0.0000000000000000e+00 0.0000000000000000e+00
1.9466042416768266e+14 0.0000000000000000e+00 0.0000000000000000e+00
1.9466542572020497e+14 0.0000000000000000e+00 0.0000000000000000e+00
1.9467042727272725e+14 0.0000000000000000e+00 0.0000000000000000e+00
("in1","mode 1",1,"out2",1,"transmission")
(500, 3)
1.9217465256410256e+14 0.0000000000000000e+00 0.0000000000000000e+00
1.9217965411662484e+14 0.0000000000000000e+00 0.0000000000000000e+00
1.9218465566914716e+14 0.0000000000000000e+00 0.0000000000000000e+00
1.9218965722166944e+14 0.0000000000000000e+00 0.0000000000000000e+00
1.9219465877419175e+14 0.0000000000000000e+00 0.0000000000000000e+00
1.9219966032671403e+14 0.0000000000000000e+00 0.0000000000000000e+00
1.9220466187923631e+14 0.0000000000000000e+00 0.0000000000000000e+00
1.9220966343175862e+14 0.0000000000000000e+00 0.0000000000000000e+00
1.9221466498428091e+14 0.0000000000000000e+00 0.0000000000000000e+00
1.9221966653680322e+14 0.0000000000000000e+00 0.0000000000000000e+00
1.9222466808932550e+14 0.0000000000000000e+00 0.0000000000000000e+00
1.9222966964184778e+14 0.0000000000000000e+00 0.0000000000000000e+00
1.9223467119437009e+14 0.0000000000000000e+00 0.0000000000000000e+00
1.9223967274689238e+14 0.0000000000000000e+00 0.0000000000000000e+00
1.9224467429941469e+14 0.0000000000000000e+00 0.0000000000000000e+00
1.9224967585193697e+14 0.0000000000000000e+00 0.0000000000000000e+00
1.9225467740445928e+14 0.0000000000000000e+00 0.0000000000000000e+00
1.9225967895698156e+14 0.0000000000000000e+00 0.0000000000000000e+00
1.9226468050950384e+14 0.0000000000000000e+00 0.0000000000000000e+00
1.9226968206202616e+14 0.0000000000000000e+00 0.0000000000000000e+00
1.9227468361454844e+14 0.0000000000000000e+00 0.0000000000000000e+00
1.9227968516707075e+14 0.0000000000000000e+00 0.0000000000000000e+00
1.9228468671959303e+14 0.0000000000000000e+00 0.0000000000000000e+00
1.9228968827211531e+14 0.0000000000000000e+00 0.0000000000000000e+00
1.9229468982463762e+14 0.0000000000000000e+00 0.0000000000000000e+00
1.9229969137715991e+14 0.0000000000000000e+00 0.0000000000000000e+00
1.9230469292968222e+14 0.0000000000000000e+00 0.0000000000000000e+00
1.9230969448220450e+14 0.0000000000000000e+00 0.0000000000000000e+00
1.9231469603472678e+14 0.0000000000000000e+00 0.0000000000000000e+00
1.9231969758724909e+14 0.0000000000000000e+00 0.0000000000000000e+00
1.9232469913977138e+14 0.0000000000000000e+00 0.0000000000000000e+00
1.9232970069229369e+14 0.0000000000000000e+00 0.0000000000000000e+00
1.9233470224481597e+14 0.0000000000000000e+00 0.0000000000000000e+00
1.9233970379733825e+14 0.0000000000000000e+00 0.0000000000000000e+00
1.9234470534986056e+14 0.0000000000000000e+00 0.0000000000000000e+00
1.9234970690238284e+14 0.0000000000000000e+00 0.0000000000000000e+00
1.9235470845490516e+14 0.0000000000000000e+00 0.0000000000000000e+00
1.9235971000742744e+14 0.0000000000000000e+00 0.0000000000000000e+00
1.9236471155994972e+14 0.0000000000000000e+00 0.0000000000000000e+00
1.9236971311247203e+14 0.0000000000000000e+00 0.0000000000000000e+00
1.9237471466499431e+14 0.0000000000000000e+00 0.0000000000000000e+00
1.9237971621751662e+14 0.0000000000000000e+00 0.0000000000000000e+00
1.9238471777003891e+14 0.0000000000000000e+00 0.0000000000000000e+00
1.9238971932256119e+14 0.0000000000000000e+00 0.0000000000000000e+00
1.9239472087508350e+14 0.0000000000000000e+00 0.0000000000000000e+00
1.9239972242760578e+14 0.0000000000000000e+00 0.0000000000000000e+00
1.9240472398012809e+14 0.0000000000000000e+00 0.0000000000000000e+00
1.9240972553265038e+14 0.0000000000000000e+00 0.0000000000000000e+00
1.9241472708517269e+14 0.0000000000000000e+00 0.0000000000000000e+00
1.9241972863769497e+14 0.0000000000000000e+00 0.0000000000000000e+00
1.9242473019021725e+14 0.0000000000000000e+00 0.0000000000000000e+00
1.9242973174273956e+14 0.0000000000000000e+00 0.0000000000000000e+00
1.9243473329526184e+14 0.0000000000000000e+00 0.0000000000000000e+00
1.9243973484778416e+14 0.0000000000000000e+00 0.0000000000000000e+00
1.9244473640030644e+14 0.0000000000000000e+00 0.0000000000000000e+00
1.9244973795282872e+14 0.0000000000000000e+00 0.0000000000000000e+00
1.9245473950535103e+14 0.0000000000000000e+00 0.0000000000000000e+00
1.9245974105787331e+14 0.0000000000000000e+00 0.0000000000000000e+00
1.9246474261039562e+14 0.0000000000000000e+00 0.0000000000000000e+00
1.9246974416291791e+14 0.0000000000000000e+00 0.0000000000000000e+00
1.9247474571544019e+14 0.0000000000000000e+00 0.0000000000000000e+00
1.9247974726796250e+14 0.0000000000000000e+00 0.0000000000000000e+00
1.9248474882048478e+14 0.0000000000000000e+00 0.0000000000000000e+00
1.9248975037300709e+14 0.0000000000000000e+00 0.0000000000000000e+00
1.9249475192552938e+14 0.0000000000000000e+00 0.0000000000000000e+00
1.9249975347805166e+14 0.0000000000000000e+00 0.0000000000000000e+00
1.9250475503057397e+14 0.0000000000000000e+00 0.0000000000000000e+00
1.9250975658309625e+14 0.0000000000000000e+00 0.0000000000000000e+00
1.9251475813561856e+14 0.0000000000000000e+00 0.0000000000000000e+00
1.9251975968814084e+14 0.0000000000000000e+00 0.0000000000000000e+00
1.9252476124066312e+14 0.0000000000000000e+00 0.0000000000000000e+00
1.9252976279318544e+14 0.0000000000000000e+00 0.0000000000000000e+00
1.9253476434570772e+14 0.0000000000000000e+00 0.0000000000000000e+00
1.9253976589823003e+14 0.0000000000000000e+00 0.0000000000000000e+00
1.9254476745075231e+14 0.0000000000000000e+00 0.0000000000000000e+00
1.9254976900327462e+14 0.0000000000000000e+00 0.0000000000000000e+00
1.9255477055579691e+14 0.0000000000000000e+00 0.0000000000000000e+00
1.9255977210831919e+14 0.0000000000000000e+00 0.0000000000000000e+00
1.9256477366084150e+14 0.0000000000000000e+00 0.0000000000000000e+00
1.9256977521336378e+14 0.0000000000000000e+00 0.0000000000000000e+00
1.9257477676588609e+14 0.0000000000000000e+00 0.0000000000000000e+00
1.9257977831840838e+14 0.0000000000000000e+00 0.0000000000000000e+00
1.9258477987093066e+14 0.0000000000000000e+00 0.0000000000000000e+00
1.9258978142345297e+14 0.0000000000000000e+00 0.0000000000000000e+00
1.9259478297597525e+14 0.0000000000000000e+00 0.0000000000000000e+00
1.9259978452849756e+14 0.0000000000000000e+00 0.0000000000000000e+00
1.9260478608101984e+14 0.0000000000000000e+00 0.0000000000000000e+00
1.9260978763354212e+14 0.0000000000000000e+00 0.0000000000000000e+00
1.9261478918606444e+14 0.0000000000000000e+00 0.0000000000000000e+00
1.9261979073858672e+14 0.0000000000000000e+00 0.0000000000000000e+00
1.9262479229110903e+14 0.0000000000000000e+00 0.0000000000000000e+00
1.9262979384363131e+14 0.0000000000000000e+00 0.0000000000000000e+00
1.9263479539615359e+14 0.0000000000000000e+00 0.0000000000000000e+00
1.9263979694867591e+14 0.0000000000000000e+00 0.0000000000000000e+00
1.9264479850119819e+14 0.0000000000000000e+00 0.0000000000000000e+00
1.9264980005372050e+14 0.0000000000000000e+00 0.0000000000000000e+00
1.9265480160624278e+14 0.0000000000000000e+00 0.0000000000000000e+00
1.9265980315876506e+14 0.0000000000000000e+00 0.0000000000000000e+00
1.9266480471128738e+14 0.0000000000000000e+00 0.0000000000000000e+00
1.9266980626380966e+14 0.0000000000000000e+00 0.0000000000000000e+00
1.9267480781633197e+14 0.0000000000000000e+00 0.0000000000000000e+00
1.9267980936885425e+14 0.0000000000000000e+00 0.0000000000000000e+00
1.9268481092137653e+14 0.0000000000000000e+00 0.0000000000000000e+00
1.9268981247389884e+14 0.0000000000000000e+00 0.0000000000000000e+00
1.9269481402642112e+14 0.0000000000000000e+00 0.0000000000000000e+00
1.9269981557894344e+14 0.0000000000000000e+00 0.0000000000000000e+00
1.9270481713146572e+14 0.0000000000000000e+00 0.0000000000000000e+00
1.9270981868398803e+14 0.0000000000000000e+00 0.0000000000000000e+00
1.9271482023651031e+14 0.0000000000000000e+00 0.0000000000000000e+00
1.9271982178903259e+14 0.0000000000000000e+00 0.0000000000000000e+00
1.9272482334155491e+14 0.0000000000000000e+00 0.0000000000000000e+00
1.9272982489407719e+14 0.0000000000000000e+00 0.0000000000000000e+00
1.9273482644659950e+14 0.0000000000000000e+00 0.0000000000000000e+00
1.9273982799912178e+14 0.0000000000000000e+00 0.0000000000000000e+00
1.9274482955164406e+14 0.0000000000000000e+00 0.0000000000000000e+00
1.9274983110416638e+14 0.0000000000000000e+00 0.0000000000000000e+00
1.9275483265668866e+14 0.0000000000000000e+00 0.0000000000000000e+00
1.9275983420921097e+14 0.0000000000000000e+00 0.0000000000000000e+00
1.9276483576173325e+14 0.0000000000000000e+00 0.0000000000000000e+00
1.9276983731425553e+14 0.0000000000000000e+00 0.0000000000000000e+00
1.9277483886677784e+14 0.0000000000000000e+00 0.0000000000000000e+00
1.9277984041930012e+14 0.0000000000000000e+00 0.0000000000000000e+00
1.9278484197182244e+14 0.0000000000000000e+00 0.0000000000000000e+00
1.9278984352434472e+14 0.0000000000000000e+00 0.0000000000000000e+00
1.9279484507686700e+14 0.0000000000000000e+00 0.0000000000000000e+00
1.9279984662938931e+14 0.0000000000000000e+00 0.0000000000000000e+00
1.9280484818191159e+14 0.0000000000000000e+00 0.0000000000000000e+00
1.9280984973443391e+14 0.0000000000000000e+00 0.0000000000000000e+00
1.9281485128695619e+14 0.0000000000000000e+00 0.0000000000000000e+00
1.9281985283947847e+14 0.0000000000000000e+00 0.0000000000000000e+00
1.9282485439200078e+14 0.0000000000000000e+00 0.0000000000000000e+00
1.9282985594452306e+14 0.0000000000000000e+00 0.0000000000000000e+00
1.9283485749704538e+14 0.0000000000000000e+00 0.0000000000000000e+00
1.9283985904956766e+14 0.0000000000000000e+00 0.0000000000000000e+00
1.9284486060208997e+14 0.0000000000000000e+00 0.0000000000000000e+00
1.9284986215461225e+14 0.0000000000000000e+00 0.0000000000000000e+00
1.9285486370713453e+14 0.0000000000000000e+00 0.0000000000000000e+00
1.9285986525965684e+14 0.0000000000000000e+00 0.0000000000000000e+00
1.9286486681217912e+14 0.0000000000000000e+00 0.0000000000000000e+00
1.9286986836470144e+14 0.0000000000000000e+00 0.0000000000000000e+00
1.9287486991722372e+14 0.0000000000000000e+00 0.0000000000000000e+00
1.9287987146974600e+14 0.0000000000000000e+00 0.0000000000000000e+00
1.9288487302226831e+14 0.0000000000000000e+00 0.0000000000000000e+00
1.9288987457479059e+14 0.0000000000000000e+00 0.0000000000000000e+00
1.9289487612731291e+14 0.0000000000000000e+00 0.0000000000000000e+00
1.9289987767983519e+14 0.0000000000000000e+00 0.0000000000000000e+00
1.9290487923235747e+14 0.0000000000000000e+00 0.0000000000000000e+00
1.9290988078487978e+14 0.0000000000000000e+00 0.0000000000000000e+00
1.9291488233740206e+14 0.0000000000000000e+00 0.0000000000000000e+00
1.9291988388992438e+14 0.0000000000000000e+00 0.0000000000000000e+00
1.9292488544244666e+14 0.0000000000000000e+00 0.0000000000000000e+00
1.9292988699496894e+14 0.0000000000000000e+00 0.0000000000000000e+00
1.9293488854749125e+14 0.0000000000000000e+00 0.0000000000000000e+00
1.9293989010001353e+14 0.0000000000000000e+00 0.0000000000000000e+00
1.9294489165253584e+14 0.0000000000000000e+00 0.0000000000000000e+00
1.9294989320505812e+14 0.0000000000000000e+00 0.0000000000000000e+00
1.9295489475758041e+14 0.0000000000000000e+00 0.0000000000000000e+00
1.9295989631010272e+14 0.0000000000000000e+00 0.0000000000000000e+00
1.9296489786262500e+14 0.0000000000000000e+00 0.0000000000000000e+00
1.9296989941514731e+14 0.0000000000000000e+00 0.0000000000000000e+00
1.9297490096766959e+14 0.0000000000000000e+00 0.0000000000000000e+00
1.9297990252019188e+14 0.0000000000000000e+00 0.0000000000000000e+00
1.9298490407271419e+14 0.0000000000000000e+00 0.0000000000000000e+00
1.9298990562523647e+14 0.0000000000000000e+00 0.0000000000000000e+00
1.9299490717775878e+14 0.0000000000000000e+00 0.0000000000000000e+00
1.9299990873028106e+14 0.0000000000000000e+00 0.0000000000000000e+00
1.9300491028280338e+14 0.0000000000000000e+00 0.0000000000000000e+00
1.9300991183532566e+14 0.0000000000000000e+00 0.0000000000000000e+00
1.9301491338784794e+14 0.0000000000000000e+00 0.0000000000000000e+00
1.9301991494037025e+14 0.0000000000000000e+00 0.0000000000000000e+00
1.9302491649289253e+14 0.0000000000000000e+00 0.0000000000000000e+00
1.9302991804541484e+14 0.0000000000000000e+00 0.0000000000000000e+00
1.9303491959793712e+14 0.0000000000000000e+00 0.0000000000000000e+00
1.9303992115045941e+14 0.0000000000000000e+00 0.0000000000000000e+00
1.9304492270298172e+14 0.0000000000000000e+00 0.0000000000000000e+00
1.9304992425550400e+14 0.0000000000000000e+00 0.0000000000000000e+00
1.9305492580802631e+14 0.0000000000000000e+00 0.0000000000000000e+00
1.9305992736054859e+14 0.0000000000000000e+00 0.0000000000000000e+00
1.9306492891307088e+14 0.0000000000000000e+00 0.0000000000000000e+00
1.9306993046559319e+14 0.0000000000000000e+00 0.0000000000000000e+00
1.9307493201811547e+14 0.0000000000000000e+00 0.0000000000000000e+00
1.9307993357063778e+14 0.0000000000000000e+00 0.0000000000000000e+00
1.9308493512316006e+14 0.0000000000000000e+00 0.0000000000000000e+00
1.9308993667568234e+14 0.0000000000000000e+00 0.0000000000000000e+00
1.9309493822820466e+14 0.0000000000000000e+00 0.0000000000000000e+00
1.9309993978072694e+14 0.0000000000000000e+00 0.0000000000000000e+00
1.9310494133324925e+14 0.0000000000000000e+00 0.0000000000000000e+00
1.9310994288577153e+14 0.0000000000000000e+00 0.0000000000000000e+00
1.9311494443829381e+14 0.0000000000000000e+00 0.0000000000000000e+00
1.9311994599081612e+14 0.0000000000000000e+00 0.0000000000000000e+00
1.9312494754333841e+14 0.0000000000000000e+00 0.0000000000000000e+00
1.9312994909586072e+14 0.0000000000000000e+00 0.0000000000000000e+00
1.9313495064838300e+14 0.0000000000000000e+00 0.0000000000000000e+00
1.9313995220090531e+14 0.0000000000000000e+00 0.0000000000000000e+00
1.9314495375342759e+14 0.0000000000000000e+00 0.0000000000000000e+00
1.9314995530594988e+14 0.0000000000000000e+00 0.0000000000000000e+00
1.9315495685847219e+14 0.0000000000000000e+00 0.0000000000000000e+00
1.9315995841099447e+14 0.0000000000000000e+00 0.0000000000000000e+00
1.9316495996351678e+14 0.0000000000000000e+00 0.0000000000000000e+00
1.9316996151603906e+14 0.0000000000000000e+00 0.0000000000000000e+00
1.9317496306856134e+14 0.0000000000000000e+00 0.0000000000000000e+00
1.9317996462108366e+14 0.0000000000000000e+00 0.0000000000000000e+00
1.9318496617360594e+14 0.0000000000000000e+00 0.0000000000000000e+00
1.9318996772612825e+14 0.0000000000000000e+00 0.0000000000000000e+00
1.9319496927865053e+14 0.0000000000000000e+00 0.0000000000000000e+00
1.9319997083117281e+14 0.0000000000000000e+00 0.0000000000000000e+00
1.9320497238369512e+14 0.0000000000000000e+00 0.0000000000000000e+00
1.9320997393621741e+14 0.0000000000000000e+00 0.0000000000000000e+00
1.9321497548873972e+14 0.0000000000000000e+00 0.0000000000000000e+00
1.9321997704126200e+14 0.0000000000000000e+00 0.0000000000000000e+00
1.9322497859378428e+14 0.0000000000000000e+00 0.0000000000000000e+00
1.9322998014630659e+14 0.0000000000000000e+00 0.0000000000000000e+00
1.9323498169882888e+14 0.0000000000000000e+00 0.0000000000000000e+00
1.9323998325135119e+14 0.0000000000000000e+00 0.0000000000000000e+00
1.9324498480387347e+14 0.0000000000000000e+00 0.0000000000000000e+00
1.9324998635639575e+14 0.0000000000000000e+00 0.0000000000000000e+00
1.9325498790891806e+14 0.0000000000000000e+00 0.0000000000000000e+00
1.9325998946144034e+14 0.0000000000000000e+00 0.0000000000000000e+00
1.9326499101396266e+14 0.0000000000000000e+00 0.0000000000000000e+00
1.9326999256648494e+14 0.0000000000000000e+00 0.0000000000000000e+00
1.9327499411900722e+14 0.0000000000000000e+00 0.0000000000000000e+00
1.9327999567152953e+14 0.0000000000000000e+00 0.0000000000000000e+00
1.9328499722405181e+14 0.0000000000000000e+00 0.0000000000000000e+00
1.9328999877657412e+14 0.0000000000000000e+00 0.0000000000000000e+00
1.9329500032909641e+14 0.0000000000000000e+00 0.0000000000000000e+00
1.9330000188161872e+14 0.0000000000000000e+00 0.0000000000000000e+00
1.9330500343414100e+14 0.0000000000000000e+00 0.0000000000000000e+00
1.9331000498666328e+14 0.0000000000000000e+00 0.0000000000000000e+00
1.9331500653918559e+14 0.0000000000000000e+00 0.0000000000000000e+00
1.9332000809170788e+14 0.0000000000000000e+00 0.0000000000000000e+00
1.9332500964423019e+14 0.0000000000000000e+00 0.0000000000000000e+00
1.9333001119675247e+14 0.0000000000000000e+00 0.0000000000000000e+00
1.9333501274927475e+14 0.0000000000000000e+00 0.0000000000000000e+00
1.9334001430179706e+14 0.0000000000000000e+00 0.0000000000000000e+00
1.9334501585431934e+14 0.0000000000000000e+00 0.0000000000000000e+00
1.9335001740684166e+14 0.0000000000000000e+00 0.0000000000000000e+00
1.9335501895936394e+14 0.0000000000000000e+00 0.0000000000000000e+00
1.9336002051188622e+14 0.0000000000000000e+00 0.0000000000000000e+00
1.9336502206440853e+14 0.0000000000000000e+00 0.0000000000000000e+00
1.9337002361693081e+14 0.0000000000000000e+00 0.0000000000000000e+00
1.9337502516945312e+14 0.0000000000000000e+00 0.0000000000000000e+00
1.9338002672197541e+14 0.0000000000000000e+00 0.0000000000000000e+00
1.9338502827449769e+14 0.0000000000000000e+00 0.0000000000000000e+00
1.9339002982702000e+14 0.0000000000000000e+00 0.0000000000000000e+00
1.9339503137954228e+14 0.0000000000000000e+00 0.0000000000000000e+00
1.9340003293206459e+14 0.0000000000000000e+00 0.0000000000000000e+00
1.9340503448458688e+14 0.0000000000000000e+00 0.0000000000000000e+00
1.9341003603710916e+14 0.0000000000000000e+00 0.0000000000000000e+00
1.9341503758963147e+14 0.0000000000000000e+00 0.0000000000000000e+00
1.9342003914215375e+14 0.0000000000000000e+00 0.0000000000000000e+00
1.9342504069467606e+14 0.0000000000000000e+00 0.0000000000000000e+00
1.9343004224719834e+14 0.0000000000000000e+00 0.0000000000000000e+00
1.9343504379972066e+14 0.0000000000000000e+00 0.0000000000000000e+00
1.9344004535224294e+14 0.0000000000000000e+00 0.0000000000000000e+00
1.9344504690476522e+14 0.0000000000000000e+00 0.0000000000000000e+00
1.9345004845728753e+14 0.0000000000000000e+00 0.0000000000000000e+00
1.9345505000980981e+14 0.0000000000000000e+00 0.0000000000000000e+00
1.9346005156233212e+14 0.0000000000000000e+00 0.0000000000000000e+00
1.9346505311485441e+14 0.0000000000000000e+00 0.0000000000000000e+00
1.9347005466737669e+14 0.0000000000000000e+00 0.0000000000000000e+00
1.9347505621989900e+14 0.0000000000000000e+00 0.0000000000000000e+00
1.9348005777242128e+14 0.0000000000000000e+00 0.0000000000000000e+00
1.9348505932494359e+14 0.0000000000000000e+00 0.0000000000000000e+00
1.9349006087746588e+14 0.0000000000000000e+00 0.0000000000000000e+00
1.9349506242998816e+14 0.0000000000000000e+00 0.0000000000000000e+00
1.9350006398251047e+14 0.0000000000000000e+00 0.0000000000000000e+00
1.9350506553503275e+14 0.0000000000000000e+00 0.0000000000000000e+00
1.9351006708755506e+14 0.0000000000000000e+00 0.0000000000000000e+00
1.9351506864007734e+14 0.0000000000000000e+00 0.0000000000000000e+00
1.9352007019259962e+14 0.0000000000000000e+00 0.0000000000000000e+00
1.9352507174512194e+14 0.0000000000000000e+00 0.0000000000000000e+00
1.9353007329764422e+14 0.0000000000000000e+00 0.0000000000000000e+00
1.9353507485016653e+14 0.0000000000000000e+00 0.0000000000000000e+00
1.9354007640268881e+14 0.0000000000000000e+00 0.0000000000000000e+00
1.9354507795521109e+14 0.0000000000000000e+00 0.0000000000000000e+00
1.9355007950773341e+14 0.0000000000000000e+00 0.0000000000000000e+00
1.9355508106025569e+14 0.0000000000000000e+00 0.0000000000000000e+00
1.9356008261277800e+14 0.0000000000000000e+00 0.0000000000000000e+00
1.9356508416530028e+14 0.0000000000000000e+00 0.0000000000000000e+00
1.9357008571782256e+14 0.0000000000000000e+00 0.0000000000000000e+00
1.9357508727034488e+14 0.0000000000000000e+00 0.0000000000000000e+00
1.9358008882286716e+14 0.0000000000000000e+00 0.0000000000000000e+00
1.9358509037538947e+14 0.0000000000000000e+00 0.0000000000000000e+00
1.9359009192791175e+14 0.0000000000000000e+00 0.0000000000000000e+00
1.9359509348043406e+14 0.0000000000000000e+00 0.0000000000000000e+00
1.9360009503295634e+14 0.0000000000000000e+00 0.0000000000000000e+00
1.9360509658547862e+14 0.0000000000000000e+00 0.0000000000000000e+00
1.9361009813800094e+14 0.0000000000000000e+00 0.0000000000000000e+00
1.9361509969052322e+14 0.0000000000000000e+00 0.0000000000000000e+00
1.9362010124304553e+14 0.0000000000000000e+00 0.0000000000000000e+00
1.9362510279556781e+14 0.0000000000000000e+00 0.0000000000000000e+00
1.9363010434809009e+14 0.0000000000000000e+00 0.0000000000000000e+00
1.9363510590061241e+14 0.0000000000000000e+00 0.0000000000000000e+00
1.9364010745313469e+14 0.0000000000000000e+00 0.0000000000000000e+00
1.9364510900565700e+14 0.0000000000000000e+00 0.0000000000000000e+00
1.9365011055817928e+14 0.0000000000000000e+00 0.0000000000000000e+00
1.9365511211070156e+14 0.0000000000000000e+00 0.0000000000000000e+00
1.9366011366322388e+14 0.0000000000000000e+00 0.0000000000000000e+00
1.9366511521574616e+14 0.0000000000000000e+00 0.0000000000000000e+00
1.9367011676826847e+14 0.0000000000000000e+00 0.0000000000000000e+00
1.9367511832079075e+14 0.0000000000000000e+00 0.0000000000000000e+00
1.9368011987331303e+14 0.0000000000000000e+00 0.0000000000000000e+00
1.9368512142583534e+14 0.0000000000000000e+00 0.0000000000000000e+00
1.9369012297835762e+14 0.0000000000000000e+00 0.0000000000000000e+00
1.9369512453087994e+14 0.0000000000000000e+00 0.0000000000000000e+00
1.9370012608340222e+14 0.0000000000000000e+00 0.0000000000000000e+00
1.9370512763592450e+14 0.0000000000000000e+00 0.0000000000000000e+00
1.9371012918844681e+14 0.0000000000000000e+00 0.0000000000000000e+00
1.9371513074096909e+14 0.0000000000000000e+00 0.0000000000000000e+00
1.9372013229349141e+14 0.0000000000000000e+00 0.0000000000000000e+00
1.9372513384601369e+14 0.0000000000000000e+00 0.0000000000000000e+00
1.9373013539853600e+14 0.0000000000000000e+00 0.0000000000000000e+00
1.9373513695105828e+14 0.0000000000000000e+00 0.0000000000000000e+00
1.9374013850358056e+14 0.0000000000000000e+00 0.0000000000000000e+00
1.9374514005610288e+14 0.0000000000000000e+00 0.0000000000000000e+00
1.9375014160862516e+14 0.0000000000000000e+00 0.0000000000000000e+00
1.9375514316114747e+14 0.0000000000000000e+00 0.0000000000000000e+00
1.9376014471366975e+14 0.0000000000000000e+00 0.0000000000000000e+00
1.9376514626619203e+14 0.0000000000000000e+00 0.0000000000000000e+00
1.9377014781871434e+14 0.0000000000000000e+00 0.0000000000000000e+00
1.9377514937123662e+14 0.0000000000000000e+00 0.0000000000000000e+00
1.9378015092375894e+14 0.0000000000000000e+00 0.0000000000000000e+00
1.9378515247628122e+14 0.0000000000000000e+00 0.0000000000000000e+00
1.9379015402880350e+14 0.0000000000000000e+00 0.0000000000000000e+00
1.9379515558132581e+14 0.0000000000000000e+00 0.0000000000000000e+00
1.9380015713384809e+14 0.0000000000000000e+00 0.0000000000000000e+00
1.9380515868637041e+14 0.0000000000000000e+00 0.0000000000000000e+00
1.9381016023889269e+14 0.0000000000000000e+00 0.0000000000000000e+00
1.9381516179141497e+14 0.0000000000000000e+00 0.0000000000000000e+00
1.9382016334393728e+14 0.0000000000000000e+00 0.0000000000000000e+00
1.9382516489645956e+14 0.0000000000000000e+00 0.0000000000000000e+00
1.9383016644898188e+14 0.0000000000000000e+00 0.0000000000000000e+00
1.9383516800150416e+14 0.0000000000000000e+00 0.0000000000000000e+00
1.9384016955402644e+14 0.0000000000000000e+00 0.0000000000000000e+00
1.9384517110654875e+14 0.0000000000000000e+00 0.0000000000000000e+00
1.9385017265907103e+14 0.0000000000000000e+00 0.0000000000000000e+00
1.9385517421159334e+14 0.0000000000000000e+00 0.0000000000000000e+00
1.9386017576411562e+14 0.0000000000000000e+00 0.0000000000000000e+00
1.9386517731663794e+14 0.0000000000000000e+00 0.0000000000000000e+00
1.9387017886916022e+14 0.0000000000000000e+00 0.0000000000000000e+00
1.9387518042168250e+14 0.0000000000000000e+00 0.0000000000000000e+00
1.9388018197420481e+14 0.0000000000000000e+00 0.0000000000000000e+00
1.9388518352672709e+14 0.0000000000000000e+00 0.0000000000000000e+00
1.9389018507924941e+14 0.0000000000000000e+00 0.0000000000000000e+00
1.9389518663177169e+14 0.0000000000000000e+00 0.0000000000000000e+00
1.9390018818429397e+14 0.0000000000000000e+00 0.0000000000000000e+00
1.9390518973681628e+14 0.0000000000000000e+00 0.0000000000000000e+00
1.9391019128933856e+14 0.0000000000000000e+00 0.0000000000000000e+00
1.9391519284186088e+14 0.0000000000000000e+00 0.0000000000000000e+00
1.9392019439438316e+14 0.0000000000000000e+00 0.0000000000000000e+00
1.9392519594690544e+14 0.0000000000000000e+00 0.0000000000000000e+00
1.9393019749942775e+14 0.0000000000000000e+00 0.0000000000000000e+00
1.9393519905195003e+14 0.0000000000000000e+00 0.0000000000000000e+00
1.9394020060447234e+14 0.0000000000000000e+00 0.0000000000000000e+00
1.9394520215699462e+14 0.0000000000000000e+00 0.0000000000000000e+00
1.9395020370951691e+14 0.0000000000000000e+00 0.0000000000000000e+00
1.9395520526203922e+14 0.0000000000000000e+00 0.0000000000000000e+00
1.9396020681456150e+14 0.0000000000000000e+00 0.0000000000000000e+00
1.9396520836708381e+14 0.0000000000000000e+00 0.0000000000000000e+00
1.9397020991960609e+14 0.0000000000000000e+00 0.0000000000000000e+00
1.9397521147212838e+14 0.0000000000000000e+00 0.0000000000000000e+00
1.9398021302465069e+14 0.0000000000000000e+00 0.0000000000000000e+00
1.9398521457717297e+14 0.0000000000000000e+00 0.0000000000000000e+00
1.9399021612969528e+14 0.0000000000000000e+00 0.0000000000000000e+00
1.9399521768221756e+14 0.0000000000000000e+00 0.0000000000000000e+00
1.9400021923473984e+14 0.0000000000000000e+00 0.0000000000000000e+00
1.9400522078726216e+14 0.0000000000000000e+00 0.0000000000000000e+00
1.9401022233978444e+14 0.0000000000000000e+00 0.0000000000000000e+00
1.9401522389230675e+14 0.0000000000000000e+00 0.0000000000000000e+00
1.9402022544482903e+14 0.0000000000000000e+00 0.0000000000000000e+00
1.9402522699735134e+14 0.0000000000000000e+00 0.0000000000000000e+00
1.9403022854987362e+14 0.0000000000000000e+00 0.0000000000000000e+00
1.9403523010239591e+14 0.0000000000000000e+00 0.0000000000000000e+00
1.9404023165491822e+14 0.0000000000000000e+00 0.0000000000000000e+00
1.9404523320744050e+14 0.0000000000000000e+00 0.0000000000000000e+00
1.9405023475996281e+14 0.0000000000000000e+00 0.0000000000000000e+00
1.9405523631248509e+14 0.0000000000000000e+00 0.0000000000000000e+00
1.9406023786500738e+14 0.0000000000000000e+00 0.0000000000000000e+00
1.9406523941752969e+14 0.0000000000000000e+00 0.0000000000000000e+00
1.9407024097005197e+14 0.0000000000000000e+00 0.0000000000000000e+00
1.9407524252257428e+14 0.0000000000000000e+00 0.0000000000000000e+00
1.9408024407509656e+14 0.0000000000000000e+00 0.0000000000000000e+00
1.9408524562761884e+14 0.0000000000000000e+00 0.0000000000000000e+00
1.9409024718014116e+14 0.0000000000000000e+00 0.0000000000000000e+00
1.9409524873266344e+14 0.0000000000000000e+00 0.0000000000000000e+00
1.9410025028518575e+14 0.0000000000000000e+00 0.0000000000000000e+00
1.9410525183770803e+14 0.0000000000000000e+00 0.0000000000000000e+00
1.9411025339023031e+14 0.0000000000000000e+00 0.0000000000000000e+00
1.9411525494275262e+14 0.0000000000000000e+00 0.0000000000000000e+00
1.9412025649527491e+14 0.0000000000000000e+00 0.0000000000000000e+00
1.9412525804779722e+14 0.0000000000000000e+00 0.0000000000000000e+00
1.9413025960031950e+14 0.0000000000000000e+00 0.0000000000000000e+00
1.9413526115284178e+14 0.0000000000000000e+00 0.0000000000000000e+00
1.9414026270536409e+14 0.0000000000000000e+00 0.0000000000000000e+00
1.9414526425788638e+14 0.0000000000000000e+00 0.0000000000000000e+00
1.9415026581040869e+14 0.0000000000000000e+00 0.0000000000000000e+00
1.9415526736293097e+14 0.0000000000000000e+00 0.0000000000000000e+00
1.9416026891545325e+14 0.0000000000000000e+00 0.0000000000000000e+00
1.9416527046797556e+14 0.0000000000000000e+00 0.0000000000000000e+00
1.9417027202049784e+14 0.0000000000000000e+00 0.0000000000000000e+00
1.9417527357302016e+14 0.0000000000000000e+00 0.0000000000000000e+00
1.9418027512554244e+14 0.0000000000000000e+00 0.0000000000000000e+00
1.9418527667806475e+14 0.0000000000000000e+00 0.0000000000000000e+00
1.9419027823058703e+14 0.0000000000000000e+00 0.0000000000000000e+00
1.9419527978310931e+14 0.0000000000000000e+00 0.0000000000000000e+00
1.9420028133563162e+14 0.0000000000000000e+00 0.0000000000000000e+00
1.9420528288815391e+14 0.0000000000000000e+00 0.0000000000000000e+00
1.9421028444067622e+14 0.0000000000000000e+00 0.0000000000000000e+00
1.9421528599319850e+14 0.0000000000000000e+00 0.0000000000000000e+00
1.9422028754572078e+14 0.0000000000000000e+00 0.0000000000000000e+00
1.9422528909824309e+14 0.0000000000000000e+00 0.0000000000000000e+00
1.9423029065076538e+14 0.0000000000000000e+00 0.0000000000000000e+00
1.9423529220328769e+14 0.0000000000000000e+00 0.0000000000000000e+00
1.9424029375580997e+14 0.0000000000000000e+00 0.0000000000000000e+00
1.9424529530833225e+14 0.0000000000000000e+00 0.0000000000000000e+00
1.9425029686085456e+14 0.0000000000000000e+00 0.0000000000000000e+00
1.9425529841337684e+14 0.0000000000000000e+00 0.0000000000000000e+00
1.9426029996589916e+14 0.0000000000000000e+00 0.0000000000000000e+00
1.9426530151842144e+14 0.0000000000000000e+00 0.0000000000000000e+00
1.9427030307094372e+14 0.0000000000000000e+00 0.0000000000000000e+00
1.9427530462346603e+14 0.0000000000000000e+00 0.0000000000000000e+00
1.9428030617598831e+14 0.0000000000000000e+00 0.0000000000000000e+00
1.9428530772851062e+14 0.0000000000000000e+00 0.0000000000000000e+00
1.9429030928103291e+14 0.0000000000000000e+00 0.0000000000000000e+00
1.9429531083355519e+14 0.0000000000000000e+00 0.0000000000000000e+00
1.9430031238607750e+14 0.0000000000000000e+00 0.0000000000000000e+00
1.9430531393859978e+14 0.0000000000000000e+00 0.0000000000000000e+00
1.9431031549112209e+14 0.0000000000000000e+00 0.0000000000000000e+00
1.9431531704364438e+14 0.0000000000000000e+00 0.0000000000000000e+00
1.9432031859616669e+14 0.0000000000000000e+00 0.0000000000000000e+00
1.9432532014868897e+14 0.0000000000000000e+00 0.0000000000000000e+00
1.9433032170121125e+14 0.0000000000000000e+00 0.0000000000000000e+00
1.9433532325373356e+14 0.0000000000000000e+00 0.0000000000000000e+00
1.9434032480625584e+14 0.0000000000000000e+00 0.0000000000000000e+00
1.9434532635877816e+14 0.0000000000000000e+00 0.0000000000000000e+00
1.9435032791130044e+14 0.0000000000000000e+00 0.0000000000000000e+00
1.9435532946382272e+14 0.0000000000000000e+00 0.0000000000000000e+00
1.9436033101634503e+14 0.0000000000000000e+00 0.0000000000000000e+00
1.9436533256886731e+14 0.0000000000000000e+00 0.0000000000000000e+00
1.9437033412138962e+14 0.0000000000000000e+00 0.0000000000000000e+00
1.9437533567391191e+14 0.0000000000000000e+00 0.0000000000000000e+00
1.9438033722643419e+14 0.0000000000000000e+00 0.0000000000000000e+00
1.9438533877895650e+14 0.0000000000000000e+00 0.0000000000000000e+00
1.9439034033147878e+14 0.0000000000000000e+00 0.0000000000000000e+00
1.9439534188400109e+14 0.0000000000000000e+00 0.0000000000000000e+00
1.9440034343652338e+14 0.0000000000000000e+00 0.0000000000000000e+00
1.9440534498904566e+14 0.0000000000000000e+00 0.0000000000000000e+00
1.9441034654156797e+14 0.0000000000000000e+00 0.0000000000000000e+00
1.9441534809409025e+14 0.0000000000000000e+00 0.0000000000000000e+00
1.9442034964661256e+14 0.0000000000000000e+00 0.0000000000000000e+00
1.9442535119913484e+14 0.0000000000000000e+00 0.0000000000000000e+00
1.9443035275165712e+14 0.0000000000000000e+00 0.0000000000000000e+00
1.9443535430417944e+14 0.0000000000000000e+00 0.0000000000000000e+00
1.9444035585670172e+14 0.0000000000000000e+00 0.0000000000000000e+00
1.9444535740922403e+14 0.0000000000000000e+00 0.0000000000000000e+00
1.9445035896174631e+14 0.0000000000000000e+00 0.0000000000000000e+00
1.9445536051426862e+14 0.0000000000000000e+00 0.0000000000000000e+00
1.9446036206679091e+14 0.0000000000000000e+00 0.0000000000000000e+00
1.9446536361931319e+14 0.0000000000000000e+00 0.0000000000000000e+00
1.9447036517183550e+14 0.0000000000000000e+00 0.0000000000000000e+00
1.9447536672435778e+14 0.0000000000000000e+00 0.0000000000000000e+00
1.9448036827688009e+14 0.0000000000000000e+00 0.0000000000000000e+00
1.9448536982940238e+14 0.0000000000000000e+00 0.0000000000000000e+00
1.9449037138192466e+14 0.0000000000000000e+00 0.0000000000000000e+00
1.9449537293444697e+14 0.0000000000000000e+00 0.0000000000000000e+00
1.9450037448696925e+14 0.0000000000000000e+00 0.0000000000000000e+00
1.9450537603949156e+14 0.0000000000000000e+00 0.0000000000000000e+00
1.9451037759201384e+14 0.0000000000000000e+00 0.0000000000000000e+00
1.9451537914453612e+14 0.0000000000000000e+00 0.0000000000000000e+00
1.9452038069705844e+14 0.0000000000000000e+00 0.0000000000000000e+00
1.9452538224958072e+14 0.0000000000000000e+00 0.0000000000000000e+00
1.9453038380210303e+14 0.0000000000000000e+00 0.0000000000000000e+00
1.9453538535462531e+14 0.0000000000000000e+00 0.0000000000000000e+00
1.9454038690714759e+14 0.0000000000000000e+00 0.0000000000000000e+00
1.9454538845966991e+14 0.0000000000000000e+00 0.0000000000000000e+00
1.9455039001219219e+14 0.0000000000000000e+00 0.0000000000000000e+00
1.9455539156471450e+14 0.0000000000000000e+00 0.0000000000000000e+00
1.9456039311723678e+14 0.0000000000000000e+00 0.0000000000000000e+00
1.9456539466975906e+14 0.0000000000000000e+00 0.0000000000000000e+00
1.9457039622228138e+14 0.0000000000000000e+00 0.0000000000000000e+00
1.9457539777480366e+14 0.0000000000000000e+00 0.0000000000000000e+00
1.9458039932732597e+14 0.0000000000000000e+00 0.0000000000000000e+00
1.9458540087984825e+14 0.0000000000000000e+00 0.0000000000000000e+00
1.9459040243237053e+14 0.0000000000000000e+00 0.0000000000000000e+00
1.9459540398489284e+14 0.0000000000000000e+00 0.0000000000000000e+00
1.9460040553741512e+14 0.0000000000000000e+00 0.0000000000000000e+00
1.9460540708993744e+14 0.0000000000000000e+00 0.0000000000000000e+00
1.9461040864245972e+14 0.0000000000000000e+00 0.0000000000000000e+00
1.9461541019498203e+14 0.0000000000000000e+00 0.0000000000000000e+00
1.9462041174750431e+14 0.0000000000000000e+00 0.0000000000000000e+00
1.9462541330002659e+14 0.0000000000000000e+00 0.0000000000000000e+00
1.9463041485254891e+14 0.0000000000000000e+00 0.0000000000000000e+00
1.9463541640507119e+14 0.0000000000000000e+00 0.0000000000000000e+00
1.9464041795759350e+14 0.0000000000000000e+00 0.0000000000000000e+00
1.9464541951011578e+14 0.0000000000000000e+00 0.0000000000000000e+00
1.9465042106263806e+14 0.0000000000000000e+00 0.0000000000000000e+00
1.9465542261516038e+14 0.0000000000000000e+00 0.0000000000000000e+00
1.9466042416768266e+14 0.0000000000000000e+00 0.0000000000000000e+00
1.9466542572020497e+14 0.0000000000000000e+00 0.0000000000000000e+00
1.9467042727272725e+14 0.0000000000000000e+00 0.0000000000000000e+00
("out1","mode 1",1,"in1",1,"transmission")
(500, 3)
1.9217465256410256e+14 9.4724227244839576e-01 4.2400922862904472e-01
1.9217965411662484e+14 9.4726713032499033e-01 4.3343432475583171e-01
1.9218465566914716e+14 9.4729198110156865e-01 4.4285938553012377e-01
1.9218965722166944e+14 9.4731682399899630e-01 4.5228441105815853e-01
1.9219465877419175e+14 9.4734165823586602e-01 4.6170940142989930e-01
1.9219966032671403e+14 9.4736648302882065e-01 4.7113435671853443e-01
1.9220466187923631e+14 9.4739129759281748e-01 4.8055927698079443e-01
1.9220966343175862e+14 9.4741610114150787e-01 4.8998416225676811e-01
1.9221466498428091e+14 9.4744089288750466e-01 4.9940901256967252e-01
1.9221966653680322e+14 9.4746567204268828e-01 5.0883382792635290e-01
1.9222466808932550e+14 9.4749043781858899e-01 5.1825860831660620e-01
1.9222966964184778e+14 9.4751518942662372e-01 5.2768335371366470e-01
1.9223467119437009e+14 9.4753992607845539e-01 5.3710806407402578e-01
1.9223967274689238e+14 9.4756464698630960e-01 5.4653273933732816e-01
1.9224467429941469e+14 9.4758935136326994e-01 5.5595737942662415e-01
1.9224967585193697e+14 9.4761403842361969e-01 5.6538198424801100e-01
1.9225467740445928e+14 9.4763870738314493e-01 5.7480655369127287e-01
1.9225967895698156e+14 9.4766335745945307e-01 5.8423108762910703e-01
1.9226468050950384e+14 9.4768798787228192e-01 5.9365558591781142e-01
1.9226968206202616e+14 9.4771259784383688e-01 6.0308004839707863e-01
1.9227468361454844e+14 9.4773718659909068e-01 6.1250447488989268e-01
1.9227968516707075e+14 9.4776175336608992e-01 6.2192886520294421e-01
1.9228468671959303e+14 9.4778629737628162e-01 6.3135321912627851e-01
1.9228968827211531e+14 9.4781081786484023e-01 6.4077753643366109e-01
1.9229468982463762e+14 9.4783531407093402e-01 6.5020181688274525e-01
1.9229969137715991e+14 9.4785978523807313e-01 6.5962606021463277e-01
1.9230469292968222e+14 9.4788423061443305e-01 6.6905026615455010e-01
1.9230969448220450e+14 9.4790864945309150e-01 6.7847443441149646e-01
1.9231469603472678e+14 9.4793304101241260e-01 6.8789856467867161e-01
1.9231969758724909e+14 9.4795740455631727e-01 6.9732265663345505e-01
1.9232469913977138e+14 9.4798173935457175e-01 7.0674670993734678e-01
1.9232970069229369e+14 9.4800604468311078e-01 7.1617072423645955e-01
1.9233470224481597e+14 9.4803031982432995e-01 7.2559469916115293e-01
1.9233970379733825e+14 9.4805456406736888e-01 7.3501863432677694e-01
1.9234470534986056e+14 9.4807877670843232e-01 7.4444252933330313e-01
1.9234970690238284e+14 9.4810295705104841e-01 7.5386638376554949e-01
1.9235470845490516e+14 9.4812710440637371e-01 7.6329019719362501e-01
1.9235971000742744e+14 9.4815121809348168e-01 7.7271396917267188e-01
1.9236471155994972e+14 9.4817529743965079e-01 7.8213769924341381e-01
1.9236971311247203e+14 9.4819934178060916e-01 7.9156138693206179e-01
1.9237471466499431e+14 9.4822335046087403e-01 8.0098503175059910e-01
1.9237971621751662e+14 9.4824732283395730e-01 8.1040863319701262e-01
1.9238471777003891e+14 9.4827125826267777e-01 8.1983219075518299e-01
1.9238971932256119e+14 9.4829515611942317e-01 8.2925570389552483e-01
1.9239472087508350e+14 9.4831901578640965e-01 8.3867917207492337e-01
1.9239972242760578e+14 9.4834283665593178e-01 8.4810259473679439e-01
1.9240472398012809e+14 9.4836661813064260e-01 8.5752597131172170e-01
1.9240972553265038e+14 9.4839035962377161e-01 8.6694930121712710e-01
1.9241472708517269e+14 9.4841406055941080e-01 8.7637258385815431e-01
1.9241972863769497e+14 9.4843772037273466e-01 8.8579581862715073e-01
1.9242473019021725e+14 9.4846133851024395e-01 8.9521900490447004e-01
1.9242973174273956e+14 9.4848491443001304e-01 9.0464214205850879e-01
1.9243473329526184e+14 9.4850844760190001e-01 9.1406522944578783e-01
1.9243973484778416e+14 9.4853193750780629e-01 9.2348826641153736e-01
1.9244473640030644e+14 9.4855538364186598e-01 9.3291125228956440e-01
1.9244973795282872e+14 9.4857878551067665e-01 9.4233418640279676e-01
1.9245473950535103e+14 9.4860214263353193e-01 9.5175706806360338e-01
1.9245974105787331e+14 9.4862545454260150e-01 9.6117989657357428e-01
1.9246474261039562e+14 9.4864872078314555e-01 9.7060267122440536e-01
1.9246974416291791e+14 9.4867194091371521e-01 9.8002539129762800e-01
1.9247474571544019e+14 9.4869511450634969e-01 9.8944805606530395e-01
1.9247974726796250e+14 9.4871824114675829e-01 9.9887066479015385e-01
1.9248474882048478e+14 9.4874132043449622e-01 1.0082932167256422e+00
1.9248975037300709e+14 9.4876435198317510e-01 1.0177157111166193e+00
1.9249475192552938e+14 9.4878733542059002e-01 1.0271381471993812e+00
1.9249975347805166e+14 9.4881027038892085e-01 1.0365605242020319e+00
1.9250475503057397e+14 9.4883315654487976e-01 1.0459828413448120e+00
1.9250975658309625e+14 9.4885599355986394e-01 1.0554050978402250e+00
1.9251475813561856e+14 9.4887878112012802e-01 1.0648272928936948e+00
1.9251975968814084e+14 9.4890151892689856e-01 1.0742494257034336e+00
1.9252476124066312e+14 9.4892420669653454e-01 1.0836714954611011e+00
1.9252976279318544e+14 9.4894684416063990e-01 1.0930935013521579e+00
1.9253476434570772e+14 9.4896943106622145e-01 1.1025154425557211e+00
1.9253976589823003e+14 9.4899196717577872e-01 1.1119373182454404e+00
1.9254476745075231e+14 9.4901445226743797e-01 1.1213591275893859e+00
1.9254976900327462e+14 9.4903688613504811e-01 1.1307808697507260e+00
1.9255477055579691e+14 9.4905926858830081e-01 1.1402025438877335e+00
1.9255977210831919e+14 9.4908159945281489e-01 1.1496241491543921e+00
1.9256477366084150e+14 9.4910387857021794e-01 1.1590456847006383e+00
1.9256977521336378e+14 9.4912610579825107e-01 1.1684671496724341e+00
1.9257477676588609e+14 9.4914828101083648e-01 1.1778885432127253e+00
1.9257977831840838e+14 9.4917040409814701e-01 1.1873098644609945e+00
1.9258477987093066e+14 9.4919247496667658e-01 1.1967311125542415e+00
1.9258978142345297e+14 9.4921449353928378e-01 1.2061522866270609e+00
1.9259478297597525e+14 9.4923645975528304e-01 1.2155733858118447e+00
1.9259978452849756e+14 9.4925837357042320e-01 1.2249944092394958e+00
1.9260478608101984e+14 9.4928023495700709e-01 1.2344153560393452e+00
1.9260978763354212e+14 9.4930204390385475e-01 1.2438362253398481e+00
1.9261478918606444e+14 9.4932380041638265e-01 1.2532570162689081e+00
1.9261979073858672e+14 9.4934550451657962e-01 1.2626777279538235e+00
1.9262479229110903e+14 9.4936715624305745e-01 1.2720983595221715e+00
1.9262979384363131e+14 9.4938875565101954e-01 1.2815189101017033e+00
1.9263479539615359e+14 9.4941030281230887e-01 1.2909393788210444e+00
1.9263979694867591e+14 9.4943179781534348e-01 1.3003597648098959e+00
1.9264479850119819e+14 9.4945324076515758e-01 1.3097800671991591e+00
1.9264980005372050e+14 9.4947463178334579e-01 1.3192002851218860e+00
1.9265480160624278e+14 9.4949597100805705e-01 1.3286204177128689e+00
1.9265980315876506e+14 9.4951725859394143e-01 1.3380404641095418e+00
1.9266480471128738e+14 9.4953849471213625e-01 1.3474604234521834e+00
1.9266980626380966e+14 9.4955967955019260e-01 1.3568802948840519e+00
1.9267480781633197e+14 9.4958081331204458e-01 1.3663000775520862e+00
1.9267980936885425e+14 9.4960189621794056e-01 1.3757197706068891e+00
1.9268481092137653e+14 9.4962292850438257e-01 1.3851393732033315e+00
1.9268981247389884e+14 9.4964391042402185e-01 1.3945588845009407e+00
1.9269481402642112e+14 9.4966484224565773e-01 1.4039783036638396e+00
1.9269981557894344e+14 9.4968572425406228e-01 1.4133976298615587e+00
1.9270481713146572e+14 9.4970655674993798e-01 1.4228168622689898e+00
1.9270981868398803e+14 9.4972734004982562e-01 1.4322360000670613e+00
1.9271482023651031e+14 9.4974807448596221e-01 1.4416550424427304e+00
1.9271982178903259e+14 9.4976876040620883e-01 1.4510739885896031e+00
1.9272482334155491e+14 9.4978939817390706e-01 1.4604928377081761e+00
1.9272982489407719e+14 9.4980998816778350e-01 1.4699115890058942e+00
1.9273482644659950e+14 9.4983053078178048e-01 1.4793302416980707e+00
1.9273982799912178e+14 9.4985102642495056e-01 1.4887487950074858e+00
1.9274482955164406e+14 9.4987147552131623e-01 1.4981672481652677e+00
1.9274983110416638e+14 9.4989187850969914e-01 1.5075856004109858e+00
1.9275483265668866e+14 9.4991223584359497e-01 1.5170038509928423e+00
1.9275983420921097e+14 9.4993254799098592e-01 1.5264219991682935e+00
1.9276483576173325e+14 9.4995281543418697e-01 1.5358400442039359e+00
1.9276983731425553e+14 9.4997303866968053e-01 1.5452579853763433e+00
1.9277483886677784e+14 9.4999321820793747e-01 1.5546758219719115e+00
1.9277984041930012e+14 9.5001335457321701e-01 1.5640935532872049e+00
1.9278484197182244e+14 9.5003344830341174e-01 1.5735111786295699e+00
1.9278984352434472e+14 9.5005349994980881e-01 1.5829286973169667e+00
1.9279484507686700e+14 9.5007351007693108e-01 1.5923461086786554e+00
1.9279984662938931e+14 9.5009347926230814e-01 1.6017634120553095e+00
1.9280484818191159e+14 9.5011340809627665e-01 1.6111806067990624e+00
1.9280984973443391e+14 9.5013329718175932e-01 1.6205976922743623e+00
1.9281485128695619e+14 9.5015314713404675e-01 1.6300146678575207e+00
1.9281985283947847e+14 9.5017295858056938e-01 1.6394315329375277e+00
1.9282485439200078e+14 9.5019273216067013e-01 1.6488482869161047e+00
1.9282985594452306e+14 9.5021246852536245e-01 1.6582649292077956e+00
1.9283485749704538e+14 9.5023216833709634e-01 1.6676814592405971e+00
1.9283985904956766e+14 9.5025183226950460e-01 1.6770978764557489e+00
1.9284486060208997e+14 9.5027146100717108e-01 1.6865141803084094e+00
1.9284986215461225e+14 9.5029105524534696e-01 1.6959303702674071e+00
1.9285486370713453e+14 9.5031061568971709e-01 1.7053464458160876e+00
1.9285986525965684e+14 9.5033014305612262e-01 1.7147624064519620e+00
1.9286486681217912e+14 9.5034963807030526e-01 1.7241782516870685e+00
1.9286986836470144e+14 9.5036910146761377e-01 1.7335939810484491e+00
1.9287486991722372e+14 9.5038853399276346e-01 1.7430095940779586e+00
1.9287987146974600e+14 9.5040793639951504e-01 1.7524250903328051e+00
1.9288487302226831e+14 9.5042730945042231e-01 1.7618404693855352e+00
1.9288987457479059e+14 9.5044665391652994e-01 1.7712557308242929e+00
1.9289487612731291e+14 9.5046597057709259e-01 1.7806708742530353e+00
1.9289987767983519e+14 9.5048526021926016e-01 1.7900858992915065e+00
1.9290487923235747e+14 9.5050452363781102e-01 1.7995008055757009e+00
1.9290988078487978e+14 9.5052376163482066e-01 1.8089155927578966e+00
1.9291488233740206e+14 9.5054297501938378e-01 1.8183302605066132e+00
1.9291988388992438e+14 9.5056216460728071e-01 1.8277448085071806e+00
1.9292488544244666e+14 9.5058133122068611e-01 1.8371592364613618e+00
1.9292988699496894e+14 9.5060047568785144e-01 1.8465735440880811e+00
1.9293488854749125e+14 9.5061959884279268e-01 1.8559877311231052e+00
1.9293989010001353e+14 9.5063870152495322e-01 1.8654017973191899e+00
1.9294489165253584e+14 9.5065778457891570e-01 1.8748157424465015e+00
1.9294989320505812e+14 9.5067684885405479e-01 1.8842295662923574e+00
1.9295489475758041e+14 9.5069589520420850e-01 1.8936432686616338e+00
1.9295989631010272e+14 9.5071492448737549e-01 1.9030568493767599e+00
1.9296489786262500e+14 9.5073393756536917e-01 1.9124703082775616e+00
1.9296989941514731e+14 9.5075293530348115e-01 1.9218836452219221e+00
1.9297490096766959e+14 9.5077191857017185e-01 1.9312968600851523e+00
1.9297990252019188e+14 9.5079088823669811e-01 1.9407099527605922e+00
1.9298490407271419e+14 9.5080984517683276e-01 1.9501229231595190e+00
1.9298990562523647e+14 9.5082879026647127e-01 1.9595357712109747e+00
1.9299490717775878e+14 9.5084772438333098e-01 1.9689484968622686e+00
1.9299990873028106e+14 9.5086664840660184e-01 1.9783611000784875e+00
1.9300491028280338e+14 9.5088556321660078e-01 1.9877735808430081e+00
1.9300991183532566e+14 9.5090446969444653e-01 1.9971859391572493e+00
1.9301491338784794e+14 9.5092336872168981e-01 2.0065981750407347e+00
1.9301991494037025e+14 9.5094226118000968e-01 2.0160102885312274e+00
1.9302491649289253e+14 9.5096114795084508e-01 2.0254222796844337e+00
1.9302991804541484e+14 9.5098002991506203e-01 2.0348341485744319e+00
1.9303491959793712e+14 9.5099890795260345e-01 2.0442458952932308e+00
1.9303992115045941e+14 9.5101778294216688e-01 2.0536575199511069e+00
1.9304492270298172e+14 9.5103665576084606e-01 2.0630690226763782e+00
1.9304992425550400e+14 9.5105552728378495e-01 2.0724804036154341e+00
1.9305492580802631e+14 9.5107439838385543e-01 2.0818916629327333e+00
1.9305992736054859e+14 9.5109326993129517e-01 2.0913028008105790e+00
1.9306492891307088e+14 9.5111214279339817e-01 2.1007138174493245e+00
1.9306993046559319e+14 9.5113101783413911e-01 2.1101247130672354e+00
1.9307493201811547e+14 9.5114989591387589e-01 2.1195354879002153e+00
1.9307993357063778e+14 9.5116877788896426e-01 2.1289461422020888e+00
1.9308493512316006e+14 9.5118766461147652e-01 2.1383566762440918e+00
1.9308993667568234e+14 9.5120655692881950e-01 2.1477670903153339e+00
1.9309493822820466e+14 9.5122545568343952e-01 2.1571773847222389e+00
1.9309993978072694e+14 9.5124436171247062e-01 2.1665875597884918e+00
1.9310494133324925e+14 9.5126327584741255e-01 2.1759976158552661e+00
1.9310994288577153e+14 9.5128219891380339e-01 2.1854075532806578e+00
1.9311494443829381e+14 9.5130113173089281e-01 2.1948173724399509e+00
1.9311994599081612e+14 9.5132007511132088e-01 2.2042270737253329e+00
1.9312494754333841e+14 9.5133902986080798e-01 2.2136366575455408e+00
1.9312994909586072e+14 9.5135799677781074e-01 2.2230461243263071e+00
1.9313495064838300e+14 9.5137697665323306e-01 2.2324554745094565e+00
1.9313995220090531e+14 9.5139597027010869e-01 2.2418647085533960e+00
1.9314495375342759e+14 9.5141497840327094e-01 2.2512738269325112e+00
1.9314995530594988e+14 9.5143400181908244e-01 2.2606828301372981e+00
1.9315495685847219e+14 9.5145304127509511e-01 2.2700917186740734e+00
1.9315995841099447e+14 9.5147209751977391e-01 2.2795004930646616e+00
1.9316495996351678e+14 9.5149117129218963e-01 2.2889091538464519e+00
1.9316996151603906e+14 9.5151026332172606e-01 2.2983177015720617e+00
1.9317496306856134e+14 9.5152937432779228e-01 2.3077261368091504e+00
1.9317996462108366e+14 9.5154850501953492e-01 2.3171344601402950e+00
1.9318496617360594e+14 9.5156765609555671e-01 2.3265426721625366e+00
1.9318996772612825e+14 9.5158682824363539e-01 2.3359507734875669e+00
1.9319496927865053e+14 9.5160602214044754e-01 2.3453587647410532e+00
1.9319997083117281e+14 9.5162523845130365e-01 2.3547666465627368e+00
1.9320497238369512e+14 9.5164447782989037e-01 2.3641744196062717e+00
1.9320997393621741e+14 9.5166374091797323e-01 2.3735820845384672e+00
1.9321497548873972e+14 9.5168302834518259e-01 2.3829896420396812e+00
1.9321997704126200e+14 9.5170234072872606e-01 2.3923970928030038e+00
1.9322497859378428e+14 9.5172167867317436e-01 2.4018044375344969e+00
1.9322998014630659e+14 9.5174104277017380e-01 2.4112116769526639e+00
1.9323498169882888e+14 9.5176043359826001e-01 2.4206188117880596e+00
1.9323998325135119e+14 9.5177985172256618e-01 2.4300258427834311e+00
1.9324498480387347e+14 9.5179929769464489e-01 2.4394327706929007e+00
1.9324998635639575e+14 9.5181877205222143e-01 2.4488395962823115e+00
1.9325498790891806e+14 9.5183827531897069e-01 2.4582463203284339e+00
1.9325998946144034e+14 9.5185780800431730e-01 2.4676529436187700e+00
1.9326499101396266e+14 9.5187737060321664e-01 2.4770594669515353e+00
1.9326999256648494e+14 9.5189696359595810e-01 2.4864658911349560e+00
1.9327499411900722e+14 9.5191658744797603e-01 2.4958722169873289e+00
1.9327999567152953e+14 9.5193624260963960e-01 2.5052784453365695e+00
1.9328499722405181e+14 9.5195592951609265e-01 2.5146845770196786e+00
1.9328999877657412e+14 9.5197564858703554e-01 2.5240906128829903e+00
1.9329500032909641e+14 9.5199540022660556e-01 2.5334965537811507e+00
1.9330000188161872e+14 9.5201518482316405e-01 2.5429024005774208e+00
1.9330500343414100e+14 9.5203500274914987e-01 2.5523081541428279e+00
1.9331000498666328e+14 9.5205485436093118e-01 2.5617138153562773e+00
1.9331500653918559e+14 9.5207473999864511e-01 2.5711193851040153e+00
1.9332000809170788e+14 9.5209465998606557e-01 2.5805248642790852e+00
1.9332500964423019e+14 9.5211461463044678e-01 2.5899302537816000e+00
1.9333001119675247e+14 9.5213460422241980e-01 2.5993355545176082e+00
1.9333501274927475e+14 9.5215462903585590e-01 2.6087407673993974e+00
1.9334001430179706e+14 9.5217468932773253e-01 2.6181458933448662e+00
1.9334501585431934e+14 9.5219478533804336e-01 2.6275509332770732e+00
1.9335001740684166e+14 9.5221491728969454e-01 2.6369558881242168e+00
1.9335501895936394e+14 9.5223508538839496e-01 2.6463607588188860e+00
1.9336002051188622e+14 9.5225528982257301e-01 2.6557655462979910e+00
1.9336502206440853e+14 9.5227553076327665e-01 2.6651702515025133e+00
1.9337002361693081e+14 9.5229580836412031e-01 2.6745748753765772e+00
1.9337502516945312e+14 9.5231612276119437e-01 2.6839794188677693e+00
1.9338002672197541e+14 9.5233647407299882e-01 2.6933838829262453e+00
1.9338502827449769e+14 9.5235686240041995e-01 2.7027882685047402e+00
1.9339002982702000e+14 9.5237728782661912e-01 2.7121925765580488e+00
1.9339503137954228e+14 9.5239775041704000e-01 2.7215968080425115e+00
1.9340003293206459e+14 9.5241825021935622e-01 2.7310009639159967e+00
1.9340503448458688e+14 9.5243878726343445e-01 2.7404050451370776e+00
1.9341003603710916e+14 9.5245936156131306e-01 2.7498090526652375e+00
1.9341503758963147e+14 9.5247997310719179e-01 2.7592129874599927e+00
1.9342003914215375e+14 9.5250062187741802e-01 2.7686168504806501e+00
1.9342504069467606e+14 9.5252130656679290e-01 2.7780206468374966e+00
1.9343004224719834e+14 9.5254202713033453e-01 2.7874243775313743e+00
1.9343504379972066e+14 9.5256278475793821e-01 2.7968280393826368e+00
1.9344004535224294e+14 9.5258357935287563e-01 2.8062316333467692e+00
1.9344504690476522e+14 9.5260441080061242e-01 2.8156351603775409e+00
1.9345004845728753e+14 9.5262527896885629e-01 2.8250386214261716e+00
1.9345505000980981e+14 9.5264618370755660e-01 2.8344420174409422e+00
1.9346005156233212e+14 9.5266712484898763e-01 2.8438453493672391e+00
1.9346505311485441e+14 9.5268810220779043e-01 2.8532486181467061e+00
1.9347005466737669e+14 9.5270911558103821e-01 2.8626518247172594e+00
1.9347505621989900e+14 9.5273016474829997e-01 2.8720549700125542e+00
1.9348005777242128e+14 9.5275124947170853e-01 2.8814580549614610e+00
1.9348505932494359e+14 9.5277236949606237e-01 2.8908610804882118e+00
1.9349006087746588e+14 9.5279352454889121e-01 2.9002640475113428e+00
1.9349506242998816e+14 9.5281471434057585e-01 2.9096669569439273e+00
1.9350006398251047e+14 9.5283593856442816e-01 2.9190698096929806e+00
1.9350506553503275e+14 9.5285719689681203e-01 2.9284726066589681e+00
1.9351006708755506e+14 9.5287848899725858e-01 2.9378753487357847e+00
1.9351506864007734e+14 9.5289981450858563e-01 2.9472780368100637e+00
1.9352007019259962e+14 9.5292117305701574e-01 2.9566806717610632e+00
1.9352507174512194e+14 9.5294256425236190e-01 2.9660832544603966e+00
1.9353007329764422e+14 9.5296398768807222e-01 2.9754857857712569e+00
1.9353507485016653e+14 9.5298544294148702e-01 2.9848882665486163e+00
1.9354007640268881e+14 9.5300692957392807e-01 2.9942906976384345e+00
1.9354507795521109e+14 9.5302844713087209e-01 3.0036930798776638e+00
1.9355007950773341e+14 9.5304999514212985e-01 3.0130954140938382e+00
1.9355508106025569e+14 9.5307157312201307e-01 3.0224977011045033e+00
1.9356008261277800e+14 9.5309318056950354e-01 3.0318999417172474e+00
1.9356508416530028e+14 9.5311481696846156e-01 3.0413021367292012e+00
1.9357008571782256e+14 9.5313648178781296e-01 3.0507042869267220e+00
1.9357508727034488e+14 9.5315817448172435e-01 3.0601063930851820e+00
1.9358008882286716e+14 9.5317989448982976e-01 3.0695084559684060e+00
1.9358509037538947e+14 9.5320164123744533e-01 3.0789104763288115e+00
1.9359009192791175e+14 9.5322341413576961e-01 3.0883124549066072e+00
1.9359509348043406e+14 9.5324521258209249e-01 3.0977143924299502e+00
1.9360009503295634e+14 9.5326703596007778e-01 3.1071162896142326e+00
1.9360509658547862e+14 9.5328888363992981e-01 3.1165181471623034e+00
1.9361009813800094e+14 9.5331075497866469e-01 3.1259199657637540e+00
1.9361509969052322e+14 9.5333264932034800e-01 3.1353217460947054e+00
1.9362010124304553e+14 9.5335456599635127e-01 3.1447234888178288e+00
1.9362510279556781e+14 9.5337650432559051e-01 3.1541251945816735e+00
1.9363010434809009e+14 9.5339846361480884e-01 3.1635268640207874e+00
1.9363510590061241e+14 9.5342044315879126e-01 3.1729284977552794e+00
1.9364010745313469e+14 9.5344244224069619e-01 3.1823300963903955e+00
1.9364510900565700e+14 9.5346446013229325e-01 3.1917316605168344e+00
1.9365011055817928e+14 9.5348649609423575e-01 3.2011331907097649e+00
1.9365511211070156e+14 9.5350854937636298e-01 3.2105346875292105e+00
1.9366011366322388e+14 9.5353061921797866e-01 3.2199361515195646e+00
1.9366511521574616e+14 9.5355270484813437e-01 3.2293375832092575e+00
1.9367011676826847e+14 9.5357480548593021e-01 3.2387389831108959e+00
1.9367511832079075e+14 9.5359692034085153e-01 3.2481403517206386e+00
1.9368011987331303e+14 9.5361904861297764e-01 3.2575416895182903e+00
1.9368512142583534e+14 9.5364118949340138e-01 3.2669429969671668e+00
1.9369012297835762e+14 9.5366334216446302e-01 3.2763442745135407e+00
1.9369512453087994e+14 9.5368550580009637e-01 3.2857455225867973e+00
1.9370012608340222e+14 9.5370767956614233e-01 3.2951467415990350e+00
1.9370512763592450e+14 9.5372986262067083e-01 3.3045479319451370e+00
1.9371012918844681e+14 9.5375205411429842e-01 3.3139490940024676e+00
1.9371513074096909e+14 9.5377425319053177e-01 3.3233502281305394e+00
1.9372013229349141e+14 9.5379645898608323e-01 3.3327513346714053e+00
1.9372513384601369e+14 9.5381867063121573e-01 3.3421524139488050e+00
1.9373013539853600e+14 9.5384088725007565e-01 3.3515534662686624e+00
1.9373513695105828e+14 9.5386310796102247e-01 3.3609544919184673e+00
1.9374013850358056e+14 9.5388533187700109e-01 3.3703554911675599e+00
1.9374514005610288e+14 9.5390755810585448e-01 3.3797564642668005e+00
1.9375014160862516e+14 9.5392978575067333e-01 3.3891574114483771e+00
1.9375514316114747e+14 9.5395201391016116e-01 3.3985583329260076e+00
1.9376014471366975e+14 9.5397424167899025e-01 3.4079592288944456e+00
1.9376514626619203e+14 9.5399646814812378e-01 3.4173600995299034e+00
1.9377014781871434e+14 9.5401869240518955e-01 3.4267609449895593e+00
1.9377514937123662e+14 9.5404091353484599e-01 3.4361617654115029e+00
1.9378015092375894e+14 9.5406313061910863e-01 3.4455625609150142e+00
1.9378515247628122e+14 9.5408534273774903e-01 3.4549633316000770e+00
1.9379015402880350e+14 9.5410754896861871e-01 3.4643640775476987e+00
1.9379515558132581e+14 9.5412974838802111e-01 3.4737647988197118e+00
1.9380015713384809e+14 9.5415194007109017e-01 3.4831654954585489e+00
1.9380515868637041e+14 9.5417412309212213e-01 3.4925661674877744e+00
1.9381016023889269e+14 9.5419629652496896e-01 3.5019668149113437e+00
1.9381516179141497e+14 9.5421845944338735e-01 3.5113674377141768e+00
1.9382016334393728e+14 9.5424061092137324e-01 3.5207680358619191e+00
1.9382516489645956e+14 9.5426275003359540e-01 3.5301686093008349e+00
1.9383016644898188e+14 9.5428487585569022e-01 3.5395691579581490e+00
1.9383516800150416e+14 9.5430698746467024e-01 3.5489696817416059e+00
1.9384016955402644e+14 9.5432908393925131e-01 3.5583701805400962e+00
1.9384517110654875e+14 9.5435116436025724e-01 3.5677706542231875e+00
1.9385017265907103e+14 9.5437322781093636e-01 3.5771711026412372e+00
1.9385517421159334e+14 9.5439527337736019e-01 3.5865715256257751e+00
1.9386017576411562e+14 9.5441730014877002e-01 3.5959719229891047e+00
1.9386517731663794e+14 9.5443930721792569e-01 3.6053722945248206e+00
1.9387017886916022e+14 9.5446129368148380e-01 3.6147726400074456e+00
1.9387518042168250e+14 9.5448325864034023e-01 3.6241729591928351e+00
1.9388018197420481e+14 9.5450520120000049e-01 3.6335732518183179e+00
1.9388518352672709e+14 9.5452712047090682e-01 3.6429735176023073e+00
1.9389018507924941e+14 9.5454901556883054e-01 3.6523737562450109e+00
1.9389518663177169e+14 9.5457088561519032e-01 3.6617739674280281e+00
1.9390018818429397e+14 9.5459272973740439e-01 3.6711741508148612e+00
1.9390518973681628e+14 9.5461454706925564e-01 3.6805743060508962e+00
1.9391019128933856e+14 9.5463633675122384e-01 3.6899744327633437e+00
1.9391519284186088e+14 9.5465809793081191e-01 3.6993745305617622e+00
1.9392019439438316e+14 9.5467982976292187e-01 3.7087745990377425e+00
1.9392519594690544e+14 9.5470153141015368e-01 3.7181746377656215e+00
1.9393019749942775e+14 9.5472320204317818e-01 3.7275746463021777e+00
1.9393519905195003e+14 9.5474484084101874e-01 3.7369746241868578e+00
1.9394020060447234e+14 9.5476644699141822e-01 3.7463745709422551e+00
1.9394520215699462e+14 9.5478801969115434e-01 3.7557744860738755e+00
1.9395020370951691e+14 9.5480955814635027e-01 3.7651743690706976e+00
1.9395520526203922e+14 9.5483106157280917e-01 3.7745742194051459e+00
1.9396020681456150e+14 9.5485252919629526e-01 3.7839740365333507e+00
1.9396520836708381e+14 9.5487396025290971e-01 3.7933738198954345e+00
1.9397020991960609e+14 9.5489535398930503e-01 3.8027735689154536e+00
1.9397521147212838e+14 9.5491670966307307e-01 3.8121732830019766e+00
1.9398021302465069e+14 9.5493802654298743e-01 3.8215729615482190e+00
1.9398521457717297e+14 9.5495930390933648e-01 3.8309726039319396e+00
1.9399021612969528e+14 9.5498054105416375e-01 3.8403722095162203e+00
1.9399521768221756e+14 9.5500173728161963e-01 3.8497717776491740e+00
1.9400021923473984e+14 9.5502289190817302e-01 3.8591713076647576e+00
1.9400522078726216e+14 9.5504400426294067e-01 3.8685707988825850e+00
1.9401022233978444e+14 9.5506507368793825e-01 3.8779702506082305e+00
1.9401522389230675e+14 9.5508609953832158e-01 3.8873696621338043e+00
1.9402022544482903e+14 9.5510708118270204e-01 3.8967690327378239e+00
1.9402522699735134e+14 9.5512801800335456e-01 3.9061683616859000e+00
1.9403022854987362e+14 9.5514890939649510e-01 3.9155676482306117e+00
1.9403523010239591e+14 9.5516975477251165e-01 3.9249668916120983e+00
1.9404023165491822e+14 9.5519055355620164e-01 3.9343660910584228e+00
1.9404523320744050e+14 9.5521130518704112e-01 3.9437652457853725e+00
1.9405023475996281e+14 9.5523200911935924e-01 3.9531643549973903e+00
1.9405523631248509e+14 9.5525266482259952e-01 3.9625634178873561e+00
1.9406023786500738e+14 9.5527327178152677e-01 3.9719624336373038e+00
1.9406523941752969e+14 9.5529382949643471e-01 3.9813614014185794e+00
1.9407024097005197e+14 9.5531433748336614e-01 3.9907603203919759e+00
1.9407524252257428e+14 9.5533479527426823e-01 4.0001591897084392e+00
1.9408024407509656e+14 9.5535520241725802e-01 4.0095580085091109e+00
1.9408524562761884e+14 9.5537555847674260e-01 4.0189567759257727e+00
1.9409024718014116e+14 9.5539586303362711e-01 4.0283554910812338e+00
1.9409524873266344e+14 9.5541611568548868e-01 4.0377541530894341e+00
1.9410025028518575e+14 9.5543631604675294e-01 4.0471527610561813e+00
1.9410525183770803e+14 9.5545646374883031e-01 4.0565513140790888e+00
1.9411025339023031e+14 9.5547655844027368e-01 4.0659498112482000e+00
1.9411525494275262e+14 9.5549659978695967e-01 4.0753482516464707e+00
1.9412025649527491e+14 9.5551658747218449e-01 4.0847466343495960e+00
1.9412525804779722e+14 9.5553652119683208e-01 4.0941449584269396e+00
1.9413025960031950e+14 9.5555640067947867e-01 4.1035432229415143e+00
1.9413526115284178e+14 9.5557622565652245e-01 4.1129414269506359e+00
1.9414026270536409e+14 9.5559599588228539e-01 4.1223395695061331e+00
1.9414526425788638e+14 9.5561571112916210e-01 4.1317376496546423e+00
1.9415026581040869e+14 9.5563537118764896e-01 4.1411356664382577e+00
1.9415526736293097e+14 9.5565497586648074e-01 4.1505336188944941e+00
1.9416026891545325e+14 9.5567452499273797e-01 4.1599315060572248e+00
1.9416527046797556e+14 9.5569401841184243e-01 4.1693293269565954e+00
1.9417027202049784e+14 9.5571345598771373e-01 4.1787270806194439e+00
1.9417527357302016e+14 9.5573283760279171e-01 4.1881247660700307e+00
1.9418027512554244e+14 9.5575216315807832e-01 4.1975223823299554e+00
1.9418527667806475e+14 9.5577143257323538e-01 4.2069199284190235e+00
1.9419027823058703e+14 9.5579064578657058e-01 4.2163174033551707e+00
1.9419527978310931e+14 9.5580980275510063e-01 4.2257148061551630e+00
1.9420028133563162e+14 9.5582890345457283e-01 4.2351121358350667e+00
1.9420528288815391e+14 9.5584794787947625e-01 4.2445093914101557e+00
1.9421028444067622e+14 9.5586693604307316e-01 4.2539065718958593e+00
1.9421528599319850e+14 9.5588586797737329e-01 4.2633036763077046e+00
1.9422028754572078e+14 9.5590474373316603e-01 4.2727007036620623e+00
1.9422528909824309e+14 9.5592356337996198e-01 4.2820976529763861e+00
1.9423029065076538e+14 9.5594232700601089e-01 4.2914945232693755e+00
1.9423529220328769e+14 9.5596103471828597e-01 4.3008913135619640e+00
1.9424029375580997e+14 9.5597968664240218e-01 4.3102880228769589e+00
1.9424529530833225e+14 9.5599828292262279e-01 4.3196846502400135e+00
1.9425029686085456e+14 9.5601682372178320e-01 4.3290811946798007e+00
1.9425529841337684e+14 9.5603530922124802e-01 4.3384776552282371e+00
1.9426029996589916e+14 9.5605373962084550e-01 4.3478740309212540e+00
1.9426530151842144e+14 9.5607211513879276e-01 4.3572703207987278e+00
1.9427030307094372e+14 9.5609043601162913e-01 4.3666665239052387e+00
1.9427530462346603e+14 9.5610870249411140e-01 4.3760626392904012e+00
1.9428030617598831e+14 9.5612691485914125e-01 4.3854586660088799e+00
1.9428530772851062e+14 9.5614507339767529e-01 4.3948546031212823e+00
1.9429030928103291e+14 9.5616317841855669e-01 4.4042504496940555e+00
1.9429531083355519e+14 9.5618123024849222e-01 4.4136462048002745e+00
1.9430031238607750e+14 9.5619922923186673e-01 4.4230418675198084e+00
1.9430531393859978e+14 9.5621717573061948e-01 4.4324374369395407e+00
1.9431031549112209e+14 9.5623507012414943e-01 4.4418329121541253e+00
1.9431531704364438e+14 9.5625291280913982e-01 4.4512282922658457e+00
1.9432031859616669e+14 9.5627070419940241e-01 4.4606235763856246e+00
1.9432532014868897e+14 9.5628844472574692e-01 4.4700187636326207e+00
1.9433032170121125e+14 9.5630613483580951e-01 4.4794138531351972e+00
1.9433532325373356e+14 9.5632377499387555e-01 4.4888088440310296e+00
1.9434032480625584e+14 9.5634136568070582e-01 4.4982037354672944e+00
1.9434532635877816e+14 9.5635890739336904e-01 4.5075985266014040e+00
1.9435032791130044e+14 9.5637640064502838e-01 4.5169932166008344e+00
1.9435532946382272e+14 9.5639384596476251e-01 4.5263878046440880e+00
1.9436033101634503e+14 9.5641124389736554e-01 4.5357822899204789e+00
1.9436533256886731e+14 9.5642859500310828e-01 4.5451766716306023e+00
1.9437033412138962e+14 9.5644589985758277e-01 4.5545709489868846e+00
1.9437533567391191e+14 9.5646315905142787e-01 4.5639651212135366e+00
1.9438033722643419e+14 9.5648037319010237e-01 4.5733591875472133e+00
1.9438533877895650e+14 9.5649754289370537e-01 4.5827531472371605e+00
1.9439034033147878e+14 9.5651466879668245e-01 4.5921469995453092e+00
1.9439534188400109e+14 9.5653175154759829e-01 4.6015407437471687e+00
1.9440034343652338e+14 9.5654879180889851e-01 4.6109343791313604e+00
1.9440534498904566e+14 9.5656579025663935e-01 4.6203279050004937e+00
1.9441034654156797e+14 9.5658274758023187e-01 4.6297213206712406e+00
1.9441534809409025e+14 9.5659966448217282e-01 4.6391146254744253e+00
1.9442034964661256e+14 9.5661654167777666e-01 4.6485078187557445e+00
1.9442535119913484e+14 9.5663337989489960e-01 4.6579008998755125e+00
1.9443035275165712e+14 9.5665017987363399e-01 4.6672938682092830e+00
1.9443535430417944e+14 9.5666694236607908e-01 4.6766867231481744e+00
1.9444035585670172e+14 9.5668366813596972e-01 4.6860794640986008e+00
1.9444535740922403e+14 9.5670035795842856e-01 4.6954720904831309e+00
1.9445035896174631e+14 9.5671701261968956e-01 4.7048646017402183e+00
1.9445536051426862e+14 9.5673363291670499e-01 4.7142569973248829e+00
1.9446036206679091e+14 9.5675021965692497e-01 4.7236492767084801e+00
1.9446536361931319e+14 9.5676677365793350e-01 4.7330414393793143e+00
1.9447036517183550e+14 9.5678329574713439e-01 4.7424334848426097e+00
1.9447536672435778e+14 9.5679978676144772e-01 4.7518254126208062e+00
1.9448036827688009e+14 9.5681624754696348e-01 4.7612172222537614e+00
1.9448536982940238e+14 9.5683267895862345e-01 4.7706089132987612e+00
1.9449037138192466e+14 9.5684908185986961e-01 4.7800004853310085e+00
1.9449537293444697e+14 9.5686545712232507e-01 4.7893919379436429e+00
1.9450037448696925e+14 9.5688180562544911e-01 4.7987832707477498e+00
1.9450537603949156e+14 9.5689812825617682e-01 4.8081744833728832e+00
1.9451037759201384e+14 9.5691442590861386e-01 4.8175655754667579e+00
1.9451537914453612e+14 9.5693069948361575e-01 4.8269565466959810e+00
1.9452038069705844e+14 9.5694694988849138e-01 4.8363473967456958e+00
1.9452538224958072e+14 9.5696317803665620e-01 4.8457381253197784e+00
1.9453038380210303e+14 9.5697938484719880e-01 4.8551287321412904e+00
1.9453538535462531e+14 9.5699557124460344e-01 4.8645192169521563e+00
1.9454038690714759e+14 9.5701173815835494e-01 4.8739095795136613e+00
1.9454538845966991e+14 9.5702788652254500e-01 4.8832998196063508e+00
1.9455039001219219e+14 9.5704401727554655e-01 4.8926899370299886e+00
1.9455539156471450e+14 9.5706013135963508e-01 4.9020799316041686e+00
1.9456039311723678e+14 9.5707622972059769e-01 4.9114698031676669e+00
1.9456539466975906e+14 9.5709231330738209e-01 4.9208595515790989e+00
1.9457039622228138e+14 9.5710838307170720e-01 4.9302491767167673e+00
1.9457539777480366e+14 9.5712443996771268e-01 4.9396386784785733e+00
1.9458039932732597e+14 9.5714048495153736e-01 4.9490280567824243e+00
1.9458540087984825e+14 9.5715651898099963e-01 4.9584173115658459e+00
1.9459040243237053e+14 9.5717254301518184e-01 4.9678064427863307e+00
1.9459540398489284e+14 9.5718855801403790e-01 4.9771954504214619e+00
1.9460040553741512e+14 9.5720456493807327e-01 4.9865843344683665e+00
1.9460540708993744e+14 9.5722056474790729e-01 4.9959730949443877e+00
1.9461040864245972e+14 9.5723655840391764e-01 5.0053617318865671e+00
1.9461541019498203e+14 9.5725254686586314e-01 5.0147502453520758e+00
1.9462041174750431e+14 9.5726853109249566e-01 5.0241386354177742e+00
1.9462541330002659e+14 9.5728451204118425e-01 5.0335269021805669e+00
1.9463041485254891e+14 9.5730049066754319e-01 5.0429150457571339e+00
1.9463541640507119e+14 9.5731646792503444e-01 5.0523030662839856e+00
1.9464041795759350e+14 9.5733244476462043e-01 5.0616909639174246e+00
1.9464541951011578e+14 9.5734842213435267e-01 5.0710787388333269e+00
1.9465042106263806e+14 9.5736440097903097e-01 5.0804663912273718e+00
1.9465542261516038e+14 9.5738038223977928e-01 5.0898539213148029e+00
1.9466042416768266e+14 9.5739636685373908e-01 5.0992413293302166e+00
1.9466542572020497e+14 9.5741235575365480e-01 5.1086286155278300e+00
1.9467042727272725e+14 9.5742834986747838e-01 5.1180157801809276e+00
("out1","mode 1",1,"out1",1,"transmission")
(500, 3)
1.9217465256410256e+14 0.0000000000000000e+00 0.0000000000000000e+00
1.9217965411662484e+14 0.0000000000000000e+00 0.0000000000000000e+00
1.9218465566914716e+14 0.0000000000000000e+00 0.0000000000000000e+00
1.9218965722166944e+14 0.0000000000000000e+00 0.0000000000000000e+00
1.9219465877419175e+14 0.0000000000000000e+00 0.0000000000000000e+00
1.9219966032671403e+14 0.0000000000000000e+00 0.0000000000000000e+00
1.9220466187923631e+14 0.0000000000000000e+00 0.0000000000000000e+00
1.9220966343175862e+14 0.0000000000000000e+00 0.0000000000000000e+00
1.9221466498428091e+14 0.0000000000000000e+00 0.0000000000000000e+00
1.9221966653680322e+14 0.0000000000000000e+00 0.0000000000000000e+00
1.9222466808932550e+14 0.0000000000000000e+00 0.0000000000000000e+00
1.9222966964184778e+14 0.0000000000000000e+00 0.0000000000000000e+00
1.9223467119437009e+14 0.0000000000000000e+00 0.0000000000000000e+00
1.9223967274689238e+14 0.0000000000000000e+00 0.0000000000000000e+00
1.9224467429941469e+14 0.0000000000000000e+00 0.0000000000000000e+00
1.9224967585193697e+14 0.0000000000000000e+00 0.0000000000000000e+00
1.9225467740445928e+14 0.0000000000000000e+00 0.0000000000000000e+00
1.9225967895698156e+14 0.0000000000000000e+00 0.0000000000000000e+00
1.9226468050950384e+14 0.0000000000000000e+00 0.0000000000000000e+00
1.9226968206202616e+14 0.0000000000000000e+00 0.0000000000000000e+00
1.9227468361454844e+14 0.0000000000000000e+00 0.0000000000000000e+00
1.9227968516707075e+14 0.0000000000000000e+00 0.0000000000000000e+00
1.9228468671959303e+14 0.0000000000000000e+00 0.0000000000000000e+00
1.9228968827211531e+14 0.0000000000000000e+00 0.0000000000000000e+00
1.9229468982463762e+14 0.0000000000000000e+00 0.0000000000000000e+00
1.9229969137715991e+14 0.0000000000000000e+00 0.0000000000000000e+00
1.9230469292968222e+14 0.0000000000000000e+00 0.0000000000000000e+00
1.9230969448220450e+14 0.0000000000000000e+00 0.0000000000000000e+00
1.9231469603472678e+14 0.0000000000000000e+00 0.0000000000000000e+00
1.9231969758724909e+14 0.0000000000000000e+00 0.0000000000000000e+00
1.9232469913977138e+14 0.0000000000000000e+00 0.0000000000000000e+00
1.9232970069229369e+14 0.0000000000000000e+00 0.0000000000000000e+00
1.9233470224481597e+14 0.0000000000000000e+00 0.0000000000000000e+00
1.9233970379733825e+14 0.0000000000000000e+00 0.0000000000000000e+00
1.9234470534986056e+14 0.0000000000000000e+00 0.0000000000000000e+00
1.9234970690238284e+14 0.0000000000000000e+00 0.0000000000000000e+00
1.9235470845490516e+14 0.0000000000000000e+00 0.0000000000000000e+00
1.9235971000742744e+14 0.0000000000000000e+00 0.0000000000000000e+00
1.9236471155994972e+14 0.0000000000000000e+00 0.0000000000000000e+00
1.9236971311247203e+14 0.0000000000000000e+00 0.0000000000000000e+00
1.9237471466499431e+14 0.0000000000000000e+00 0.0000000000000000e+00
1.9237971621751662e+14 0.0000000000000000e+00 0.0000000000000000e+00
1.9238471777003891e+14 0.0000000000000000e+00 0.0000000000000000e+00
1.9238971932256119e+14 0.0000000000000000e+00 0.0000000000000000e+00
1.9239472087508350e+14 0.0000000000000000e+00 0.0000000000000000e+00
1.9239972242760578e+14 0.0000000000000000e+00 0.0000000000000000e+00
1.9240472398012809e+14 0.0000000000000000e+00 0.0000000000000000e+00
1.9240972553265038e+14 0.0000000000000000e+00 0.0000000000000000e+00
1.9241472708517269e+14 0.0000000000000000e+00 0.0000000000000000e+00
1.9241972863769497e+14 0.0000000000000000e+00 0.0000000000000000e+00
1.9242473019021725e+14 0.0000000000000000e+00 0.0000000000000000e+00
1.9242973174273956e+14 0.0000000000000000e+00 0.0000000000000000e+00
1.9243473329526184e+14 0.0000000000000000e+00 0.0000000000000000e+00
1.9243973484778416e+14 0.0000000000000000e+00 0.0000000000000000e+00
1.9244473640030644e+14 0.0000000000000000e+00 0.0000000000000000e+00
1.9244973795282872e+14 0.0000000000000000e+00 0.0000000000000000e+00
1.9245473950535103e+14 0.0000000000000000e+00 0.0000000000000000e+00
1.9245974105787331e+14 0.0000000000000000e+00 0.0000000000000000e+00
1.9246474261039562e+14 0.0000000000000000e+00 0.0000000000000000e+00
1.9246974416291791e+14 0.0000000000000000e+00 0.0000000000000000e+00
1.9247474571544019e+14 0.0000000000000000e+00 0.0000000000000000e+00
1.9247974726796250e+14 0.0000000000000000e+00 0.0000000000000000e+00
1.9248474882048478e+14 0.0000000000000000e+00 0.0000000000000000e+00
1.9248975037300709e+14 0.0000000000000000e+00 0.0000000000000000e+00
1.9249475192552938e+14 0.0000000000000000e+00 0.0000000000000000e+00
1.9249975347805166e+14 0.0000000000000000e+00 0.0000000000000000e+00
1.9250475503057397e+14 0.0000000000000000e+00 0.0000000000000000e+00
1.9250975658309625e+14 0.0000000000000000e+00 0.0000000000000000e+00
1.9251475813561856e+14 0.0000000000000000e+00 0.0000000000000000e+00
1.9251975968814084e+14 0.0000000000000000e+00 0.0000000000000000e+00
1.9252476124066312e+14 0.0000000000000000e+00 0.0000000000000000e+00
1.9252976279318544e+14 0.0000000000000000e+00 0.0000000000000000e+00
1.9253476434570772e+14 0.0000000000000000e+00 0.0000000000000000e+00
1.9253976589823003e+14 0.0000000000000000e+00 0.0000000000000000e+00
1.9254476745075231e+14 0.0000000000000000e+00 0.0000000000000000e+00
1.9254976900327462e+14 0.0000000000000000e+00 0.0000000000000000e+00
1.9255477055579691e+14 0.0000000000000000e+00 0.0000000000000000e+00
1.9255977210831919e+14 0.0000000000000000e+00 0.0000000000000000e+00
1.9256477366084150e+14 0.0000000000000000e+00 0.0000000000000000e+00
1.9256977521336378e+14 0.0000000000000000e+00 0.0000000000000000e+00
1.9257477676588609e+14 0.0000000000000000e+00 0.0000000000000000e+00
1.9257977831840838e+14 0.0000000000000000e+00 0.0000000000000000e+00
1.9258477987093066e+14 0.0000000000000000e+00 0.0000000000000000e+00
1.9258978142345297e+14 0.0000000000000000e+00 0.0000000000000000e+00
1.9259478297597525e+14 0.0000000000000000e+00 0.0000000000000000e+00
1.9259978452849756e+14 0.0000000000000000e+00 0.0000000000000000e+00
1.9260478608101984e+14 0.0000000000000000e+00 0.0000000000000000e+00
1.9260978763354212e+14 0.0000000000000000e+00 0.0000000000000000e+00
1.9261478918606444e+14 0.0000000000000000e+00 0.0000000000000000e+00
1.9261979073858672e+14 0.0000000000000000e+00 0.0000000000000000e+00
1.9262479229110903e+14 0.0000000000000000e+00 0.0000000000000000e+00
1.9262979384363131e+14 0.0000000000000000e+00 0.0000000000000000e+00
1.9263479539615359e+14 0.0000000000000000e+00 0.0000000000000000e+00
1.9263979694867591e+14 0.0000000000000000e+00 0.0000000000000000e+00
1.9264479850119819e+14 0.0000000000000000e+00 0.0000000000000000e+00
1.9264980005372050e+14 0.0000000000000000e+00 0.0000000000000000e+00
1.9265480160624278e+14 0.0000000000000000e+00 0.0000000000000000e+00
1.9265980315876506e+14 0.0000000000000000e+00 0.0000000000000000e+00
1.9266480471128738e+14 0.0000000000000000e+00 0.0000000000000000e+00
1.9266980626380966e+14 0.0000000000000000e+00 0.0000000000000000e+00
1.9267480781633197e+14 0.0000000000000000e+00 0.0000000000000000e+00
1.9267980936885425e+14 0.0000000000000000e+00 0.0000000000000000e+00
1.9268481092137653e+14 0.0000000000000000e+00 0.0000000000000000e+00
1.9268981247389884e+14 0.0000000000000000e+00 0.0000000000000000e+00
1.9269481402642112e+14 0.0000000000000000e+00 0.0000000000000000e+00
1.9269981557894344e+14 0.0000000000000000e+00 0.0000000000000000e+00
1.9270481713146572e+14 0.0000000000000000e+00 0.0000000000000000e+00
1.9270981868398803e+14 0.0000000000000000e+00 0.0000000000000000e+00
1.9271482023651031e+14 0.0000000000000000e+00 0.0000000000000000e+00
1.9271982178903259e+14 0.0000000000000000e+00 0.0000000000000000e+00
1.9272482334155491e+14 0.0000000000000000e+00 0.0000000000000000e+00
1.9272982489407719e+14 0.0000000000000000e+00 0.0000000000000000e+00
1.9273482644659950e+14 0.0000000000000000e+00 0.0000000000000000e+00
1.9273982799912178e+14 0.0000000000000000e+00 0.0000000000000000e+00
1.9274482955164406e+14 0.0000000000000000e+00 0.0000000000000000e+00
1.9274983110416638e+14 0.0000000000000000e+00 0.0000000000000000e+00
1.9275483265668866e+14 0.0000000000000000e+00 0.0000000000000000e+00
1.9275983420921097e+14 0.0000000000000000e+00 0.0000000000000000e+00
1.9276483576173325e+14 0.0000000000000000e+00 0.0000000000000000e+00
1.9276983731425553e+14 0.0000000000000000e+00 0.0000000000000000e+00
1.9277483886677784e+14 0.0000000000000000e+00 0.0000000000000000e+00
1.9277984041930012e+14 0.0000000000000000e+00 0.0000000000000000e+00
1.9278484197182244e+14 0.0000000000000000e+00 0.0000000000000000e+00
1.9278984352434472e+14 0.0000000000000000e+00 0.0000000000000000e+00
1.9279484507686700e+14 0.0000000000000000e+00 0.0000000000000000e+00
1.9279984662938931e+14 0.0000000000000000e+00 0.0000000000000000e+00
1.9280484818191159e+14 0.0000000000000000e+00 0.0000000000000000e+00
1.9280984973443391e+14 0.0000000000000000e+00 0.0000000000000000e+00
1.9281485128695619e+14 0.0000000000000000e+00 0.0000000000000000e+00
1.9281985283947847e+14 0.0000000000000000e+00 0.0000000000000000e+00
1.9282485439200078e+14 0.0000000000000000e+00 0.0000000000000000e+00
1.9282985594452306e+14 0.0000000000000000e+00 0.0000000000000000e+00
1.9283485749704538e+14 0.0000000000000000e+00 0.0000000000000000e+00
1.9283985904956766e+14 0.0000000000000000e+00 0.0000000000000000e+00
1.9284486060208997e+14 0.0000000000000000e+00 0.0000000000000000e+00
1.9284986215461225e+14 0.0000000000000000e+00 0.0000000000000000e+00
1.9285486370713453e+14 0.0000000000000000e+00 0.0000000000000000e+00
1.9285986525965684e+14 0.0000000000000000e+00 0.0000000000000000e+00
1.9286486681217912e+14 0.0000000000000000e+00 0.0000000000000000e+00
1.9286986836470144e+14 0.0000000000000000e+00 0.0000000000000000e+00
1.9287486991722372e+14 0.0000000000000000e+00 0.0000000000000000e+00
1.9287987146974600e+14 0.0000000000000000e+00 0.0000000000000000e+00
1.9288487302226831e+14 0.0000000000000000e+00 0.0000000000000000e+00
1.9288987457479059e+14 0.0000000000000000e+00 0.0000000000000000e+00
1.9289487612731291e+14 0.0000000000000000e+00 0.0000000000000000e+00
1.9289987767983519e+14 0.0000000000000000e+00 0.0000000000000000e+00
1.9290487923235747e+14 0.0000000000000000e+00 0.0000000000000000e+00
1.9290988078487978e+14 0.0000000000000000e+00 0.0000000000000000e+00
1.9291488233740206e+14 0.0000000000000000e+00 0.0000000000000000e+00
1.9291988388992438e+14 0.0000000000000000e+00 0.0000000000000000e+00
1.9292488544244666e+14 0.0000000000000000e+00 0.0000000000000000e+00
1.9292988699496894e+14 0.0000000000000000e+00 0.0000000000000000e+00
1.9293488854749125e+14 0.0000000000000000e+00 0.0000000000000000e+00
1.9293989010001353e+14 0.0000000000000000e+00 0.0000000000000000e+00
1.9294489165253584e+14 0.0000000000000000e+00 0.0000000000000000e+00
1.9294989320505812e+14 0.0000000000000000e+00 0.0000000000000000e+00
1.9295489475758041e+14 0.0000000000000000e+00 0.0000000000000000e+00
1.9295989631010272e+14 0.0000000000000000e+00 0.0000000000000000e+00
1.9296489786262500e+14 0.0000000000000000e+00 0.0000000000000000e+00
1.9296989941514731e+14 0.0000000000000000e+00 0.0000000000000000e+00
1.9297490096766959e+14 0.0000000000000000e+00 0.0000000000000000e+00
1.9297990252019188e+14 0.0000000000000000e+00 0.0000000000000000e+00
1.9298490407271419e+14 0.0000000000000000e+00 0.0000000000000000e+00
1.9298990562523647e+14 0.0000000000000000e+00 0.0000000000000000e+00
1.9299490717775878e+14 0.0000000000000000e+00 0.0000000000000000e+00
1.9299990873028106e+14 0.0000000000000000e+00 0.0000000000000000e+00
1.9300491028280338e+14 0.0000000000000000e+00 0.0000000000000000e+00
1.9300991183532566e+14 0.0000000000000000e+00 0.0000000000000000e+00
1.9301491338784794e+14 0.0000000000000000e+00 0.0000000000000000e+00
1.9301991494037025e+14 0.0000000000000000e+00 0.0000000000000000e+00
1.9302491649289253e+14 0.0000000000000000e+00 0.0000000000000000e+00
1.9302991804541484e+14 0.0000000000000000e+00 0.0000000000000000e+00
1.9303491959793712e+14 0.0000000000000000e+00 0.0000000000000000e+00
1.9303992115045941e+14 0.0000000000000000e+00 0.0000000000000000e+00
1.9304492270298172e+14 0.0000000000000000e+00 0.0000000000000000e+00
1.9304992425550400e+14 0.0000000000000000e+00 0.0000000000000000e+00
1.9305492580802631e+14 0.0000000000000000e+00 0.0000000000000000e+00
1.9305992736054859e+14 0.0000000000000000e+00 0.0000000000000000e+00
1.9306492891307088e+14 0.0000000000000000e+00 0.0000000000000000e+00
1.9306993046559319e+14 0.0000000000000000e+00 0.0000000000000000e+00
1.9307493201811547e+14 0.0000000000000000e+00 0.0000000000000000e+00
1.9307993357063778e+14 0.0000000000000000e+00 0.0000000000000000e+00
1.9308493512316006e+14 0.0000000000000000e+00 0.0000000000000000e+00
1.9308993667568234e+14 0.0000000000000000e+00 0.0000000000000000e+00
1.9309493822820466e+14 0.0000000000000000e+00 0.0000000000000000e+00
1.9309993978072694e+14 0.0000000000000000e+00 0.0000000000000000e+00
1.9310494133324925e+14 0.0000000000000000e+00 0.0000000000000000e+00
1.9310994288577153e+14 0.0000000000000000e+00 0.0000000000000000e+00
1.9311494443829381e+14 0.0000000000000000e+00 0.0000000000000000e+00
1.9311994599081612e+14 0.0000000000000000e+00 0.0000000000000000e+00
1.9312494754333841e+14 0.0000000000000000e+00 0.0000000000000000e+00
1.9312994909586072e+14 0.0000000000000000e+00 0.0000000000000000e+00
1.9313495064838300e+14 0.0000000000000000e+00 0.0000000000000000e+00
1.9313995220090531e+14 0.0000000000000000e+00 0.0000000000000000e+00
1.9314495375342759e+14 0.0000000000000000e+00 0.0000000000000000e+00
1.9314995530594988e+14 0.0000000000000000e+00 0.0000000000000000e+00
1.9315495685847219e+14 0.0000000000000000e+00 0.0000000000000000e+00
1.9315995841099447e+14 0.0000000000000000e+00 0.0000000000000000e+00
1.9316495996351678e+14 0.0000000000000000e+00 0.0000000000000000e+00
1.9316996151603906e+14 0.0000000000000000e+00 0.0000000000000000e+00
1.9317496306856134e+14 0.0000000000000000e+00 0.0000000000000000e+00
1.9317996462108366e+14 0.0000000000000000e+00 0.0000000000000000e+00
1.9318496617360594e+14 0.0000000000000000e+00 0.0000000000000000e+00
1.9318996772612825e+14 0.0000000000000000e+00 0.0000000000000000e+00
1.9319496927865053e+14 0.0000000000000000e+00 0.0000000000000000e+00
1.9319997083117281e+14 0.0000000000000000e+00 0.0000000000000000e+00
1.9320497238369512e+14 0.0000000000000000e+00 0.0000000000000000e+00
1.9320997393621741e+14 0.0000000000000000e+00 0.0000000000000000e+00
1.9321497548873972e+14 0.0000000000000000e+00 0.0000000000000000e+00
1.9321997704126200e+14 0.0000000000000000e+00 0.0000000000000000e+00
1.9322497859378428e+14 0.0000000000000000e+00 0.0000000000000000e+00
1.9322998014630659e+14 0.0000000000000000e+00 0.0000000000000000e+00
1.9323498169882888e+14 0.0000000000000000e+00 0.0000000000000000e+00
1.9323998325135119e+14 0.0000000000000000e+00 0.0000000000000000e+00
1.9324498480387347e+14 0.0000000000000000e+00 0.0000000000000000e+00
1.9324998635639575e+14 0.0000000000000000e+00 0.0000000000000000e+00
1.9325498790891806e+14 0.0000000000000000e+00 0.0000000000000000e+00
1.9325998946144034e+14 0.0000000000000000e+00 0.0000000000000000e+00
1.9326499101396266e+14 0.0000000000000000e+00 0.0000000000000000e+00
1.9326999256648494e+14 0.0000000000000000e+00 0.0000000000000000e+00
1.9327499411900722e+14 0.0000000000000000e+00 0.0000000000000000e+00
1.9327999567152953e+14 0.0000000000000000e+00 0.0000000000000000e+00
1.9328499722405181e+14 0.0000000000000000e+00 0.0000000000000000e+00
1.9328999877657412e+14 0.0000000000000000e+00 0.0000000000000000e+00
1.9329500032909641e+14 0.0000000000000000e+00 0.0000000000000000e+00
1.9330000188161872e+14 0.0000000000000000e+00 0.0000000000000000e+00
1.9330500343414100e+14 0.0000000000000000e+00 0.0000000000000000e+00
1.9331000498666328e+14 0.0000000000000000e+00 0.0000000000000000e+00
1.9331500653918559e+14 0.0000000000000000e+00 0.0000000000000000e+00
1.9332000809170788e+14 0.0000000000000000e+00 0.0000000000000000e+00
1.9332500964423019e+14 0.0000000000000000e+00 0.0000000000000000e+00
1.9333001119675247e+14 0.0000000000000000e+00 0.0000000000000000e+00
1.9333501274927475e+14 0.0000000000000000e+00 0.0000000000000000e+00
1.9334001430179706e+14 0.0000000000000000e+00 0.0000000000000000e+00
1.9334501585431934e+14 0.0000000000000000e+00 0.0000000000000000e+00
1.9335001740684166e+14 0.0000000000000000e+00 0.0000000000000000e+00
1.9335501895936394e+14 0.0000000000000000e+00 0.0000000000000000e+00
1.9336002051188622e+14 0.0000000000000000e+00 0.0000000000000000e+00
1.9336502206440853e+14 0.0000000000000000e+00 0.0000000000000000e+00
1.9337002361693081e+14 0.0000000000000000e+00 0.0000000000000000e+00
1.9337502516945312e+14 0.0000000000000000e+00 0.0000000000000000e+00
1.9338002672197541e+14 0.0000000000000000e+00 0.0000000000000000e+00
1.9338502827449769e+14 0.0000000000000000e+00 0.0000000000000000e+00
1.9339002982702000e+14 0.0000000000000000e+00 0.0000000000000000e+00
1.9339503137954228e+14 0.0000000000000000e+00 0.0000000000000000e+00
1.9340003293206459e+14 0.0000000000000000e+00 0.0000000000000000e+00
1.9340503448458688e+14 0.0000000000000000e+00 0.0000000000000000e+00
1.9341003603710916e+14 0.0000000000000000e+00 0.0000000000000000e+00
1.9341503758963147e+14 0.0000000000000000e+00 0.0000000000000000e+00
1.9342003914215375e+14 0.0000000000000000e+00 0.0000000000000000e+00
1.9342504069467606e+14 0.0000000000000000e+00 0.0000000000000000e+00
1.9343004224719834e+14 0.0000000000000000e+00 0.0000000000000000e+00
1.9343504379972066e+14 0.0000000000000000e+00 0.0000000000000000e+00
1.9344004535224294e+14 0.0000000000000000e+00 0.0000000000000000e+00
1.9344504690476522e+14 0.0000000000000000e+00 0.0000000000000000e+00
1.9345004845728753e+14 0.0000000000000000e+00 0.0000000000000000e+00
1.9345505000980981e+14 0.0000000000000000e+00 0.0000000000000000e+00
1.9346005156233212e+14 0.0000000000000000e+00 0.0000000000000000e+00
1.9346505311485441e+14 0.0000000000000000e+00 0.0000000000000000e+00
1.9347005466737669e+14 0.0000000000000000e+00 0.0000000000000000e+00
1.9347505621989900e+14 0.0000000000000000e+00 0.0000000000000000e+00
1.9348005777242128e+14 0.0000000000000000e+00 0.0000000000000000e+00
1.9348505932494359e+14 0.0000000000000000e+00 0.0000000000000000e+00
1.9349006087746588e+14 0.0000000000000000e+00 0.0000000000000000e+00
1.9349506242998816e+14 0.0000000000000000e+00 0.0000000000000000e+00
1.9350006398251047e+14 0.0000000000000000e+00 0.0000000000000000e+00
1.9350506553503275e+14 0.0000000000000000e+00 0.0000000000000000e+00
1.9351006708755506e+14 0.0000000000000000e+00 0.0000000000000000e+00
1.9351506864007734e+14 0.0000000000000000e+00 0.0000000000000000e+00
1.9352007019259962e+14 0.0000000000000000e+00 0.0000000000000000e+00
1.9352507174512194e+14 0.0000000000000000e+00 0.0000000000000000e+00
1.9353007329764422e+14 0.0000000000000000e+00 0.0000000000000000e+00
1.9353507485016653e+14 0.0000000000000000e+00 0.0000000000000000e+00
1.9354007640268881e+14 0.0000000000000000e+00 0.0000000000000000e+00
1.9354507795521109e+14 0.0000000000000000e+00 0.0000000000000000e+00
1.9355007950773341e+14 0.0000000000000000e+00 0.0000000000000000e+00
1.9355508106025569e+14 0.0000000000000000e+00 0.0000000000000000e+00
1.9356008261277800e+14 0.0000000000000000e+00 0.0000000000000000e+00
1.9356508416530028e+14 0.0000000000000000e+00 0.0000000000000000e+00
1.9357008571782256e+14 0.0000000000000000e+00 0.0000000000000000e+00
1.9357508727034488e+14 0.0000000000000000e+00 0.0000000000000000e+00
1.9358008882286716e+14 0.0000000000000000e+00 0.0000000000000000e+00
1.9358509037538947e+14 0.0000000000000000e+00 0.0000000000000000e+00
1.9359009192791175e+14 0.0000000000000000e+00 0.0000000000000000e+00
1.9359509348043406e+14 0.0000000000000000e+00 0.0000000000000000e+00
1.9360009503295634e+14 0.0000000000000000e+00 0.0000000000000000e+00
1.9360509658547862e+14 0.0000000000000000e+00 0.0000000000000000e+00
1.9361009813800094e+14 0.0000000000000000e+00 0.0000000000000000e+00
1.9361509969052322e+14 0.0000000000000000e+00 0.0000000000000000e+00
1.9362010124304553e+14 0.0000000000000000e+00 0.0000000000000000e+00
1.9362510279556781e+14 0.0000000000000000e+00 0.0000000000000000e+00
1.9363010434809009e+14 0.0000000000000000e+00 0.0000000000000000e+00
1.9363510590061241e+14 0.0000000000000000e+00 0.0000000000000000e+00
1.9364010745313469e+14 0.0000000000000000e+00 0.0000000000000000e+00
1.9364510900565700e+14 0.0000000000000000e+00 0.0000000000000000e+00
1.9365011055817928e+14 0.0000000000000000e+00 0.0000000000000000e+00
1.9365511211070156e+14 0.0000000000000000e+00 0.0000000000000000e+00
1.9366011366322388e+14 0.0000000000000000e+00 0.0000000000000000e+00
1.9366511521574616e+14 0.0000000000000000e+00 0.0000000000000000e+00
1.9367011676826847e+14 0.0000000000000000e+00 0.0000000000000000e+00
1.9367511832079075e+14 0.0000000000000000e+00 0.0000000000000000e+00
1.9368011987331303e+14 0.0000000000000000e+00 0.0000000000000000e+00
1.9368512142583534e+14 0.0000000000000000e+00 0.0000000000000000e+00
1.9369012297835762e+14 0.0000000000000000e+00 0.0000000000000000e+00
1.9369512453087994e+14 0.0000000000000000e+00 0.0000000000000000e+00
1.9370012608340222e+14 0.0000000000000000e+00 0.0000000000000000e+00
1.9370512763592450e+14 0.0000000000000000e+00 0.0000000000000000e+00
1.9371012918844681e+14 0.0000000000000000e+00 0.0000000000000000e+00
1.9371513074096909e+14 0.0000000000000000e+00 0.0000000000000000e+00
1.9372013229349141e+14 0.0000000000000000e+00 0.0000000000000000e+00
1.9372513384601369e+14 0.0000000000000000e+00 0.0000000000000000e+00
1.9373013539853600e+14 0.0000000000000000e+00 0.0000000000000000e+00
1.9373513695105828e+14 0.0000000000000000e+00 0.0000000000000000e+00
1.9374013850358056e+14 0.0000000000000000e+00 0.0000000000000000e+00
1.9374514005610288e+14 0.0000000000000000e+00 0.0000000000000000e+00
1.9375014160862516e+14 0.0000000000000000e+00 0.0000000000000000e+00
1.9375514316114747e+14 0.0000000000000000e+00 0.0000000000000000e+00
1.9376014471366975e+14 0.0000000000000000e+00 0.0000000000000000e+00
1.9376514626619203e+14 0.0000000000000000e+00 0.0000000000000000e+00
1.9377014781871434e+14 0.0000000000000000e+00 0.0000000000000000e+00
1.9377514937123662e+14 0.0000000000000000e+00 0.0000000000000000e+00
1.9378015092375894e+14 0.0000000000000000e+00 0.0000000000000000e+00
1.9378515247628122e+14 0.0000000000000000e+00 0.0000000000000000e+00
1.9379015402880350e+14 0.0000000000000000e+00 0.0000000000000000e+00
1.9379515558132581e+14 0.0000000000000000e+00 0.0000000000000000e+00
1.9380015713384809e+14 0.0000000000000000e+00 0.0000000000000000e+00
1.9380515868637041e+14 0.0000000000000000e+00 0.0000000000000000e+00
1.9381016023889269e+14 0.0000000000000000e+00 0.0000000000000000e+00
1.9381516179141497e+14 0.0000000000000000e+00 0.0000000000000000e+00
1.9382016334393728e+14 0.0000000000000000e+00 0.0000000000000000e+00
1.9382516489645956e+14 0.0000000000000000e+00 0.0000000000000000e+00
1.9383016644898188e+14 0.0000000000000000e+00 0.0000000000000000e+00
1.9383516800150416e+14 0.0000000000000000e+00 0.0000000000000000e+00
1.9384016955402644e+14 0.0000000000000000e+00 0.0000000000000000e+00
1.9384517110654875e+14 0.0000000000000000e+00 0.0000000000000000e+00
1.9385017265907103e+14 0.0000000000000000e+00 0.0000000000000000e+00
1.9385517421159334e+14 0.0000000000000000e+00 0.0000000000000000e+00
1.9386017576411562e+14 0.0000000000000000e+00 0.0000000000000000e+00
1.9386517731663794e+14 0.0000000000000000e+00 0.0000000000000000e+00
1.9387017886916022e+14 0.0000000000000000e+00 0.0000000000000000e+00
1.9387518042168250e+14 0.0000000000000000e+00 0.0000000000000000e+00
1.9388018197420481e+14 0.0000000000000000e+00 0.0000000000000000e+00
1.9388518352672709e+14 0.0000000000000000e+00 0.0000000000000000e+00
1.9389018507924941e+14 0.0000000000000000e+00 0.0000000000000000e+00
1.9389518663177169e+14 0.0000000000000000e+00 0.0000000000000000e+00
1.9390018818429397e+14 0.0000000000000000e+00 0.0000000000000000e+00
1.9390518973681628e+14 0.0000000000000000e+00 0.0000000000000000e+00
1.9391019128933856e+14 0.0000000000000000e+00 0.0000000000000000e+00
1.9391519284186088e+14 0.0000000000000000e+00 0.0000000000000000e+00
1.9392019439438316e+14 0.0000000000000000e+00 0.0000000000000000e+00
1.9392519594690544e+14 0.0000000000000000e+00 0.0000000000000000e+00
1.9393019749942775e+14 0.0000000000000000e+00 0.0000000000000000e+00
1.9393519905195003e+14 0.0000000000000000e+00 0.0000000000000000e+00
1.9394020060447234e+14 0.0000000000000000e+00 0.0000000000000000e+00
1.9394520215699462e+14 0.0000000000000000e+00 0.0000000000000000e+00
1.9395020370951691e+14 0.0000000000000000e+00 0.0000000000000000e+00
1.9395520526203922e+14 0.0000000000000000e+00 0.0000000000000000e+00
1.9396020681456150e+14 0.0000000000000000e+00 0.0000000000000000e+00
1.9396520836708381e+14 0.0000000000000000e+00 0.0000000000000000e+00
1.9397020991960609e+14 0.0000000000000000e+00 0.0000000000000000e+00
1.9397521147212838e+14 0.0000000000000000e+00 0.0000000000000000e+00
1.9398021302465069e+14 0.0000000000000000e+00 0.0000000000000000e+00
1.9398521457717297e+14 0.0000000000000000e+00 0.0000000000000000e+00
1.9399021612969528e+14 0.0000000000000000e+00 0.0000000000000000e+00
1.9399521768221756e+14 0.0000000000000000e+00 0.0000000000000000e+00
1.9400021923473984e+14 0.0000000000000000e+00 0.0000000000000000e+00
1.9400522078726216e+14 0.0000000000000000e+00 0.0000000000000000e+00
1.9401022233978444e+14 0.0000000000000000e+00 0.0000000000000000e+00
1.9401522389230675e+14 0.0000000000000000e+00 0.0000000000000000e+00
1.9402022544482903e+14 0.0000000000000000e+00 0.0000000000000000e+00
1.9402522699735134e+14 0.0000000000000000e+00 0.0000000000000000e+00
1.9403022854987362e+14 0.0000000000000000e+00 0.0000000000000000e+00
1.9403523010239591e+14 0.0000000000000000e+00 0.0000000000000000e+00
1.9404023165491822e+14 0.0000000000000000e+00 0.0000000000000000e+00
1.9404523320744050e+14 0.0000000000000000e+00 0.0000000000000000e+00
1.9405023475996281e+14 0.0000000000000000e+00 0.0000000000000000e+00
1.9405523631248509e+14 0.0000000000000000e+00 0.0000000000000000e+00
1.9406023786500738e+14 0.0000000000000000e+00 0.0000000000000000e+00
1.9406523941752969e+14 0.0000000000000000e+00 0.0000000000000000e+00
1.9407024097005197e+14 0.0000000000000000e+00 0.0000000000000000e+00
1.9407524252257428e+14 0.0000000000000000e+00 0.0000000000000000e+00
1.9408024407509656e+14 0.0000000000000000e+00 0.0000000000000000e+00
1.9408524562761884e+14 0.0000000000000000e+00 0.0000000000000000e+00
1.9409024718014116e+14 0.0000000000000000e+00 0.0000000000000000e+00
1.9409524873266344e+14 0.0000000000000000e+00 0.0000000000000000e+00
1.9410025028518575e+14 0.0000000000000000e+00 0.0000000000000000e+00
1.9410525183770803e+14 0.0000000000000000e+00 0.0000000000000000e+00
1.9411025339023031e+14 0.0000000000000000e+00 0.0000000000000000e+00
1.9411525494275262e+14 0.0000000000000000e+00 0.0000000000000000e+00
1.9412025649527491e+14 0.0000000000000000e+00 0.0000000000000000e+00
1.9412525804779722e+14 0.0000000000000000e+00 0.0000000000000000e+00
1.9413025960031950e+14 0.0000000000000000e+00 0.0000000000000000e+00
1.9413526115284178e+14 0.0000000000000000e+00 0.0000000000000000e+00
1.9414026270536409e+14 0.0000000000000000e+00 0.0000000000000000e+00
1.9414526425788638e+14 0.0000000000000000e+00 0.0000000000000000e+00
1.9415026581040869e+14 0.0000000000000000e+00 0.0000000000000000e+00
1.9415526736293097e+14 0.0000000000000000e+00 0.0000000000000000e+00
1.9416026891545325e+14 0.0000000000000000e+00 0.0000000000000000e+00
1.9416527046797556e+14 0.0000000000000000e+00 0.0000000000000000e+00
1.9417027202049784e+14 0.0000000000000000e+00 0.0000000000000000e+00
1.9417527357302016e+14 0.0000000000000000e+00 0.0000000000000000e+00
1.9418027512554244e+14 0.0000000000000000e+00 0.0000000000000000e+00
1.9418527667806475e+14 0.0000000000000000e+00 0.0000000000000000e+00
1.9419027823058703e+14 0.0000000000000000e+00 0.0000000000000000e+00
1.9419527978310931e+14 0.0000000000000000e+00 0.0000000000000000e+00
1.9420028133563162e+14 0.0000000000000000e+00 0.0000000000000000e+00
1.9420528288815391e+14 0.0000000000000000e+00 0.0000000000000000e+00
1.9421028444067622e+14 0.0000000000000000e+00 0.0000000000000000e+00
1.9421528599319850e+14 0.0000000000000000e+00 0.0000000000000000e+00
1.9422028754572078e+14 0.0000000000000000e+00 0.0000000000000000e+00
1.9422528909824309e+14 0.0000000000000000e+00 0.0000000000000000e+00
1.9423029065076538e+14 0.0000000000000000e+00 0.0000000000000000e+00
1.9423529220328769e+14 0.0000000000000000e+00 0.0000000000000000e+00
1.9424029375580997e+14 0.0000000000000000e+00 0.0000000000000000e+00
1.9424529530833225e+14 0.0000000000000000e+00 0.0000000000000000e+00
1.9425029686085456e+14 0.0000000000000000e+00 0.0000000000000000e+00
1.9425529841337684e+14 0.0000000000000000e+00 0.0000000000000000e+00
1.9426029996589916e+14 0.0000000000000000e+00 0.0000000000000000e+00
1.9426530151842144e+14 0.0000000000000000e+00 0.0000000000000000e+00
1.9427030307094372e+14 0.0000000000000000e+00 0.0000000000000000e+00
1.9427530462346603e+14 0.0000000000000000e+00 0.0000000000000000e+00
1.9428030617598831e+14 0.0000000000000000e+00 0.0000000000000000e+00
1.9428530772851062e+14 0.0000000000000000e+00 0.0000000000000000e+00
1.9429030928103291e+14 0.0000000000000000e+00 0.0000000000000000e+00
1.9429531083355519e+14 0.0000000000000000e+00 0.0000000000000000e+00
1.9430031238607750e+14 0.0000000000000000e+00 0.0000000000000000e+00
1.9430531393859978e+14 0.0000000000000000e+00 0.0000000000000000e+00
1.9431031549112209e+14 0.0000000000000000e+00 0.0000000000000000e+00
1.9431531704364438e+14 0.0000000000000000e+00 0.0000000000000000e+00
1.9432031859616669e+14 0.0000000000000000e+00 0.0000000000000000e+00
1.9432532014868897e+14 0.0000000000000000e+00 0.0000000000000000e+00
1.9433032170121125e+14 0.0000000000000000e+00 0.0000000000000000e+00
1.9433532325373356e+14 0.0000000000000000e+00 0.0000000000000000e+00
1.9434032480625584e+14 0.0000000000000000e+00 0.0000000000000000e+00
1.9434532635877816e+14 0.0000000000000000e+00 0.0000000000000000e+00
1.9435032791130044e+14 0.0000000000000000e+00 0.0000000000000000e+00
1.9435532946382272e+14 0.0000000000000000e+00 0.0000000000000000e+00
1.9436033101634503e+14 0.0000000000000000e+00 0.0000000000000000e+00
1.9436533256886731e+14 0.0000000000000000e+00 0.0000000000000000e+00
1.9437033412138962e+14 0.0000000000000000e+00 0.0000000000000000e+00
1.9437533567391191e+14 0.0000000000000000e+00 0.0000000000000000e+00
1.9438033722643419e+14 0.0000000000000000e+00 0.0000000000000000e+00
1.9438533877895650e+14 0.0000000000000000e+00 0.0000000000000000e+00
1.9439034033147878e+14 0.0000000000000000e+00 0.0000000000000000e+00
1.9439534188400109e+14 0.0000000000000000e+00 0.0000000000000000e+00
1.9440034343652338e+14 0.0000000000000000e+00 0.0000000000000000e+00
1.9440534498904566e+14 0.0000000000000000e+00 0.0000000000000000e+00
1.9441034654156797e+14 0.0000000000000000e+00 0.0000000000000000e+00
1.9441534809409025e+14 0.0000000000000000e+00 0.0000000000000000e+00
1.9442034964661256e+14 0.0000000000000000e+00 0.0000000000000000e+00
1.9442535119913484e+14 0.0000000000000000e+00 0.0000000000000000e+00
1.9443035275165712e+14 0.0000000000000000e+00 0.0000000000000000e+00
1.9443535430417944e+14 0.0000000000000000e+00 0.0000000000000000e+00
1.9444035585670172e+14 0.0000000000000000e+00 0.0000000000000000e+00
1.9444535740922403e+14 0.0000000000000000e+00 0.0000000000000000e+00
1.9445035896174631e+14 0.0000000000000000e+00 0.0000000000000000e+00
1.9445536051426862e+14 0.0000000000000000e+00 0.0000000000000000e+00
1.9446036206679091e+14 0.0000000000000000e+00 0.0000000000000000e+00
1.9446536361931319e+14 0.0000000000000000e+00 0.0000000000000000e+00
1.9447036517183550e+14 0.0000000000000000e+00 0.0000000000000000e+00
1.9447536672435778e+14 0.0000000000000000e+00 0.0000000000000000e+00
1.9448036827688009e+14 0.0000000000000000e+00 0.0000000000000000e+00
1.9448536982940238e+14 0.0000000000000000e+00 0.0000000000000000e+00
1.9449037138192466e+14 0.0000000000000000e+00 0.0000000000000000e+00
1.9449537293444697e+14 0.0000000000000000e+00 0.0000000000000000e+00
1.9450037448696925e+14 0.0000000000000000e+00 0.0000000000000000e+00
1.9450537603949156e+14 0.0000000000000000e+00 0.0000000000000000e+00
1.9451037759201384e+14 0.0000000000000000e+00 0.0000000000000000e+00
1.9451537914453612e+14 0.0000000000000000e+00 0.0000000000000000e+00
1.9452038069705844e+14 0.0000000000000000e+00 0.0000000000000000e+00
1.9452538224958072e+14 0.0000000000000000e+00 0.0000000000000000e+00
1.9453038380210303e+14 0.0000000000000000e+00 0.0000000000000000e+00
1.9453538535462531e+14 0.0000000000000000e+00 0.0000000000000000e+00
1.9454038690714759e+14 0.0000000000000000e+00 0.0000000000000000e+00
1.9454538845966991e+14 0.0000000000000000e+00 0.0000000000000000e+00
1.9455039001219219e+14 0.0000000000000000e+00 0.0000000000000000e+00
1.9455539156471450e+14 0.0000000000000000e+00 0.0000000000000000e+00
1.9456039311723678e+14 0.0000000000000000e+00 0.0000000000000000e+00
1.9456539466975906e+14 0.0000000000000000e+00 0.0000000000000000e+00
1.9457039622228138e+14 0.0000000000000000e+00 0.0000000000000000e+00
1.9457539777480366e+14 0.0000000000000000e+00 0.0000000000000000e+00
1.9458039932732597e+14 0.0000000000000000e+00 0.0000000000000000e+00
1.9458540087984825e+14 0.0000000000000000e+00 0.0000000000000000e+00
1.9459040243237053e+14 0.0000000000000000e+00 0.0000000000000000e+00
1.9459540398489284e+14 0.0000000000000000e+00 0.0000000000000000e+00
1.9460040553741512e+14 0.0000000000000000e+00 0.0000000000000000e+00
1.9460540708993744e+14 0.0000000000000000e+00 0.0000000000000000e+00
1.9461040864245972e+14 0.0000000000000000e+00 0.0000000000000000e+00
1.9461541019498203e+14 0.0000000000000000e+00 0.0000000000000000e+00
1.9462041174750431e+14 0.0000000000000000e+00 0.0000000000000000e+00
1.9462541330002659e+14 0.0000000000000000e+00 0.0000000000000000e+00
1.9463041485254891e+14 0.0000000000000000e+00 0.0000000000000000e+00
1.9463541640507119e+14 0.0000000000000000e+00 0.0000000000000000e+00
1.9464041795759350e+14 0.0000000000000000e+00 0.0000000000000000e+00
1.9464541951011578e+14 0.0000000000000000e+00 0.0000000000000000e+00
1.9465042106263806e+14 0.0000000000000000e+00 0.0000000000000000e+00
1.9465542261516038e+14 0.0000000000000000e+00 0.0000000000000000e+00
1.9466042416768266e+14 0.0000000000000000e+00 0.0000000000000000e+00
1.9466542572020497e+14 0.0000000000000000e+00 0.0000000000000000e+00
1.9467042727272725e+14 0.0000000000000000e+00 0.0000000000000000e+00
("out1","mode 1",1,"in2",1,"transmission")
(500, 3)
1.9217465256410256e+14 0.0000000000000000e+00 0.0000000000000000e+00
1.9217965411662484e+14 0.0000000000000000e+00 0.0000000000000000e+00
1.9218465566914716e+14 0.0000000000000000e+00 0.0000000000000000e+00
1.9218965722166944e+14 0.0000000000000000e+00 0.0000000000000000e+00
1.9219465877419175e+14 0.0000000000000000e+00 0.0000000000000000e+00
1.9219966032671403e+14 0.0000000000000000e+00 0.0000000000000000e+00
1.9220466187923631e+14 0.0000000000000000e+00 0.0000000000000000e+00
1.9220966343175862e+14 0.0000000000000000e+00 0.0000000000000000e+00
1.9221466498428091e+14 0.0000000000000000e+00 0.0000000000000000e+00
1.9221966653680322e+14 0.0000000000000000e+00 0.0000000000000000e+00
1.9222466808932550e+14 0.0000000000000000e+00 0.0000000000000000e+00
1.9222966964184778e+14 0.0000000000000000e+00 0.0000000000000000e+00
1.9223467119437009e+14 0.0000000000000000e+00 0.0000000000000000e+00
1.9223967274689238e+14 0.0000000000000000e+00 0.0000000000000000e+00
1.9224467429941469e+14 0.0000000000000000e+00 0.0000000000000000e+00
1.9224967585193697e+14 0.0000000000000000e+00 0.0000000000000000e+00
1.9225467740445928e+14 0.0000000000000000e+00 0.0000000000000000e+00
1.9225967895698156e+14 0.0000000000000000e+00 0.0000000000000000e+00
1.9226468050950384e+14 0.0000000000000000e+00 0.0000000000000000e+00
1.9226968206202616e+14 0.0000000000000000e+00 0.0000000000000000e+00
1.9227468361454844e+14 0.0000000000000000e+00 0.0000000000000000e+00
1.9227968516707075e+14 0.0000000000000000e+00 0.0000000000000000e+00
1.9228468671959303e+14 0.0000000000000000e+00 0.0000000000000000e+00
1.9228968827211531e+14 0.0000000000000000e+00 0.0000000000000000e+00
1.9229468982463762e+14 0.0000000000000000e+00 0.0000000000000000e+00
1.9229969137715991e+14 0.0000000000000000e+00 0.0000000000000000e+00
1.9230469292968222e+14 0.0000000000000000e+00 0.0000000000000000e+00
1.9230969448220450e+14 0.0000000000000000e+00 0.0000000000000000e+00
1.9231469603472678e+14 0.0000000000000000e+00 0.0000000000000000e+00
1.9231969758724909e+14 0.0000000000000000e+00 0.0000000000000000e+00
1.9232469913977138e+14 0.0000000000000000e+00 0.0000000000000000e+00
1.9232970069229369e+14 0.0000000000000000e+00 0.0000000000000000e+00
1.9233470224481597e+14 0.0000000000000000e+00 0.0000000000000000e+00
1.9233970379733825e+14 0.0000000000000000e+00 0.0000000000000000e+00
1.9234470534986056e+14 0.0000000000000000e+00 0.0000000000000000e+00
1.9234970690238284e+14 0.0000000000000000e+00 0.0000000000000000e+00
1.9235470845490516e+14 0.0000000000000000e+00 0.0000000000000000e+00
1.9235971000742744e+14 0.0000000000000000e+00 0.0000000000000000e+00
1.9236471155994972e+14 0.0000000000000000e+00 0.0000000000000000e+00
1.9236971311247203e+14 0.0000000000000000e+00 0.0000000000000000e+00
1.9237471466499431e+14 0.0000000000000000e+00 0.0000000000000000e+00
1.9237971621751662e+14 0.0000000000000000e+00 0.0000000000000000e+00
1.9238471777003891e+14 0.0000000000000000e+00 0.0000000000000000e+00
1.9238971932256119e+14 0.0000000000000000e+00 0.0000000000000000e+00
1.9239472087508350e+14 0.0000000000000000e+00 0.0000000000000000e+00
1.9239972242760578e+14 0.0000000000000000e+00 0.0000000000000000e+00
1.9240472398012809e+14 0.0000000000000000e+00 0.0000000000000000e+00
1.9240972553265038e+14 0.0000000000000000e+00 0.0000000000000000e+00
1.9241472708517269e+14 0.0000000000000000e+00 0.0000000000000000e+00
1.9241972863769497e+14 0.0000000000000000e+00 0.0000000000000000e+00
1.9242473019021725e+14 0.0000000000000000e+00 0.0000000000000000e+00
1.9242973174273956e+14 0.0000000000000000e+00 0.0000000000000000e+00
1.9243473329526184e+14 0.0000000000000000e+00 0.0000000000000000e+00
1.9243973484778416e+14 0.0000000000000000e+00 0.0000000000000000e+00
1.9244473640030644e+14 0.0000000000000000e+00 0.0000000000000000e+00
1.9244973795282872e+14 0.0000000000000000e+00 0.0000000000000000e+00
1.9245473950535103e+14 0.0000000000000000e+00 0.0000000000000000e+00
1.9245974105787331e+14 0.0000000000000000e+00 0.0000000000000000e+00
1.9246474261039562e+14 0.0000000000000000e+00 0.0000000000000000e+00
1.9246974416291791e+14 0.0000000000000000e+00 0.0000000000000000e+00
1.9247474571544019e+14 0.0000000000000000e+00 0.0000000000000000e+00
1.9247974726796250e+14 0.0000000000000000e+00 0.0000000000000000e+00
1.9248474882048478e+14 0.0000000000000000e+00 0.0000000000000000e+00
1.9248975037300709e+14 0.0000000000000000e+00 0.0000000000000000e+00
1.9249475192552938e+14 0.0000000000000000e+00 0.0000000000000000e+00
1.9249975347805166e+14 0.0000000000000000e+00 0.0000000000000000e+00
1.9250475503057397e+14 0.0000000000000000e+00 0.0000000000000000e+00
1.9250975658309625e+14 0.0000000000000000e+00 0.0000000000000000e+00
1.9251475813561856e+14 0.0000000000000000e+00 0.0000000000000000e+00
1.9251975968814084e+14 0.0000000000000000e+00 0.0000000000000000e+00
1.9252476124066312e+14 0.0000000000000000e+00 0.0000000000000000e+00
1.9252976279318544e+14 0.0000000000000000e+00 0.0000000000000000e+00
1.9253476434570772e+14 0.0000000000000000e+00 0.0000000000000000e+00
1.9253976589823003e+14 0.0000000000000000e+00 0.0000000000000000e+00
1.9254476745075231e+14 0.0000000000000000e+00 0.0000000000000000e+00
1.9254976900327462e+14 0.0000000000000000e+00 0.0000000000000000e+00
1.9255477055579691e+14 0.0000000000000000e+00 0.0000000000000000e+00
1.9255977210831919e+14 0.0000000000000000e+00 0.0000000000000000e+00
1.9256477366084150e+14 0.0000000000000000e+00 0.0000000000000000e+00
1.9256977521336378e+14 0.0000000000000000e+00 0.0000000000000000e+00
1.9257477676588609e+14 0.0000000000000000e+00 0.0000000000000000e+00
1.9257977831840838e+14 0.0000000000000000e+00 0.0000000000000000e+00
1.9258477987093066e+14 0.0000000000000000e+00 0.0000000000000000e+00
1.9258978142345297e+14 0.0000000000000000e+00 0.0000000000000000e+00
1.9259478297597525e+14 0.0000000000000000e+00 0.0000000000000000e+00
1.9259978452849756e+14 0.0000000000000000e+00 0.0000000000000000e+00
1.9260478608101984e+14 0.0000000000000000e+00 0.0000000000000000e+00
1.9260978763354212e+14 0.0000000000000000e+00 0.0000000000000000e+00
1.9261478918606444e+14 0.0000000000000000e+00 0.0000000000000000e+00
1.9261979073858672e+14 0.0000000000000000e+00 0.0000000000000000e+00
1.9262479229110903e+14 0.0000000000000000e+00 0.0000000000000000e+00
1.9262979384363131e+14 0.0000000000000000e+00 0.0000000000000000e+00
1.9263479539615359e+14 0.0000000000000000e+00 0.0000000000000000e+00
1.9263979694867591e+14 0.0000000000000000e+00 0.0000000000000000e+00
1.9264479850119819e+14 0.0000000000000000e+00 0.0000000000000000e+00
1.9264980005372050e+14 0.0000000000000000e+00 0.0000000000000000e+00
1.9265480160624278e+14 0.0000000000000000e+00 0.0000000000000000e+00
1.9265980315876506e+14 0.0000000000000000e+00 0.0000000000000000e+00
1.9266480471128738e+14 0.0000000000000000e+00 0.0000000000000000e+00
1.9266980626380966e+14 0.0000000000000000e+00 0.0000000000000000e+00
1.9267480781633197e+14 0.0000000000000000e+00 0.0000000000000000e+00
1.9267980936885425e+14 0.0000000000000000e+00 0.0000000000000000e+00
1.9268481092137653e+14 0.0000000000000000e+00 0.0000000000000000e+00
1.9268981247389884e+14 0.0000000000000000e+00 0.0000000000000000e+00
1.9269481402642112e+14 0.0000000000000000e+00 0.0000000000000000e+00
1.9269981557894344e+14 0.0000000000000000e+00 0.0000000000000000e+00
1.9270481713146572e+14 0.0000000000000000e+00 0.0000000000000000e+00
1.9270981868398803e+14 0.0000000000000000e+00 0.0000000000000000e+00
1.9271482023651031e+14 0.0000000000000000e+00 0.0000000000000000e+00
1.9271982178903259e+14 0.0000000000000000e+00 0.0000000000000000e+00
1.9272482334155491e+14 0.0000000000000000e+00 0.0000000000000000e+00
1.9272982489407719e+14 0.0000000000000000e+00 0.0000000000000000e+00
1.9273482644659950e+14 0.0000000000000000e+00 0.0000000000000000e+00
1.9273982799912178e+14 0.0000000000000000e+00 0.0000000000000000e+00
1.9274482955164406e+14 0.0000000000000000e+00 0.0000000000000000e+00
1.9274983110416638e+14 0.0000000000000000e+00 0.0000000000000000e+00
1.9275483265668866e+14 0.0000000000000000e+00 0.0000000000000000e+00
1.9275983420921097e+14 0.0000000000000000e+00 0.0000000000000000e+00
1.9276483576173325e+14 0.0000000000000000e+00 0.0000000000000000e+00
1.9276983731425553e+14 0.0000000000000000e+00 0.0000000000000000e+00
1.9277483886677784e+14 0.0000000000000000e+00 0.0000000000000000e+00
1.9277984041930012e+14 0.0000000000000000e+00 0.0000000000000000e+00
1.9278484197182244e+14 0.0000000000000000e+00 0.0000000000000000e+00
1.9278984352434472e+14 0.0000000000000000e+00 0.0000000000000000e+00
1.9279484507686700e+14 0.0000000000000000e+00 0.0000000000000000e+00
1.9279984662938931e+14 0.0000000000000000e+00 0.0000000000000000e+00
1.9280484818191159e+14 0.0000000000000000e+00 0.0000000000000000e+00
1.9280984973443391e+14 0.0000000000000000e+00 0.0000000000000000e+00
1.9281485128695619e+14 0.0000000000000000e+00 0.0000000000000000e+00
1.9281985283947847e+14 0.0000000000000000e+00 0.0000000000000000e+00
1.9282485439200078e+14 0.0000000000000000e+00 0.0000000000000000e+00
1.9282985594452306e+14 0.0000000000000000e+00 0.0000000000000000e+00
1.9283485749704538e+14 0.0000000000000000e+00 0.0000000000000000e+00
1.9283985904956766e+14 0.0000000000000000e+00 0.0000000000000000e+00
1.9284486060208997e+14 0.0000000000000000e+00 0.0000000000000000e+00
1.9284986215461225e+14 0.0000000000000000e+00 0.0000000000000000e+00
1.9285486370713453e+14 0.0000000000000000e+00 0.0000000000000000e+00
1.9285986525965684e+14 0.0000000000000000e+00 0.0000000000000000e+00
1.9286486681217912e+14 0.0000000000000000e+00 0.0000000000000000e+00
1.9286986836470144e+14 0.0000000000000000e+00 0.0000000000000000e+00
1.9287486991722372e+14 0.0000000000000000e+00 0.0000000000000000e+00
1.9287987146974600e+14 0.0000000000000000e+00 0.0000000000000000e+00
1.9288487302226831e+14 0.0000000000000000e+00 0.0000000000000000e+00
1.9288987457479059e+14 0.0000000000000000e+00 0.0000000000000000e+00
1.9289487612731291e+14 0.0000000000000000e+00 0.0000000000000000e+00
1.9289987767983519e+14 0.0000000000000000e+00 0.0000000000000000e+00
1.9290487923235747e+14 0.0000000000000000e+00 0.0000000000000000e+00
1.9290988078487978e+14 0.0000000000000000e+00 0.0000000000000000e+00
1.9291488233740206e+14 0.0000000000000000e+00 0.0000000000000000e+00
1.9291988388992438e+14 0.0000000000000000e+00 0.0000000000000000e+00
1.9292488544244666e+14 0.0000000000000000e+00 0.0000000000000000e+00
1.9292988699496894e+14 0.0000000000000000e+00 0.0000000000000000e+00
1.9293488854749125e+14 0.0000000000000000e+00 0.0000000000000000e+00
1.9293989010001353e+14 0.0000000000000000e+00 0.0000000000000000e+00
1.9294489165253584e+14 0.0000000000000000e+00 0.0000000000000000e+00
1.9294989320505812e+14 0.0000000000000000e+00 0.0000000000000000e+00
1.9295489475758041e+14 0.0000000000000000e+00 0.0000000000000000e+00
1.9295989631010272e+14 0.0000000000000000e+00 0.0000000000000000e+00
1.9296489786262500e+14 0.0000000000000000e+00 0.0000000000000000e+00
1.9296989941514731e+14 0.0000000000000000e+00 0.0000000000000000e+00
1.9297490096766959e+14 0.0000000000000000e+00 0.0000000000000000e+00
1.9297990252019188e+14 0.0000000000000000e+00 0.0000000000000000e+00
1.9298490407271419e+14 0.0000000000000000e+00 0.0000000000000000e+00
1.9298990562523647e+14 0.0000000000000000e+00 0.0000000000000000e+00
1.9299490717775878e+14 0.0000000000000000e+00 0.0000000000000000e+00
1.9299990873028106e+14 0.0000000000000000e+00 0.0000000000000000e+00
1.9300491028280338e+14 0.0000000000000000e+00 0.0000000000000000e+00
1.9300991183532566e+14 0.0000000000000000e+00 0.0000000000000000e+00
1.9301491338784794e+14 0.0000000000000000e+00 0.0000000000000000e+00
1.9301991494037025e+14 0.0000000000000000e+00 0.0000000000000000e+00
1.9302491649289253e+14 0.0000000000000000e+00 0.0000000000000000e+00
1.9302991804541484e+14 0.0000000000000000e+00 0.0000000000000000e+00
1.9303491959793712e+14 0.0000000000000000e+00 0.0000000000000000e+00
1.9303992115045941e+14 0.0000000000000000e+00 0.0000000000000000e+00
1.9304492270298172e+14 0.0000000000000000e+00 0.0000000000000000e+00
1.9304992425550400e+14 0.0000000000000000e+00 0.0000000000000000e+00
1.9305492580802631e+14 0.0000000000000000e+00 0.0000000000000000e+00
1.9305992736054859e+14 0.0000000000000000e+00 0.0000000000000000e+00
1.9306492891307088e+14 0.0000000000000000e+00 0.0000000000000000e+00
1.9306993046559319e+14 0.0000000000000000e+00 0.0000000000000000e+00
1.9307493201811547e+14 0.0000000000000000e+00 0.0000000000000000e+00
1.9307993357063778e+14 0.0000000000000000e+00 0.0000000000000000e+00
1.9308493512316006e+14 0.0000000000000000e+00 0.0000000000000000e+00
1.9308993667568234e+14 0.0000000000000000e+00 0.0000000000000000e+00
1.9309493822820466e+14 0.0000000000000000e+00 0.0000000000000000e+00
1.9309993978072694e+14 0.0000000000000000e+00 0.0000000000000000e+00
1.9310494133324925e+14 0.0000000000000000e+00 0.0000000000000000e+00
1.9310994288577153e+14 0.0000000000000000e+00 0.0000000000000000e+00
1.9311494443829381e+14 0.0000000000000000e+00 0.0000000000000000e+00
1.9311994599081612e+14 0.0000000000000000e+00 0.0000000000000000e+00
1.9312494754333841e+14 0.0000000000000000e+00 0.0000000000000000e+00
1.9312994909586072e+14 0.0000000000000000e+00 0.0000000000000000e+00
1.9313495064838300e+14 0.0000000000000000e+00 0.0000000000000000e+00
1.9313995220090531e+14 0.0000000000000000e+00 0.0000000000000000e+00
1.9314495375342759e+14 0.0000000000000000e+00 0.0000000000000000e+00
1.9314995530594988e+14 0.0000000000000000e+00 0.0000000000000000e+00
1.9315495685847219e+14 0.0000000000000000e+00 0.0000000000000000e+00
1.9315995841099447e+14 0.0000000000000000e+00 0.0000000000000000e+00
1.9316495996351678e+14 0.0000000000000000e+00 0.0000000000000000e+00
1.9316996151603906e+14 0.0000000000000000e+00 0.0000000000000000e+00
1.9317496306856134e+14 0.0000000000000000e+00 0.0000000000000000e+00
1.9317996462108366e+14 0.0000000000000000e+00 0.0000000000000000e+00
1.9318496617360594e+14 0.0000000000000000e+00 0.0000000000000000e+00
1.9318996772612825e+14 0.0000000000000000e+00 0.0000000000000000e+00
1.9319496927865053e+14 0.0000000000000000e+00 0.0000000000000000e+00
1.9319997083117281e+14 0.0000000000000000e+00 0.0000000000000000e+00
1.9320497238369512e+14 0.0000000000000000e+00 0.0000000000000000e+00
1.9320997393621741e+14 0.0000000000000000e+00 0.0000000000000000e+00
1.9321497548873972e+14 0.0000000000000000e+00 0.0000000000000000e+00
1.9321997704126200e+14 0.0000000000000000e+00 0.0000000000000000e+00
1.9322497859378428e+14 0.0000000000000000e+00 0.0000000000000000e+00
1.9322998014630659e+14 0.0000000000000000e+00 0.0000000000000000e+00
1.9323498169882888e+14 0.0000000000000000e+00 0.0000000000000000e+00
1.9323998325135119e+14 0.0000000000000000e+00 0.0000000000000000e+00
1.9324498480387347e+14 0.0000000000000000e+00 0.0000000000000000e+00
1.9324998635639575e+14 0.0000000000000000e+00 0.0000000000000000e+00
1.9325498790891806e+14 0.0000000000000000e+00 0.0000000000000000e+00
1.9325998946144034e+14 0.0000000000000000e+00 0.0000000000000000e+00
1.9326499101396266e+14 0.0000000000000000e+00 0.0000000000000000e+00
1.9326999256648494e+14 0.0000000000000000e+00 0.0000000000000000e+00
1.9327499411900722e+14 0.0000000000000000e+00 0.0000000000000000e+00
1.9327999567152953e+14 0.0000000000000000e+00 0.0000000000000000e+00
1.9328499722405181e+14 0.0000000000000000e+00 0.0000000000000000e+00
1.9328999877657412e+14 0.0000000000000000e+00 0.0000000000000000e+00
1.9329500032909641e+14 0.0000000000000000e+00 0.0000000000000000e+00
1.9330000188161872e+14 0.0000000000000000e+00 0.0000000000000000e+00
1.9330500343414100e+14 0.0000000000000000e+00 0.0000000000000000e+00
1.9331000498666328e+14 0.0000000000000000e+00 0.0000000000000000e+00
1.9331500653918559e+14 0.0000000000000000e+00 0.0000000000000000e+00
1.9332000809170788e+14 0.0000000000000000e+00 0.0000000000000000e+00
1.9332500964423019e+14 0.0000000000000000e+00 0.0000000000000000e+00
1.9333001119675247e+14 0.0000000000000000e+00 0.0000000000000000e+00
1.9333501274927475e+14 0.0000000000000000e+00 0.0000000000000000e+00
1.9334001430179706e+14 0.0000000000000000e+00 0.0000000000000000e+00
1.9334501585431934e+14 0.0000000000000000e+00 0.0000000000000000e+00
1.9335001740684166e+14 0.0000000000000000e+00 0.0000000000000000e+00
1.9335501895936394e+14 0.0000000000000000e+00 0.0000000000000000e+00
1.9336002051188622e+14 0.0000000000000000e+00 0.0000000000000000e+00
1.9336502206440853e+14 0.0000000000000000e+00 0.0000000000000000e+00
1.9337002361693081e+14 0.0000000000000000e+00 0.0000000000000000e+00
1.9337502516945312e+14 0.0000000000000000e+00 0.0000000000000000e+00
1.9338002672197541e+14 0.0000000000000000e+00 0.0000000000000000e+00
1.9338502827449769e+14 0.0000000000000000e+00 0.0000000000000000e+00
1.9339002982702000e+14 0.0000000000000000e+00 0.0000000000000000e+00
1.9339503137954228e+14 0.0000000000000000e+00 0.0000000000000000e+00
1.9340003293206459e+14 0.0000000000000000e+00 0.0000000000000000e+00
1.9340503448458688e+14 0.0000000000000000e+00 0.0000000000000000e+00
1.9341003603710916e+14 0.0000000000000000e+00 0.0000000000000000e+00
1.9341503758963147e+14 0.0000000000000000e+00 0.0000000000000000e+00
1.9342003914215375e+14 0.0000000000000000e+00 0.0000000000000000e+00
1.9342504069467606e+14 0.0000000000000000e+00 0.0000000000000000e+00
1.9343004224719834e+14 0.0000000000000000e+00 0.0000000000000000e+00
1.9343504379972066e+14 0.0000000000000000e+00 0.0000000000000000e+00
1.9344004535224294e+14 0.0000000000000000e+00 0.0000000000000000e+00
1.9344504690476522e+14 0.0000000000000000e+00 0.0000000000000000e+00
1.9345004845728753e+14 0.0000000000000000e+00 0.0000000000000000e+00
1.9345505000980981e+14 0.0000000000000000e+00 0.0000000000000000e+00
1.9346005156233212e+14 0.0000000000000000e+00 0.0000000000000000e+00
1.9346505311485441e+14 0.0000000000000000e+00 0.0000000000000000e+00
1.9347005466737669e+14 0.0000000000000000e+00 0.0000000000000000e+00
1.9347505621989900e+14 0.0000000000000000e+00 0.0000000000000000e+00
1.9348005777242128e+14 0.0000000000000000e+00 0.0000000000000000e+00
1.9348505932494359e+14 0.0000000000000000e+00 0.0000000000000000e+00
1.9349006087746588e+14 0.0000000000000000e+00 0.0000000000000000e+00
1.9349506242998816e+14 0.0000000000000000e+00 0.0000000000000000e+00
1.9350006398251047e+14 0.0000000000000000e+00 0.0000000000000000e+00
1.9350506553503275e+14 0.0000000000000000e+00 0.0000000000000000e+00
1.9351006708755506e+14 0.0000000000000000e+00 0.0000000000000000e+00
1.9351506864007734e+14 0.0000000000000000e+00 0.0000000000000000e+00
1.9352007019259962e+14 0.0000000000000000e+00 0.0000000000000000e+00
1.9352507174512194e+14 0.0000000000000000e+00 0.0000000000000000e+00
1.9353007329764422e+14 0.0000000000000000e+00 0.0000000000000000e+00
1.9353507485016653e+14 0.0000000000000000e+00 0.0000000000000000e+00
1.9354007640268881e+14 0.0000000000000000e+00 0.0000000000000000e+00
1.9354507795521109e+14 0.0000000000000000e+00 0.0000000000000000e+00
1.9355007950773341e+14 0.0000000000000000e+00 0.0000000000000000e+00
1.9355508106025569e+14 0.0000000000000000e+00 0.0000000000000000e+00
1.9356008261277800e+14 0.0000000000000000e+00 0.0000000000000000e+00
1.9356508416530028e+14 0.0000000000000000e+00 0.0000000000000000e+00
1.9357008571782256e+14 0.0000000000000000e+00 0.0000000000000000e+00
1.9357508727034488e+14 0.0000000000000000e+00 0.0000000000000000e+00
1.9358008882286716e+14 0.0000000000000000e+00 0.0000000000000000e+00
1.9358509037538947e+14 0.0000000000000000e+00 0.0000000000000000e+00
1.9359009192791175e+14 0.0000000000000000e+00 0.0000000000000000e+00
1.9359509348043406e+14 0.0000000000000000e+00 0.0000000000000000e+00
1.9360009503295634e+14 0.0000000000000000e+00 0.0000000000000000e+00
1.9360509658547862e+14 0.0000000000000000e+00 0.0000000000000000e+00
1.9361009813800094e+14 0.0000000000000000e+00 0.0000000000000000e+00
1.9361509969052322e+14 0.0000000000000000e+00 0.0000000000000000e+00
1.9362010124304553e+14 0.0000000000000000e+00 0.0000000000000000e+00
1.9362510279556781e+14 0.0000000000000000e+00 0.0000000000000000e+00
1.9363010434809009e+14 0.0000000000000000e+00 0.0000000000000000e+00
1.9363510590061241e+14 0.0000000000000000e+00 0.0000000000000000e+00
1.9364010745313469e+14 0.0000000000000000e+00 0.0000000000000000e+00
1.9364510900565700e+14 0.0000000000000000e+00 0.0000000000000000e+00
1.9365011055817928e+14 0.0000000000000000e+00 0.0000000000000000e+00
1.9365511211070156e+14 0.0000000000000000e+00 0.0000000000000000e+00
1.9366011366322388e+14 0.0000000000000000e+00 0.0000000000000000e+00
1.9366511521574616e+14 0.0000000000000000e+00 0.0000000000000000e+00
1.9367011676826847e+14 0.0000000000000000e+00 0.0000000000000000e+00
1.9367511832079075e+14 0.0000000000000000e+00 0.0000000000000000e+00
1.9368011987331303e+14 0.0000000000000000e+00 0.0000000000000000e+00
1.9368512142583534e+14 0.0000000000000000e+00 0.0000000000000000e+00
1.9369012297835762e+14 0.0000000000000000e+00 0.0000000000000000e+00
1.9369512453087994e+14 0.0000000000000000e+00 0.0000000000000000e+00
1.9370012608340222e+14 0.0000000000000000e+00 0.0000000000000000e+00
1.9370512763592450e+14 0.0000000000000000e+00 0.0000000000000000e+00
1.9371012918844681e+14 0.0000000000000000e+00 0.0000000000000000e+00
1.9371513074096909e+14 0.0000000000000000e+00 0.0000000000000000e+00
1.9372013229349141e+14 0.0000000000000000e+00 0.0000000000000000e+00
1.9372513384601369e+14 0.0000000000000000e+00 0.0000000000000000e+00
1.9373013539853600e+14 0.0000000000000000e+00 0.0000000000000000e+00
1.9373513695105828e+14 0.0000000000000000e+00 0.0000000000000000e+00
1.9374013850358056e+14 0.0000000000000000e+00 0.0000000000000000e+00
1.9374514005610288e+14 0.0000000000000000e+00 0.0000000000000000e+00
1.9375014160862516e+14 0.0000000000000000e+00 0.0000000000000000e+00
1.9375514316114747e+14 0.0000000000000000e+00 0.0000000000000000e+00
1.9376014471366975e+14 0.0000000000000000e+00 0.0000000000000000e+00
1.9376514626619203e+14 0.0000000000000000e+00 0.0000000000000000e+00
1.9377014781871434e+14 0.0000000000000000e+00 0.0000000000000000e+00
1.9377514937123662e+14 0.0000000000000000e+00 0.0000000000000000e+00
1.9378015092375894e+14 0.0000000000000000e+00 0.0000000000000000e+00
1.9378515247628122e+14 0.0000000000000000e+00 0.0000000000000000e+00
1.9379015402880350e+14 0.0000000000000000e+00 0.0000000000000000e+00
1.9379515558132581e+14 0.0000000000000000e+00 0.0000000000000000e+00
1.9380015713384809e+14 0.0000000000000000e+00 0.0000000000000000e+00
1.9380515868637041e+14 0.0000000000000000e+00 0.0000000000000000e+00
1.9381016023889269e+14 0.0000000000000000e+00 0.0000000000000000e+00
1.9381516179141497e+14 0.0000000000000000e+00 0.0000000000000000e+00
1.9382016334393728e+14 0.0000000000000000e+00 0.0000000000000000e+00
1.9382516489645956e+14 0.0000000000000000e+00 0.0000000000000000e+00
1.9383016644898188e+14 0.0000000000000000e+00 0.0000000000000000e+00
1.9383516800150416e+14 0.0000000000000000e+00 0.0000000000000000e+00
1.9384016955402644e+14 0.0000000000000000e+00 0.0000000000000000e+00
1.9384517110654875e+14 0.0000000000000000e+00 0.0000000000000000e+00
1.9385017265907103e+14 0.0000000000000000e+00 0.0000000000000000e+00
1.9385517421159334e+14 0.0000000000000000e+00 0.0000000000000000e+00
1.9386017576411562e+14 0.0000000000000000e+00 0.0000000000000000e+00
1.9386517731663794e+14 0.0000000000000000e+00 0.0000000000000000e+00
1.9387017886916022e+14 0.0000000000000000e+00 0.0000000000000000e+00
1.9387518042168250e+14 0.0000000000000000e+00 0.0000000000000000e+00
1.9388018197420481e+14 0.0000000000000000e+00 0.0000000000000000e+00
1.9388518352672709e+14 0.0000000000000000e+00 0.0000000000000000e+00
1.9389018507924941e+14 0.0000000000000000e+00 0.0000000000000000e+00
1.9389518663177169e+14 0.0000000000000000e+00 0.0000000000000000e+00
1.9390018818429397e+14 0.0000000000000000e+00 0.0000000000000000e+00
1.9390518973681628e+14 0.0000000000000000e+00 0.0000000000000000e+00
1.9391019128933856e+14 0.0000000000000000e+00 0.0000000000000000e+00
1.9391519284186088e+14 0.0000000000000000e+00 0.0000000000000000e+00
1.9392019439438316e+14 0.0000000000000000e+00 0.0000000000000000e+00
1.9392519594690544e+14 0.0000000000000000e+00 0.0000000000000000e+00
1.9393019749942775e+14 0.0000000000000000e+00 0.0000000000000000e+00
1.9393519905195003e+14 0.0000000000000000e+00 0.0000000000000000e+00
1.9394020060447234e+14 0.0000000000000000e+00 0.0000000000000000e+00
1.9394520215699462e+14 0.0000000000000000e+00 0.0000000000000000e+00
1.9395020370951691e+14 0.0000000000000000e+00 0.0000000000000000e+00
1.9395520526203922e+14 0.0000000000000000e+00 0.0000000000000000e+00
1.9396020681456150e+14 0.0000000000000000e+00 0.0000000000000000e+00
1.9396520836708381e+14 0.0000000000000000e+00 0.0000000000000000e+00
1.9397020991960609e+14 0.0000000000000000e+00 0.0000000000000000e+00
1.9397521147212838e+14 0.0000000000000000e+00 0.0000000000000000e+00
1.9398021302465069e+14 0.0000000000000000e+00 0.0000000000000000e+00
1.9398521457717297e+14 0.0000000000000000e+00 0.0000000000000000e+00
1.9399021612969528e+14 0.0000000000000000e+00 0.0000000000000000e+00
1.9399521768221756e+14 0.0000000000000000e+00 0.0000000000000000e+00
1.9400021923473984e+14 0.0000000000000000e+00 0.0000000000000000e+00
1.9400522078726216e+14 0.0000000000000000e+00 0.0000000000000000e+00
1.9401022233978444e+14 0.0000000000000000e+00 0.0000000000000000e+00
1.9401522389230675e+14 0.0000000000000000e+00 0.0000000000000000e+00
1.9402022544482903e+14 0.0000000000000000e+00 0.0000000000000000e+00
1.9402522699735134e+14 0.0000000000000000e+00 0.0000000000000000e+00
1.9403022854987362e+14 0.0000000000000000e+00 0.0000000000000000e+00
1.9403523010239591e+14 0.0000000000000000e+00 0.0000000000000000e+00
1.9404023165491822e+14 0.0000000000000000e+00 0.0000000000000000e+00
1.9404523320744050e+14 0.0000000000000000e+00 0.0000000000000000e+00
1.9405023475996281e+14 0.0000000000000000e+00 0.0000000000000000e+00
1.9405523631248509e+14 0.0000000000000000e+00 0.0000000000000000e+00
1.9406023786500738e+14 0.0000000000000000e+00 0.0000000000000000e+00
1.9406523941752969e+14 0.0000000000000000e+00 0.0000000000000000e+00
1.9407024097005197e+14 0.0000000000000000e+00 0.0000000000000000e+00
1.9407524252257428e+14 0.0000000000000000e+00 0.0000000000000000e+00
1.9408024407509656e+14 0.0000000000000000e+00 0.0000000000000000e+00
1.9408524562761884e+14 0.0000000000000000e+00 0.0000000000000000e+00
1.9409024718014116e+14 0.0000000000000000e+00 0.0000000000000000e+00
1.9409524873266344e+14 0.0000000000000000e+00 0.0000000000000000e+00
1.9410025028518575e+14 0.0000000000000000e+00 0.0000000000000000e+00
1.9410525183770803e+14 0.0000000000000000e+00 0.0000000000000000e+00
1.9411025339023031e+14 0.0000000000000000e+00 0.0000000000000000e+00
1.9411525494275262e+14 0.0000000000000000e+00 0.0000000000000000e+00
1.9412025649527491e+14 0.0000000000000000e+00 0.0000000000000000e+00
1.9412525804779722e+14 0.0000000000000000e+00 0.0000000000000000e+00
1.9413025960031950e+14 0.0000000000000000e+00 0.0000000000000000e+00
1.9413526115284178e+14 0.0000000000000000e+00 0.0000000000000000e+00
1.9414026270536409e+14 0.0000000000000000e+00 0.0000000000000000e+00
1.9414526425788638e+14 0.0000000000000000e+00 0.0000000000000000e+00
1.9415026581040869e+14 0.0000000000000000e+00 0.0000000000000000e+00
1.9415526736293097e+14 0.0000000000000000e+00 0.0000000000000000e+00
1.9416026891545325e+14 0.0000000000000000e+00 0.0000000000000000e+00
1.9416527046797556e+14 0.0000000000000000e+00 0.0000000000000000e+00
1.9417027202049784e+14 0.0000000000000000e+00 0.0000000000000000e+00
1.9417527357302016e+14 0.0000000000000000e+00 0.0000000000000000e+00
1.9418027512554244e+14 0.0000000000000000e+00 0.0000000000000000e+00
1.9418527667806475e+14 0.0000000000000000e+00 0.0000000000000000e+00
1.9419027823058703e+14 0.0000000000000000e+00 0.0000000000000000e+00
1.9419527978310931e+14 0.0000000000000000e+00 0.0000000000000000e+00
1.9420028133563162e+14 0.0000000000000000e+00 0.0000000000000000e+00
1.9420528288815391e+14 0.0000000000000000e+00 0.0000000000000000e+00
1.9421028444067622e+14 0.0000000000000000e+00 0.0000000000000000e+00
1.9421528599319850e+14 0.0000000000000000e+00 0.0000000000000000e+00
1.9422028754572078e+14 0.0000000000000000e+00 0.0000000000000000e+00
1.9422528909824309e+14 0.0000000000000000e+00 0.0000000000000000e+00
1.9423029065076538e+14 0.0000000000000000e+00 0.0000000000000000e+00
1.9423529220328769e+14 0.0000000000000000e+00 0.0000000000000000e+00
1.9424029375580997e+14 0.0000000000000000e+00 0.0000000000000000e+00
1.9424529530833225e+14 0.0000000000000000e+00 0.0000000000000000e+00
1.9425029686085456e+14 0.0000000000000000e+00 0.0000000000000000e+00
1.9425529841337684e+14 0.0000000000000000e+00 0.0000000000000000e+00
1.9426029996589916e+14 0.0000000000000000e+00 0.0000000000000000e+00
1.9426530151842144e+14 0.0000000000000000e+00 0.0000000000000000e+00
1.9427030307094372e+14 0.0000000000000000e+00 0.0000000000000000e+00
1.9427530462346603e+14 0.0000000000000000e+00 0.0000000000000000e+00
1.9428030617598831e+14 0.0000000000000000e+00 0.0000000000000000e+00
1.9428530772851062e+14 0.0000000000000000e+00 0.0000000000000000e+00
1.9429030928103291e+14 0.0000000000000000e+00 0.0000000000000000e+00
1.9429531083355519e+14 0.0000000000000000e+00 0.0000000000000000e+00
1.9430031238607750e+14 0.0000000000000000e+00 0.0000000000000000e+00
1.9430531393859978e+14 0.0000000000000000e+00 0.0000000000000000e+00
1.9431031549112209e+14 0.0000000000000000e+00 0.0000000000000000e+00
1.9431531704364438e+14 0.0000000000000000e+00 0.0000000000000000e+00
1.9432031859616669e+14 0.0000000000000000e+00 0.0000000000000000e+00
1.9432532014868897e+14 0.0000000000000000e+00 0.0000000000000000e+00
1.9433032170121125e+14 0.0000000000000000e+00 0.0000000000000000e+00
1.9433532325373356e+14 0.0000000000000000e+00 0.0000000000000000e+00
1.9434032480625584e+14 0.0000000000000000e+00 0.0000000000000000e+00
1.9434532635877816e+14 0.0000000000000000e+00 0.0000000000000000e+00
1.9435032791130044e+14 0.0000000000000000e+00 0.0000000000000000e+00
1.9435532946382272e+14 0.0000000000000000e+00 0.0000000000000000e+00
1.9436033101634503e+14 0.0000000000000000e+00 0.0000000000000000e+00
1.9436533256886731e+14 0.0000000000000000e+00 0.0000000000000000e+00
1.9437033412138962e+14 0.0000000000000000e+00 0.0000000000000000e+00
1.9437533567391191e+14 0.0000000000000000e+00 0.0000000000000000e+00
1.9438033722643419e+14 0.0000000000000000e+00 0.0000000000000000e+00
1.9438533877895650e+14 0.0000000000000000e+00 0.0000000000000000e+00
1.9439034033147878e+14 0.0000000000000000e+00 0.0000000000000000e+00
1.9439534188400109e+14 0.0000000000000000e+00 0.0000000000000000e+00
1.9440034343652338e+14 0.0000000000000000e+00 0.0000000000000000e+00
1.9440534498904566e+14 0.0000000000000000e+00 0.0000000000000000e+00
1.9441034654156797e+14 0.0000000000000000e+00 0.0000000000000000e+00
1.9441534809409025e+14 0.0000000000000000e+00 0.0000000000000000e+00
1.9442034964661256e+14 0.0000000000000000e+00 0.0000000000000000e+00
1.9442535119913484e+14 0.0000000000000000e+00 0.0000000000000000e+00
1.9443035275165712e+14 0.0000000000000000e+00 0.0000000000000000e+00
1.9443535430417944e+14 0.0000000000000000e+00 0.0000000000000000e+00
1.9444035585670172e+14 0.0000000000000000e+00 0.0000000000000000e+00
1.9444535740922403e+14 0.0000000000000000e+00 0.0000000000000000e+00
1.9445035896174631e+14 0.0000000000000000e+00 0.0000000000000000e+00
1.9445536051426862e+14 0.0000000000000000e+00 0.0000000000000000e+00
1.9446036206679091e+14 0.0000000000000000e+00 0.0000000000000000e+00
1.9446536361931319e+14 0.0000000000000000e+00 0.0000000000000000e+00
1.9447036517183550e+14 0.0000000000000000e+00 0.0000000000000000e+00
1.9447536672435778e+14 0.0000000000000000e+00 0.0000000000000000e+00
1.9448036827688009e+14 0.0000000000000000e+00 0.0000000000000000e+00
1.9448536982940238e+14 0.0000000000000000e+00 0.0000000000000000e+00
1.9449037138192466e+14 0.0000000000000000e+00 0.0000000000000000e+00
1.9449537293444697e+14 0.0000000000000000e+00 0.0000000000000000e+00
1.9450037448696925e+14 0.0000000000000000e+00 0.0000000000000000e+00
1.9450537603949156e+14 0.0000000000000000e+00 0.0000000000000000e+00
1.9451037759201384e+14 0.0000000000000000e+00 0.0000000000000000e+00
1.9451537914453612e+14 0.0000000000000000e+00 0.0000000000000000e+00
1.9452038069705844e+14 0.0000000000000000e+00 0.0000000000000000e+00
1.9452538224958072e+14 0.0000000000000000e+00 0.0000000000000000e+00
1.9453038380210303e+14 0.0000000000000000e+00 0.0000000000000000e+00
1.9453538535462531e+14 0.0000000000000000e+00 0.0000000000000000e+00
1.9454038690714759e+14 0.0000000000000000e+00 0.0000000000000000e+00
1.9454538845966991e+14 0.0000000000000000e+00 0.0000000000000000e+00
1.9455039001219219e+14 0.0000000000000000e+00 0.0000000000000000e+00
1.9455539156471450e+14 0.0000000000000000e+00 0.0000000000000000e+00
1.9456039311723678e+14 0.0000000000000000e+00 0.0000000000000000e+00
1.9456539466975906e+14 0.0000000000000000e+00 0.0000000000000000e+00
1.9457039622228138e+14 0.0000000000000000e+00 0.0000000000000000e+00
1.9457539777480366e+14 0.0000000000000000e+00 0.0000000000000000e+00
1.9458039932732597e+14 0.0000000000000000e+00 0.0000000000000000e+00
1.9458540087984825e+14 0.0000000000000000e+00 0.0000000000000000e+00
1.9459040243237053e+14 0.0000000000000000e+00 0.0000000000000000e+00
1.9459540398489284e+14 0.0000000000000000e+00 0.0000000000000000e+00
1.9460040553741512e+14 0.0000000000000000e+00 0.0000000000000000e+00
1.9460540708993744e+14 0.0000000000000000e+00 0.0000000000000000e+00
1.9461040864245972e+14 0.0000000000000000e+00 0.0000000000000000e+00
1.9461541019498203e+14 0.0000000000000000e+00 0.0000000000000000e+00
1.9462041174750431e+14 0.0000000000000000e+00 0.0000000000000000e+00
1.9462541330002659e+14 0.0000000000000000e+00 0.0000000000000000e+00
1.9463041485254891e+14 0.0000000000000000e+00 0.0000000000000000e+00
1.9463541640507119e+14 0.0000000000000000e+00 0.0000000000000000e+00
1.9464041795759350e+14 0.0000000000000000e+00 0.0000000000000000e+00
1.9464541951011578e+14 0.0000000000000000e+00 0.0000000000000000e+00
1.9465042106263806e+14 0.0000000000000000e+00 0.0000000000000000e+00
1.9465542261516038e+14 0.0000000000000000e+00 0.0000000000000000e+00
1.9466042416768266e+14 0.0000000000000000e+00 0.0000000000000000e+00
1.9466542572020497e+14 0.0000000000000000e+00 0.0000000000000000e+00
1.9467042727272725e+14 0.0000000000000000e+00 0.0000000000000000e+00
("out1","mode 1",1,"out2",1,"transmission")
(500, 3)
1.9217465256410256e+14 0.0000000000000000e+00 0.0000000000000000e+00
1.9217965411662484e+14 0.0000000000000000e+00 0.0000000000000000e+00
1.9218465566914716e+14 0.0000000000000000e+00 0.0000000000000000e+00
1.9218965722166944e+14 0.0000000000000000e+00 0.0000000000000000e+00
1.9219465877419175e+14 0.0000000000000000e+00 0.0000000000000000e+00
1.9219966032671403e+14 0.0000000000000000e+00 0.0000000000000000e+00
1.9220466187923631e+14 0.0000000000000000e+00 0.0000000000000000e+00
1.9220966343175862e+14 0.0000000000000000e+00 0.0000000000000000e+00
1.9221466498428091e+14 0.0000000000000000e+00 0.0000000000000000e+00
1.9221966653680322e+14 0.0000000000000000e+00 0.0000000000000000e+00
1.9222466808932550e+14 0.0000000000000000e+00 0.0000000000000000e+00
1.9222966964184778e+14 0.0000000000000000e+00 0.0000000000000000e+00
1.9223467119437009e+14 0.0000000000000000e+00 0.0000000000000000e+00
1.9223967274689238e+14 0.0000000000000000e+00 0.0000000000000000e+00
1.9224467429941469e+14 0.0000000000000000e+00 0.0000000000000000e+00
1.9224967585193697e+14 0.0000000000000000e+00 0.0000000000000000e+00
1.9225467740445928e+14 0.0000000000000000e+00 0.0000000000000000e+00
1.9225967895698156e+14 0.0000000000000000e+00 0.0000000000000000e+00
1.9226468050950384e+14 0.0000000000000000e+00 0.0000000000000000e+00
1.9226968206202616e+14 0.0000000000000000e+00 0.0000000000000000e+00
1.9227468361454844e+14 0.0000000000000000e+00 0.0000000000000000e+00
1.9227968516707075e+14 0.0000000000000000e+00 0.0000000000000000e+00
1.9228468671959303e+14 0.0000000000000000e+00 0.0000000000000000e+00
1.9228968827211531e+14 0.0000000000000000e+00 0.0000000000000000e+00
1.9229468982463762e+14 0.0000000000000000e+00 0.0000000000000000e+00
1.9229969137715991e+14 0.0000000000000000e+00 0.0000000000000000e+00
1.9230469292968222e+14 0.0000000000000000e+00 0.0000000000000000e+00
1.9230969448220450e+14 0.0000000000000000e+00 0.0000000000000000e+00
1.9231469603472678e+14 0.0000000000000000e+00 0.0000000000000000e+00
1.9231969758724909e+14 0.0000000000000000e+00 0.0000000000000000e+00
1.9232469913977138e+14 0.0000000000000000e+00 0.0000000000000000e+00
1.9232970069229369e+14 0.0000000000000000e+00 0.0000000000000000e+00
1.9233470224481597e+14 0.0000000000000000e+00 0.0000000000000000e+00
1.9233970379733825e+14 0.0000000000000000e+00 0.0000000000000000e+00
1.9234470534986056e+14 0.0000000000000000e+00 0.0000000000000000e+00
1.9234970690238284e+14 0.0000000000000000e+00 0.0000000000000000e+00
1.9235470845490516e+14 0.0000000000000000e+00 0.0000000000000000e+00
1.9235971000742744e+14 0.0000000000000000e+00 0.0000000000000000e+00
1.9236471155994972e+14 0.0000000000000000e+00 0.0000000000000000e+00
1.9236971311247203e+14 0.0000000000000000e+00 0.0000000000000000e+00
1.9237471466499431e+14 0.0000000000000000e+00 0.0000000000000000e+00
1.9237971621751662e+14 0.0000000000000000e+00 0.0000000000000000e+00
1.9238471777003891e+14 0.0000000000000000e+00 0.0000000000000000e+00
1.9238971932256119e+14 0.0000000000000000e+00 0.0000000000000000e+00
1.9239472087508350e+14 0.0000000000000000e+00 0.0000000000000000e+00
1.9239972242760578e+14 0.0000000000000000e+00 0.0000000000000000e+00
1.9240472398012809e+14 0.0000000000000000e+00 0.0000000000000000e+00
1.9240972553265038e+14 0.0000000000000000e+00 0.0000000000000000e+00
1.9241472708517269e+14 0.0000000000000000e+00 0.0000000000000000e+00
1.9241972863769497e+14 0.0000000000000000e+00 0.0000000000000000e+00
1.9242473019021725e+14 0.0000000000000000e+00 0.0000000000000000e+00
1.9242973174273956e+14 0.0000000000000000e+00 0.0000000000000000e+00
1.9243473329526184e+14 0.0000000000000000e+00 0.0000000000000000e+00
1.9243973484778416e+14 0.0000000000000000e+00 0.0000000000000000e+00
1.9244473640030644e+14 0.0000000000000000e+00 0.0000000000000000e+00
1.9244973795282872e+14 0.0000000000000000e+00 0.0000000000000000e+00
1.9245473950535103e+14 0.0000000000000000e+00 0.0000000000000000e+00
1.9245974105787331e+14 0.0000000000000000e+00 0.0000000000000000e+00
1.9246474261039562e+14 0.0000000000000000e+00 0.0000000000000000e+00
1.9246974416291791e+14 0.0000000000000000e+00 0.0000000000000000e+00
1.9247474571544019e+14 0.0000000000000000e+00 0.0000000000000000e+00
1.9247974726796250e+14 0.0000000000000000e+00 0.0000000000000000e+00
1.9248474882048478e+14 0.0000000000000000e+00 0.0000000000000000e+00
1.9248975037300709e+14 0.0000000000000000e+00 0.0000000000000000e+00
1.9249475192552938e+14 0.0000000000000000e+00 0.0000000000000000e+00
1.9249975347805166e+14 0.0000000000000000e+00 0.0000000000000000e+00
1.9250475503057397e+14 0.0000000000000000e+00 0.0000000000000000e+00
1.9250975658309625e+14 0.0000000000000000e+00 0.0000000000000000e+00
1.9251475813561856e+14 0.0000000000000000e+00 0.0000000000000000e+00
1.9251975968814084e+14 0.0000000000000000e+00 0.0000000000000000e+00
1.9252476124066312e+14 0.0000000000000000e+00 0.0000000000000000e+00
1.9252976279318544e+14 0.0000000000000000e+00 0.0000000000000000e+00
1.9253476434570772e+14 0.0000000000000000e+00 0.0000000000000000e+00
1.9253976589823003e+14 0.0000000000000000e+00 0.0000000000000000e+00
1.9254476745075231e+14 0.0000000000000000e+00 0.0000000000000000e+00
1.9254976900327462e+14 0.0000000000000000e+00 0.0000000000000000e+00
1.9255477055579691e+14 0.0000000000000000e+00 0.0000000000000000e+00
1.9255977210831919e+14 0.0000000000000000e+00 0.0000000000000000e+00
1.9256477366084150e+14 0.0000000000000000e+00 0.0000000000000000e+00
1.9256977521336378e+14 0.0000000000000000e+00 0.0000000000000000e+00
1.9257477676588609e+14 0.0000000000000000e+00 0.0000000000000000e+00
1.9257977831840838e+14 0.0000000000000000e+00 0.0000000000000000e+00
1.9258477987093066e+14 0.0000000000000000e+00 0.0000000000000000e+00
1.9258978142345297e+14 0.0000000000000000e+00 0.0000000000000000e+00
1.9259478297597525e+14 0.0000000000000000e+00 0.0000000000000000e+00
1.9259978452849756e+14 0.0000000000000000e+00 0.0000000000000000e+00
1.9260478608101984e+14 0.0000000000000000e+00 0.0000000000000000e+00
1.9260978763354212e+14 0.0000000000000000e+00 0.0000000000000000e+00
1.9261478918606444e+14 0.0000000000000000e+00 0.0000000000000000e+00
1.9261979073858672e+14 0.0000000000000000e+00 0.0000000000000000e+00
1.9262479229110903e+14 0.0000000000000000e+00 0.0000000000000000e+00
1.9262979384363131e+14 0.0000000000000000e+00 0.0000000000000000e+00
1.9263479539615359e+14 0.0000000000000000e+00 0.0000000000000000e+00
1.9263979694867591e+14 0.0000000000000000e+00 0.0000000000000000e+00
1.9264479850119819e+14 0.0000000000000000e+00 0.0000000000000000e+00
1.9264980005372050e+14 0.0000000000000000e+00 0.0000000000000000e+00
1.9265480160624278e+14 0.0000000000000000e+00 0.0000000000000000e+00
1.9265980315876506e+14 0.0000000000000000e+00 0.0000000000000000e+00
1.9266480471128738e+14 0.0000000000000000e+00 0.0000000000000000e+00
1.9266980626380966e+14 0.0000000000000000e+00 0.0000000000000000e+00
1.9267480781633197e+14 0.0000000000000000e+00 0.0000000000000000e+00
1.9267980936885425e+14 0.0000000000000000e+00 0.0000000000000000e+00
1.9268481092137653e+14 0.0000000000000000e+00 0.0000000000000000e+00
1.9268981247389884e+14 0.0000000000000000e+00 0.0000000000000000e+00
1.9269481402642112e+14 0.0000000000000000e+00 0.0000000000000000e+00
1.9269981557894344e+14 0.0000000000000000e+00 0.0000000000000000e+00
1.9270481713146572e+14 0.0000000000000000e+00 0.0000000000000000e+00
1.9270981868398803e+14 0.0000000000000000e+00 0.0000000000000000e+00
1.9271482023651031e+14 0.0000000000000000e+00 0.0000000000000000e+00
1.9271982178903259e+14 0.0000000000000000e+00 0.0000000000000000e+00
1.9272482334155491e+14 0.0000000000000000e+00 0.0000000000000000e+00
1.9272982489407719e+14 0.0000000000000000e+00 0.0000000000000000e+00
1.9273482644659950e+14 0.0000000000000000e+00 0.0000000000000000e+00
1.9273982799912178e+14 0.0000000000000000e+00 0.0000000000000000e+00
1.9274482955164406e+14 0.0000000000000000e+00 0.0000000000000000e+00
1.9274983110416638e+14 0.0000000000000000e+00 0.0000000000000000e+00
1.9275483265668866e+14 0.0000000000000000e+00 0.0000000000000000e+00
1.9275983420921097e+14 0.0000000000000000e+00 0.0000000000000000e+00
1.9276483576173325e+14 0.0000000000000000e+00 0.0000000000000000e+00
1.9276983731425553e+14 0.0000000000000000e+00 0.0000000000000000e+00
1.9277483886677784e+14 0.0000000000000000e+00 0.0000000000000000e+00
1.9277984041930012e+14 0.0000000000000000e+00 0.0000000000000000e+00
1.9278484197182244e+14 0.0000000000000000e+00 0.0000000000000000e+00
1.9278984352434472e+14 0.0000000000000000e+00 0.0000000000000000e+00
1.9279484507686700e+14 0.0000000000000000e+00 0.0000000000000000e+00
1.9279984662938931e+14 0.0000000000000000e+00 0.0000000000000000e+00
1.9280484818191159e+14 0.0000000000000000e+00 0.0000000000000000e+00
1.9280984973443391e+14 0.0000000000000000e+00 0.0000000000000000e+00
1.9281485128695619e+14 0.0000000000000000e+00 0.0000000000000000e+00
1.9281985283947847e+14 0.0000000000000000e+00 0.0000000000000000e+00
1.9282485439200078e+14 0.0000000000000000e+00 0.0000000000000000e+00
1.9282985594452306e+14 0.0000000000000000e+00 0.0000000000000000e+00
1.9283485749704538e+14 0.0000000000000000e+00 0.0000000000000000e+00
1.9283985904956766e+14 0.0000000000000000e+00 0.0000000000000000e+00
1.9284486060208997e+14 0.0000000000000000e+00 0.0000000000000000e+00
1.9284986215461225e+14 0.0000000000000000e+00 0.0000000000000000e+00
1.9285486370713453e+14 0.0000000000000000e+00 0.0000000000000000e+00
1.9285986525965684e+14 0.0000000000000000e+00 0.0000000000000000e+00
1.9286486681217912e+14 0.0000000000000000e+00 0.0000000000000000e+00
1.9286986836470144e+14 0.0000000000000000e+00 0.0000000000000000e+00
1.9287486991722372e+14 0.0000000000000000e+00 0.0000000000000000e+00
1.9287987146974600e+14 0.0000000000000000e+00 0.0000000000000000e+00
1.9288487302226831e+14 0.0000000000000000e+00 0.0000000000000000e+00
1.9288987457479059e+14 0.0000000000000000e+00 0.0000000000000000e+00
1.9289487612731291e+14 0.0000000000000000e+00 0.0000000000000000e+00
1.9289987767983519e+14 0.0000000000000000e+00 0.0000000000000000e+00
1.9290487923235747e+14 0.0000000000000000e+00 0.0000000000000000e+00
1.9290988078487978e+14 0.0000000000000000e+00 0.0000000000000000e+00
1.9291488233740206e+14 0.0000000000000000e+00 0.0000000000000000e+00
1.9291988388992438e+14 0.0000000000000000e+00 0.0000000000000000e+00
1.9292488544244666e+14 0.0000000000000000e+00 0.0000000000000000e+00
1.9292988699496894e+14 0.0000000000000000e+00 0.0000000000000000e+00
1.9293488854749125e+14 0.0000000000000000e+00 0.0000000000000000e+00
1.9293989010001353e+14 0.0000000000000000e+00 0.0000000000000000e+00
1.9294489165253584e+14 0.0000000000000000e+00 0.0000000000000000e+00
1.9294989320505812e+14 0.0000000000000000e+00 0.0000000000000000e+00
1.9295489475758041e+14 0.0000000000000000e+00 0.0000000000000000e+00
1.9295989631010272e+14 0.0000000000000000e+00 0.0000000000000000e+00
1.9296489786262500e+14 0.0000000000000000e+00 0.0000000000000000e+00
1.9296989941514731e+14 0.0000000000000000e+00 0.0000000000000000e+00
1.9297490096766959e+14 0.0000000000000000e+00 0.0000000000000000e+00
1.9297990252019188e+14 0.0000000000000000e+00 0.0000000000000000e+00
1.9298490407271419e+14 0.0000000000000000e+00 0.0000000000000000e+00
1.9298990562523647e+14 0.0000000000000000e+00 0.0000000000000000e+00
1.9299490717775878e+14 0.0000000000000000e+00 0.0000000000000000e+00
1.9299990873028106e+14 0.0000000000000000e+00 0.0000000000000000e+00
1.9300491028280338e+14 0.0000000000000000e+00 0.0000000000000000e+00
1.9300991183532566e+14 0.0000000000000000e+00 0.0000000000000000e+00
1.9301491338784794e+14 0.0000000000000000e+00 0.0000000000000000e+00
1.9301991494037025e+14 0.0000000000000000e+00 0.0000000000000000e+00
1.9302491649289253e+14 0.0000000000000000e+00 0.0000000000000000e+00
1.9302991804541484e+14 0.0000000000000000e+00 0.0000000000000000e+00
1.9303491959793712e+14 0.0000000000000000e+00 0.0000000000000000e+00
1.9303992115045941e+14 0.0000000000000000e+00 0.0000000000000000e+00
1.9304492270298172e+14 0.0000000000000000e+00 0.0000000000000000e+00
1.9304992425550400e+14 0.0000000000000000e+00 0.0000000000000000e+00
1.9305492580802631e+14 0.0000000000000000e+00 0.0000000000000000e+00
1.9305992736054859e+14 0.0000000000000000e+00 0.0000000000000000e+00
1.9306492891307088e+14 0.0000000000000000e+00 0.0000000000000000e+00
1.9306993046559319e+14 0.0000000000000000e+00 0.0000000000000000e+00
1.9307493201811547e+14 0.0000000000000000e+00 0.0000000000000000e+00
1.9307993357063778e+14 0.0000000000000000e+00 0.0000000000000000e+00
1.9308493512316006e+14 0.0000000000000000e+00 0.0000000000000000e+00
1.9308993667568234e+14 0.0000000000000000e+00 0.0000000000000000e+00
1.9309493822820466e+14 0.0000000000000000e+00 0.0000000000000000e+00
1.9309993978072694e+14 0.0000000000000000e+00 0.0000000000000000e+00
1.9310494133324925e+14 0.0000000000000000e+00 0.0000000000000000e+00
1.9310994288577153e+14 0.0000000000000000e+00 0.0000000000000000e+00
1.9311494443829381e+14 0.0000000000000000e+00 0.0000000000000000e+00
1.9311994599081612e+14 0.0000000000000000e+00 0.0000000000000000e+00
1.9312494754333841e+14 0.0000000000000000e+00 0.0000000000000000e+00
1.9312994909586072e+14 0.0000000000000000e+00 0.0000000000000000e+00
1.9313495064838300e+14 0.0000000000000000e+00 0.0000000000000000e+00
1.9313995220090531e+14 0.0000000000000000e+00 0.0000000000000000e+00
1.9314495375342759e+14 0.0000000000000000e+00 0.0000000000000000e+00
1.9314995530594988e+14 0.0000000000000000e+00 0.0000000000000000e+00
1.9315495685847219e+14 0.0000000000000000e+00 0.0000000000000000e+00
1.9315995841099447e+14 0.0000000000000000e+00 0.0000000000000000e+00
1.9316495996351678e+14 0.0000000000000000e+00 0.0000000000000000e+00
1.9316996151603906e+14 0.0000000000000000e+00 0.0000000000000000e+00
1.9317496306856134e+14 0.0000000000000000e+00 0.0000000000000000e+00
1.9317996462108366e+14 0.0000000000000000e+00 0.0000000000000000e+00
1.9318496617360594e+14 0.0000000000000000e+00 0.0000000000000000e+00
1.9318996772612825e+14 0.0000000000000000e+00 0.0000000000000000e+00
1.9319496927865053e+14 0.0000000000000000e+00 0.0000000000000000e+00
1.9319997083117281e+14 0.0000000000000000e+00 0.0000000000000000e+00
1.9320497238369512e+14 0.0000000000000000e+00 0.0000000000000000e+00
1.9320997393621741e+14 0.0000000000000000e+00 0.0000000000000000e+00
1.9321497548873972e+14 0.0000000000000000e+00 0.0000000000000000e+00
1.9321997704126200e+14 0.0000000000000000e+00 0.0000000000000000e+00
1.9322497859378428e+14 0.0000000000000000e+00 0.0000000000000000e+00
1.9322998014630659e+14 0.0000000000000000e+00 0.0000000000000000e+00
1.9323498169882888e+14 0.0000000000000000e+00 0.0000000000000000e+00
1.9323998325135119e+14 0.0000000000000000e+00 0.0000000000000000e+00
1.9324498480387347e+14 0.0000000000000000e+00 0.0000000000000000e+00
1.9324998635639575e+14 0.0000000000000000e+00 0.0000000000000000e+00
1.9325498790891806e+14 0.0000000000000000e+00 0.0000000000000000e+00
1.9325998946144034e+14 0.0000000000000000e+00 0.0000000000000000e+00
1.9326499101396266e+14 0.0000000000000000e+00 0.0000000000000000e+00
1.9326999256648494e+14 0.0000000000000000e+00 0.0000000000000000e+00
1.9327499411900722e+14 0.0000000000000000e+00 0.0000000000000000e+00
1.9327999567152953e+14 0.0000000000000000e+00 0.0000000000000000e+00
1.9328499722405181e+14 0.0000000000000000e+00 0.0000000000000000e+00
1.9328999877657412e+14 0.0000000000000000e+00 0.0000000000000000e+00
1.9329500032909641e+14 0.0000000000000000e+00 0.0000000000000000e+00
1.9330000188161872e+14 0.0000000000000000e+00 0.0000000000000000e+00
1.9330500343414100e+14 0.0000000000000000e+00 0.0000000000000000e+00
1.9331000498666328e+14 0.0000000000000000e+00 0.0000000000000000e+00
1.9331500653918559e+14 0.0000000000000000e+00 0.0000000000000000e+00
1.9332000809170788e+14 0.0000000000000000e+00 0.0000000000000000e+00
1.9332500964423019e+14 0.0000000000000000e+00 0.0000000000000000e+00
1.9333001119675247e+14 0.0000000000000000e+00 0.0000000000000000e+00
1.9333501274927475e+14 0.0000000000000000e+00 0.0000000000000000e+00
1.9334001430179706e+14 0.0000000000000000e+00 0.0000000000000000e+00
1.9334501585431934e+14 0.0000000000000000e+00 0.0000000000000000e+00
1.9335001740684166e+14 0.0000000000000000e+00 0.0000000000000000e+00
1.9335501895936394e+14 0.0000000000000000e+00 0.0000000000000000e+00
1.9336002051188622e+14 0.0000000000000000e+00 0.0000000000000000e+00
1.9336502206440853e+14 0.0000000000000000e+00 0.0000000000000000e+00
1.9337002361693081e+14 0.0000000000000000e+00 0.0000000000000000e+00
1.9337502516945312e+14 0.0000000000000000e+00 0.0000000000000000e+00
1.9338002672197541e+14 0.0000000000000000e+00 0.0000000000000000e+00
1.9338502827449769e+14 0.0000000000000000e+00 0.0000000000000000e+00
1.9339002982702000e+14 0.0000000000000000e+00 0.0000000000000000e+00
1.9339503137954228e+14 0.0000000000000000e+00 0.0000000000000000e+00
1.9340003293206459e+14 0.0000000000000000e+00 0.0000000000000000e+00
1.9340503448458688e+14 0.0000000000000000e+00 0.0000000000000000e+00
1.9341003603710916e+14 0.0000000000000000e+00 0.0000000000000000e+00
1.9341503758963147e+14 0.0000000000000000e+00 0.0000000000000000e+00
1.9342003914215375e+14 0.0000000000000000e+00 0.0000000000000000e+00
1.9342504069467606e+14 0.0000000000000000e+00 0.0000000000000000e+00
1.9343004224719834e+14 0.0000000000000000e+00 0.0000000000000000e+00
1.9343504379972066e+14 0.0000000000000000e+00 0.0000000000000000e+00
1.9344004535224294e+14 0.0000000000000000e+00 0.0000000000000000e+00
1.9344504690476522e+14 0.0000000000000000e+00 0.0000000000000000e+00
1.9345004845728753e+14 0.0000000000000000e+00 0.0000000000000000e+00
1.9345505000980981e+14 0.0000000000000000e+00 0.0000000000000000e+00
1.9346005156233212e+14 0.0000000000000000e+00 0.0000000000000000e+00
1.9346505311485441e+14 0.0000000000000000e+00 0.0000000000000000e+00
1.9347005466737669e+14 0.0000000000000000e+00 0.0000000000000000e+00
1.9347505621989900e+14 0.0000000000000000e+00 0.0000000000000000e+00
1.9348005777242128e+14 0.0000000000000000e+00 0.0000000000000000e+00
1.9348505932494359e+14 0.0000000000000000e+00 0.0000000000000000e+00
1.9349006087746588e+14 0.0000000000000000e+00 0.0000000000000000e+00
1.9349506242998816e+14 0.0000000000000000e+00 0.0000000000000000e+00
1.9350006398251047e+14 0.0000000000000000e+00 0.0000000000000000e+00
1.9350506553503275e+14 0.0000000000000000e+00 0.0000000000000000e+00
1.9351006708755506e+14 0.0000000000000000e+00 0.0000000000000000e+00
1.9351506864007734e+14 0.0000000000000000e+00 0.0000000000000000e+00
1.9352007019259962e+14 0.0000000000000000e+00 0.0000000000000000e+00
1.9352507174512194e+14 0.0000000000000000e+00 0.0000000000000000e+00
1.9353007329764422e+14 0.0000000000000000e+00 0.0000000000000000e+00
1.9353507485016653e+14 0.0000000000000000e+00 0.0000000000000000e+00
1.9354007640268881e+14 0.0000000000000000e+00 0.0000000000000000e+00
1.9354507795521109e+14 0.0000000000000000e+00 0.0000000000000000e+00
1.9355007950773341e+14 0.0000000000000000e+00 0.0000000000000000e+00
1.9355508106025569e+14 0.0000000000000000e+00 0.0000000000000000e+00
1.9356008261277800e+14 0.0000000000000000e+00 0.0000000000000000e+00
1.9356508416530028e+14 0.0000000000000000e+00 0.0000000000000000e+00
1.9357008571782256e+14 0.0000000000000000e+00 0.0000000000000000e+00
1.9357508727034488e+14 0.0000000000000000e+00 0.0000000000000000e+00
1.9358008882286716e+14 0.0000000000000000e+00 0.0000000000000000e+00
1.9358509037538947e+14 0.0000000000000000e+00 0.0000000000000000e+00
1.9359009192791175e+14 0.0000000000000000e+00 0.0000000000000000e+00
1.9359509348043406e+14 0.0000000000000000e+00 0.0000000000000000e+00
1.9360009503295634e+14 0.0000000000000000e+00 0.0000000000000000e+00
1.9360509658547862e+14 0.0000000000000000e+00 0.0000000000000000e+00
1.9361009813800094e+14 0.0000000000000000e+00 0.0000000000000000e+00
1.9361509969052322e+14 0.0000000000000000e+00 0.0000000000000000e+00
1.9362010124304553e+14 0.0000000000000000e+00 0.0000000000000000e+00
1.9362510279556781e+14 0.0000000000000000e+00 0.0000000000000000e+00
1.9363010434809009e+14 0.0000000000000000e+00 0.0000000000000000e+00
1.9363510590061241e+14 0.0000000000000000e+00 0.0000000000000000e+00
1.9364010745313469e+14 0.0000000000000000e+00 0.0000000000000000e+00
1.9364510900565700e+14 0.0000000000000000e+00 0.0000000000000000e+00
1.9365011055817928e+14 0.0000000000000000e+00 0.0000000000000000e+00
1.9365511211070156e+14 0.0000000000000000e+00 0.0000000000000000e+00
1.9366011366322388e+14 0.0000000000000000e+00 0.0000000000000000e+00
1.9366511521574616e+14 0.0000000000000000e+00 0.0000000000000000e+00
1.9367011676826847e+14 0.0000000000000000e+00 0.0000000000000000e+00
1.9367511832079075e+14 0.0000000000000000e+00 0.0000000000000000e+00
1.9368011987331303e+14 0.0000000000000000e+00 0.0000000000000000e+00
1.9368512142583534e+14 0.0000000000000000e+00 0.0000000000000000e+00
1.9369012297835762e+14 0.0000000000000000e+00 0.0000000000000000e+00
1.9369512453087994e+14 0.0000000000000000e+00 0.0000000000000000e+00
1.9370012608340222e+14 0.0000000000000000e+00 0.0000000000000000e+00
1.9370512763592450e+14 0.0000000000000000e+00 0.0000000000000000e+00
1.9371012918844681e+14 0.0000000000000000e+00 0.0000000000000000e+00
1.9371513074096909e+14 0.0000000000000000e+00 0.0000000000000000e+00
1.9372013229349141e+14 0.0000000000000000e+00 0.0000000000000000e+00
1.9372513384601369e+14 0.0000000000000000e+00 0.0000000000000000e+00
1.9373013539853600e+14 0.0000000000000000e+00 0.0000000000000000e+00
1.9373513695105828e+14 0.0000000000000000e+00 0.0000000000000000e+00
1.9374013850358056e+14 0.0000000000000000e+00 0.0000000000000000e+00
1.9374514005610288e+14 0.0000000000000000e+00 0.0000000000000000e+00
1.9375014160862516e+14 0.0000000000000000e+00 0.0000000000000000e+00
1.9375514316114747e+14 0.0000000000000000e+00 0.0000000000000000e+00
1.9376014471366975e+14 0.0000000000000000e+00 0.0000000000000000e+00
1.9376514626619203e+14 0.0000000000000000e+00 0.0000000000000000e+00
1.9377014781871434e+14 0.0000000000000000e+00 0.0000000000000000e+00
1.9377514937123662e+14 0.0000000000000000e+00 0.0000000000000000e+00
1.9378015092375894e+14 0.0000000000000000e+00 0.0000000000000000e+00
1.9378515247628122e+14 0.0000000000000000e+00 0.0000000000000000e+00
1.9379015402880350e+14 0.0000000000000000e+00 0.0000000000000000e+00
1.9379515558132581e+14 0.0000000000000000e+00 0.0000000000000000e+00
1.9380015713384809e+14 0.0000000000000000e+00 0.0000000000000000e+00
1.9380515868637041e+14 0.0000000000000000e+00 0.0000000000000000e+00
1.9381016023889269e+14 0.0000000000000000e+00 0.0000000000000000e+00
1.9381516179141497e+14 0.0000000000000000e+00 0.0000000000000000e+00
1.9382016334393728e+14 0.0000000000000000e+00 0.0000000000000000e+00
1.9382516489645956e+14 0.0000000000000000e+00 0.0000000000000000e+00
1.9383016644898188e+14 0.0000000000000000e+00 0.0000000000000000e+00
1.9383516800150416e+14 0.0000000000000000e+00 0.0000000000000000e+00
1.9384016955402644e+14 0.0000000000000000e+00 0.0000000000000000e+00
1.9384517110654875e+14 0.0000000000000000e+00 0.0000000000000000e+00
1.9385017265907103e+14 0.0000000000000000e+00 0.0000000000000000e+00
1.9385517421159334e+14 0.0000000000000000e+00 0.0000000000000000e+00
1.9386017576411562e+14 0.0000000000000000e+00 0.0000000000000000e+00
1.9386517731663794e+14 0.0000000000000000e+00 0.0000000000000000e+00
1.9387017886916022e+14 0.0000000000000000e+00 0.0000000000000000e+00
1.9387518042168250e+14 0.0000000000000000e+00 0.0000000000000000e+00
1.9388018197420481e+14 0.0000000000000000e+00 0.0000000000000000e+00
1.9388518352672709e+14 0.0000000000000000e+00 0.0000000000000000e+00
1.9389018507924941e+14 0.0000000000000000e+00 0.0000000000000000e+00
1.9389518663177169e+14 0.0000000000000000e+00 0.0000000000000000e+00
1.9390018818429397e+14 0.0000000000000000e+00 0.0000000000000000e+00
1.9390518973681628e+14 0.0000000000000000e+00 0.0000000000000000e+00
1.9391019128933856e+14 0.0000000000000000e+00 0.0000000000000000e+00
1.9391519284186088e+14 0.0000000000000000e+00 0.0000000000000000e+00
1.9392019439438316e+14 0.0000000000000000e+00 0.0000000000000000e+00
1.9392519594690544e+14 0.0000000000000000e+00 0.0000000000000000e+00
1.9393019749942775e+14 0.0000000000000000e+00 0.0000000000000000e+00
1.9393519905195003e+14 0.0000000000000000e+00 0.0000000000000000e+00
1.9394020060447234e+14 0.0000000000000000e+00 0.0000000000000000e+00
1.9394520215699462e+14 0.0000000000000000e+00 0.0000000000000000e+00
1.9395020370951691e+14 0.0000000000000000e+00 0.0000000000000000e+00
1.9395520526203922e+14 0.0000000000000000e+00 0.0000000000000000e+00
1.9396020681456150e+14 0.0000000000000000e+00 0.0000000000000000e+00
1.9396520836708381e+14 0.0000000000000000e+00 0.0000000000000000e+00
1.9397020991960609e+14 0.0000000000000000e+00 0.0000000000000000e+00
1.9397521147212838e+14 0.0000000000000000e+00 0.0000000000000000e+00
1.9398021302465069e+14 0.0000000000000000e+00 0.0000000000000000e+00
1.9398521457717297e+14 0.0000000000000000e+00 0.0000000000000000e+00
1.9399021612969528e+14 0.0000000000000000e+00 0.0000000000000000e+00
1.9399521768221756e+14 0.0000000000000000e+00 0.0000000000000000e+00
1.9400021923473984e+14 0.0000000000000000e+00 0.0000000000000000e+00
1.9400522078726216e+14 0.0000000000000000e+00 0.0000000000000000e+00
1.9401022233978444e+14 0.0000000000000000e+00 0.0000000000000000e+00
1.9401522389230675e+14 0.0000000000000000e+00 0.0000000000000000e+00
1.9402022544482903e+14 0.0000000000000000e+00 0.0000000000000000e+00
1.9402522699735134e+14 0.0000000000000000e+00 0.0000000000000000e+00
1.9403022854987362e+14 0.0000000000000000e+00 0.0000000000000000e+00
1.9403523010239591e+14 0.0000000000000000e+00 0.0000000000000000e+00
1.9404023165491822e+14 0.0000000000000000e+00 0.0000000000000000e+00
1.9404523320744050e+14 0.0000000000000000e+00 0.0000000000000000e+00
1.9405023475996281e+14 0.0000000000000000e+00 0.0000000000000000e+00
1.9405523631248509e+14 0.0000000000000000e+00 0.0000000000000000e+00
1.9406023786500738e+14 0.0000000000000000e+00 0.0000000000000000e+00
1.9406523941752969e+14 0.0000000000000000e+00 0.0000000000000000e+00
1.9407024097005197e+14 0.0000000000000000e+00 0.0000000000000000e+00
1.9407524252257428e+14 0.0000000000000000e+00 0.0000000000000000e+00
1.9408024407509656e+14 0.0000000000000000e+00 0.0000000000000000e+00
1.9408524562761884e+14 0.0000000000000000e+00 0.0000000000000000e+00
1.9409024718014116e+14 0.0000000000000000e+00 0.0000000000000000e+00
1.9409524873266344e+14 0.0000000000000000e+00 0.0000000000000000e+00
1.9410025028518575e+14 0.0000000000000000e+00 0.0000000000000000e+00
1.9410525183770803e+14 0.0000000000000000e+00 0.0000000000000000e+00
1.9411025339023031e+14 0.0000000000000000e+00 0.0000000000000000e+00
1.9411525494275262e+14 0.0000000000000000e+00 0.0000000000000000e+00
1.9412025649527491e+14 0.0000000000000000e+00 0.0000000000000000e+00
1.9412525804779722e+14 0.0000000000000000e+00 0.0000000000000000e+00
1.9413025960031950e+14 0.0000000000000000e+00 0.0000000000000000e+00
1.9413526115284178e+14 0.0000000000000000e+00 0.0000000000000000e+00
1.9414026270536409e+14 0.0000000000000000e+00 0.0000000000000000e+00
1.9414526425788638e+14 0.0000000000000000e+00 0.0000000000000000e+00
1.9415026581040869e+14 0.0000000000000000e+00 0.0000000000000000e+00
1.9415526736293097e+14 0.0000000000000000e+00 0.0000000000000000e+00
1.9416026891545325e+14 0.0000000000000000e+00 0.0000000000000000e+00
1.9416527046797556e+14 0.0000000000000000e+00 0.0000000000000000e+00
1.9417027202049784e+14 0.0000000000000000e+00 0.0000000000000000e+00
1.9417527357302016e+14 0.0000000000000000e+00 0.0000000000000000e+00
1.9418027512554244e+14 0.0000000000000000e+00 0.0000000000000000e+00
1.9418527667806475e+14 0.0000000000000000e+00 0.0000000000000000e+00
1.9419027823058703e+14 0.0000000000000000e+00 0.0000000000000000e+00
1.9419527978310931e+14 0.0000000000000000e+00 0.0000000000000000e+00
1.9420028133563162e+14 0.0000000000000000e+00 0.0000000000000000e+00
1.9420528288815391e+14 0.0000000000000000e+00 0.0000000000000000e+00
1.9421028444067622e+14 0.0000000000000000e+00 0.0000000000000000e+00
1.9421528599319850e+14 0.0000000000000000e+00 0.0000000000000000e+00
1.9422028754572078e+14 0.0000000000000000e+00 0.0000000000000000e+00
1.9422528909824309e+14 0.0000000000000000e+00 0.0000000000000000e+00
1.9423029065076538e+14 0.0000000000000000e+00 0.0000000000000000e+00
1.9423529220328769e+14 0.0000000000000000e+00 0.0000000000000000e+00
1.9424029375580997e+14 0.0000000000000000e+00 0.0000000000000000e+00
1.9424529530833225e+14 0.0000000000000000e+00 0.0000000000000000e+00
1.9425029686085456e+14 0.0000000000000000e+00 0.0000000000000000e+00
1.9425529841337684e+14 0.0000000000000000e+00 0.0000000000000000e+00
1.9426029996589916e+14 0.0000000000000000e+00 0.0000000000000000e+00
1.9426530151842144e+14 0.0000000000000000e+00 0.0000000000000000e+00
1.9427030307094372e+14 0.0000000000000000e+00 0.0000000000000000e+00
1.9427530462346603e+14 0.0000000000000000e+00 0.0000000000000000e+00
1.9428030617598831e+14 0.0000000000000000e+00 0.0000000000000000e+00
1.9428530772851062e+14 0.0000000000000000e+00 0.0000000000000000e+00
1.9429030928103291e+14 0.0000000000000000e+00 0.0000000000000000e+00
1.9429531083355519e+14 0.0000000000000000e+00 0.0000000000000000e+00
1.9430031238607750e+14 0.0000000000000000e+00 0.0000000000000000e+00
1.9430531393859978e+14 0.0000000000000000e+00 0.0000000000000000e+00
1.9431031549112209e+14 0.0000000000000000e+00 0.0000000000000000e+00
1.9431531704364438e+14 0.0000000000000000e+00 0.0000000000000000e+00
1.9432031859616669e+14 0.0000000000000000e+00 0.0000000000000000e+00
1.9432532014868897e+14 0.0000000000000000e+00 0.0000000000000000e+00
1.9433032170121125e+14 0.0000000000000000e+00 0.0000000000000000e+00
1.9433532325373356e+14 0.0000000000000000e+00 0.0000000000000000e+00
1.9434032480625584e+14 0.0000000000000000e+00 0.0000000000000000e+00
1.9434532635877816e+14 0.0000000000000000e+00 0.0000000000000000e+00
1.9435032791130044e+14 0.0000000000000000e+00 0.0000000000000000e+00
1.9435532946382272e+14 0.0000000000000000e+00 0.0000000000000000e+00
1.9436033101634503e+14 0.0000000000000000e+00 0.0000000000000000e+00
1.9436533256886731e+14 0.0000000000000000e+00 0.0000000000000000e+00
1.9437033412138962e+14 0.0000000000000000e+00 0.0000000000000000e+00
1.9437533567391191e+14 0.0000000000000000e+00 0.0000000000000000e+00
1.9438033722643419e+14 0.0000000000000000e+00 0.0000000000000000e+00
1.9438533877895650e+14 0.0000000000000000e+00 0.0000000000000000e+00
1.9439034033147878e+14 0.0000000000000000e+00 0.0000000000000000e+00
1.9439534188400109e+14 0.0000000000000000e+00 0.0000000000000000e+00
1.9440034343652338e+14 0.0000000000000000e+00 0.0000000000000000e+00
1.9440534498904566e+14 0.0000000000000000e+00 0.0000000000000000e+00
1.9441034654156797e+14 0.0000000000000000e+00 0.0000000000000000e+00
1.9441534809409025e+14 0.0000000000000000e+00 0.0000000000000000e+00
1.9442034964661256e+14 0.0000000000000000e+00 0.0000000000000000e+00
1.9442535119913484e+14 0.0000000000000000e+00 0.0000000000000000e+00
1.9443035275165712e+14 0.0000000000000000e+00 0.0000000000000000e+00
1.9443535430417944e+14 0.0000000000000000e+00 0.0000000000000000e+00
1.9444035585670172e+14 0.0000000000000000e+00 0.0000000000000000e+00
1.9444535740922403e+14 0.0000000000000000e+00 0.0000000000000000e+00
1.9445035896174631e+14 0.0000000000000000e+00 0.0000000000000000e+00
1.9445536051426862e+14 0.0000000000000000e+00 0.0000000000000000e+00
1.9446036206679091e+14 0.0000000000000000e+00 0.0000000000000000e+00
1.9446536361931319e+14 0.0000000000000000e+00 0.0000000000000000e+00
1.9447036517183550e+14 0.0000000000000000e+00 0.0000000000000000e+00
1.9447536672435778e+14 0.0000000000000000e+00 0.0000000000000000e+00
1.9448036827688009e+14 0.0000000000000000e+00 0.0000000000000000e+00
1.9448536982940238e+14 0.0000000000000000e+00 0.0000000000000000e+00
1.9449037138192466e+14 0.0000000000000000e+00 0.0000000000000000e+00
1.9449537293444697e+14 0.0000000000000000e+00 0.0000000000000000e+00
1.9450037448696925e+14 0.0000000000000000e+00 0.0000000000000000e+00
1.9450537603949156e+14 0.0000000000000000e+00 0.0000000000000000e+00
1.9451037759201384e+14 0.0000000000000000e+00 0.0000000000000000e+00
1.9451537914453612e+14 0.0000000000000000e+00 0.0000000000000000e+00
1.9452038069705844e+14 0.0000000000000000e+00 0.0000000000000000e+00
1.9452538224958072e+14 0.0000000000000000e+00 0.0000000000000000e+00
1.9453038380210303e+14 0.0000000000000000e+00 0.0000000000000000e+00
1.9453538535462531e+14 0.0000000000000000e+00 0.0000000000000000e+00
1.9454038690714759e+14 0.0000000000000000e+00 0.0000000000000000e+00
1.9454538845966991e+14 0.0000000000000000e+00 0.0000000000000000e+00
1.9455039001219219e+14 0.0000000000000000e+00 0.0000000000000000e+00
1.9455539156471450e+14 0.0000000000000000e+00 0.0000000000000000e+00
1.9456039311723678e+14 0.0000000000000000e+00 0.0000000000000000e+00
1.9456539466975906e+14 0.0000000000000000e+00 0.0000000000000000e+00
1.9457039622228138e+14 0.0000000000000000e+00 0.0000000000000000e+00
1.9457539777480366e+14 0.0000000000000000e+00 0.0000000000000000e+00
1.9458039932732597e+14 0.0000000000000000e+00 0.0000000000000000e+00
1.9458540087984825e+14 0.0000000000000000e+00 0.0000000000000000e+00
1.9459040243237053e+14 0.0000000000000000e+00 0.0000000000000000e+00
1.9459540398489284e+14 0.0000000000000000e+00 0.0000000000000000e+00
1.9460040553741512e+14 0.0000000000000000e+00 0.0000000000000000e+00
1.9460540708993744e+14 0.0000000000000000e+00 0.0000000000000000e+00
1.9461040864245972e+14 0.0000000000000000e+00 0.0000000000000000e+00
1.9461541019498203e+14 0.0000000000000000e+00 0.0000000000000000e+00
1.9462041174750431e+14 0.0000000000000000e+00 0.0000000000000000e+00
1.9462541330002659e+14 0.0000000000000000e+00 0.0000000000000000e+00
1.9463041485254891e+14 0.0000000000000000e+00 0.0000000000000000e+00
1.9463541640507119e+14 0.0000000000000000e+00 0.0000000000000000e+00
1.9464041795759350e+14 0.0000000000000000e+00 0.0000000000000000e+00
1.9464541951011578e+14 0.0000000000000000e+00 0.0000000000000000e+00
1.9465042106263806e+14 0.0000000000000000e+00 0.0000000000000000e+00
1.9465542261516038e+14 0.0000000000000000e+00 0.0000000000000000e+00
1.9466042416768266e+14 0.0000000000000000e+00 0.0000000000000000e+00
1.9466542572020497e+14 0.0000000000000000e+00 0.0000000000000000e+00
1.9467042727272725e+14 0.0000000000000000e+00 0.0000000000000000e+00
("in2","mode 1",1,"in1",1,"transmission")
(500, 3)
1.9217465256410256e+14 7.6059262331926126e-03 -4.4587368019377055e-01
1.9217965411662484e+14 7.6071063832660211e-03 -4.2632801716761470e-01
1.9218465566914716e+14 7.6082767873162328e-03 -4.0678178477793581e-01
1.9218965722166944e+14 7.6094376718743384e-03 -3.8723496342598113e-01
1.9219465877419175e+14 7.6105892657341934e-03 -3.6768753416674477e-01
1.9219966032671403e+14 7.6117317998690096e-03 -3.4813947871376960e-01
1.9220466187923631e+14 7.6128655073479821e-03 -3.2859077944197868e-01
1.9220966343175862e+14 7.6139906232517160e-03 -3.0904141939157348e-01
1.9221466498428091e+14 7.6151073845878358e-03 -2.8949138227166021e-01
1.9221966653680322e+14 7.6162160302056968e-03 -2.6994065246223792e-01
1.9222466808932550e+14 7.6173168007112211e-03 -2.5038921501856404e-01
1.9222966964184778e+14 7.6184099383808665e-03 -2.3083705567275928e-01
1.9223467119437009e+14 7.6194956870755315e-03 -2.1128416083667942e-01
1.9223967274689238e+14 7.6205742921543586e-03 -1.9173051760464657e-01
1.9224467429941469e+14 7.6216460003874038e-03 -1.7217611375482716e-01
1.9224967585193697e+14 7.6227110598691590e-03 -1.5262093775213939e-01
1.9225467740445928e+14 7.6237697199311519e-03 -1.3306497874862733e-01
1.9225967895698156e+14 7.6248222310541340e-03 -1.1350822658674756e-01
1.9226468050950384e+14 7.6258688447808885e-03 -9.3950671799286775e-02
1.9226968206202616e+14 7.6269098136280905e-03 -7.4392305611117301e-02
1.9227468361454844e+14 7.6279453909981632e-03 -5.4833119940416071e-02
1.9227968516707075e+14 7.6289758310914861e-03 -3.5273107398671871e-02
1.9228468671959303e+14 7.6300013888179223e-03 -1.5712261292134450e-02
1.9228968827211531e+14 7.6310223197086063e-03 3.8494243785203597e-03
1.9229468982463762e+14 7.6320388798276576e-03 2.3411954918112179e-02
1.9229969137715991e+14 7.6330513256836320e-03 4.2975334935962062e-02
1.9230469292968222e+14 7.6340599141413636e-03 6.2539568347531285e-02
1.9230969448220450e+14 7.6350649023333474e-03 8.2104658373676295e-02
1.9231469603472678e+14 7.6360665475718398e-03 1.0167060754218503e-01
1.9231969758724909e+14 7.6370651072602850e-03 1.2123741768830158e-01
1.9232469913977138e+14 7.6380608388052868e-03 1.4080508995541846e-01
1.9232970069229369e+14 7.6390539995291259e-03 1.6037362479716055e-01
1.9233470224481597e+14 7.6400448465809645e-03 1.7994302197782641e-01
1.9233970379733825e+14 7.6410336368502568e-03 1.9951328057529932e-01
1.9234470534986056e+14 7.6420206268784730e-03 2.1908439898193904e-01
1.9234970690238284e+14 7.6430060727726984e-03 2.3865637490675823e-01
1.9235470845490516e+14 7.6439902301177823e-03 2.5822920537839633e-01
1.9235971000742744e+14 7.6449733538906895e-03 2.7780288674667802e-01
1.9236471155994972e+14 7.6459556983734488e-03 2.9737741468614715e-01
1.9236971311247203e+14 7.6469375170673025e-03 3.1695278419848699e-01
1.9237471466499431e+14 7.6479190626074674e-03 3.3652898961569894e-01
1.9237971621751662e+14 7.6489005866771992e-03 3.5610602460359897e-01
1.9238471777003891e+14 7.6498823399236762e-03 3.7568388216479814e-01
1.9238971932256119e+14 7.6508645718730041e-03 3.9526255464310822e-01
1.9239472087508350e+14 7.6518475308468533e-03 4.1484203372709932e-01
1.9239972242760578e+14 7.6528314638785013e-03 4.3442231045383939e-01
1.9240472398012809e+14 7.6538166166303309e-03 4.5400337521406831e-01
1.9240972553265038e+14 7.6548032333112175e-03 4.7358521775558454e-01
1.9241472708517269e+14 7.6557915565948834e-03 4.9316782718930868e-01
1.9241972863769497e+14 7.6567818275384688e-03 5.1275119199264418e-01
1.9242473019021725e+14 7.6577742855022096e-03 5.3233530001573870e-01
1.9242973174273956e+14 7.6587691680691560e-03 5.5192013848632338e-01
1.9243473329526184e+14 7.6597667109665419e-03 5.7150569401485996e-01
1.9243973484778416e+14 7.6607671479861595e-03 5.9109195260093661e-01
1.9244473640030644e+14 7.6617707109073842e-03 6.1067889963823896e-01
1.9244973795282872e+14 7.6627776294198313e-03 6.3026651992125082e-01
1.9245473950535103e+14 7.6637881310466314e-03 6.4985479765153908e-01
1.9245974105787331e+14 7.6648024410691891e-03 6.6944371644317513e-01
1.9246474261039562e+14 7.6658207824523263e-03 6.8903325933054571e-01
1.9246974416291791e+14 7.6668433757703883e-03 7.0862340877399088e-01
1.9247474571544019e+14 7.6678704391339525e-03 7.2821414666769602e-01
1.9247974726796250e+14 7.6689021881180481e-03 7.4780545434629353e-01
1.9248474882048478e+14 7.6699388356904121e-03 7.6739731259186450e-01
1.9248975037300709e+14 7.6709805921413247e-03 7.8698970164206483e-01
1.9249475192552938e+14 7.6720276650143896e-03 8.0658260119724456e-01
1.9249975347805166e+14 7.6730802590375272e-03 8.2617599042836298e-01
1.9250475503057397e+14 7.6741385760562423e-03 8.4576984798502386e-01
1.9250975658309625e+14 7.6752028149663747e-03 8.6536415200313344e-01
1.9251475813561856e+14 7.6762731716497759e-03 8.8495888011393620e-01
1.9251975968814084e+14 7.6773498389084496e-03 9.0455400945149234e-01
1.9252476124066312e+14 7.6784330064025722e-03 9.2414951666195122e-01
1.9252976279318544e+14 7.6795228605875615e-03 9.4374537791231594e-01
1.9253476434570772e+14 7.6806195846535526e-03 9.6334156889837419e-01
1.9253976589823003e+14 7.6817233584647445e-03 9.8293806485480473e-01
1.9254476745075231e+14 7.6828343585010972e-03 1.0025348405634182e+00
1.9254976900327462e+14 7.6839527578005098e-03 1.0221318703631905e+00
1.9255477055579691e+14 7.6850787259023709e-03 1.0417291281589165e+00
1.9255977210831919e+14 7.6862124287923406e-03 1.0613265874313758e+00
1.9256477366084150e+14 7.6873540288482645e-03 1.0809242212467647e+00
1.9256977521336378e+14 7.6885036847872410e-03 1.1005220022659699e+00
1.9257477676588609e+14 7.6896615516142087e-03 1.1201199027556954e+00
1.9257977831840838e+14 7.6908277805718891e-03 1.1397178945969066e+00
1.9258477987093066e+14 7.6920025190910374e-03 1.1593159492962095e+00
1.9258978142345297e+14 7.6931859107437972e-03 1.1789140379955751e+00
1.9259478297597525e+14 7.6943780951960195e-03 1.1985121314824214e+00
1.9259978452849756e+14 7.6955792081631405e-03 1.2181102002007416e+00
1.9260478608101984e+14 7.6967893813660706e-03 1.2377082142607829e+00
1.9260978763354212e+14 7.6980087424887520e-03 1.2573061434503428e+00
1.9261478918606444e+14 7.6992374151372660e-03 1.2769039572455478e+00
1.9261979073858672e+14 7.7004755187998833e-03 1.2965016248207111e+00
1.9262479229110903e+14 7.7017231688089960e-03 1.3160991150603460e+00
1.9262979384363131e+14 7.7029804763040681e-03 1.3356963965691797e+00
1.9263479539615359e+14 7.7042475481961525e-03 1.3552934376839123e+00
1.9263979694867591e+14 7.7055244871339183e-03 1.3748902064839947e+00
1.9264479850119819e+14 7.7068113914704603e-03 1.3944866708023391e+00
1.9264980005372050e+14 7.7081083552328518e-03 1.4140827982376791e+00
1.9265480160624278e+14 7.7094154680915827e-03 1.4336785561644172e+00
1.9265980315876506e+14 7.7107328153325095e-03 1.4532739117449962e+00
1.9266480471128738e+14 7.7120604778298241e-03 1.4728688319409604e+00
1.9266980626380966e+14 7.7133985320206487e-03 1.4924632835239240e+00
1.9267480781633197e+14 7.7147470498806431e-03 1.5120572330878115e+00
1.9267980936885425e+14 7.7161060989020987e-03 1.5316506470595137e+00
1.9268481092137653e+14 7.7174757420721135e-03 1.5512434917109272e+00
1.9268981247389884e+14 7.7188560378534414e-03 1.5708357331706833e+00
1.9269481402642112e+14 7.7202470401659083e-03 1.5904273374346627e+00
1.9269981557894344e+14 7.7216487983701697e-03 1.6100182703787773e+00
1.9270481713146572e+14 7.7230613572519735e-03 1.6296084977695169e+00
1.9270981868398803e+14 7.7244847570089809e-03 1.6491979852764651e+00
1.9271482023651031e+14 7.7259190332378738e-03 1.6687866984829463e+00
1.9271982178903259e+14 7.7273642169240165e-03 1.6883746028983644e+00
1.9272482334155491e+14 7.7288203344319274e-03 1.7079616639694764e+00
1.9272982489407719e+14 7.7302874074975060e-03 1.7275478470915138e+00
1.9273482644659950e+14 7.7317654532214264e-03 1.7471331176208300e+00
1.9273982799912178e+14 7.7332544840646436e-03 1.7667174408850324e+00
1.9274482955164406e+14 7.7347545078444522e-03 1.7863007821955810e+00
1.9274983110416638e+14 7.7362655277328487e-03 1.8058831068588364e+00
1.9275483265668866e+14 7.7377875422559418e-03 1.8254643801871591e+00
1.9275983420921097e+14 7.7393205452944589e-03 1.8450445675110778e+00
1.9276483576173325e+14 7.7408645260870282e-03 1.8646236341896765e+00
1.9276983731425553e+14 7.7424194692329688e-03 1.8842015456230692e+00
1.9277483886677784e+14 7.7439853546981069e-03 1.9037782672626475e+00
1.9277984041930012e+14 7.7455621578212926e-03 1.9233537646224581e+00
1.9278484197182244e+14 7.7471498493226149e-03 1.9429280032909557e+00
1.9278984352434472e+14 7.7487483953123911e-03 1.9625009489411778e+00
1.9279484507686700e+14 7.7503577573028674e-03 1.9820725673425934e+00
1.9279984662938931e+14 7.7519778922198147e-03 2.0016428243716557e+00
1.9280484818191159e+14 7.7536087524167820e-03 2.0212116860222542e+00
1.9280984973443391e+14 7.7552502856891572e-03 2.0407791184176847e+00
1.9281485128695619e+14 7.7569024352919201e-03 2.0603450878198259e+00
1.9281985283947847e+14 7.7585651399560696e-03 2.0799095606409672e+00
1.9282485439200078e+14 7.7602383339088641e-03 2.0994725034539106e+00
1.9282985594452306e+14 7.7619219468932918e-03 2.1190338830020332e+00
1.9283485749704538e+14 7.7636159041903881e-03 2.1385936662103986e+00
1.9283985904956766e+14 7.7653201266418715e-03 2.1581518201951528e+00
1.9284486060208997e+14 7.7670345306746968e-03 2.1777083122744809e+00
1.9284986215461225e+14 7.7687590283266302e-03 2.1972631099776567e+00
1.9285486370713453e+14 7.7704935272727999e-03 2.2168161810561555e+00
1.9285986525965684e+14 7.7722379308541615e-03 2.2363674934924558e+00
1.9286486681217912e+14 7.7739921381062473e-03 2.2559170155098673e+00
1.9286986836470144e+14 7.7757560437903524e-03 2.2754647155826535e+00
1.9287486991722372e+14 7.7775295384244977e-03 2.2950105624446842e+00
1.9287987146974600e+14 7.7793125083171315e-03 2.3145545250994219e+00
1.9288487302226831e+14 7.7811048356000627e-03 2.3340965728287086e+00
1.9288987457479059e+14 7.7829063982645542e-03 2.3536366752019044e+00
1.9289487612731291e+14 7.7847170701972812e-03 2.3731748020848946e+00
1.9289987767983519e+14 7.7865367212175390e-03 2.3927109236484072e+00
1.9290487923235747e+14 7.7883652171159704e-03 2.4122450103773097e+00
1.9290988078487978e+14 7.7902024196938582e-03 2.4317770330787898e+00
1.9291488233740206e+14 7.7920481868039718e-03 2.4513069628902922e+00
1.9291988388992438e+14 7.7939023723920496e-03 2.4708347712885295e+00
1.9292488544244666e+14 7.7957648265392226e-03 2.4903604300965143e+00
1.9292988699496894e+14 7.7976353955058154e-03 2.5098839114926683e+00
1.9293488854749125e+14 7.7995139217759170e-03 2.5294051880175337e+00
1.9293989010001353e+14 7.8014002441028083e-03 2.5489242325814829e+00
1.9294489165253584e+14 7.8032941975554378e-03 2.5684410184727602e+00
1.9294989320505812e+14 7.8051956135657390e-03 2.5879555193639332e+00
1.9295489475758041e+14 7.8071043199765535e-03 2.6074677093196459e+00
1.9295989631010272e+14 7.8090201410913980e-03 2.6269775628033143e+00
1.9296489786262500e+14 7.8109428977237404e-03 2.6464850546833962e+00
1.9296989941514731e+14 7.8128724072479006e-03 2.6659901602412366e+00
1.9297490096766959e+14 7.8148084836506329e-03 2.6854928551758999e+00
1.9297990252019188e+14 7.8167509375834908e-03 2.7049931156117548e+00
1.9298490407271419e+14 7.8186995764155838e-03 2.7244909181039536e+00
1.9298990562523647e+14 7.8206542042876317e-03 2.7439862396442058e+00
1.9299490717775878e+14 7.8226146221664281e-03 2.7634790576671500e+00
1.9299990873028106e+14 7.8245806278995460e-03 2.7829693500551533e+00
1.9300491028280338e+14 7.8265520162716703e-03 2.8024570951444110e+00
1.9300991183532566e+14 7.8285285790609324e-03 2.8219422717297618e+00
1.9301491338784794e+14 7.8305101050957886e-03 2.8414248590698721e+00
1.9301991494037025e+14 7.8324963803126004e-03 2.8609048368921766e+00
1.9302491649289253e+14 7.8344871878142028e-03 2.8803821853971310e+00
1.9302991804541484e+14 7.8364823079282477e-03 2.8998568852635929e+00
1.9303491959793712e+14 7.8384815182667138e-03 2.9193289176521682e+00
1.9303992115045941e+14 7.8404845937856162e-03 2.9387982642102441e+00
1.9304492270298172e+14 7.8424913068453495e-03 2.9582649070754763e+00
1.9304992425550400e+14 7.8445014272706896e-03 2.9777288288797612e+00
1.9305492580802631e+14 7.8465147224133277e-03 2.9971900127529523e+00
1.9305992736054859e+14 7.8485309572117259e-03 3.0166484423258981e+00
1.9306492891307088e+14 7.8505498942542194e-03 3.0361041017343715e+00
1.9306993046559319e+14 7.8525712938408449e-03 3.0555569756218426e+00
1.9307493201811547e+14 7.8545949140455297e-03 3.0750070491421275e+00
1.9307993357063778e+14 7.8566205107796893e-03 3.0944543079628657e+00
1.9308493512316006e+14 7.8586478378550352e-03 3.1138987382671024e+00
1.9308993667568234e+14 7.8606766470470830e-03 3.1333403267569535e+00
1.9309493822820466e+14 7.8627066881587424e-03 3.1527790606548143e+00
1.9309993978072694e+14 7.8647377090842532e-03 3.1722149277055527e+00
1.9310494133324925e+14 7.8667694558734770e-03 3.1916479161790283e+00
1.9310994288577153e+14 7.8688016727959040e-03 3.2110780148709335e+00
1.9311494443829381e+14 7.8708341024052910e-03 3.2305052131051846e+00
1.9311994599081612e+14 7.8728664856043094e-03 3.2499295007348525e+00
1.9312494754333841e+14 7.8748985617086605e-03 3.2693508681429631e+00
1.9312994909586072e+14 7.8769300685126928e-03 3.2887693062448617e+00
1.9313495064838300e+14 7.8789607423535146e-03 3.3081848064874126e+00
1.9313995220090531e+14 7.8809903181763126e-03 3.3275973608510983e+00
1.9314495375342759e+14 7.8830185295988061e-03 3.3470069618495746e+00
1.9314995530594988e+14 7.8850451089768087e-03 3.3664136025308045e+00
1.9315495685847219e+14 7.8870697874683735e-03 3.3858172764769940e+00
1.9315995841099447e+14 7.8890922950993671e-03 3.4052179778043206e+00
1.9316495996351678e+14 7.8911123608275402e-03 3.4246157011634963e+00
1.9316996151603906e+14 7.8931297126079714e-03 3.4440104417390964e+00
1.9317496306856134e+14 7.8951440774569816e-03 3.4634021952492606e+00
1.9317996462108366e+14 7.8971551815171705e-03 3.4827909579452760e+00
1.9318496617360594e+14 7.8991627501216258e-03 3.5021767266104291e+00
1.9318996772612825e+14 7.9011665078580224e-03 3.5215594985599528e+00
1.9319496927865053e+14 7.9031661786326778e-03 3.5409392716390946e+00
1.9319997083117281e+14 7.9051614857345385e-03 3.5603160442227249e+00
1.9320497238369512e+14 7.9071521518988847e-03 3.5796898152140915e+00
1.9320997393621741e+14 7.9091378993705018e-03 3.5990605840424776e+00
1.9321497548873972e+14 7.9111184499669994e-03 3.6184283506627817e+00
1.9321997704126200e+14 7.9130935251413067e-03 3.6377931155529009e+00
1.9322497859378428e+14 7.9150628460453436e-03 3.6571548797126341e+00
1.9322998014630659e+14 7.9170261335911457e-03 3.6765136446614135e+00
1.9323498169882888e+14 7.9189831085134128e-03 3.6958694124358420e+00
1.9323998325135119e+14 7.9209334914318447e-03 3.7152221855883232e+00
1.9324498480387347e+14 7.9228770029108279e-03 3.7345719671836219e+00
1.9324998635639575e+14 7.9248133635222030e-03 3.7539187607976841e+00
1.9325498790891806e+14 7.9267422939047413e-03 3.7732625705140412e+00
1.9325998946144034e+14 7.9286635148247964e-03 3.7926034009211773e+00
1.9326499101396266e+14 7.9305767472361271e-03 3.8119412571104303e+00
1.9326999256648494e+14 7.9324817123390193e-03 3.8312761446721053e+00
1.9327499411900722e+14 7.9343781316396581e-03 3.8506080696932221e+00
1.9327999567152953e+14 7.9362657270082189e-03 3.8699370387540228e+00
1.9328499722405181e+14 7.9381442207373688e-03 3.8892630589242430e+00
1.9328999877657412e+14 7.9400133355993288e-03 3.9085861377609961e+00
1.9329500032909641e+14 7.9418727949034356e-03 3.9279062833037033e+00
1.9330000188161872e+14 7.9437223225524659e-03 3.9472235040718568e+00
1.9330500343414100e+14 7.9455616430990448e-03 3.9665378090603567e+00
1.9331000498666328e+14 7.9473904818005790e-03 3.9858492077365248e+00
1.9331500653918559e+14 7.9492085646752277e-03 4.0051577100358537e+00
1.9332000809170788e+14 7.9510156185553741e-03 4.0244633263576990e+00
1.9332500964423019e+14 7.9528113711423171e-03 4.0437660675623910e+00
1.9333001119675247e+14 7.9545955510593562e-03 4.0630659449655546e+00
1.9333501274927475e+14 7.9563678879046446e-03 4.0823629703351401e+00
1.9334001430179706e+14 7.9581281123033004e-03 4.1016571558866968e+00
1.9334501585431934e+14 7.9598759559590740e-03 4.1209485142786431e+00
1.9335001740684166e+14 7.9616111517055704e-03 4.1402370586085704e+00
1.9335501895936394e+14 7.9633334335562547e-03 4.1595228024079294e+00
1.9336002051188622e+14 7.9650425367545248e-03 4.1788057596380019e+00
1.9336502206440853e+14 7.9667381978228719e-03 4.1980859446853751e+00
1.9337002361693081e+14 7.9684201546110656e-03 4.2173633723563171e+00
1.9337502516945312e+14 7.9700881463444836e-03 4.2366380578730087e+00
1.9338002672197541e+14 7.9717419136708760e-03 4.2559100168678823e+00
1.9338502827449769e+14 7.9733811987073577e-03 4.2751792653793741e+00
1.9339002982702000e+14 7.9750057450859758e-03 4.2944458198466542e+00
1.9339503137954228e+14 7.9766152979991074e-03 4.3137096971043043e+00
1.9340003293206459e+14 7.9782096042438633e-03 4.3329709143779169e+00
1.9340503448458688e+14 7.9797884122660041e-03 4.3522294892780966e+00
1.9341003603710916e+14 7.9813514722032065e-03 4.3714854397964427e+00
1.9341503758963147e+14 7.9828985359272527e-03 4.3907387842992378e+00
1.9342003914215375e+14 7.9844293570863947e-03 4.4099895415225561e+00
1.9342504069467606e+14 7.9859443679623048e-03 4.4292377159589211e+00
1.9343004224719834e+14 7.9874433162960730e-03 4.4484833225731775e+00
1.9343504379972066e+14 7.9889252801659157e-03 4.4677263943344521e+00
1.9344004535224294e+14 7.9903900193797166e-03 4.4869669514620778e+00
1.9344504690476522e+14 7.9918372957315451e-03 4.5062050145228847e+00
1.9345004845728753e+14 7.9932668730396325e-03 4.5254406044247517e+00
1.9345505000980981e+14 7.9946785171842692e-03 4.5446737424111827e+00
1.9346005156233212e+14 7.9960719961439265e-03 4.5639044500563308e+00
1.9346505311485441e+14 7.9974470800320187e-03 4.5831327492585325e+00
1.9347005466737669e+14 7.9988035411318256e-03 4.6023586622355044e+00
1.9347505621989900e+14 8.0001411539310507e-03 4.6215822115183114e+00
1.9348005777242128e+14 8.0014596951557809e-03 4.6408034199453123e+00
1.9348505932494359e+14 8.0027589438031697e-03 4.6600223106576513e+00
1.9349006087746588e+14 8.0040386811746061e-03 4.6792389070920475e+00
1.9349506242998816e+14 8.0052986909063158e-03 4.6984532329763162e+00
1.9350006398251047e+14 8.0065387590007465e-03 4.7176653123231729e+00
1.9350506553503275e+14 8.0077586738564466e-03 4.7368751694241986e+00
1.9351006708755506e+14 8.0089582262976196e-03 4.7560828288448604e+00
1.9351506864007734e+14 8.0101372096023256e-03 4.7752883154179493e+00
1.9352007019259962e+14 8.0112954195306046e-03 4.7944916542384224e+00
1.9352507174512194e+14 8.0124326543514496e-03 4.8136928706578015e+00
1.9353007329764422e+14 8.0135487148693205e-03 4.8328919902775187e+00
1.9353507485016653e+14 8.0146434044492745e-03 4.8520890389442108e+00
1.9354007640268881e+14 8.0157165290423420e-03 4.8712840427431772e+00
1.9354507795521109e+14 8.0167678972091275e-03 4.8904770279933167e+00
1.9355007950773341e+14 8.0177973201436201e-03 4.9096680212410915e+00
1.9355508106025569e+14 8.0188046116954886e-03 4.9288570492545380e+00
1.9356008261277800e+14 8.0197895883918763e-03 4.9480441390181022e+00
1.9356508416530028e+14 8.0207520694590556e-03 4.9672293177266971e+00
1.9357008571782256e+14 8.0216918768420877e-03 4.9864126127799375e+00
1.9357508727034488e+14 8.0226088352250927e-03 5.0055940517767397e+00
1.9358008882286716e+14 8.0235027720499032e-03 5.0247736625091592e+00
1.9358509037538947e+14 8.0243735175341609e-03 5.0439514729575627e+00
1.9359009192791175e+14 8.0252209046891999e-03 5.0631275112841596e+00
1.9359509348043406e+14 8.0260447693362418e-03 5.0823018058282496e+00
1.9360009503295634e+14 8.0268449501230531e-03 5.1014743850997464e+00
1.9360509658547862e+14 8.0276212885391600e-03 5.1206452777748019e+00
1.9361009813800094e+14 8.0283736289296203e-03 5.1398145126892896e+00
1.9361509969052322e+14 8.0291018185101766e-03 5.1589821188335110e+00
1.9362010124304553e+14 8.0298057073798449e-03 5.1781481253473292e+00
1.9362510279556781e+14 8.0304851485333527e-03 5.1973125615138773e+00
1.9363010434809009e+14 8.0311399978733825e-03 5.2164754567550240e+00
1.9363510590061241e+14 8.0317701142211834e-03 5.2356368406254870e+00
1.9364010745313469e+14 8.0323753593275430e-03 5.2547967428073123e+00
1.9364510900565700e+14 8.0329555978822693e-03 5.2739551931056070e+00
1.9365011055817928e+14 8.0335106975233748e-03 5.2931122214418114e+00
1.9365511211070156e+14 8.0340405288456054e-03 5.3122678578496991e+00
1.9366011366322388e+14 8.0345449654080706e-03 5.3314221324697613e+00
1.9366511521574616e+14 8.0350238837415145e-03 5.3505750755436683e+00
1.9367011676826847e+14 8.0354771633548046e-03 5.3697267174100318e+00
1.9367511832079075e+14 8.0359046867404631e-03 5.3888770884984032e+00
1.9368011987331303e+14 8.0363063393805081e-03 5.4080262193249302e+00
1.9368512142583534e+14 8.0366820097503046e-03 5.4271741404874634e+00
1.9369012297835762e+14 8.0370315893229707e-03 5.4463208826597640e+00
1.9369512453087994e+14 8.0373549725726648e-03 5.4654664765876007e+00
1.9370012608340222e+14 8.0376520569769710e-03 5.4846109530831333e+00
1.9370512763592450e+14 8.0379227430194735e-03 5.5037543430207512e+00
1.9371012918844681e+14 8.0381669341908057e-03 5.5228966773320813e+00
1.9371513074096909e+14 8.0383845369898406e-03 5.5420379870008185e+00
1.9372013229349141e+14 8.0385754609242511e-03 5.5611783030592488e+00
1.9372513384601369e+14 8.0387396185095071e-03 5.5803176565821762e+00
1.9373013539853600e+14 8.0388769252688497e-03 5.5994560786836525e+00
1.9373513695105828e+14 8.0389872997314836e-03 5.6185936005114954e+00
1.9374013850358056e+14 8.0390706634305732e-03 5.6377302532436140e+00
1.9374514005610288e+14 8.0391269409013696e-03 5.6568660680832972e+00
1.9375014160862516e+14 8.0391560596771352e-03 5.6760010762545257e+00
1.9375514316114747e+14 8.0391579502865594e-03 5.6951353089984682e+00
1.9376014471366975e+14 8.0391325462490885e-03 5.7142687975682449e+00
1.9376514626619203e+14 8.0390797840705751e-03 5.7334015732259687e+00
1.9377014781871434e+14 8.0389996032380878e-03 5.7525336672376168e+00
1.9377514937123662e+14 8.0388919462138914e-03 5.7716651108691321e+00
1.9378015092375894e+14 8.0387567584303040e-03 5.7907959353829694e+00
1.9378515247628122e+14 8.0385939882820692e-03 5.8099261720333679e+00
1.9379015402880350e+14 8.0384035871197603e-03 5.8290558520631315e+00
1.9379515558132581e+14 8.0381855092421014e-03 5.8481850066995333e+00
1.9380015713384809e+14 8.0379397118880824e-03 5.8673136671500687e+00
1.9380515868637041e+14 8.0376661552281660e-03 5.8864418645998970e+00
1.9381016023889269e+14 8.0373648023556368e-03 5.9055696302066956e+00
1.9381516179141497e+14 8.0370356192773253e-03 5.9246969950982677e+00
1.9382016334393728e+14 8.0366785749033942e-03 5.9438239903684824e+00
1.9382516489645956e+14 8.0362936410375112e-03 5.9629506470735389e+00
1.9383016644898188e+14 8.0358807923660187e-03 5.9820769962292095e+00
1.9383516800150416e+14 8.0354400064469259e-03 6.0012030688066700e+00
1.9384016955402644e+14 8.0349712636986828e-03 6.0203288957301275e+00
1.9384517110654875e+14 8.0344745473879056e-03 6.0394545078728106e+00
1.9385017265907103e+14 8.0339498436175841e-03 6.0585799360537296e+00
1.9385517421159334e+14 8.0333971413144422e-03 6.0777052110353926e+00
1.9386017576411562e+14 8.0328164322158845e-03 6.0968303635196568e+00
1.9386517731663794e+14 8.0322077108568573e-03 6.1159554241457270e+00
1.9387017886916022e+14 8.0315709745559325e-03 6.1350804234862775e+00
1.9387518042168250e+14 8.0309062234017112e-03 6.1542053920452426e+00
1.9388018197420481e+14 8.0302134602383418e-03 6.1733303602550720e+00
1.9388518352672709e+14 8.0294926906508361e-03 6.1924553584730360e+00
1.9389018507924941e+14 8.0287439229503113e-03 6.2115804169796531e+00
1.9389518663177169e+14 8.0279671681588415e-03 6.2307055659751391e+00
1.9390018818429397e+14 8.0271624399935581e-03 6.2498308355774821e+00
1.9390518973681628e+14 8.0263297548510918e-03 6.2689562558196688e+00
1.9391019128933856e+14 8.0254691317916977e-03 6.2880818566468966e+00
1.9391519284186088e+14 8.0245805925225344e-03 6.3072076679148825e+00
1.9392019439438316e+14 8.0236641613814549e-03 6.3263337193865885e+00
1.9392519594690544e+14 8.0227198653196833e-03 6.3454600407310497e+00
1.9393019749942775e+14 8.0217477338851394e-03 6.3645866615202715e+00
1.9393519905195003e+14 8.0207477992051170e-03 6.3837136112271242e+00
1.9394020060447234e+14 8.0197200959684096e-03 6.4028409192238662e+00
1.9394520215699462e+14 8.0186646614077879e-03 6.4219686147792530e+00
1.9395020370951691e+14 8.0175815352820940e-03 6.4410967270573005e+00
1.9395520526203922e+14 8.0164707598579157e-03 6.4602252851149098e+00
1.9396020681456150e+14 8.0153323798913007e-03 6.4793543179000990e+00
1.9396520836708381e+14 8.0141664426094730e-03 6.4984838542503347e+00
1.9397020991960609e+14 8.0129729976915840e-03 6.5176139228902423e+00
1.9397521147212838e+14 8.0117520972503888e-03 6.5367445524306458e+00
1.9398021302465069e+14 8.0105037958129559e-03 6.5558757713665869e+00
1.9398521457717297e+14 8.0092281503016862e-03 6.5750076080753193e+00
1.9399021612969528e+14 8.0079252200148145e-03 6.5941400908156389e+00
1.9399521768221756e+14 8.0065950666071261e-03 6.6132732477253651e+00
1.9400021923473984e+14 8.0052377540702664e-03 6.6324071068211108e+00
1.9400522078726216e+14 8.0038533487132128e-03 6.6515416959959532e+00
1.9401022233978444e+14 8.0024419191427366e-03 6.6706770430182063e+00
1.9401522389230675e+14 8.0010035362428154e-03 6.6898131755308192e+00
1.9402022544482903e+14 7.9995382731554571e-03 6.7089501210492823e+00
1.9402522699735134e+14 7.9980462052602931e-03 6.7280879069613198e+00
1.9403022854987362e+14 7.9965274101544623e-03 6.7472265605249753e+00
1.9403523010239591e+14 7.9949819676325019e-03 6.7663661088680787e+00
1.9404023165491822e+14 7.9934099596664747e-03 6.7855065789875049e+00
1.9404523320744050e+14 7.9918114703848280e-03 6.8046479977471144e+00
1.9405023475996281e+14 7.9901865860529508e-03 6.8237903918780569e+00
1.9405523631248509e+14 7.9885353950523985e-03 6.8429337879770014e+00
1.9406023786500738e+14 7.9868579878606613e-03 6.8620782125059758e+00
1.9406523941752969e+14 7.9851544570305067e-03 6.8812236917914102e+00
1.9407024097005197e+14 7.9834248971700529e-03 6.9003702520229169e+00
1.9407524252257428e+14 7.9816694049218203e-03 6.9195179192534066e+00
1.9408024407509656e+14 7.9798880789427925e-03 6.9386667193979710e+00
1.9408524562761884e+14 7.9780810198836673e-03 6.9578166782334101e+00
1.9409024718014116e+14 7.9762483303687775e-03 6.9769678213977793e+00
1.9409524873266344e+14 7.9743901149752477e-03 6.9961201743895085e+00
1.9410025028518575e+14 7.9725064802134010e-03 7.0152737625676274e+00
1.9410525183770803e+14 7.9705975345058522e-03 7.0344286111505445e+00
1.9411025339023031e+14 7.9686633881674573e-03 7.0535847452162557e+00
1.9411525494275262e+14 7.9667041533852383e-03 7.0727421897022120e+00
1.9412025649527491e+14 7.9647199441979788e-03 7.0919009694039623e+00
1.9412525804779722e+14 7.9627108764765246e-03 7.1110611089760916e+00
1.9413025960031950e+14 7.9606770679035814e-03 7.1302226329310692e+00
1.9413526115284178e+14 7.9586186379536853e-03 7.1493855656397756e+00
1.9414026270536409e+14 7.9565357078733023e-03 7.1685499313310119e+00
1.9414526425788638e+14 7.9544284006616249e-03 7.1877157540911405e+00
1.9415026581040869e+14 7.9522968410502617e-03 7.2068830578646494e+00
1.9415526736293097e+14 7.9501411554839738e-03 7.2260518664532238e+00
1.9416026891545325e+14 7.9479614721012400e-03 7.2452222035168097e+00
1.9416527046797556e+14 7.9457579207147730e-03 7.2643940925727568e+00
1.9417027202049784e+14 7.9435306327923973e-03 7.2835675569958935e+00
1.9417527357302016e+14 7.9412797414378476e-03 7.3027426200192860e+00
1.9418027512554244e+14 7.9390053813720319e-03 7.3219193047334077e+00
1.9418527667806475e+14 7.9367076889137068e-03 7.3410976340872525e+00
1.9419027823058703e+14 7.9343868019613479e-03 7.3602776308874516e+00
1.9419527978310931e+14 7.9320428599740523e-03 7.3794593177992187e+00
1.9420028133563162e+14 7.9296760039533239e-03 7.3986427173466245e+00
1.9420528288815391e+14 7.9272863764250252e-03 7.4178278519118033e+00
1.9421028444067622e+14 7.9248741214208145e-03 7.4370147437364604e+00
1.9421528599319850e+14 7.9224393844604286e-03 7.4562034149210836e+00
1.9422028754572078e+14 7.9199823125338971e-03 7.4753938874260246e+00
1.9422528909824309e+14 7.9175030540837906e-03 7.4945861830714708e+00
1.9423029065076538e+14 7.9150017589877941e-03 7.5137803235373397e+00
1.9423529220328769e+14 7.9124785785414480e-03 7.5329763303647770e+00
1.9424029375580997e+14 7.9099336654410504e-03 7.5521742249550119e+00
1.9424529530833225e+14 7.9073671737664251e-03 7.5713740285709132e+00
1.9425029686085456e+14 7.9047792589647115e-03 7.5905757623369041e+00
1.9425529841337684e+14 7.9021700778333284e-03 7.6097794472391191e+00
1.9426029996589916e+14 7.8995397885037715e-03 7.6289851041264312e+00
1.9426530151842144e+14 7.8968885504253489e-03 7.6481927537100809e+00
1.9427030307094372e+14 7.8942165243493321e-03 7.6674024165647534e+00
1.9427530462346603e+14 7.8915238723130457e-03 7.6866141131291013e+00
1.9428030617598831e+14 7.8888107576242962e-03 7.7058278637051565e+00
1.9428530772851062e+14 7.8860773448458672e-03 7.7250436884600449e+00
1.9429030928103291e+14 7.8833237997805866e-03 7.7442616074253952e+00
1.9429531083355519e+14 7.8805502894560651e-03 7.7634816404985791e+00
1.9430031238607750e+14 7.8777569821101429e-03 7.7827038074428563e+00
1.9430531393859978e+14 7.8749440471761138e-03 7.8019281278873907e+00
1.9431031549112209e+14 7.8721116552683545e-03 7.8211546213286498e+00
1.9431531704364438e+14 7.8692599781684299e-03 7.8403833071297191e+00
1.9432031859616669e+14 7.8663891888109821e-03 7.8596142045221278e+00
1.9432532014868897e+14 7.8634994612697389e-03 7.8788473326047264e+00
1.9433032170121125e+14 7.8605909707448029e-03 7.8980827103454621e+00
1.9433532325373356e+14 7.8576638935482102e-03 7.9173203565811487e+00
1.9434032480625584e+14 7.8547184070917580e-03 7.9365602900177965e+00
1.9434532635877816e+14 7.8517546898736867e-03 7.9558025292316534e+00
1.9435032791130044e+14 7.8487729214662648e-03 7.9750470926686932e+00
1.9435532946382272e+14 7.8457732825032000e-03 7.9942939986462704e+00
1.9436033101634503e+14 7.8427559546672479e-03 8.0135432653523822e+00
1.9436533256886731e+14 7.8397211206785999e-03 8.0327949108462953e+00
1.9437033412138962e+14 7.8366689642826188e-03 8.0520489530595487e+00
1.9437533567391191e+14 7.8335996702386598e-03 8.0713054097953840e+00
1.9438033722643419e+14 7.8305134243083843e-03 8.0905642987298716e+00
1.9438533877895650e+14 7.8274104132447578e-03 8.1098256374119426e+00
1.9439034033147878e+14 7.8242908247809530e-03 8.1290894432631635e+00
1.9439534188400109e+14 7.8211548476197299e-03 8.1483557335793559e+00
1.9440034343652338e+14 7.8180026714226407e-03 8.1676245255291597e+00
1.9440534498904566e+14 7.8148344868001363e-03 8.1868958361556903e+00
1.9441034654156797e+14 7.8116504853009442e-03 8.2061696823761601e+00
1.9441534809409025e+14 7.8084508594022644e-03 8.2254460809817953e+00
1.9442034964661256e+14 7.8052358025002570e-03 8.2447250486388306e+00
1.9442535119913484e+14 7.8020055089000244e-03 8.2640066018877185e+00
1.9443035275165712e+14 7.7987601738068284e-03 8.2832907571439378e+00
1.9443535430417944e+14 7.7954999933163432e-03 8.3025775306982208e+00
1.9444035585670172e+14 7.7922251644059991e-03 8.3218669387156030e+00
1.9444535740922403e+14 7.7889358849262099e-03 8.3411589972367288e+00
1.9445035896174631e+14 7.7856323535914936e-03 8.3604537221767767e+00
1.9445536051426862e+14 7.7823147699723309e-03 8.3797511293264648e+00
1.9446036206679091e+14 7.7789833344866404e-03 8.3990512343509707e+00
1.9446536361931319e+14 7.7756382483918501e-03 8.4183540527907414e+00
1.9447036517183550e+14 7.7722797137770288e-03 8.4376596000608171e+00
1.9447536672435778e+14 7.7689079335545499e-03 8.4569678914509669e+00
1.9448036827688009e+14 7.7655231114533646e-03 8.4762789421253935e+00
1.9448536982940238e+14 7.7621254520109624e-03 8.4955927671222611e+00
1.9449037138192466e+14 7.7587151605661552e-03 8.5149093813539896e+00
1.9449537293444697e+14 7.7552924432520336e-03 8.5342287996066730e+00
1.9450037448696925e+14 7.7518575069885458e-03 8.5535510365393872e+00
1.9450537603949156e+14 7.7484105594764823e-03 8.5728761066845998e+00
1.9451037759201384e+14 7.7449518091898236e-03 8.5922040244467830e+00
1.9451537914453612e+14 7.7414814653694224e-03 8.6115348041031030e+00
1.9452038069705844e+14 7.7379997380166085e-03 8.6308684598020449e+00
1.9452538224958072e+14 7.7345068378866797e-03 8.6502050055628619e+00
1.9453038380210303e+14 7.7310029764827938e-03 8.6695444552757248e+00
1.9453538535462531e+14 7.7274883660495321e-03 8.6888868227001996e+00
1.9454038690714759e+14 7.7239632195668624e-03 8.7082321214653255e+00
1.9454538845966991e+14 7.7204277507444286e-03 8.7275803650685848e+00
1.9455039001219219e+14 7.7168821740152965e-03 8.7469315668747178e+00
1.9455539156471450e+14 7.7133267045303060e-03 8.7662857401160821e+00
1.9456039311723678e+14 7.7097615581524564e-03 8.7856428978902965e+00
1.9456539466975906e+14 7.7061869514507787e-03 8.8050030531605046e+00
1.9457039622228138e+14 7.7026031016953784e-03 8.8243662187540259e+00
1.9457539777480366e+14 7.6990102268512366e-03 8.8437324073609691e+00
1.9458039932732597e+14 7.6954085455732723e-03 8.8631016315340538e+00
1.9458540087984825e+14 7.6917982772003214e-03 8.8824739036864884e+00
1.9459040243237053e+14 7.6881796417503636e-03 8.9018492360916284e+00
1.9459540398489284e+14 7.6845528599140877e-03 8.9212276408817512e+00
1.9460040553741512e+14 7.6809181530508473e-03 8.9406091300459334e+00
1.9460540708993744e+14 7.6772757431823220e-03 8.9599937154298708e+00
1.9461040864245972e+14 7.6736258529874531e-03 8.9793814087335786e+00
1.9461541019498203e+14 7.6699687057969904e-03 8.9987722215108530e+00
1.9462041174750431e+14 7.6663045255885688e-03 9.0181661651669955e+00
1.9462541330002659e+14 7.6626335369806911e-03 9.0375632509579358e+00
1.9463041485254891e+14 7.6589559652277114e-03 9.0569634899883589e+00
1.9463541640507119e+14 7.6552720362143660e-03 9.0763668932101584e+00
1.9464041795759350e+14 7.6515819764501362e-03 9.0957734714208609e+00
1.9464541951011578e+14 7.6478860130642879e-03 9.1151832352615401e+00
1.9465042106263806e+14 7.6441843737993821e-03 9.1345961952155683e+00
1.9465542261516038e+14 7.6404772870065137e-03 9.1540123616066111e+00
1.9466042416768266e+14 7.6367649816392316e-03 9.1734317445963249e+00
1.9466542572020497e+14 7.6330476872477513e-03 9.1928543541832379e+00
1.9467042727272725e+14 7.6293256339732352e-03 9.2122802001997588e+00
("in2","mode 1",1,"out1",1,"transmission")
(500, 3)
1.9217465256410256e+14 0.0000000000000000e+00 0.0000000000000000e+00
1.9217965411662484e+14 0.0000000000000000e+00 0.0000000000000000e+00
1.9218465566914716e+14 0.0000000000000000e+00 0.0000000000000000e+00
1.9218965722166944e+14 0.0000000000000000e+00 0.0000000000000000e+00
1.9219465877419175e+14 0.0000000000000000e+00 0.0000000000000000e+00
1.9219966032671403e+14 0.0000000000000000e+00 0.0000000000000000e+00
1.9220466187923631e+14 0.0000000000000000e+00 0.0000000000000000e+00
1.9220966343175862e+14 0.0000000000000000e+00 0.0000000000000000e+00
1.9221466498428091e+14 0.0000000000000000e+00 0.0000000000000000e+00
1.9221966653680322e+14 0.0000000000000000e+00 0.0000000000000000e+00
1.9222466808932550e+14 0.0000000000000000e+00 0.0000000000000000e+00
1.9222966964184778e+14 0.0000000000000000e+00 0.0000000000000000e+00
1.9223467119437009e+14 0.0000000000000000e+00 0.0000000000000000e+00
1.9223967274689238e+14 0.0000000000000000e+00 0.0000000000000000e+00
1.9224467429941469e+14 0.0000000000000000e+00 0.0000000000000000e+00
1.9224967585193697e+14 0.0000000000000000e+00 0.0000000000000000e+00
1.9225467740445928e+14 0.0000000000000000e+00 0.0000000000000000e+00
1.9225967895698156e+14 0.0000000000000000e+00 0.0000000000000000e+00
1.9226468050950384e+14 0.0000000000000000e+00 0.0000000000000000e+00
1.9226968206202616e+14 0.0000000000000000e+00 0.0000000000000000e+00
1.9227468361454844e+14 0.0000000000000000e+00 0.0000000000000000e+00
1.9227968516707075e+14 0.0000000000000000e+00 0.0000000000000000e+00
1.9228468671959303e+14 0.0000000000000000e+00 0.0000000000000000e+00
1.9228968827211531e+14 0.0000000000000000e+00 0.0000000000000000e+00
1.9229468982463762e+14 0.0000000000000000e+00 0.0000000000000000e+00
1.9229969137715991e+14 0.0000000000000000e+00 0.0000000000000000e+00
1.9230469292968222e+14 0.0000000000000000e+00 0.0000000000000000e+00
1.9230969448220450e+14 0.0000000000000000e+00 0.0000000000000000e+00
1.9231469603472678e+14 0.0000000000000000e+00 0.0000000000000000e+00
1.9231969758724909e+14 0.0000000000000000e+00 0.0000000000000000e+00
1.9232469913977138e+14 0.0000000000000000e+00 0.0000000000000000e+00
1.9232970069229369e+14 0.0000000000000000e+00 0.0000000000000000e+00
1.9233470224481597e+14 0.0000000000000000e+00 0.0000000000000000e+00
1.9233970379733825e+14 0.0000000000000000e+00 0.0000000000000000e+00
1.9234470534986056e+14 0.0000000000000000e+00 0.0000000000000000e+00
1.9234970690238284e+14 0.0000000000000000e+00 0.0000000000000000e+00
1.9235470845490516e+14 0.0000000000000000e+00 0.0000000000000000e+00
1.9235971000742744e+14 0.0000000000000000e+00 0.0000000000000000e+00
1.9236471155994972e+14 0.0000000000000000e+00 0.0000000000000000e+00
1.9236971311247203e+14 0.0000000000000000e+00 0.0000000000000000e+00
1.9237471466499431e+14 0.0000000000000000e+00 0.0000000000000000e+00
1.9237971621751662e+14 0.0000000000000000e+00 0.0000000000000000e+00
1.9238471777003891e+14 0.0000000000000000e+00 0.0000000000000000e+00
1.9238971932256119e+14 0.0000000000000000e+00 0.0000000000000000e+00
1.9239472087508350e+14 0.0000000000000000e+00 0.0000000000000000e+00
1.9239972242760578e+14 0.0000000000000000e+00 0.0000000000000000e+00
1.9240472398012809e+14 0.0000000000000000e+00 0.0000000000000000e+00
1.9240972553265038e+14 0.0000000000000000e+00 0.0000000000000000e+00
1.9241472708517269e+14 0.0000000000000000e+00 0.0000000000000000e+00
1.9241972863769497e+14 0.0000000000000000e+00 0.0000000000000000e+00
1.9242473019021725e+14 0.0000000000000000e+00 0.0000000000000000e+00
1.9242973174273956e+14 0.0000000000000000e+00 0.0000000000000000e+00
1.9243473329526184e+14 0.0000000000000000e+00 0.0000000000000000e+00
1.9243973484778416e+14 0.0000000000000000e+00 0.0000000000000000e+00
1.9244473640030644e+14 0.0000000000000000e+00 0.0000000000000000e+00
1.9244973795282872e+14 0.0000000000000000e+00 0.0000000000000000e+00
1.9245473950535103e+14 0.0000000000000000e+00 0.0000000000000000e+00
1.9245974105787331e+14 0.0000000000000000e+00 0.0000000000000000e+00
1.9246474261039562e+14 0.0000000000000000e+00 0.0000000000000000e+00
1.9246974416291791e+14 0.0000000000000000e+00 0.0000000000000000e+00
1.9247474571544019e+14 0.0000000000000000e+00 0.0000000000000000e+00
1.9247974726796250e+14 0.0000000000000000e+00 0.0000000000000000e+00
1.9248474882048478e+14 0.0000000000000000e+00 0.0000000000000000e+00
1.9248975037300709e+14 0.0000000000000000e+00 0.0000000000000000e+00
1.9249475192552938e+14 0.0000000000000000e+00 0.0000000000000000e+00
1.9249975347805166e+14 0.0000000000000000e+00 0.0000000000000000e+00
1.9250475503057397e+14 0.0000000000000000e+00 0.0000000000000000e+00
1.9250975658309625e+14 0.0000000000000000e+00 0.0000000000000000e+00
1.9251475813561856e+14 0.0000000000000000e+00 0.0000000000000000e+00
1.9251975968814084e+14 0.0000000000000000e+00 0.0000000000000000e+00
1.9252476124066312e+14 0.0000000000000000e+00 0.0000000000000000e+00
1.9252976279318544e+14 0.0000000000000000e+00 0.0000000000000000e+00
1.9253476434570772e+14 0.0000000000000000e+00 0.0000000000000000e+00
1.9253976589823003e+14 0.0000000000000000e+00 0.0000000000000000e+00
1.9254476745075231e+14 0.0000000000000000e+00 0.0000000000000000e+00
1.9254976900327462e+14 0.0000000000000000e+00 0.0000000000000000e+00
1.9255477055579691e+14 0.0000000000000000e+00 0.0000000000000000e+00
1.9255977210831919e+14 0.0000000000000000e+00 0.0000000000000000e+00
1.9256477366084150e+14 0.0000000000000000e+00 0.0000000000000000e+00
1.9256977521336378e+14 0.0000000000000000e+00 0.0000000000000000e+00
1.9257477676588609e+14 0.0000000000000000e+00 0.0000000000000000e+00
1.9257977831840838e+14 0.0000000000000000e+00 0.0000000000000000e+00
1.9258477987093066e+14 0.0000000000000000e+00 0.0000000000000000e+00
1.9258978142345297e+14 0.0000000000000000e+00 0.0000000000000000e+00
1.9259478297597525e+14 0.0000000000000000e+00 0.0000000000000000e+00
1.9259978452849756e+14 0.0000000000000000e+00 0.0000000000000000e+00
1.9260478608101984e+14 0.0000000000000000e+00 0.0000000000000000e+00
1.9260978763354212e+14 0.0000000000000000e+00 0.0000000000000000e+00
1.9261478918606444e+14 0.0000000000000000e+00 0.0000000000000000e+00
1.9261979073858672e+14 0.0000000000000000e+00 0.0000000000000000e+00
1.9262479229110903e+14 0.0000000000000000e+00 0.0000000000000000e+00
1.9262979384363131e+14 0.0000000000000000e+00 0.0000000000000000e+00
1.9263479539615359e+14 0.0000000000000000e+00 0.0000000000000000e+00
1.9263979694867591e+14 0.0000000000000000e+00 0.0000000000000000e+00
1.9264479850119819e+14 0.0000000000000000e+00 0.0000000000000000e+00
1.9264980005372050e+14 0.0000000000000000e+00 0.0000000000000000e+00
1.9265480160624278e+14 0.0000000000000000e+00 0.0000000000000000e+00
1.9265980315876506e+14 0.0000000000000000e+00 0.0000000000000000e+00
1.9266480471128738e+14 0.0000000000000000e+00 0.0000000000000000e+00
1.9266980626380966e+14 0.0000000000000000e+00 0.0000000000000000e+00
1.9267480781633197e+14 0.0000000000000000e+00 0.0000000000000000e+00
1.9267980936885425e+14 0.0000000000000000e+00 0.0000000000000000e+00
1.9268481092137653e+14 0.0000000000000000e+00 0.0000000000000000e+00
1.9268981247389884e+14 0.0000000000000000e+00 0.0000000000000000e+00
1.9269481402642112e+14 0.0000000000000000e+00 0.0000000000000000e+00
1.9269981557894344e+14 0.0000000000000000e+00 0.0000000000000000e+00
1.9270481713146572e+14 0.0000000000000000e+00 0.0000000000000000e+00
1.9270981868398803e+14 0.0000000000000000e+00 0.0000000000000000e+00
1.9271482023651031e+14 0.0000000000000000e+00 0.0000000000000000e+00
1.9271982178903259e+14 0.0000000000000000e+00 0.0000000000000000e+00
1.9272482334155491e+14 0.0000000000000000e+00 0.0000000000000000e+00
1.9272982489407719e+14 0.0000000000000000e+00 0.0000000000000000e+00
1.9273482644659950e+14 0.0000000000000000e+00 0.0000000000000000e+00
1.9273982799912178e+14 0.0000000000000000e+00 0.0000000000000000e+00
1.9274482955164406e+14 0.0000000000000000e+00 0.0000000000000000e+00
1.9274983110416638e+14 0.0000000000000000e+00 0.0000000000000000e+00
1.9275483265668866e+14 0.0000000000000000e+00 0.0000000000000000e+00
1.9275983420921097e+14 0.0000000000000000e+00 0.0000000000000000e+00
1.9276483576173325e+14 0.0000000000000000e+00 0.0000000000000000e+00
1.9276983731425553e+14 0.0000000000000000e+00 0.0000000000000000e+00
1.9277483886677784e+14 0.0000000000000000e+00 0.0000000000000000e+00
1.9277984041930012e+14 0.0000000000000000e+00 0.0000000000000000e+00
1.9278484197182244e+14 0.0000000000000000e+00 0.0000000000000000e+00
1.9278984352434472e+14 0.0000000000000000e+00 0.0000000000000000e+00
1.9279484507686700e+14 0.0000000000000000e+00 0.0000000000000000e+00
1.9279984662938931e+14 0.0000000000000000e+00 0.0000000000000000e+00
1.9280484818191159e+14 0.0000000000000000e+00 0.0000000000000000e+00
1.9280984973443391e+14 0.0000000000000000e+00 0.0000000000000000e+00
1.9281485128695619e+14 0.0000000000000000e+00 0.0000000000000000e+00
1.9281985283947847e+14 0.0000000000000000e+00 0.0000000000000000e+00
1.9282485439200078e+14 0.0000000000000000e+00 0.0000000000000000e+00
1.9282985594452306e+14 0.0000000000000000e+00 0.0000000000000000e+00
1.9283485749704538e+14 0.0000000000000000e+00 0.0000000000000000e+00
1.9283985904956766e+14 0.0000000000000000e+00 0.0000000000000000e+00
1.9284486060208997e+14 0.0000000000000000e+00 0.0000000000000000e+00
1.9284986215461225e+14 0.0000000000000000e+00 0.0000000000000000e+00
1.9285486370713453e+14 0.0000000000000000e+00 0.0000000000000000e+00
1.9285986525965684e+14 0.0000000000000000e+00 0.0000000000000000e+00
1.9286486681217912e+14 0.0000000000000000e+00 0.0000000000000000e+00
1.9286986836470144e+14 0.0000000000000000e+00 0.0000000000000000e+00
1.9287486991722372e+14 0.0000000000000000e+00 0.0000000000000000e+00
1.9287987146974600e+14 0.0000000000000000e+00 0.0000000000000000e+00
1.9288487302226831e+14 0.0000000000000000e+00 0.0000000000000000e+00
1.9288987457479059e+14 0.0000000000000000e+00 0.0000000000000000e+00
1.9289487612731291e+14 0.0000000000000000e+00 0.0000000000000000e+00
1.9289987767983519e+14 0.0000000000000000e+00 0.0000000000000000e+00
1.9290487923235747e+14 0.0000000000000000e+00 0.0000000000000000e+00
1.9290988078487978e+14 0.0000000000000000e+00 0.0000000000000000e+00
1.9291488233740206e+14 0.0000000000000000e+00 0.0000000000000000e+00
1.9291988388992438e+14 0.0000000000000000e+00 0.0000000000000000e+00
1.9292488544244666e+14 0.0000000000000000e+00 0.0000000000000000e+00
1.9292988699496894e+14 0.0000000000000000e+00 0.0000000000000000e+00
1.9293488854749125e+14 0.0000000000000000e+00 0.0000000000000000e+00
1.9293989010001353e+14 0.0000000000000000e+00 0.0000000000000000e+00
1.9294489165253584e+14 0.0000000000000000e+00 0.0000000000000000e+00
1.9294989320505812e+14 0.0000000000000000e+00 0.0000000000000000e+00
1.9295489475758041e+14 0.0000000000000000e+00 0.0000000000000000e+00
1.9295989631010272e+14 0.0000000000000000e+00 0.0000000000000000e+00
1.9296489786262500e+14 0.0000000000000000e+00 0.0000000000000000e+00
1.9296989941514731e+14 0.0000000000000000e+00 0.0000000000000000e+00
1.9297490096766959e+14 0.0000000000000000e+00 0.0000000000000000e+00
1.9297990252019188e+14 0.0000000000000000e+00 0.0000000000000000e+00
1.9298490407271419e+14 0.0000000000000000e+00 0.0000000000000000e+00
1.9298990562523647e+14 0.0000000000000000e+00 0.0000000000000000e+00
1.9299490717775878e+14 0.0000000000000000e+00 0.0000000000000000e+00
1.9299990873028106e+14 0.0000000000000000e+00 0.0000000000000000e+00
1.9300491028280338e+14 0.0000000000000000e+00 0.0000000000000000e+00
1.9300991183532566e+14 0.0000000000000000e+00 0.0000000000000000e+00
1.9301491338784794e+14 0.0000000000000000e+00 0.0000000000000000e+00
1.9301991494037025e+14 0.0000000000000000e+00 0.0000000000000000e+00
1.9302491649289253e+14 0.0000000000000000e+00 0.0000000000000000e+00
1.9302991804541484e+14 0.0000000000000000e+00 0.0000000000000000e+00
1.9303491959793712e+14 0.0000000000000000e+00 0.0000000000000000e+00
1.9303992115045941e+14 0.0000000000000000e+00 0.0000000000000000e+00
1.9304492270298172e+14 0.0000000000000000e+00 0.0000000000000000e+00
1.9304992425550400e+14 0.0000000000000000e+00 0.0000000000000000e+00
1.9305492580802631e+14 0.0000000000000000e+00 0.0000000000000000e+00
1.9305992736054859e+14 0.0000000000000000e+00 0.0000000000000000e+00
1.9306492891307088e+14 0.0000000000000000e+00 0.0000000000000000e+00
1.9306993046559319e+14 0.0000000000000000e+00 0.0000000000000000e+00
1.9307493201811547e+14 0.0000000000000000e+00 0.0000000000000000e+00
1.9307993357063778e+14 0.0000000000000000e+00 0.0000000000000000e+00
1.9308493512316006e+14 0.0000000000000000e+00 0.0000000000000000e+00
1.9308993667568234e+14 0.0000000000000000e+00 0.0000000000000000e+00
1.9309493822820466e+14 0.0000000000000000e+00 0.0000000000000000e+00
1.9309993978072694e+14 0.0000000000000000e+00 0.0000000000000000e+00
1.9310494133324925e+14 0.0000000000000000e+00 0.0000000000000000e+00
1.9310994288577153e+14 0.0000000000000000e+00 0.0000000000000000e+00
1.9311494443829381e+14 0.0000000000000000e+00 0.0000000000000000e+00
1.9311994599081612e+14 0.0000000000000000e+00 0.0000000000000000e+00
1.9312494754333841e+14 0.0000000000000000e+00 0.0000000000000000e+00
1.9312994909586072e+14 0.0000000000000000e+00 0.0000000000000000e+00
1.9313495064838300e+14 0.0000000000000000e+00 0.0000000000000000e+00
1.9313995220090531e+14 0.0000000000000000e+00 0.0000000000000000e+00
1.9314495375342759e+14 0.0000000000000000e+00 0.0000000000000000e+00
1.9314995530594988e+14 0.0000000000000000e+00 0.0000000000000000e+00
1.9315495685847219e+14 0.0000000000000000e+00 0.0000000000000000e+00
1.9315995841099447e+14 0.0000000000000000e+00 0.0000000000000000e+00
1.9316495996351678e+14 0.0000000000000000e+00 0.0000000000000000e+00
1.9316996151603906e+14 0.0000000000000000e+00 0.0000000000000000e+00
1.9317496306856134e+14 0.0000000000000000e+00 0.0000000000000000e+00
1.9317996462108366e+14 0.0000000000000000e+00 0.0000000000000000e+00
1.9318496617360594e+14 0.0000000000000000e+00 0.0000000000000000e+00
1.9318996772612825e+14 0.0000000000000000e+00 0.0000000000000000e+00
1.9319496927865053e+14 0.0000000000000000e+00 0.0000000000000000e+00
1.9319997083117281e+14 0.0000000000000000e+00 0.0000000000000000e+00
1.9320497238369512e+14 0.0000000000000000e+00 0.0000000000000000e+00
1.9320997393621741e+14 0.0000000000000000e+00 0.0000000000000000e+00
1.9321497548873972e+14 0.0000000000000000e+00 0.0000000000000000e+00
1.9321997704126200e+14 0.0000000000000000e+00 0.0000000000000000e+00
1.9322497859378428e+14 0.0000000000000000e+00 0.0000000000000000e+00
1.9322998014630659e+14 0.0000000000000000e+00 0.0000000000000000e+00
1.9323498169882888e+14 0.0000000000000000e+00 0.0000000000000000e+00
1.9323998325135119e+14 0.0000000000000000e+00 0.0000000000000000e+00
1.9324498480387347e+14 0.0000000000000000e+00 0.0000000000000000e+00
1.9324998635639575e+14 0.0000000000000000e+00 0.0000000000000000e+00
1.9325498790891806e+14 0.0000000000000000e+00 0.0000000000000000e+00
1.9325998946144034e+14 0.0000000000000000e+00 0.0000000000000000e+00
1.9326499101396266e+14 0.0000000000000000e+00 0.0000000000000000e+00
1.9326999256648494e+14 0.0000000000000000e+00 0.0000000000000000e+00
1.9327499411900722e+14 0.0000000000000000e+00 0.0000000000000000e+00
1.9327999567152953e+14 0.0000000000000000e+00 0.0000000000000000e+00
1.9328499722405181e+14 0.0000000000000000e+00 0.0000000000000000e+00
1.9328999877657412e+14 0.0000000000000000e+00 0.0000000000000000e+00
1.9329500032909641e+14 0.0000000000000000e+00 0.0000000000000000e+00
1.9330000188161872e+14 0.0000000000000000e+00 0.0000000000000000e+00
1.9330500343414100e+14 0.0000000000000000e+00 0.0000000000000000e+00
1.9331000498666328e+14 0.0000000000000000e+00 0.0000000000000000e+00
1.9331500653918559e+14 0.0000000000000000e+00 0.0000000000000000e+00
1.9332000809170788e+14 0.0000000000000000e+00 0.0000000000000000e+00
1.9332500964423019e+14 0.0000000000000000e+00 0.0000000000000000e+00
1.9333001119675247e+14 0.0000000000000000e+00 0.0000000000000000e+00
1.9333501274927475e+14 0.0000000000000000e+00 0.0000000000000000e+00
1.9334001430179706e+14 0.0000000000000000e+00 0.0000000000000000e+00
1.9334501585431934e+14 0.0000000000000000e+00 0.0000000000000000e+00
1.9335001740684166e+14 0.0000000000000000e+00 0.0000000000000000e+00
1.9335501895936394e+14 0.0000000000000000e+00 0.0000000000000000e+00
1.9336002051188622e+14 0.0000000000000000e+00 0.0000000000000000e+00
1.9336502206440853e+14 0.0000000000000000e+00 0.0000000000000000e+00
1.9337002361693081e+14 0.0000000000000000e+00 0.0000000000000000e+00
1.9337502516945312e+14 0.0000000000000000e+00 0.0000000000000000e+00
1.9338002672197541e+14 0.0000000000000000e+00 0.0000000000000000e+00
1.9338502827449769e+14 0.0000000000000000e+00 0.0000000000000000e+00
1.9339002982702000e+14 0.0000000000000000e+00 0.0000000000000000e+00
1.9339503137954228e+14 0.0000000000000000e+00 0.0000000000000000e+00
1.9340003293206459e+14 0.0000000000000000e+00 0.0000000000000000e+00
1.9340503448458688e+14 0.0000000000000000e+00 0.0000000000000000e+00
1.9341003603710916e+14 0.0000000000000000e+00 0.0000000000000000e+00
1.9341503758963147e+14 0.0000000000000000e+00 0.0000000000000000e+00
1.9342003914215375e+14 0.0000000000000000e+00 0.0000000000000000e+00
1.9342504069467606e+14 0.0000000000000000e+00 0.0000000000000000e+00
1.9343004224719834e+14 0.0000000000000000e+00 0.0000000000000000e+00
1.9343504379972066e+14 0.0000000000000000e+00 0.0000000000000000e+00
1.9344004535224294e+14 0.0000000000000000e+00 0.0000000000000000e+00
1.9344504690476522e+14 0.0000000000000000e+00 0.0000000000000000e+00
1.9345004845728753e+14 0.0000000000000000e+00 0.0000000000000000e+00
1.9345505000980981e+14 0.0000000000000000e+00 0.0000000000000000e+00
1.9346005156233212e+14 0.0000000000000000e+00 0.0000000000000000e+00
1.9346505311485441e+14 0.0000000000000000e+00 0.0000000000000000e+00
1.9347005466737669e+14 0.0000000000000000e+00 0.0000000000000000e+00
1.9347505621989900e+14 0.0000000000000000e+00 0.0000000000000000e+00
1.9348005777242128e+14 0.0000000000000000e+00 0.0000000000000000e+00
1.9348505932494359e+14 0.0000000000000000e+00 0.0000000000000000e+00
1.9349006087746588e+14 0.0000000000000000e+00 0.0000000000000000e+00
1.9349506242998816e+14 0.0000000000000000e+00 0.0000000000000000e+00
1.9350006398251047e+14 0.0000000000000000e+00 0.0000000000000000e+00
1.9350506553503275e+14 0.0000000000000000e+00 0.0000000000000000e+00
1.9351006708755506e+14 0.0000000000000000e+00 0.0000000000000000e+00
1.9351506864007734e+14 0.0000000000000000e+00 0.0000000000000000e+00
1.9352007019259962e+14 0.0000000000000000e+00 0.0000000000000000e+00
1.9352507174512194e+14 0.0000000000000000e+00 0.0000000000000000e+00
1.9353007329764422e+14 0.0000000000000000e+00 0.0000000000000000e+00
1.9353507485016653e+14 0.0000000000000000e+00 0.0000000000000000e+00
1.9354007640268881e+14 0.0000000000000000e+00 0.0000000000000000e+00
1.9354507795521109e+14 0.0000000000000000e+00 0.0000000000000000e+00
1.9355007950773341e+14 0.0000000000000000e+00 0.0000000000000000e+00
1.9355508106025569e+14 0.0000000000000000e+00 0.0000000000000000e+00
1.9356008261277800e+14 0.0000000000000000e+00 0.0000000000000000e+00
1.9356508416530028e+14 0.0000000000000000e+00 0.0000000000000000e+00
1.9357008571782256e+14 0.0000000000000000e+00 0.0000000000000000e+00
1.9357508727034488e+14 0.0000000000000000e+00 0.0000000000000000e+00
1.9358008882286716e+14 0.0000000000000000e+00 0.0000000000000000e+00
1.9358509037538947e+14 0.0000000000000000e+00 0.0000000000000000e+00
1.9359009192791175e+14 0.0000000000000000e+00 0.0000000000000000e+00
1.9359509348043406e+14 0.0000000000000000e+00 0.0000000000000000e+00
1.9360009503295634e+14 0.0000000000000000e+00 0.0000000000000000e+00
1.9360509658547862e+14 0.0000000000000000e+00 0.0000000000000000e+00
1.9361009813800094e+14 0.0000000000000000e+00 0.0000000000000000e+00
1.9361509969052322e+14 0.0000000000000000e+00 0.0000000000000000e+00
1.9362010124304553e+14 0.0000000000000000e+00 0.0000000000000000e+00
1.9362510279556781e+14 0.0000000000000000e+00 0.0000000000000000e+00
1.9363010434809009e+14 0.0000000000000000e+00 0.0000000000000000e+00
1.9363510590061241e+14 0.0000000000000000e+00 0.0000000000000000e+00
1.9364010745313469e+14 0.0000000000000000e+00 0.0000000000000000e+00
1.9364510900565700e+14 0.0000000000000000e+00 0.0000000000000000e+00
1.9365011055817928e+14 0.0000000000000000e+00 0.0000000000000000e+00
1.9365511211070156e+14 0.0000000000000000e+00 0.0000000000000000e+00
1.9366011366322388e+14 0.0000000000000000e+00 0.0000000000000000e+00
1.9366511521574616e+14 0.0000000000000000e+00 0.0000000000000000e+00
1.9367011676826847e+14 0.0000000000000000e+00 0.0000000000000000e+00
1.9367511832079075e+14 0.0000000000000000e+00 0.0000000000000000e+00
1.9368011987331303e+14 0.0000000000000000e+00 0.0000000000000000e+00
1.9368512142583534e+14 0.0000000000000000e+00 0.0000000000000000e+00
1.9369012297835762e+14 0.0000000000000000e+00 0.0000000000000000e+00
1.9369512453087994e+14 0.0000000000000000e+00 0.0000000000000000e+00
1.9370012608340222e+14 0.0000000000000000e+00 0.0000000000000000e+00
1.9370512763592450e+14 0.0000000000000000e+00 0.0000000000000000e+00
1.9371012918844681e+14 0.0000000000000000e+00 0.0000000000000000e+00
1.9371513074096909e+14 0.0000000000000000e+00 0.0000000000000000e+00
1.9372013229349141e+14 0.0000000000000000e+00 0.0000000000000000e+00
1.9372513384601369e+14 0.0000000000000000e+00 0.0000000000000000e+00
1.9373013539853600e+14 0.0000000000000000e+00 0.0000000000000000e+00
1.9373513695105828e+14 0.0000000000000000e+00 0.0000000000000000e+00
1.9374013850358056e+14 0.0000000000000000e+00 0.0000000000000000e+00
1.9374514005610288e+14 0.0000000000000000e+00 0.0000000000000000e+00
1.9375014160862516e+14 0.0000000000000000e+00 0.0000000000000000e+00
1.9375514316114747e+14 0.0000000000000000e+00 0.0000000000000000e+00
1.9376014471366975e+14 0.0000000000000000e+00 0.0000000000000000e+00
1.9376514626619203e+14 0.0000000000000000e+00 0.0000000000000000e+00
1.9377014781871434e+14 0.0000000000000000e+00 0.0000000000000000e+00
1.9377514937123662e+14 0.0000000000000000e+00 0.0000000000000000e+00
1.9378015092375894e+14 0.0000000000000000e+00 0.0000000000000000e+00
1.9378515247628122e+14 0.0000000000000000e+00 0.0000000000000000e+00
1.9379015402880350e+14 0.0000000000000000e+00 0.0000000000000000e+00
1.9379515558132581e+14 0.0000000000000000e+00 0.0000000000000000e+00
1.9380015713384809e+14 0.0000000000000000e+00 0.0000000000000000e+00
1.9380515868637041e+14 0.0000000000000000e+00 0.0000000000000000e+00
1.9381016023889269e+14 0.0000000000000000e+00 0.0000000000000000e+00
1.9381516179141497e+14 0.0000000000000000e+00 0.0000000000000000e+00
1.9382016334393728e+14 0.0000000000000000e+00 0.0000000000000000e+00
1.9382516489645956e+14 0.0000000000000000e+00 0.0000000000000000e+00
1.9383016644898188e+14 0.0000000000000000e+00 0.0000000000000000e+00
1.9383516800150416e+14 0.0000000000000000e+00 0.0000000000000000e+00
1.9384016955402644e+14 0.0000000000000000e+00 0.0000000000000000e+00
1.9384517110654875e+14 0.0000000000000000e+00 0.0000000000000000e+00
1.9385017265907103e+14 0.0000000000000000e+00 0.0000000000000000e+00
1.9385517421159334e+14 0.0000000000000000e+00 0.0000000000000000e+00
1.9386017576411562e+14 0.0000000000000000e+00 0.0000000000000000e+00
1.9386517731663794e+14 0.0000000000000000e+00 0.0000000000000000e+00
1.9387017886916022e+14 0.0000000000000000e+00 0.0000000000000000e+00
1.9387518042168250e+14 0.0000000000000000e+00 0.0000000000000000e+00
1.9388018197420481e+14 0.0000000000000000e+00 0.0000000000000000e+00
1.9388518352672709e+14 0.0000000000000000e+00 0.0000000000000000e+00
1.9389018507924941e+14 0.0000000000000000e+00 0.0000000000000000e+00
1.9389518663177169e+14 0.0000000000000000e+00 0.0000000000000000e+00
1.9390018818429397e+14 0.0000000000000000e+00 0.0000000000000000e+00
1.9390518973681628e+14 0.0000000000000000e+00 0.0000000000000000e+00
1.9391019128933856e+14 0.0000000000000000e+00 0.0000000000000000e+00
1.9391519284186088e+14 0.0000000000000000e+00 0.0000000000000000e+00
1.9392019439438316e+14 0.0000000000000000e+00 0.0000000000000000e+00
1.9392519594690544e+14 0.0000000000000000e+00 0.0000000000000000e+00
1.9393019749942775e+14 0.0000000000000000e+00 0.0000000000000000e+00
1.9393519905195003e+14 0.0000000000000000e+00 0.0000000000000000e+00
1.9394020060447234e+14 0.0000000000000000e+00 0.0000000000000000e+00
1.9394520215699462e+14 0.0000000000000000e+00 0.0000000000000000e+00
1.9395020370951691e+14 0.0000000000000000e+00 0.0000000000000000e+00
1.9395520526203922e+14 0.0000000000000000e+00 0.0000000000000000e+00
1.9396020681456150e+14 0.0000000000000000e+00 0.0000000000000000e+00
1.9396520836708381e+14 0.0000000000000000e+00 0.0000000000000000e+00
1.9397020991960609e+14 0.0000000000000000e+00 0.0000000000000000e+00
1.9397521147212838e+14 0.0000000000000000e+00 0.0000000000000000e+00
1.9398021302465069e+14 0.0000000000000000e+00 0.0000000000000000e+00
1.9398521457717297e+14 0.0000000000000000e+00 0.0000000000000000e+00
1.9399021612969528e+14 0.0000000000000000e+00 0.0000000000000000e+00
1.9399521768221756e+14 0.0000000000000000e+00 0.0000000000000000e+00
1.9400021923473984e+14 0.0000000000000000e+00 0.0000000000000000e+00
1.9400522078726216e+14 0.0000000000000000e+00 0.0000000000000000e+00
1.9401022233978444e+14 0.0000000000000000e+00 0.0000000000000000e+00
1.9401522389230675e+14 0.0000000000000000e+00 0.0000000000000000e+00
1.9402022544482903e+14 0.0000000000000000e+00 0.0000000000000000e+00
1.9402522699735134e+14 0.0000000000000000e+00 0.0000000000000000e+00
1.9403022854987362e+14 0.0000000000000000e+00 0.0000000000000000e+00
1.9403523010239591e+14 0.0000000000000000e+00 0.0000000000000000e+00
1.9404023165491822e+14 0.0000000000000000e+00 0.0000000000000000e+00
1.9404523320744050e+14 0.0000000000000000e+00 0.0000000000000000e+00
1.9405023475996281e+14 0.0000000000000000e+00 0.0000000000000000e+00
1.9405523631248509e+14 0.0000000000000000e+00 0.0000000000000000e+00
1.9406023786500738e+14 0.0000000000000000e+00 0.0000000000000000e+00
1.9406523941752969e+14 0.0000000000000000e+00 0.0000000000000000e+00
1.9407024097005197e+14 0.0000000000000000e+00 0.0000000000000000e+00
1.9407524252257428e+14 0.0000000000000000e+00 0.0000000000000000e+00
1.9408024407509656e+14 0.0000000000000000e+00 0.0000000000000000e+00
1.9408524562761884e+14 0.0000000000000000e+00 0.0000000000000000e+00
1.9409024718014116e+14 0.0000000000000000e+00 0.0000000000000000e+00
1.9409524873266344e+14 0.0000000000000000e+00 0.0000000000000000e+00
1.9410025028518575e+14 0.0000000000000000e+00 0.0000000000000000e+00
1.9410525183770803e+14 0.0000000000000000e+00 0.0000000000000000e+00
1.9411025339023031e+14 0.0000000000000000e+00 0.0000000000000000e+00
1.9411525494275262e+14 0.0000000000000000e+00 0.0000000000000000e+00
1.9412025649527491e+14 0.0000000000000000e+00 0.0000000000000000e+00
1.9412525804779722e+14 0.0000000000000000e+00 0.0000000000000000e+00
1.9413025960031950e+14 0.0000000000000000e+00 0.0000000000000000e+00
1.9413526115284178e+14 0.0000000000000000e+00 0.0000000000000000e+00
1.9414026270536409e+14 0.0000000000000000e+00 0.0000000000000000e+00
1.9414526425788638e+14 0.0000000000000000e+00 0.0000000000000000e+00
1.9415026581040869e+14 0.0000000000000000e+00 0.0000000000000000e+00
1.9415526736293097e+14 0.0000000000000000e+00 0.0000000000000000e+00
1.9416026891545325e+14 0.0000000000000000e+00 0.0000000000000000e+00
1.9416527046797556e+14 0.0000000000000000e+00 0.0000000000000000e+00
1.9417027202049784e+14 0.0000000000000000e+00 0.0000000000000000e+00
1.9417527357302016e+14 0.0000000000000000e+00 0.0000000000000000e+00
1.9418027512554244e+14 0.0000000000000000e+00 0.0000000000000000e+00
1.9418527667806475e+14 0.0000000000000000e+00 0.0000000000000000e+00
1.9419027823058703e+14 0.0000000000000000e+00 0.0000000000000000e+00
1.9419527978310931e+14 0.0000000000000000e+00 0.0000000000000000e+00
1.9420028133563162e+14 0.0000000000000000e+00 0.0000000000000000e+00
1.9420528288815391e+14 0.0000000000000000e+00 0.0000000000000000e+00
1.9421028444067622e+14 0.0000000000000000e+00 0.0000000000000000e+00
1.9421528599319850e+14 0.0000000000000000e+00 0.0000000000000000e+00
1.9422028754572078e+14 0.0000000000000000e+00 0.0000000000000000e+00
1.9422528909824309e+14 0.0000000000000000e+00 0.0000000000000000e+00
1.9423029065076538e+14 0.0000000000000000e+00 0.0000000000000000e+00
1.9423529220328769e+14 0.0000000000000000e+00 0.0000000000000000e+00
1.9424029375580997e+14 0.0000000000000000e+00 0.0000000000000000e+00
1.9424529530833225e+14 0.0000000000000000e+00 0.0000000000000000e+00
1.9425029686085456e+14 0.0000000000000000e+00 0.0000000000000000e+00
1.9425529841337684e+14 0.0000000000000000e+00 0.0000000000000000e+00
1.9426029996589916e+14 0.0000000000000000e+00 0.0000000000000000e+00
1.9426530151842144e+14 0.0000000000000000e+00 0.0000000000000000e+00
1.9427030307094372e+14 0.0000000000000000e+00 0.0000000000000000e+00
1.9427530462346603e+14 0.0000000000000000e+00 0.0000000000000000e+00
1.9428030617598831e+14 0.0000000000000000e+00 0.0000000000000000e+00
1.9428530772851062e+14 0.0000000000000000e+00 0.0000000000000000e+00
1.9429030928103291e+14 0.0000000000000000e+00 0.0000000000000000e+00
1.9429531083355519e+14 0.0000000000000000e+00 0.0000000000000000e+00
1.9430031238607750e+14 0.0000000000000000e+00 0.0000000000000000e+00
1.9430531393859978e+14 0.0000000000000000e+00 0.0000000000000000e+00
1.9431031549112209e+14 0.0000000000000000e+00 0.0000000000000000e+00
1.9431531704364438e+14 0.0000000000000000e+00 0.0000000000000000e+00
1.9432031859616669e+14 0.0000000000000000e+00 0.0000000000000000e+00
1.9432532014868897e+14 0.0000000000000000e+00 0.0000000000000000e+00
1.9433032170121125e+14 0.0000000000000000e+00 0.0000000000000000e+00
1.9433532325373356e+14 0.0000000000000000e+00 0.0000000000000000e+00
1.9434032480625584e+14 0.0000000000000000e+00 0.0000000000000000e+00
1.9434532635877816e+14 0.0000000000000000e+00 0.0000000000000000e+00
1.9435032791130044e+14 0.0000000000000000e+00 0.0000000000000000e+00
1.9435532946382272e+14 0.0000000000000000e+00 0.0000000000000000e+00
1.9436033101634503e+14 0.0000000000000000e+00 0.0000000000000000e+00
1.9436533256886731e+14 0.0000000000000000e+00 0.0000000000000000e+00
1.9437033412138962e+14 0.0000000000000000e+00 0.0000000000000000e+00
1.9437533567391191e+14 0.0000000000000000e+00 0.0000000000000000e+00
1.9438033722643419e+14 0.0000000000000000e+00 0.0000000000000000e+00
1.9438533877895650e+14 0.0000000000000000e+00 0.0000000000000000e+00
1.9439034033147878e+14 0.0000000000000000e+00 0.0000000000000000e+00
1.9439534188400109e+14 0.0000000000000000e+00 0.0000000000000000e+00
1.9440034343652338e+14 0.0000000000000000e+00 0.0000000000000000e+00
1.9440534498904566e+14 0.0000000000000000e+00 0.0000000000000000e+00
1.9441034654156797e+14 0.0000000000000000e+00 0.0000000000000000e+00
1.9441534809409025e+14 0.0000000000000000e+00 0.0000000000000000e+00
1.9442034964661256e+14 0.0000000000000000e+00 0.0000000000000000e+00
1.9442535119913484e+14 0.0000000000000000e+00 0.0000000000000000e+00
1.9443035275165712e+14 0.0000000000000000e+00 0.0000000000000000e+00
1.9443535430417944e+14 0.0000000000000000e+00 0.0000000000000000e+00
1.9444035585670172e+14 0.0000000000000000e+00 0.0000000000000000e+00
1.9444535740922403e+14 0.0000000000000000e+00 0.0000000000000000e+00
1.9445035896174631e+14 0.0000000000000000e+00 0.0000000000000000e+00
1.9445536051426862e+14 0.0000000000000000e+00 0.0000000000000000e+00
1.9446036206679091e+14 0.0000000000000000e+00 0.0000000000000000e+00
1.9446536361931319e+14 0.0000000000000000e+00 0.0000000000000000e+00
1.9447036517183550e+14 0.0000000000000000e+00 0.0000000000000000e+00
1.9447536672435778e+14 0.0000000000000000e+00 0.0000000000000000e+00
1.9448036827688009e+14 0.0000000000000000e+00 0.0000000000000000e+00
1.9448536982940238e+14 0.0000000000000000e+00 0.0000000000000000e+00
1.9449037138192466e+14 0.0000000000000000e+00 0.0000000000000000e+00
1.9449537293444697e+14 0.0000000000000000e+00 0.0000000000000000e+00
1.9450037448696925e+14 0.0000000000000000e+00 0.0000000000000000e+00
1.9450537603949156e+14 0.0000000000000000e+00 0.0000000000000000e+00
1.9451037759201384e+14 0.0000000000000000e+00 0.0000000000000000e+00
1.9451537914453612e+14 0.0000000000000000e+00 0.0000000000000000e+00
1.9452038069705844e+14 0.0000000000000000e+00 0.0000000000000000e+00
1.9452538224958072e+14 0.0000000000000000e+00 0.0000000000000000e+00
1.9453038380210303e+14 0.0000000000000000e+00 0.0000000000000000e+00
1.9453538535462531e+14 0.0000000000000000e+00 0.0000000000000000e+00
1.9454038690714759e+14 0.0000000000000000e+00 0.0000000000000000e+00
1.9454538845966991e+14 0.0000000000000000e+00 0.0000000000000000e+00
1.9455039001219219e+14 0.0000000000000000e+00 0.0000000000000000e+00
1.9455539156471450e+14 0.0000000000000000e+00 0.0000000000000000e+00
1.9456039311723678e+14 0.0000000000000000e+00 0.0000000000000000e+00
1.9456539466975906e+14 0.0000000000000000e+00 0.0000000000000000e+00
1.9457039622228138e+14 0.0000000000000000e+00 0.0000000000000000e+00
1.9457539777480366e+14 0.0000000000000000e+00 0.0000000000000000e+00
1.9458039932732597e+14 0.0000000000000000e+00 0.0000000000000000e+00
1.9458540087984825e+14 0.0000000000000000e+00 0.0000000000000000e+00
1.9459040243237053e+14 0.0000000000000000e+00 0.0000000000000000e+00
1.9459540398489284e+14 0.0000000000000000e+00 0.0000000000000000e+00
1.9460040553741512e+14 0.0000000000000000e+00 0.0000000000000000e+00
1.9460540708993744e+14 0.0000000000000000e+00 0.0000000000000000e+00
1.9461040864245972e+14 0.0000000000000000e+00 0.0000000000000000e+00
1.9461541019498203e+14 0.0000000000000000e+00 0.0000000000000000e+00
1.9462041174750431e+14 0.0000000000000000e+00 0.0000000000000000e+00
1.9462541330002659e+14 0.0000000000000000e+00 0.0000000000000000e+00
1.9463041485254891e+14 0.0000000000000000e+00 0.0000000000000000e+00
1.9463541640507119e+14 0.0000000000000000e+00 0.0000000000000000e+00
1.9464041795759350e+14 0.0000000000000000e+00 0.0000000000000000e+00
1.9464541951011578e+14 0.0000000000000000e+00 0.0000000000000000e+00
1.9465042106263806e+14 0.0000000000000000e+00 0.0000000000000000e+00
1.9465542261516038e+14 0.0000000000000000e+00 0.0000000000000000e+00
1.9466042416768266e+14 0.0000000000000000e+00 0.0000000000000000e+00
1.9466542572020497e+14 0.0000000000000000e+00 0.0000000000000000e+00
1.9467042727272725e+14 0.0000000000000000e+00 0.0000000000000000e+00
("in2","mode 1",1,"in2",1,"transmission")
(500, 3)
1.9217465256410256e+14 0.0000000000000000e+00 0.0000000000000000e+00
1.9217965411662484e+14 0.0000000000000000e+00 0.0000000000000000e+00
1.9218465566914716e+14 0.0000000000000000e+00 0.0000000000000000e+00
1.9218965722166944e+14 0.0000000000000000e+00 0.0000000000000000e+00
1.9219465877419175e+14 0.0000000000000000e+00 0.0000000000000000e+00
1.9219966032671403e+14 0.0000000000000000e+00 0.0000000000000000e+00
1.9220466187923631e+14 0.0000000000000000e+00 0.0000000000000000e+00
1.9220966343175862e+14 0.0000000000000000e+00 0.0000000000000000e+00
1.9221466498428091e+14 0.0000000000000000e+00 0.0000000000000000e+00
1.9221966653680322e+14 0.0000000000000000e+00 0.0000000000000000e+00
1.9222466808932550e+14 0.0000000000000000e+00 0.0000000000000000e+00
1.9222966964184778e+14 0.0000000000000000e+00 0.0000000000000000e+00
1.9223467119437009e+14 0.0000000000000000e+00 0.0000000000000000e+00
1.9223967274689238e+14 0.0000000000000000e+00 0.0000000000000000e+00
1.9224467429941469e+14 0.0000000000000000e+00 0.0000000000000000e+00
1.9224967585193697e+14 0.0000000000000000e+00 0.0000000000000000e+00
1.9225467740445928e+14 0.0000000000000000e+00 0.0000000000000000e+00
1.9225967895698156e+14 0.0000000000000000e+00 0.0000000000000000e+00
1.9226468050950384e+14 0.0000000000000000e+00 0.0000000000000000e+00
1.9226968206202616e+14 0.0000000000000000e+00 0.0000000000000000e+00
1.9227468361454844e+14 0.0000000000000000e+00 0.0000000000000000e+00
1.9227968516707075e+14 0.0000000000000000e+00 0.0000000000000000e+00
1.9228468671959303e+14 0.0000000000000000e+00 0.0000000000000000e+00
1.9228968827211531e+14 0.0000000000000000e+00 0.0000000000000000e+00
1.9229468982463762e+14 0.0000000000000000e+00 0.0000000000000000e+00
1.9229969137715991e+14 0.0000000000000000e+00 0.0000000000000000e+00
1.9230469292968222e+14 0.0000000000000000e+00 0.0000000000000000e+00
1.9230969448220450e+14 0.0000000000000000e+00 0.0000000000000000e+00
1.9231469603472678e+14 0.0000000000000000e+00 0.0000000000000000e+00
1.9231969758724909e+14 0.0000000000000000e+00 0.0000000000000000e+00
1.9232469913977138e+14 0.0000000000000000e+00 0.0000000000000000e+00
1.9232970069229369e+14 0.0000000000000000e+00 0.0000000000000000e+00
1.9233470224481597e+14 0.0000000000000000e+00 0.0000000000000000e+00
1.9233970379733825e+14 0.0000000000000000e+00 0.0000000000000000e+00
1.9234470534986056e+14 0.0000000000000000e+00 0.0000000000000000e+00
1.9234970690238284e+14 0.0000000000000000e+00 0.0000000000000000e+00
1.9235470845490516e+14 0.0000000000000000e+00 0.0000000000000000e+00
1.9235971000742744e+14 0.0000000000000000e+00 0.0000000000000000e+00
1.9236471155994972e+14 0.0000000000000000e+00 0.0000000000000000e+00
1.9236971311247203e+14 0.0000000000000000e+00 0.0000000000000000e+00
1.9237471466499431e+14 0.0000000000000000e+00 0.0000000000000000e+00
1.9237971621751662e+14 0.0000000000000000e+00 0.0000000000000000e+00
1.9238471777003891e+14 0.0000000000000000e+00 0.0000000000000000e+00
1.9238971932256119e+14 0.0000000000000000e+00 0.0000000000000000e+00
1.9239472087508350e+14 0.0000000000000000e+00 0.0000000000000000e+00
1.9239972242760578e+14 0.0000000000000000e+00 0.0000000000000000e+00
1.9240472398012809e+14 0.0000000000000000e+00 0.0000000000000000e+00
1.9240972553265038e+14 0.0000000000000000e+00 0.0000000000000000e+00
1.9241472708517269e+14 0.0000000000000000e+00 0.0000000000000000e+00
1.9241972863769497e+14 0.0000000000000000e+00 0.0000000000000000e+00
1.9242473019021725e+14 0.0000000000000000e+00 0.0000000000000000e+00
1.9242973174273956e+14 0.0000000000000000e+00 0.0000000000000000e+00
1.9243473329526184e+14 0.0000000000000000e+00 0.0000000000000000e+00
1.9243973484778416e+14 0.0000000000000000e+00 0.0000000000000000e+00
1.9244473640030644e+14 0.0000000000000000e+00 0.0000000000000000e+00
1.9244973795282872e+14 0.0000000000000000e+00 0.0000000000000000e+00
1.9245473950535103e+14 0.0000000000000000e+00 0.0000000000000000e+00
1.9245974105787331e+14 0.0000000000000000e+00 0.0000000000000000e+00
1.9246474261039562e+14 0.0000000000000000e+00 0.0000000000000000e+00
1.9246974416291791e+14 0.0000000000000000e+00 0.0000000000000000e+00
1.9247474571544019e+14 0.0000000000000000e+00 0.0000000000000000e+00
1.9247974726796250e+14 0.0000000000000000e+00 0.0000000000000000e+00
1.9248474882048478e+14 0.0000000000000000e+00 0.0000000000000000e+00
1.9248975037300709e+14 0.0000000000000000e+00 0.0000000000000000e+00
1.9249475192552938e+14 0.0000000000000000e+00 0.0000000000000000e+00
1.9249975347805166e+14 0.0000000000000000e+00 0.0000000000000000e+00
1.9250475503057397e+14 0.0000000000000000e+00 0.0000000000000000e+00
1.9250975658309625e+14 0.0000000000000000e+00 0.0000000000000000e+00
1.9251475813561856e+14 0.0000000000000000e+00 0.0000000000000000e+00
1.9251975968814084e+14 0.0000000000000000e+00 0.0000000000000000e+00
1.9252476124066312e+14 0.0000000000000000e+00 0.0000000000000000e+00
1.9252976279318544e+14 0.0000000000000000e+00 0.0000000000000000e+00
1.9253476434570772e+14 0.0000000000000000e+00 0.0000000000000000e+00
1.9253976589823003e+14 0.0000000000000000e+00 0.0000000000000000e+00
1.9254476745075231e+14 0.0000000000000000e+00 0.0000000000000000e+00
1.9254976900327462e+14 0.0000000000000000e+00 0.0000000000000000e+00
1.9255477055579691e+14 0.0000000000000000e+00 0.0000000000000000e+00
1.9255977210831919e+14 0.0000000000000000e+00 0.0000000000000000e+00
1.9256477366084150e+14 0.0000000000000000e+00 0.0000000000000000e+00
1.9256977521336378e+14 0.0000000000000000e+00 0.0000000000000000e+00
1.9257477676588609e+14 0.0000000000000000e+00 0.0000000000000000e+00
1.9257977831840838e+14 0.0000000000000000e+00 0.0000000000000000e+00
1.9258477987093066e+14 0.0000000000000000e+00 0.0000000000000000e+00
1.9258978142345297e+14 0.0000000000000000e+00 0.0000000000000000e+00
1.9259478297597525e+14 0.0000000000000000e+00 0.0000000000000000e+00
1.9259978452849756e+14 0.0000000000000000e+00 0.0000000000000000e+00
1.9260478608101984e+14 0.0000000000000000e+00 0.0000000000000000e+00
1.9260978763354212e+14 0.0000000000000000e+00 0.0000000000000000e+00
1.9261478918606444e+14 0.0000000000000000e+00 0.0000000000000000e+00
1.9261979073858672e+14 0.0000000000000000e+00 0.0000000000000000e+00
1.9262479229110903e+14 0.0000000000000000e+00 0.0000000000000000e+00
1.9262979384363131e+14 0.0000000000000000e+00 0.0000000000000000e+00
1.9263479539615359e+14 0.0000000000000000e+00 0.0000000000000000e+00
1.9263979694867591e+14 0.0000000000000000e+00 0.0000000000000000e+00
1.9264479850119819e+14 0.0000000000000000e+00 0.0000000000000000e+00
1.9264980005372050e+14 0.0000000000000000e+00 0.0000000000000000e+00
1.9265480160624278e+14 0.0000000000000000e+00 0.0000000000000000e+00
1.9265980315876506e+14 0.0000000000000000e+00 0.0000000000000000e+00
1.9266480471128738e+14 0.0000000000000000e+00 0.0000000000000000e+00
1.9266980626380966e+14 0.0000000000000000e+00 0.0000000000000000e+00
1.9267480781633197e+14 0.0000000000000000e+00 0.0000000000000000e+00
1.9267980936885425e+14 0.0000000000000000e+00 0.0000000000000000e+00
1.9268481092137653e+14 0.0000000000000000e+00 0.0000000000000000e+00
1.9268981247389884e+14 0.0000000000000000e+00 0.0000000000000000e+00
1.9269481402642112e+14 0.0000000000000000e+00 0.0000000000000000e+00
1.9269981557894344e+14 0.0000000000000000e+00 0.0000000000000000e+00
1.9270481713146572e+14 0.0000000000000000e+00 0.0000000000000000e+00
1.9270981868398803e+14 0.0000000000000000e+00 0.0000000000000000e+00
1.9271482023651031e+14 0.0000000000000000e+00 0.0000000000000000e+00
1.9271982178903259e+14 0.0000000000000000e+00 0.0000000000000000e+00
1.9272482334155491e+14 0.0000000000000000e+00 0.0000000000000000e+00
1.9272982489407719e+14 0.0000000000000000e+00 0.0000000000000000e+00
1.9273482644659950e+14 0.0000000000000000e+00 0.0000000000000000e+00
1.9273982799912178e+14 0.0000000000000000e+00 0.0000000000000000e+00
1.9274482955164406e+14 0.0000000000000000e+00 0.0000000000000000e+00
1.9274983110416638e+14 0.0000000000000000e+00 0.0000000000000000e+00
1.9275483265668866e+14 0.0000000000000000e+00 0.0000000000000000e+00
1.9275983420921097e+14 0.0000000000000000e+00 0.0000000000000000e+00
1.9276483576173325e+14 0.0000000000000000e+00 0.0000000000000000e+00
1.9276983731425553e+14 0.0000000000000000e+00 0.0000000000000000e+00
1.9277483886677784e+14 0.0000000000000000e+00 0.0000000000000000e+00
1.9277984041930012e+14 0.0000000000000000e+00 0.0000000000000000e+00
1.9278484197182244e+14 0.0000000000000000e+00 0.0000000000000000e+00
1.9278984352434472e+14 0.0000000000000000e+00 0.0000000000000000e+00
1.9279484507686700e+14 0.0000000000000000e+00 0.0000000000000000e+00
1.9279984662938931e+14 0.0000000000000000e+00 0.0000000000000000e+00
1.9280484818191159e+14 0.0000000000000000e+00 0.0000000000000000e+00
1.9280984973443391e+14 0.0000000000000000e+00 0.0000000000000000e+00
1.9281485128695619e+14 0.0000000000000000e+00 0.0000000000000000e+00
1.9281985283947847e+14 0.0000000000000000e+00 0.0000000000000000e+00
1.9282485439200078e+14 0.0000000000000000e+00 0.0000000000000000e+00
1.9282985594452306e+14 0.0000000000000000e+00 0.0000000000000000e+00
1.9283485749704538e+14 0.0000000000000000e+00 0.0000000000000000e+00
1.9283985904956766e+14 0.0000000000000000e+00 0.0000000000000000e+00
1.9284486060208997e+14 0.0000000000000000e+00 0.0000000000000000e+00
1.9284986215461225e+14 0.0000000000000000e+00 0.0000000000000000e+00
1.9285486370713453e+14 0.0000000000000000e+00 0.0000000000000000e+00
1.9285986525965684e+14 0.0000000000000000e+00 0.0000000000000000e+00
1.9286486681217912e+14 0.0000000000000000e+00 0.0000000000000000e+00
1.9286986836470144e+14 0.0000000000000000e+00 0.0000000000000000e+00
1.9287486991722372e+14 0.0000000000000000e+00 0.0000000000000000e+00
1.9287987146974600e+14 0.0000000000000000e+00 0.0000000000000000e+00
1.9288487302226831e+14 0.0000000000000000e+00 0.0000000000000000e+00
1.9288987457479059e+14 0.0000000000000000e+00 0.0000000000000000e+00
1.9289487612731291e+14 0.0000000000000000e+00 0.0000000000000000e+00
1.9289987767983519e+14 0.0000000000000000e+00 0.0000000000000000e+00
1.9290487923235747e+14 0.0000000000000000e+00 0.0000000000000000e+00
1.9290988078487978e+14 0.0000000000000000e+00 0.0000000000000000e+00
1.9291488233740206e+14 0.0000000000000000e+00 0.0000000000000000e+00
1.9291988388992438e+14 0.0000000000000000e+00 0.0000000000000000e+00
1.9292488544244666e+14 0.0000000000000000e+00 0.0000000000000000e+00
1.9292988699496894e+14 0.0000000000000000e+00 0.0000000000000000e+00
1.9293488854749125e+14 0.0000000000000000e+00 0.0000000000000000e+00
1.9293989010001353e+14 0.0000000000000000e+00 0.0000000000000000e+00
1.9294489165253584e+14 0.0000000000000000e+00 0.0000000000000000e+00
1.9294989320505812e+14 0.0000000000000000e+00 0.0000000000000000e+00
1.9295489475758041e+14 0.0000000000000000e+00 0.0000000000000000e+00
1.9295989631010272e+14 0.0000000000000000e+00 0.0000000000000000e+00
1.9296489786262500e+14 0.0000000000000000e+00 0.0000000000000000e+00
1.9296989941514731e+14 0.0000000000000000e+00 0.0000000000000000e+00
1.9297490096766959e+14 0.0000000000000000e+00 0.0000000000000000e+00
1.9297990252019188e+14 0.0000000000000000e+00 0.0000000000000000e+00
1.9298490407271419e+14 0.0000000000000000e+00 0.0000000000000000e+00
1.9298990562523647e+14 0.0000000000000000e+00 0.0000000000000000e+00
1.9299490717775878e+14 0.0000000000000000e+00 0.0000000000000000e+00
1.9299990873028106e+14 0.0000000000000000e+00 0.0000000000000000e+00
1.9300491028280338e+14 0.0000000000000000e+00 0.0000000000000000e+00
1.9300991183532566e+14 0.0000000000000000e+00 0.0000000000000000e+00
1.9301491338784794e+14 0.0000000000000000e+00 0.0000000000000000e+00
1.9301991494037025e+14 0.0000000000000000e+00 0.0000000000000000e+00
1.9302491649289253e+14 0.0000000000000000e+00 0.0000000000000000e+00
1.9302991804541484e+14 0.0000000000000000e+00 0.0000000000000000e+00
1.9303491959793712e+14 0.0000000000000000e+00 0.0000000000000000e+00
1.9303992115045941e+14 0.0000000000000000e+00 0.0000000000000000e+00
1.9304492270298172e+14 0.0000000000000000e+00 0.0000000000000000e+00
1.9304992425550400e+14 0.0000000000000000e+00 0.0000000000000000e+00
1.9305492580802631e+14 0.0000000000000000e+00 0.0000000000000000e+00
1.9305992736054859e+14 0.0000000000000000e+00 0.0000000000000000e+00
1.9306492891307088e+14 0.0000000000000000e+00 0.0000000000000000e+00
1.9306993046559319e+14 0.0000000000000000e+00 0.0000000000000000e+00
1.9307493201811547e+14 0.0000000000000000e+00 0.0000000000000000e+00
1.9307993357063778e+14 0.0000000000000000e+00 0.0000000000000000e+00
1.9308493512316006e+14 0.0000000000000000e+00 0.0000000000000000e+00
1.9308993667568234e+14 0.0000000000000000e+00 0.0000000000000000e+00
1.9309493822820466e+14 0.0000000000000000e+00 0.0000000000000000e+00
1.9309993978072694e+14 0.0000000000000000e+00 0.0000000000000000e+00
1.9310494133324925e+14 0.0000000000000000e+00 0.0000000000000000e+00
1.9310994288577153e+14 0.0000000000000000e+00 0.0000000000000000e+00
1.9311494443829381e+14 0.0000000000000000e+00 0.0000000000000000e+00
1.9311994599081612e+14 0.0000000000000000e+00 0.0000000000000000e+00
1.9312494754333841e+14 0.0000000000000000e+00 0.0000000000000000e+00
1.9312994909586072e+14 0.0000000000000000e+00 0.0000000000000000e+00
1.9313495064838300e+14 0.0000000000000000e+00 0.0000000000000000e+00
1.9313995220090531e+14 0.0000000000000000e+00 0.0000000000000000e+00
1.9314495375342759e+14 0.0000000000000000e+00 0.0000000000000000e+00
1.9314995530594988e+14 0.0000000000000000e+00 0.0000000000000000e+00
1.9315495685847219e+14 0.0000000000000000e+00 0.0000000000000000e+00
1.9315995841099447e+14 0.0000000000000000e+00 0.0000000000000000e+00
1.9316495996351678e+14 0.0000000000000000e+00 0.0000000000000000e+00
1.9316996151603906e+14 0.0000000000000000e+00 0.0000000000000000e+00
1.9317496306856134e+14 0.0000000000000000e+00 0.0000000000000000e+00
1.9317996462108366e+14 0.0000000000000000e+00 0.0000000000000000e+00
1.9318496617360594e+14 0.0000000000000000e+00 0.0000000000000000e+00
1.9318996772612825e+14 0.0000000000000000e+00 0.0000000000000000e+00
1.9319496927865053e+14 0.0000000000000000e+00 0.0000000000000000e+00
1.9319997083117281e+14 0.0000000000000000e+00 0.0000000000000000e+00
1.9320497238369512e+14 0.0000000000000000e+00 0.0000000000000000e+00
1.9320997393621741e+14 0.0000000000000000e+00 0.0000000000000000e+00
1.9321497548873972e+14 0.0000000000000000e+00 0.0000000000000000e+00
1.9321997704126200e+14 0.0000000000000000e+00 0.0000000000000000e+00
1.9322497859378428e+14 0.0000000000000000e+00 0.0000000000000000e+00
1.9322998014630659e+14 0.0000000000000000e+00 0.0000000000000000e+00
1.9323498169882888e+14 0.0000000000000000e+00 0.0000000000000000e+00
1.9323998325135119e+14 0.0000000000000000e+00 0.0000000000000000e+00
1.9324498480387347e+14 0.0000000000000000e+00 0.0000000000000000e+00
1.9324998635639575e+14 0.0000000000000000e+00 0.0000000000000000e+00
1.9325498790891806e+14 0.0000000000000000e+00 0.0000000000000000e+00
1.9325998946144034e+14 0.0000000000000000e+00 0.0000000000000000e+00
1.9326499101396266e+14 0.0000000000000000e+00 0.0000000000000000e+00
1.9326999256648494e+14 0.0000000000000000e+00 0.0000000000000000e+00
1.9327499411900722e+14 0.0000000000000000e+00 0.0000000000000000e+00
1.9327999567152953e+14 0.0000000000000000e+00 0.0000000000000000e+00
1.9328499722405181e+14 0.0000000000000000e+00 0.0000000000000000e+00
1.9328999877657412e+14 0.0000000000000000e+00 0.0000000000000000e+00
1.9329500032909641e+14 0.0000000000000000e+00 0.0000000000000000e+00
1.9330000188161872e+14 0.0000000000000000e+00 0.0000000000000000e+00
1.9330500343414100e+14 0.0000000000000000e+00 0.0000000000000000e+00
1.9331000498666328e+14 0.0000000000000000e+00 0.0000000000000000e+00
1.9331500653918559e+14 0.0000000000000000e+00 0.0000000000000000e+00
1.9332000809170788e+14 0.0000000000000000e+00 0.0000000000000000e+00
1.9332500964423019e+14 0.0000000000000000e+00 0.0000000000000000e+00
1.9333001119675247e+14 0.0000000000000000e+00 0.0000000000000000e+00
1.9333501274927475e+14 0.0000000000000000e+00 0.0000000000000000e+00
1.9334001430179706e+14 0.0000000000000000e+00 0.0000000000000000e+00
1.9334501585431934e+14 0.0000000000000000e+00 0.0000000000000000e+00
1.9335001740684166e+14 0.0000000000000000e+00 0.0000000000000000e+00
1.9335501895936394e+14 0.0000000000000000e+00 0.0000000000000000e+00
1.9336002051188622e+14 0.0000000000000000e+00 0.0000000000000000e+00
1.9336502206440853e+14 0.0000000000000000e+00 0.0000000000000000e+00
1.9337002361693081e+14 0.0000000000000000e+00 0.0000000000000000e+00
1.9337502516945312e+14 0.0000000000000000e+00 0.0000000000000000e+00
1.9338002672197541e+14 0.0000000000000000e+00 0.0000000000000000e+00
1.9338502827449769e+14 0.0000000000000000e+00 0.0000000000000000e+00
1.9339002982702000e+14 0.0000000000000000e+00 0.0000000000000000e+00
1.9339503137954228e+14 0.0000000000000000e+00 0.0000000000000000e+00
1.9340003293206459e+14 0.0000000000000000e+00 0.0000000000000000e+00
1.9340503448458688e+14 0.0000000000000000e+00 0.0000000000000000e+00
1.9341003603710916e+14 0.0000000000000000e+00 0.0000000000000000e+00
1.9341503758963147e+14 0.0000000000000000e+00 0.0000000000000000e+00
1.9342003914215375e+14 0.0000000000000000e+00 0.0000000000000000e+00
1.9342504069467606e+14 0.0000000000000000e+00 0.0000000000000000e+00
1.9343004224719834e+14 0.0000000000000000e+00 0.0000000000000000e+00
1.9343504379972066e+14 0.0000000000000000e+00 0.0000000000000000e+00
1.9344004535224294e+14 0.0000000000000000e+00 0.0000000000000000e+00
1.9344504690476522e+14 0.0000000000000000e+00 0.0000000000000000e+00
1.9345004845728753e+14 0.0000000000000000e+00 0.0000000000000000e+00
1.9345505000980981e+14 0.0000000000000000e+00 0.0000000000000000e+00
1.9346005156233212e+14 0.0000000000000000e+00 0.0000000000000000e+00
1.9346505311485441e+14 0.0000000000000000e+00 0.0000000000000000e+00
1.9347005466737669e+14 0.0000000000000000e+00 0.0000000000000000e+00
1.9347505621989900e+14 0.0000000000000000e+00 0.0000000000000000e+00
1.9348005777242128e+14 0.0000000000000000e+00 0.0000000000000000e+00
1.9348505932494359e+14 0.0000000000000000e+00 0.0000000000000000e+00
1.9349006087746588e+14 0.0000000000000000e+00 0.0000000000000000e+00
1.9349506242998816e+14 0.0000000000000000e+00 0.0000000000000000e+00
1.9350006398251047e+14 0.0000000000000000e+00 0.0000000000000000e+00
1.9350506553503275e+14 0.0000000000000000e+00 0.0000000000000000e+00
1.9351006708755506e+14 0.0000000000000000e+00 0.0000000000000000e+00
1.9351506864007734e+14 0.0000000000000000e+00 0.0000000000000000e+00
1.9352007019259962e+14 0.0000000000000000e+00 0.0000000000000000e+00
1.9352507174512194e+14 0.0000000000000000e+00 0.0000000000000000e+00
1.9353007329764422e+14 0.0000000000000000e+00 0.0000000000000000e+00
1.9353507485016653e+14 0.0000000000000000e+00 0.0000000000000000e+00
1.9354007640268881e+14 0.0000000000000000e+00 0.0000000000000000e+00
1.9354507795521109e+14 0.0000000000000000e+00 0.0000000000000000e+00
1.9355007950773341e+14 0.0000000000000000e+00 0.0000000000000000e+00
1.9355508106025569e+14 0.0000000000000000e+00 0.0000000000000000e+00
1.9356008261277800e+14 0.0000000000000000e+00 0.0000000000000000e+00
1.9356508416530028e+14 0.0000000000000000e+00 0.0000000000000000e+00
1.9357008571782256e+14 0.0000000000000000e+00 0.0000000000000000e+00
1.9357508727034488e+14 0.0000000000000000e+00 0.0000000000000000e+00
1.9358008882286716e+14 0.0000000000000000e+00 0.0000000000000000e+00
1.9358509037538947e+14 0.0000000000000000e+00 0.0000000000000000e+00
1.9359009192791175e+14 0.0000000000000000e+00 0.0000000000000000e+00
1.9359509348043406e+14 0.0000000000000000e+00 0.0000000000000000e+00
1.9360009503295634e+14 0.0000000000000000e+00 0.0000000000000000e+00
1.9360509658547862e+14 0.0000000000000000e+00 0.0000000000000000e+00
1.9361009813800094e+14 0.0000000000000000e+00 0.0000000000000000e+00
1.9361509969052322e+14 0.0000000000000000e+00 0.0000000000000000e+00
1.9362010124304553e+14 0.0000000000000000e+00 0.0000000000000000e+00
1.9362510279556781e+14 0.0000000000000000e+00 0.0000000000000000e+00
1.9363010434809009e+14 0.0000000000000000e+00 0.0000000000000000e+00
1.9363510590061241e+14 0.0000000000000000e+00 0.0000000000000000e+00
1.9364010745313469e+14 0.0000000000000000e+00 0.0000000000000000e+00
1.9364510900565700e+14 0.0000000000000000e+00 0.0000000000000000e+00
1.9365011055817928e+14 0.0000000000000000e+00 0.0000000000000000e+00
1.9365511211070156e+14 0.0000000000000000e+00 0.0000000000000000e+00
1.9366011366322388e+14 0.0000000000000000e+00 0.0000000000000000e+00
1.9366511521574616e+14 0.0000000000000000e+00 0.0000000000000000e+00
1.9367011676826847e+14 0.0000000000000000e+00 0.0000000000000000e+00
1.9367511832079075e+14 0.0000000000000000e+00 0.0000000000000000e+00
1.9368011987331303e+14 0.0000000000000000e+00 0.0000000000000000e+00
1.9368512142583534e+14 0.0000000000000000e+00 0.0000000000000000e+00
1.9369012297835762e+14 0.0000000000000000e+00 0.0000000000000000e+00
1.9369512453087994e+14 0.0000000000000000e+00 0.0000000000000000e+00
1.9370012608340222e+14 0.0000000000000000e+00 0.0000000000000000e+00
1.9370512763592450e+14 0.0000000000000000e+00 0.0000000000000000e+00
1.9371012918844681e+14 0.0000000000000000e+00 0.0000000000000000e+00
1.9371513074096909e+14 0.0000000000000000e+00 0.0000000000000000e+00
1.9372013229349141e+14 0.0000000000000000e+00 0.0000000000000000e+00
1.9372513384601369e+14 0.0000000000000000e+00 0.0000000000000000e+00
1.9373013539853600e+14 0.0000000000000000e+00 0.0000000000000000e+00
1.9373513695105828e+14 0.0000000000000000e+00 0.0000000000000000e+00
1.9374013850358056e+14 0.0000000000000000e+00 0.0000000000000000e+00
1.9374514005610288e+14 0.0000000000000000e+00 0.0000000000000000e+00
1.9375014160862516e+14 0.0000000000000000e+00 0.0000000000000000e+00
1.9375514316114747e+14 0.0000000000000000e+00 0.0000000000000000e+00
1.9376014471366975e+14 0.0000000000000000e+00 0.0000000000000000e+00
1.9376514626619203e+14 0.0000000000000000e+00 0.0000000000000000e+00
1.9377014781871434e+14 0.0000000000000000e+00 0.0000000000000000e+00
1.9377514937123662e+14 0.0000000000000000e+00 0.0000000000000000e+00
1.9378015092375894e+14 0.0000000000000000e+00 0.0000000000000000e+00
1.9378515247628122e+14 0.0000000000000000e+00 0.0000000000000000e+00
1.9379015402880350e+14 0.0000000000000000e+00 0.0000000000000000e+00
1.9379515558132581e+14 0.0000000000000000e+00 0.0000000000000000e+00
1.9380015713384809e+14 0.0000000000000000e+00 0.0000000000000000e+00
1.9380515868637041e+14 0.0000000000000000e+00 0.0000000000000000e+00
1.9381016023889269e+14 0.0000000000000000e+00 0.0000000000000000e+00
1.9381516179141497e+14 0.0000000000000000e+00 0.0000000000000000e+00
1.9382016334393728e+14 0.0000000000000000e+00 0.0000000000000000e+00
1.9382516489645956e+14 0.0000000000000000e+00 0.0000000000000000e+00
1.9383016644898188e+14 0.0000000000000000e+00 0.0000000000000000e+00
1.9383516800150416e+14 0.0000000000000000e+00 0.0000000000000000e+00
1.9384016955402644e+14 0.0000000000000000e+00 0.0000000000000000e+00
1.9384517110654875e+14 0.0000000000000000e+00 0.0000000000000000e+00
1.9385017265907103e+14 0.0000000000000000e+00 0.0000000000000000e+00
1.9385517421159334e+14 0.0000000000000000e+00 0.0000000000000000e+00
1.9386017576411562e+14 0.0000000000000000e+00 0.0000000000000000e+00
1.9386517731663794e+14 0.0000000000000000e+00 0.0000000000000000e+00
1.9387017886916022e+14 0.0000000000000000e+00 0.0000000000000000e+00
1.9387518042168250e+14 0.0000000000000000e+00 0.0000000000000000e+00
1.9388018197420481e+14 0.0000000000000000e+00 0.0000000000000000e+00
1.9388518352672709e+14 0.0000000000000000e+00 0.0000000000000000e+00
1.9389018507924941e+14 0.0000000000000000e+00 0.0000000000000000e+00
1.9389518663177169e+14 0.0000000000000000e+00 0.0000000000000000e+00
1.9390018818429397e+14 0.0000000000000000e+00 0.0000000000000000e+00
1.9390518973681628e+14 0.0000000000000000e+00 0.0000000000000000e+00
1.9391019128933856e+14 0.0000000000000000e+00 0.0000000000000000e+00
1.9391519284186088e+14 0.0000000000000000e+00 0.0000000000000000e+00
1.9392019439438316e+14 0.0000000000000000e+00 0.0000000000000000e+00
1.9392519594690544e+14 0.0000000000000000e+00 0.0000000000000000e+00
1.9393019749942775e+14 0.0000000000000000e+00 0.0000000000000000e+00
1.9393519905195003e+14 0.0000000000000000e+00 0.0000000000000000e+00
1.9394020060447234e+14 0.0000000000000000e+00 0.0000000000000000e+00
1.9394520215699462e+14 0.0000000000000000e+00 0.0000000000000000e+00
1.9395020370951691e+14 0.0000000000000000e+00 0.0000000000000000e+00
1.9395520526203922e+14 0.0000000000000000e+00 0.0000000000000000e+00
1.9396020681456150e+14 0.0000000000000000e+00 0.0000000000000000e+00
1.9396520836708381e+14 0.0000000000000000e+00 0.0000000000000000e+00
1.9397020991960609e+14 0.0000000000000000e+00 0.0000000000000000e+00
1.9397521147212838e+14 0.0000000000000000e+00 0.0000000000000000e+00
1.9398021302465069e+14 0.0000000000000000e+00 0.0000000000000000e+00
1.9398521457717297e+14 0.0000000000000000e+00 0.0000000000000000e+00
1.9399021612969528e+14 0.0000000000000000e+00 0.0000000000000000e+00
1.9399521768221756e+14 0.0000000000000000e+00 0.0000000000000000e+00
1.9400021923473984e+14 0.0000000000000000e+00 0.0000000000000000e+00
1.9400522078726216e+14 0.0000000000000000e+00 0.0000000000000000e+00
1.9401022233978444e+14 0.0000000000000000e+00 0.0000000000000000e+00
1.9401522389230675e+14 0.0000000000000000e+00 0.0000000000000000e+00
1.9402022544482903e+14 0.0000000000000000e+00 0.0000000000000000e+00
1.9402522699735134e+14 0.0000000000000000e+00 0.0000000000000000e+00
1.9403022854987362e+14 0.0000000000000000e+00 0.0000000000000000e+00
1.9403523010239591e+14 0.0000000000000000e+00 0.0000000000000000e+00
1.9404023165491822e+14 0.0000000000000000e+00 0.0000000000000000e+00
1.9404523320744050e+14 0.0000000000000000e+00 0.0000000000000000e+00
1.9405023475996281e+14 0.0000000000000000e+00 0.0000000000000000e+00
1.9405523631248509e+14 0.0000000000000000e+00 0.0000000000000000e+00
1.9406023786500738e+14 0.0000000000000000e+00 0.0000000000000000e+00
1.9406523941752969e+14 0.0000000000000000e+00 0.0000000000000000e+00
1.9407024097005197e+14 0.0000000000000000e+00 0.0000000000000000e+00
1.9407524252257428e+14 0.0000000000000000e+00 0.0000000000000000e+00
1.9408024407509656e+14 0.0000000000000000e+00 0.0000000000000000e+00
1.9408524562761884e+14 0.0000000000000000e+00 0.0000000000000000e+00
1.9409024718014116e+14 0.0000000000000000e+00 0.0000000000000000e+00
1.9409524873266344e+14 0.0000000000000000e+00 0.0000000000000000e+00
1.9410025028518575e+14 0.0000000000000000e+00 0.0000000000000000e+00
1.9410525183770803e+14 0.0000000000000000e+00 0.0000000000000000e+00
1.9411025339023031e+14 0.0000000000000000e+00 0.0000000000000000e+00
1.9411525494275262e+14 0.0000000000000000e+00 0.0000000000000000e+00
1.9412025649527491e+14 0.0000000000000000e+00 0.0000000000000000e+00
1.9412525804779722e+14 0.0000000000000000e+00 0.0000000000000000e+00
1.9413025960031950e+14 0.0000000000000000e+00 0.0000000000000000e+00
1.9413526115284178e+14 0.0000000000000000e+00 0.0000000000000000e+00
1.9414026270536409e+14 0.0000000000000000e+00 0.0000000000000000e+00
1.9414526425788638e+14 0.0000000000000000e+00 0.0000000000000000e+00
1.9415026581040869e+14 0.0000000000000000e+00 0.0000000000000000e+00
1.9415526736293097e+14 0.0000000000000000e+00 0.0000000000000000e+00
1.9416026891545325e+14 0.0000000000000000e+00 0.0000000000000000e+00
1.9416527046797556e+14 0.0000000000000000e+00 0.0000000000000000e+00
1.9417027202049784e+14 0.0000000000000000e+00 0.0000000000000000e+00
1.9417527357302016e+14 0.0000000000000000e+00 0.0000000000000000e+00
1.9418027512554244e+14 0.0000000000000000e+00 0.0000000000000000e+00
1.9418527667806475e+14 0.0000000000000000e+00 0.0000000000000000e+00
1.9419027823058703e+14 0.0000000000000000e+00 0.0000000000000000e+00
1.9419527978310931e+14 0.0000000000000000e+00 0.0000000000000000e+00
1.9420028133563162e+14 0.0000000000000000e+00 0.0000000000000000e+00
1.9420528288815391e+14 0.0000000000000000e+00 0.0000000000000000e+00
1.9421028444067622e+14 0.0000000000000000e+00 0.0000000000000000e+00
1.9421528599319850e+14 0.0000000000000000e+00 0.0000000000000000e+00
1.9422028754572078e+14 0.0000000000000000e+00 0.0000000000000000e+00
1.9422528909824309e+14 0.0000000000000000e+00 0.0000000000000000e+00
1.9423029065076538e+14 0.0000000000000000e+00 0.0000000000000000e+00
1.9423529220328769e+14 0.0000000000000000e+00 0.0000000000000000e+00
1.9424029375580997e+14 0.0000000000000000e+00 0.0000000000000000e+00
1.9424529530833225e+14 0.0000000000000000e+00 0.0000000000000000e+00
1.9425029686085456e+14 0.0000000000000000e+00 0.0000000000000000e+00
1.9425529841337684e+14 0.0000000000000000e+00 0.0000000000000000e+00
1.9426029996589916e+14 0.0000000000000000e+00 0.0000000000000000e+00
1.9426530151842144e+14 0.0000000000000000e+00 0.0000000000000000e+00
1.9427030307094372e+14 0.0000000000000000e+00 0.0000000000000000e+00
1.9427530462346603e+14 0.0000000000000000e+00 0.0000000000000000e+00
1.9428030617598831e+14 0.0000000000000000e+00 0.0000000000000000e+00
1.9428530772851062e+14 0.0000000000000000e+00 0.0000000000000000e+00
1.9429030928103291e+14 0.0000000000000000e+00 0.0000000000000000e+00
1.9429531083355519e+14 0.0000000000000000e+00 0.0000000000000000e+00
1.9430031238607750e+14 0.0000000000000000e+00 0.0000000000000000e+00
1.9430531393859978e+14 0.0000000000000000e+00 0.0000000000000000e+00
1.9431031549112209e+14 0.0000000000000000e+00 0.0000000000000000e+00
1.9431531704364438e+14 0.0000000000000000e+00 0.0000000000000000e+00
1.9432031859616669e+14 0.0000000000000000e+00 0.0000000000000000e+00
1.9432532014868897e+14 0.0000000000000000e+00 0.0000000000000000e+00
1.9433032170121125e+14 0.0000000000000000e+00 0.0000000000000000e+00
1.9433532325373356e+14 0.0000000000000000e+00 0.0000000000000000e+00
1.9434032480625584e+14 0.0000000000000000e+00 0.0000000000000000e+00
1.9434532635877816e+14 0.0000000000000000e+00 0.0000000000000000e+00
1.9435032791130044e+14 0.0000000000000000e+00 0.0000000000000000e+00
1.9435532946382272e+14 0.0000000000000000e+00 0.0000000000000000e+00
1.9436033101634503e+14 0.0000000000000000e+00 0.0000000000000000e+00
1.9436533256886731e+14 0.0000000000000000e+00 0.0000000000000000e+00
1.9437033412138962e+14 0.0000000000000000e+00 0.0000000000000000e+00
1.9437533567391191e+14 0.0000000000000000e+00 0.0000000000000000e+00
1.9438033722643419e+14 0.0000000000000000e+00 0.0000000000000000e+00
1.9438533877895650e+14 0.0000000000000000e+00 0.0000000000000000e+00
1.9439034033147878e+14 0.0000000000000000e+00 0.0000000000000000e+00
1.9439534188400109e+14 0.0000000000000000e+00 0.0000000000000000e+00
1.9440034343652338e+14 0.0000000000000000e+00 0.0000000000000000e+00
1.9440534498904566e+14 0.0000000000000000e+00 0.0000000000000000e+00
1.9441034654156797e+14 0.0000000000000000e+00 0.0000000000000000e+00
1.9441534809409025e+14 0.0000000000000000e+00 0.0000000000000000e+00
1.9442034964661256e+14 0.0000000000000000e+00 0.0000000000000000e+00
1.9442535119913484e+14 0.0000000000000000e+00 0.0000000000000000e+00
1.9443035275165712e+14 0.0000000000000000e+00 0.0000000000000000e+00
1.9443535430417944e+14 0.0000000000000000e+00 0.0000000000000000e+00
1.9444035585670172e+14 0.0000000000000000e+00 0.0000000000000000e+00
1.9444535740922403e+14 0.0000000000000000e+00 0.0000000000000000e+00
1.9445035896174631e+14 0.0000000000000000e+00 0.0000000000000000e+00
1.9445536051426862e+14 0.0000000000000000e+00 0.0000000000000000e+00
1.9446036206679091e+14 0.0000000000000000e+00 0.0000000000000000e+00
1.9446536361931319e+14 0.0000000000000000e+00 0.0000000000000000e+00
1.9447036517183550e+14 0.0000000000000000e+00 0.0000000000000000e+00
1.9447536672435778e+14 0.0000000000000000e+00 0.0000000000000000e+00
1.9448036827688009e+14 0.0000000000000000e+00 0.0000000000000000e+00
1.9448536982940238e+14 0.0000000000000000e+00 0.0000000000000000e+00
1.9449037138192466e+14 0.0000000000000000e+00 0.0000000000000000e+00
1.9449537293444697e+14 0.0000000000000000e+00 0.0000000000000000e+00
1.9450037448696925e+14 0.0000000000000000e+00 0.0000000000000000e+00
1.9450537603949156e+14 0.0000000000000000e+00 0.0000000000000000e+00
1.9451037759201384e+14 0.0000000000000000e+00 0.0000000000000000e+00
1.9451537914453612e+14 0.0000000000000000e+00 0.0000000000000000e+00
1.9452038069705844e+14 0.0000000000000000e+00 0.0000000000000000e+00
1.9452538224958072e+14 0.0000000000000000e+00 0.0000000000000000e+00
1.9453038380210303e+14 0.0000000000000000e+00 0.0000000000000000e+00
1.9453538535462531e+14 0.0000000000000000e+00 0.0000000000000000e+00
1.9454038690714759e+14 0.0000000000000000e+00 0.0000000000000000e+00
1.9454538845966991e+14 0.0000000000000000e+00 0.0000000000000000e+00
1.9455039001219219e+14 0.0000000000000000e+00 0.0000000000000000e+00
1.9455539156471450e+14 0.0000000000000000e+00 0.0000000000000000e+00
1.9456039311723678e+14 0.0000000000000000e+00 0.0000000000000000e+00
1.9456539466975906e+14 0.0000000000000000e+00 0.0000000000000000e+00
1.9457039622228138e+14 0.0000000000000000e+00 0.0000000000000000e+00
1.9457539777480366e+14 0.0000000000000000e+00 0.0000000000000000e+00
1.9458039932732597e+14 0.0000000000000000e+00 0.0000000000000000e+00
1.9458540087984825e+14 0.0000000000000000e+00 0.0000000000000000e+00
1.9459040243237053e+14 0.0000000000000000e+00 0.0000000000000000e+00
1.9459540398489284e+14 0.0000000000000000e+00 0.0000000000000000e+00
1.9460040553741512e+14 0.0000000000000000e+00 0.0000000000000000e+00
1.9460540708993744e+14 0.0000000000000000e+00 0.0000000000000000e+00
1.9461040864245972e+14 0.0000000000000000e+00 0.0000000000000000e+00
1.9461541019498203e+14 0.0000000000000000e+00 0.0000000000000000e+00
1.9462041174750431e+14 0.0000000000000000e+00 0.0000000000000000e+00
1.9462541330002659e+14 0.0000000000000000e+00 0.0000000000000000e+00
1.9463041485254891e+14 0.0000000000000000e+00 0.0000000000000000e+00
1.9463541640507119e+14 0.0000000000000000e+00 0.0000000000000000e+00
1.9464041795759350e+14 0.0000000000000000e+00 0.0000000000000000e+00
1.9464541951011578e+14 0.0000000000000000e+00 0.0000000000000000e+00
1.9465042106263806e+14 0.0000000000000000e+00 0.0000000000000000e+00
1.9465542261516038e+14 0.0000000000000000e+00 0.0000000000000000e+00
1.9466042416768266e+14 0.0000000000000000e+00 0.0000000000000000e+00
1.9466542572020497e+14 0.0000000000000000e+00 0.0000000000000000e+00
1.9467042727272725e+14 0.0000000000000000e+00 0.0000000000000000e+00
("in2","mode 1",1,"out2",1,"transmission")
(500, 3)
1.9217465256410256e+14 0.0000000000000000e+00 0.0000000000000000e+00
1.9217965411662484e+14 0.0000000000000000e+00 0.0000000000000000e+00
1.9218465566914716e+14 0.0000000000000000e+00 0.0000000000000000e+00
1.9218965722166944e+14 0.0000000000000000e+00 0.0000000000000000e+00
1.9219465877419175e+14 0.0000000000000000e+00 0.0000000000000000e+00
1.9219966032671403e+14 0.0000000000000000e+00 0.0000000000000000e+00
1.9220466187923631e+14 0.0000000000000000e+00 0.0000000000000000e+00
1.9220966343175862e+14 0.0000000000000000e+00 0.0000000000000000e+00
1.9221466498428091e+14 0.0000000000000000e+00 0.0000000000000000e+00
1.9221966653680322e+14 0.0000000000000000e+00 0.0000000000000000e+00
1.9222466808932550e+14 0.0000000000000000e+00 0.0000000000000000e+00
1.9222966964184778e+14 0.0000000000000000e+00 0.0000000000000000e+00
1.9223467119437009e+14 0.0000000000000000e+00 0.0000000000000000e+00
1.9223967274689238e+14 0.0000000000000000e+00 0.0000000000000000e+00
1.9224467429941469e+14 0.0000000000000000e+00 0.0000000000000000e+00
1.9224967585193697e+14 0.0000000000000000e+00 0.0000000000000000e+00
1.9225467740445928e+14 0.0000000000000000e+00 0.0000000000000000e+00
1.9225967895698156e+14 0.0000000000000000e+00 0.0000000000000000e+00
1.9226468050950384e+14 0.0000000000000000e+00 0.0000000000000000e+00
1.9226968206202616e+14 0.0000000000000000e+00 0.0000000000000000e+00
1.9227468361454844e+14 0.0000000000000000e+00 0.0000000000000000e+00
1.9227968516707075e+14 0.0000000000000000e+00 0.0000000000000000e+00
1.9228468671959303e+14 0.0000000000000000e+00 0.0000000000000000e+00
1.9228968827211531e+14 0.0000000000000000e+00 0.0000000000000000e+00
1.9229468982463762e+14 0.0000000000000000e+00 0.0000000000000000e+00
1.9229969137715991e+14 0.0000000000000000e+00 0.0000000000000000e+00
1.9230469292968222e+14 0.0000000000000000e+00 0.0000000000000000e+00
1.9230969448220450e+14 0.0000000000000000e+00 0.0000000000000000e+00
1.9231469603472678e+14 0.0000000000000000e+00 0.0000000000000000e+00
1.9231969758724909e+14 0.0000000000000000e+00 0.0000000000000000e+00
1.9232469913977138e+14 0.0000000000000000e+00 0.0000000000000000e+00
1.9232970069229369e+14 0.0000000000000000e+00 0.0000000000000000e+00
1.9233470224481597e+14 0.0000000000000000e+00 0.0000000000000000e+00
1.9233970379733825e+14 0.0000000000000000e+00 0.0000000000000000e+00
1.9234470534986056e+14 0.0000000000000000e+00 0.0000000000000000e+00
1.9234970690238284e+14 0.0000000000000000e+00 0.0000000000000000e+00
1.9235470845490516e+14 0.0000000000000000e+00 0.0000000000000000e+00
1.9235971000742744e+14 0.0000000000000000e+00 0.0000000000000000e+00
1.9236471155994972e+14 0.0000000000000000e+00 0.0000000000000000e+00
1.9236971311247203e+14 0.0000000000000000e+00 0.0000000000000000e+00
1.9237471466499431e+14 0.0000000000000000e+00 0.0000000000000000e+00
1.9237971621751662e+14 0.0000000000000000e+00 0.0000000000000000e+00
1.9238471777003891e+14 0.0000000000000000e+00 0.0000000000000000e+00
1.9238971932256119e+14 0.0000000000000000e+00 0.0000000000000000e+00
1.9239472087508350e+14 0.0000000000000000e+00 0.0000000000000000e+00
1.9239972242760578e+14 0.0000000000000000e+00 0.0000000000000000e+00
1.9240472398012809e+14 0.0000000000000000e+00 0.0000000000000000e+00
1.9240972553265038e+14 0.0000000000000000e+00 0.0000000000000000e+00
1.9241472708517269e+14 0.0000000000000000e+00 0.0000000000000000e+00
1.9241972863769497e+14 0.0000000000000000e+00 0.0000000000000000e+00
1.9242473019021725e+14 0.0000000000000000e+00 0.0000000000000000e+00
1.9242973174273956e+14 0.0000000000000000e+00 0.0000000000000000e+00
1.9243473329526184e+14 0.0000000000000000e+00 0.0000000000000000e+00
1.9243973484778416e+14 0.0000000000000000e+00 0.0000000000000000e+00
1.9244473640030644e+14 0.0000000000000000e+00 0.0000000000000000e+00
1.9244973795282872e+14 0.0000000000000000e+00 0.0000000000000000e+00
1.9245473950535103e+14 0.0000000000000000e+00 0.0000000000000000e+00
1.9245974105787331e+14 0.0000000000000000e+00 0.0000000000000000e+00
1.9246474261039562e+14 0.0000000000000000e+00 0.0000000000000000e+00
1.9246974416291791e+14 0.0000000000000000e+00 0.0000000000000000e+00
1.9247474571544019e+14 0.0000000000000000e+00 0.0000000000000000e+00
1.9247974726796250e+14 0.0000000000000000e+00 0.0000000000000000e+00
1.9248474882048478e+14 0.0000000000000000e+00 0.0000000000000000e+00
1.9248975037300709e+14 0.0000000000000000e+00 0.0000000000000000e+00
1.9249475192552938e+14 0.0000000000000000e+00 0.0000000000000000e+00
1.9249975347805166e+14 0.0000000000000000e+00 0.0000000000000000e+00
1.9250475503057397e+14 0.0000000000000000e+00 0.0000000000000000e+00
1.9250975658309625e+14 0.0000000000000000e+00 0.0000000000000000e+00
1.9251475813561856e+14 0.0000000000000000e+00 0.0000000000000000e+00
1.9251975968814084e+14 0.0000000000000000e+00 0.0000000000000000e+00
1.9252476124066312e+14 0.0000000000000000e+00 0.0000000000000000e+00
1.9252976279318544e+14 0.0000000000000000e+00 0.0000000000000000e+00
1.9253476434570772e+14 0.0000000000000000e+00 0.0000000000000000e+00
1.9253976589823003e+14 0.0000000000000000e+00 0.0000000000000000e+00
1.9254476745075231e+14 0.0000000000000000e+00 0.0000000000000000e+00
1.9254976900327462e+14 0.0000000000000000e+00 0.0000000000000000e+00
1.9255477055579691e+14 0.0000000000000000e+00 0.0000000000000000e+00
1.9255977210831919e+14 0.0000000000000000e+00 0.0000000000000000e+00
1.9256477366084150e+14 0.0000000000000000e+00 0.0000000000000000e+00
1.9256977521336378e+14 0.0000000000000000e+00 0.0000000000000000e+00
1.9257477676588609e+14 0.0000000000000000e+00 0.0000000000000000e+00
1.9257977831840838e+14 0.0000000000000000e+00 0.0000000000000000e+00
1.9258477987093066e+14 0.0000000000000000e+00 0.0000000000000000e+00
1.9258978142345297e+14 0.0000000000000000e+00 0.0000000000000000e+00
1.9259478297597525e+14 0.0000000000000000e+00 0.0000000000000000e+00
1.9259978452849756e+14 0.0000000000000000e+00 0.0000000000000000e+00
1.9260478608101984e+14 0.0000000000000000e+00 0.0000000000000000e+00
1.9260978763354212e+14 0.0000000000000000e+00 0.0000000000000000e+00
1.9261478918606444e+14 0.0000000000000000e+00 0.0000000000000000e+00
1.9261979073858672e+14 0.0000000000000000e+00 0.0000000000000000e+00
1.9262479229110903e+14 0.0000000000000000e+00 0.0000000000000000e+00
1.9262979384363131e+14 0.0000000000000000e+00 0.0000000000000000e+00
1.9263479539615359e+14 0.0000000000000000e+00 0.0000000000000000e+00
1.9263979694867591e+14 0.0000000000000000e+00 0.0000000000000000e+00
1.9264479850119819e+14 0.0000000000000000e+00 0.0000000000000000e+00
1.9264980005372050e+14 0.0000000000000000e+00 0.0000000000000000e+00
1.9265480160624278e+14 0.0000000000000000e+00 0.0000000000000000e+00
1.9265980315876506e+14 0.0000000000000000e+00 0.0000000000000000e+00
1.9266480471128738e+14 0.0000000000000000e+00 0.0000000000000000e+00
1.9266980626380966e+14 0.0000000000000000e+00 0.0000000000000000e+00
1.9267480781633197e+14 0.0000000000000000e+00 0.0000000000000000e+00
1.9267980936885425e+14 0.0000000000000000e+00 0.0000000000000000e+00
1.9268481092137653e+14 0.0000000000000000e+00 0.0000000000000000e+00
1.9268981247389884e+14 0.0000000000000000e+00 0.0000000000000000e+00
1.9269481402642112e+14 0.0000000000000000e+00 0.0000000000000000e+00
1.9269981557894344e+14 0.0000000000000000e+00 0.0000000000000000e+00
1.9270481713146572e+14 0.0000000000000000e+00 0.0000000000000000e+00
1.9270981868398803e+14 0.0000000000000000e+00 0.0000000000000000e+00
1.9271482023651031e+14 0.0000000000000000e+00 0.0000000000000000e+00
1.9271982178903259e+14 0.0000000000000000e+00 0.0000000000000000e+00
1.9272482334155491e+14 0.0000000000000000e+00 0.0000000000000000e+00
1.9272982489407719e+14 0.0000000000000000e+00 0.0000000000000000e+00
1.9273482644659950e+14 0.0000000000000000e+00 0.0000000000000000e+00
1.9273982799912178e+14 0.0000000000000000e+00 0.0000000000000000e+00
1.9274482955164406e+14 0.0000000000000000e+00 0.0000000000000000e+00
1.9274983110416638e+14 0.0000000000000000e+00 0.0000000000000000e+00
1.9275483265668866e+14 0.0000000000000000e+00 0.0000000000000000e+00
1.9275983420921097e+14 0.0000000000000000e+00 0.0000000000000000e+00
1.9276483576173325e+14 0.0000000000000000e+00 0.0000000000000000e+00
1.9276983731425553e+14 0.0000000000000000e+00 0.0000000000000000e+00
1.9277483886677784e+14 0.0000000000000000e+00 0.0000000000000000e+00
1.9277984041930012e+14 0.0000000000000000e+00 0.0000000000000000e+00
1.9278484197182244e+14 0.0000000000000000e+00 0.0000000000000000e+00
1.9278984352434472e+14 0.0000000000000000e+00 0.0000000000000000e+00
1.9279484507686700e+14 0.0000000000000000e+00 0.0000000000000000e+00
1.9279984662938931e+14 0.0000000000000000e+00 0.0000000000000000e+00
1.9280484818191159e+14 0.0000000000000000e+00 0.0000000000000000e+00
1.9280984973443391e+14 0.0000000000000000e+00 0.0000000000000000e+00
1.9281485128695619e+14 0.0000000000000000e+00 0.0000000000000000e+00
1.9281985283947847e+14 0.0000000000000000e+00 0.0000000000000000e+00
1.9282485439200078e+14 0.0000000000000000e+00 0.0000000000000000e+00
1.9282985594452306e+14 0.0000000000000000e+00 0.0000000000000000e+00
1.9283485749704538e+14 0.0000000000000000e+00 0.0000000000000000e+00
1.9283985904956766e+14 0.0000000000000000e+00 0.0000000000000000e+00
1.9284486060208997e+14 0.0000000000000000e+00 0.0000000000000000e+00
1.9284986215461225e+14 0.0000000000000000e+00 0.0000000000000000e+00
1.9285486370713453e+14 0.0000000000000000e+00 0.0000000000000000e+00
1.9285986525965684e+14 0.0000000000000000e+00 0.0000000000000000e+00
1.9286486681217912e+14 0.0000000000000000e+00 0.0000000000000000e+00
1.9286986836470144e+14 0.0000000000000000e+00 0.0000000000000000e+00
1.9287486991722372e+14 0.0000000000000000e+00 0.0000000000000000e+00
1.9287987146974600e+14 0.0000000000000000e+00 0.0000000000000000e+00
1.9288487302226831e+14 0.0000000000000000e+00 0.0000000000000000e+00
1.9288987457479059e+14 0.0000000000000000e+00 0.0000000000000000e+00
1.9289487612731291e+14 0.0000000000000000e+00 0.0000000000000000e+00
1.9289987767983519e+14 0.0000000000000000e+00 0.0000000000000000e+00
1.9290487923235747e+14 0.0000000000000000e+00 0.0000000000000000e+00
1.9290988078487978e+14 0.0000000000000000e+00 0.0000000000000000e+00
1.9291488233740206e+14 0.0000000000000000e+00 0.0000000000000000e+00
1.9291988388992438e+14 0.0000000000000000e+00 0.0000000000000000e+00
1.9292488544244666e+14 0.0000000000000000e+00 0.0000000000000000e+00
1.9292988699496894e+14 0.0000000000000000e+00 0.0000000000000000e+00
1.9293488854749125e+14 0.0000000000000000e+00 0.0000000000000000e+00
1.9293989010001353e+14 0.0000000000000000e+00 0.0000000000000000e+00
1.9294489165253584e+14 0.0000000000000000e+00 0.0000000000000000e+00
1.9294989320505812e+14 0.0000000000000000e+00 0.0000000000000000e+00
1.9295489475758041e+14 0.0000000000000000e+00 0.0000000000000000e+00
1.9295989631010272e+14 0.0000000000000000e+00 0.0000000000000000e+00
1.9296489786262500e+14 0.0000000000000000e+00 0.0000000000000000e+00
1.9296989941514731e+14 0.0000000000000000e+00 0.0000000000000000e+00
1.9297490096766959e+14 0.0000000000000000e+00 0.0000000000000000e+00
1.9297990252019188e+14 0.0000000000000000e+00 0.0000000000000000e+00
1.9298490407271419e+14 0.0000000000000000e+00 0.0000000000000000e+00
1.9298990562523647e+14 0.0000000000000000e+00 0.0000000000000000e+00
1.9299490717775878e+14 0.0000000000000000e+00 0.0000000000000000e+00
1.9299990873028106e+14 0.0000000000000000e+00 0.0000000000000000e+00
1.9300491028280338e+14 0.0000000000000000e+00 0.0000000000000000e+00
1.9300991183532566e+14 0.0000000000000000e+00 0.0000000000000000e+00
1.9301491338784794e+14 0.0000000000000000e+00 0.0000000000000000e+00
1.9301991494037025e+14 0.0000000000000000e+00 0.0000000000000000e+00
1.9302491649289253e+14 0.0000000000000000e+00 0.0000000000000000e+00
1.9302991804541484e+14 0.0000000000000000e+00 0.0000000000000000e+00
1.9303491959793712e+14 0.0000000000000000e+00 0.0000000000000000e+00
1.9303992115045941e+14 0.0000000000000000e+00 0.0000000000000000e+00
1.9304492270298172e+14 0.0000000000000000e+00 0.0000000000000000e+00
1.9304992425550400e+14 0.0000000000000000e+00 0.0000000000000000e+00
1.9305492580802631e+14 0.0000000000000000e+00 0.0000000000000000e+00
1.9305992736054859e+14 0.0000000000000000e+00 0.0000000000000000e+00
1.9306492891307088e+14 0.0000000000000000e+00 0.0000000000000000e+00
1.9306993046559319e+14 0.0000000000000000e+00 0.0000000000000000e+00
1.9307493201811547e+14 0.0000000000000000e+00 0.0000000000000000e+00
1.9307993357063778e+14 0.0000000000000000e+00 0.0000000000000000e+00
1.9308493512316006e+14 0.0000000000000000e+00 0.0000000000000000e+00
1.9308993667568234e+14 0.0000000000000000e+00 0.0000000000000000e+00
1.9309493822820466e+14 0.0000000000000000e+00 0.0000000000000000e+00
1.9309993978072694e+14 0.0000000000000000e+00 0.0000000000000000e+00
1.9310494133324925e+14 0.0000000000000000e+00 0.0000000000000000e+00
1.9310994288577153e+14 0.0000000000000000e+00 0.0000000000000000e+00
1.9311494443829381e+14 0.0000000000000000e+00 0.0000000000000000e+00
1.9311994599081612e+14 0.0000000000000000e+00 0.0000000000000000e+00
1.9312494754333841e+14 0.0000000000000000e+00 0.0000000000000000e+00
1.9312994909586072e+14 0.0000000000000000e+00 0.0000000000000000e+00
1.9313495064838300e+14 0.0000000000000000e+00 0.0000000000000000e+00
1.9313995220090531e+14 0.0000000000000000e+00 0.0000000000000000e+00
1.9314495375342759e+14 0.0000000000000000e+00 0.0000000000000000e+00
1.9314995530594988e+14 0.0000000000000000e+00 0.0000000000000000e+00
1.9315495685847219e+14 0.0000000000000000e+00 0.0000000000000000e+00
1.9315995841099447e+14 0.0000000000000000e+00 0.0000000000000000e+00
1.9316495996351678e+14 0.0000000000000000e+00 0.0000000000000000e+00
1.9316996151603906e+14 0.0000000000000000e+00 0.0000000000000000e+00
1.9317496306856134e+14 0.0000000000000000e+00 0.0000000000000000e+00
1.9317996462108366e+14 0.0000000000000000e+00 0.0000000000000000e+00
1.9318496617360594e+14 0.0000000000000000e+00 0.0000000000000000e+00
1.9318996772612825e+14 0.0000000000000000e+00 0.0000000000000000e+00
1.9319496927865053e+14 0.0000000000000000e+00 0.0000000000000000e+00
1.9319997083117281e+14 0.0000000000000000e+00 0.0000000000000000e+00
1.9320497238369512e+14 0.0000000000000000e+00 0.0000000000000000e+00
1.9320997393621741e+14 0.0000000000000000e+00 0.0000000000000000e+00
1.9321497548873972e+14 0.0000000000000000e+00 0.0000000000000000e+00
1.9321997704126200e+14 0.0000000000000000e+00 0.0000000000000000e+00
1.9322497859378428e+14 0.0000000000000000e+00 0.0000000000000000e+00
1.9322998014630659e+14 0.0000000000000000e+00 0.0000000000000000e+00
1.9323498169882888e+14 0.0000000000000000e+00 0.0000000000000000e+00
1.9323998325135119e+14 0.0000000000000000e+00 0.0000000000000000e+00
1.9324498480387347e+14 0.0000000000000000e+00 0.0000000000000000e+00
1.9324998635639575e+14 0.0000000000000000e+00 0.0000000000000000e+00
1.9325498790891806e+14 0.0000000000000000e+00 0.0000000000000000e+00
1.9325998946144034e+14 0.0000000000000000e+00 0.0000000000000000e+00
1.9326499101396266e+14 0.0000000000000000e+00 0.0000000000000000e+00
1.9326999256648494e+14 0.0000000000000000e+00 0.0000000000000000e+00
1.9327499411900722e+14 0.0000000000000000e+00 0.0000000000000000e+00
1.9327999567152953e+14 0.0000000000000000e+00 0.0000000000000000e+00
1.9328499722405181e+14 0.0000000000000000e+00 0.0000000000000000e+00
1.9328999877657412e+14 0.0000000000000000e+00 0.0000000000000000e+00
1.9329500032909641e+14 0.0000000000000000e+00 0.0000000000000000e+00
1.9330000188161872e+14 0.0000000000000000e+00 0.0000000000000000e+00
1.9330500343414100e+14 0.0000000000000000e+00 0.0000000000000000e+00
1.9331000498666328e+14 0.0000000000000000e+00 0.0000000000000000e+00
1.9331500653918559e+14 0.0000000000000000e+00 0.0000000000000000e+00
1.9332000809170788e+14 0.0000000000000000e+00 0.0000000000000000e+00
1.9332500964423019e+14 0.0000000000000000e+00 0.0000000000000000e+00
1.9333001119675247e+14 0.0000000000000000e+00 0.0000000000000000e+00
1.9333501274927475e+14 0.0000000000000000e+00 0.0000000000000000e+00
1.9334001430179706e+14 0.0000000000000000e+00 0.0000000000000000e+00
1.9334501585431934e+14 0.0000000000000000e+00 0.0000000000000000e+00
1.9335001740684166e+14 0.0000000000000000e+00 0.0000000000000000e+00
1.9335501895936394e+14 0.0000000000000000e+00 0.0000000000000000e+00
1.9336002051188622e+14 0.0000000000000000e+00 0.0000000000000000e+00
1.9336502206440853e+14 0.0000000000000000e+00 0.0000000000000000e+00
1.9337002361693081e+14 0.0000000000000000e+00 0.0000000000000000e+00
1.9337502516945312e+14 0.0000000000000000e+00 0.0000000000000000e+00
1.9338002672197541e+14 0.0000000000000000e+00 0.0000000000000000e+00
1.9338502827449769e+14 0.0000000000000000e+00 0.0000000000000000e+00
1.9339002982702000e+14 0.0000000000000000e+00 0.0000000000000000e+00
1.9339503137954228e+14 0.0000000000000000e+00 0.0000000000000000e+00
1.9340003293206459e+14 0.0000000000000000e+00 0.0000000000000000e+00
1.9340503448458688e+14 0.0000000000000000e+00 0.0000000000000000e+00
1.9341003603710916e+14 0.0000000000000000e+00 0.0000000000000000e+00
1.9341503758963147e+14 0.0000000000000000e+00 0.0000000000000000e+00
1.9342003914215375e+14 0.0000000000000000e+00 0.0000000000000000e+00
1.9342504069467606e+14 0.0000000000000000e+00 0.0000000000000000e+00
1.9343004224719834e+14 0.0000000000000000e+00 0.0000000000000000e+00
1.9343504379972066e+14 0.0000000000000000e+00 0.0000000000000000e+00
1.9344004535224294e+14 0.0000000000000000e+00 0.0000000000000000e+00
1.9344504690476522e+14 0.0000000000000000e+00 0.0000000000000000e+00
1.9345004845728753e+14 0.0000000000000000e+00 0.0000000000000000e+00
1.9345505000980981e+14 0.0000000000000000e+00 0.0000000000000000e+00
1.9346005156233212e+14 0.0000000000000000e+00 0.0000000000000000e+00
1.9346505311485441e+14 0.0000000000000000e+00 0.0000000000000000e+00
1.9347005466737669e+14 0.0000000000000000e+00 0.0000000000000000e+00
1.9347505621989900e+14 0.0000000000000000e+00 0.0000000000000000e+00
1.9348005777242128e+14 0.0000000000000000e+00 0.0000000000000000e+00
1.9348505932494359e+14 0.0000000000000000e+00 0.0000000000000000e+00
1.9349006087746588e+14 0.0000000000000000e+00 0.0000000000000000e+00
1.9349506242998816e+14 0.0000000000000000e+00 0.0000000000000000e+00
1.9350006398251047e+14 0.0000000000000000e+00 0.0000000000000000e+00
1.9350506553503275e+14 0.0000000000000000e+00 0.0000000000000000e+00
1.9351006708755506e+14 0.0000000000000000e+00 0.0000000000000000e+00
1.9351506864007734e+14 0.0000000000000000e+00 0.0000000000000000e+00
1.9352007019259962e+14 0.0000000000000000e+00 0.0000000000000000e+00
1.9352507174512194e+14 0.0000000000000000e+00 0.0000000000000000e+00
1.9353007329764422e+14 0.0000000000000000e+00 0.0000000000000000e+00
1.9353507485016653e+14 0.0000000000000000e+00 0.0000000000000000e+00
1.9354007640268881e+14 0.0000000000000000e+00 0.0000000000000000e+00
1.9354507795521109e+14 0.0000000000000000e+00 0.0000000000000000e+00
1.9355007950773341e+14 0.0000000000000000e+00 0.0000000000000000e+00
1.9355508106025569e+14 0.0000000000000000e+00 0.0000000000000000e+00
1.9356008261277800e+14 0.0000000000000000e+00 0.0000000000000000e+00
1.9356508416530028e+14 0.0000000000000000e+00 0.0000000000000000e+00
1.9357008571782256e+14 0.0000000000000000e+00 0.0000000000000000e+00
1.9357508727034488e+14 0.0000000000000000e+00 0.0000000000000000e+00
1.9358008882286716e+14 0.0000000000000000e+00 0.0000000000000000e+00
1.9358509037538947e+14 0.0000000000000000e+00 0.0000000000000000e+00
1.9359009192791175e+14 0.0000000000000000e+00 0.0000000000000000e+00
1.9359509348043406e+14 0.0000000000000000e+00 0.0000000000000000e+00
[truncated: 153,046 more chars]
