# Supplementary material for: Wideband parametric baseband macromodeling of linear and passive photonic circuits via complex vector fitting
Source: Sci Rep. 2023 Sep 16;13:15407. doi: 10.1038/s41598-023-41227-w (PMC10505194; doi:10.1038/s41598-023-41227-w)
Supplement: Supplementary file 1 — Supplementary Information. [file 41598_2023_41227_MOESM1_ESM.zip › raw_data/directional_coupler_lumerical_fdtd_simulations/dc_spacing_0.706um.dat]

["in1","LEFT"]
["in2","LEFT"]
["out1","LEFT"]
["out2","RIGHT"]
("in1","mode 1",1,"in1",1,"transmission")
(500, 3)
1.9217465256410256e+14 1.2034573091592273e-02 -1.9653864739963838e+00
1.9217965411662484e+14 1.2049068010980027e-02 -1.9466427132435782e+00
1.9218465566914716e+14 1.2063439699322050e-02 -1.9279085266423013e+00
1.9218965722166944e+14 1.2077686468907153e-02 -1.9091837274915611e+00
1.9219465877419175e+14 1.2091806665110776e-02 -1.8904681284134288e+00
1.9219966032671403e+14 1.2105798666626803e-02 -1.8717615413915916e+00
1.9220466187923631e+14 1.2119660885704020e-02 -1.8530637778090293e+00
1.9220966343175862e+14 1.2133391768374257e-02 -1.8343746484839525e+00
1.9221466498428091e+14 1.2146989794664293e-02 -1.8156939637074767e+00
1.9221966653680322e+14 1.2160453478814467e-02 -1.7970215332771433e+00
1.9222466808932550e+14 1.2173781369478954e-02 -1.7783571665338376e+00
1.9222966964184778e+14 1.2186972049931140e-02 -1.7597006723945181e+00
1.9223467119437009e+14 1.2200024138247502e-02 -1.7410518593866755e+00
1.9223967274689238e+14 1.2212936287500671e-02 -1.7224105356815036e+00
1.9224467429941469e+14 1.2225707185938350e-02 -1.7037765091259738e+00
1.9224967585193697e+14 1.2238335557149959e-02 -1.6851495872756570e+00
1.9225467740445928e+14 1.2250820160243306e-02 -1.6665295774249618e+00
1.9225967895698156e+14 1.2263159789998564e-02 -1.6479162866395827e+00
1.9226468050950384e+14 1.2275353277029298e-02 -1.6293095217856648e+00
1.9226968206202616e+14 1.2287399487923695e-02 -1.6107090895605365e+00
1.9227468361454844e+14 1.2299297325391569e-02 -1.5921147965220857e+00
1.9227968516707075e+14 1.2311045728402154e-02 -1.5735264491176124e+00
1.9228468671959303e+14 1.2322643672310639e-02 -1.5549438537124940e+00
1.9228968827211531e+14 1.2334090168988371e-02 -1.5363668166186562e+00
1.9229468982463762e+14 1.2345384266935763e-02 -1.5177951441214506e+00
1.9229969137715991e+14 1.2356525051402086e-02 -1.4992286425084058e+00
1.9230469292968222e+14 1.2367511644486268e-02 -1.4806671180948467e+00
1.9230969448220450e+14 1.2378343205240706e-02 -1.4621103772513930e+00
1.9231469603472678e+14 1.2389018929769357e-02 -1.4435582264298703e+00
1.9231969758724909e+14 1.2399538051314923e-02 -1.4250104721888723e+00
1.9232469913977138e+14 1.2409899840342541e-02 -1.4064669212205700e+00
1.9232970069229369e+14 1.2420103604620526e-02 -1.3879273803743379e+00
1.9233470224481597e+14 1.2430148689293983e-02 -1.3693916566834750e+00
1.9233970379733825e+14 1.2440034476949064e-02 -1.3508595573883995e+00
1.9234470534986056e+14 1.2449760387673477e-02 -1.3323308899622406e+00
1.9234970690238284e+14 1.2459325879117524e-02 -1.3138054621344999e+00
1.9235470845490516e+14 1.2468730446542179e-02 -1.2952830819150656e+00
1.9235971000742744e+14 1.2477973622861101e-02 -1.2767635576187597e+00
1.9236471155994972e+14 1.2487054978682813e-02 -1.2582466978874793e+00
1.9236971311247203e+14 1.2495974122341864e-02 -1.2397323117149663e+00
1.9237471466499431e+14 1.2504730699934005e-02 -1.2212202084694197e+00
1.9237971621751662e+14 1.2513324395324040e-02 -1.2027101979164234e+00
1.9238471777003891e+14 1.2521754930176114e-02 -1.1842020902424215e+00
1.9238971932256119e+14 1.2530022063958745e-02 -1.1656956960769584e+00
1.9239472087508350e+14 1.2538125593951534e-02 -1.1471908265154898e+00
1.9239972242760578e+14 1.2546065355242417e-02 -1.1286872931426584e+00
1.9240472398012809e+14 1.2553841220726272e-02 -1.1101849080533834e+00
1.9240972553265038e+14 1.2561453101091894e-02 -1.0916834838770719e+00
1.9241472708517269e+14 1.2568900944801167e-02 -1.0731828337983078e+00
1.9241972863769497e+14 1.2576184738070241e-02 -1.0546827715801588e+00
1.9242473019021725e+14 1.2583304504838978e-02 -1.0361831115864011e+00
1.9242973174273956e+14 1.2590260306740765e-02 -1.0176836688030495e+00
1.9243473329526184e+14 1.2597052243054943e-02 -9.9918425886198858e-01
1.9243973484778416e+14 1.2603680450667275e-02 -9.8068469806143943e-01
1.9244473640030644e+14 1.2610145104015369e-02 -9.6218480339033030e-01
1.9244973795282872e+14 1.2616446415032576e-02 -9.4368439254824765e-01
1.9245473950535103e+14 1.2622584633085184e-02 -9.2518328396993865e-01
1.9245974105787331e+14 1.2628560044898847e-02 -9.0668129684629017e-01
1.9246474261039562e+14 1.2634372974491275e-02 -8.8817825114731563e-01
1.9246974416291791e+14 1.2640023783081473e-02 -8.6967396764505644e-01
1.9247474571544019e+14 1.2645512869013394e-02 -8.5116826793511735e-01
1.9247974726796250e+14 1.2650840667651920e-02 -8.3266097446040843e-01
1.9248474882048478e+14 1.2656007651292014e-02 -8.1415191053335711e-01
1.9248975037300709e+14 1.2661014329051357e-02 -7.9564090035946278e-01
1.9249475192552938e+14 1.2665861246754059e-02 -7.7712776905934688e-01
1.9249975347805166e+14 1.2670548986820962e-02 -7.5861234269309841e-01
1.9250475503057397e+14 1.2675078168139476e-02 -7.4009444828223059e-01
1.9250975658309625e+14 1.2679449445937314e-02 -7.2157391383492553e-01
1.9251475813561856e+14 1.2683663511641168e-02 -7.0305056836776925e-01
1.9251975968814084e+14 1.2687721092740589e-02 -6.8452424193098316e-01
1.9252476124066312e+14 1.2691622952633522e-02 -6.6599476563196347e-01
1.9252976279318544e+14 1.2695369890474324e-02 -6.4746197165869435e-01
1.9253476434570772e+14 1.2698962741006136e-02 -6.2892569330557557e-01
1.9253976589823003e+14 1.2702402374397539e-02 -6.1038576499639985e-01
1.9254476745075231e+14 1.2705689696065756e-02 -5.9184202231048899e-01
1.9254976900327462e+14 1.2708825646488729e-02 -5.7329430200638110e-01
1.9255477055579691e+14 1.2711811201028475e-02 -5.5474244204818590e-01
1.9255977210831919e+14 1.2714647369721733e-02 -5.3618628162997972e-01
1.9256477366084150e+14 1.2717335197088966e-02 -5.1762566120200548e-01
1.9256977521336378e+14 1.2719875761916478e-02 -4.9906042249636490e-01
1.9257477676588609e+14 1.2722270177044933e-02 -4.8049040855296343e-01
1.9257977831840838e+14 1.2724519589143612e-02 -4.6191546374625936e-01
1.9258477987093066e+14 1.2726625178481405e-02 -4.4333543381117996e-01
1.9258978142345297e+14 1.2728588158689132e-02 -4.2475016586993042e-01
1.9259478297597525e+14 1.2730409776513412e-02 -4.0615950846010718e-01
1.9259978452849756e+14 1.2732091311568850e-02 -3.8756331156059903e-01
1.9260478608101984e+14 1.2733634076072191e-02 -3.6896142661988146e-01
1.9260978763354212e+14 1.2735039414581661e-02 -3.5035370658365927e-01
1.9261478918606444e+14 1.2736308703720041e-02 -3.3174000592257008e-01
1.9261979073858672e+14 1.2737443351892735e-02 -3.1312018066153097e-01
1.9262479229110903e+14 1.2738444799002952e-02 -2.9449408840604152e-01
1.9262979384363131e+14 1.2739314516148816e-02 -2.7586158837407077e-01
1.9263479539615359e+14 1.2740054005326011e-02 -2.5722254142237128e-01
1.9263979694867591e+14 1.2740664799111189e-02 -2.3857681007657755e-01
1.9264479850119819e+14 1.2741148460344295e-02 -2.1992425856167780e-01
1.9264980005372050e+14 1.2741506581801313e-02 -2.0126475283009854e-01
1.9265480160624278e+14 1.2741740785856043e-02 -1.8259816059346082e-01
1.9265980315876506e+14 1.2741852724146055e-02 -1.6392435135045191e-01
1.9266480471128738e+14 1.2741844077207711e-02 -1.4524319641986871e-01
1.9266980626380966e+14 1.2741716554132875e-02 -1.2655456896927011e-01
1.9267480781633197e+14 1.2741471892189934e-02 -1.0785834404672379e-01
1.9267980936885425e+14 1.2741111856454186e-02 -8.9154398611640720e-02
1.9268481092137653e+14 1.2740638239424458e-02 -7.0442611565910057e-02
1.9268981247389884e+14 1.2740052860630386e-02 -5.1722863785385050e-02
1.9269481402642112e+14 1.2739357566235093e-02 -3.2995038151515603e-02
1.9269981557894344e+14 1.2738554228623418e-02 -1.4259019583101601e-02
1.9270481713146572e+14 1.2737644745994809e-02 4.4853049316371050e-03
1.9270981868398803e+14 1.2736631041927860e-02 2.3238046303555620e-02
1.9271482023651031e+14 1.2735515064955854e-02 4.1999313309448144e-02
1.9271982178903259e+14 1.2734298788124746e-02 6.0769212560733678e-02
1.9272482334155491e+14 1.2732984208540276e-02 7.9547848470266733e-02
1.9272982489407719e+14 1.2731573346915289e-02 9.8335323220230961e-02
1.9273482644659950e+14 1.2730068247099760e-02 1.1713173672961340e-01
1.9273982799912178e+14 1.2728470975609443e-02 1.3593718662056051e-01
1.9274482955164406e+14 1.2726783621141472e-02 1.5475176818698697e-01
1.9274983110416638e+14 1.2725008294084060e-02 1.7357557436155288e-01
1.9275483265668866e+14 1.2723147126015624e-02 1.9240869568170438e-01
1.9275983420921097e+14 1.2721202269198189e-02 2.1125122025836987e-01
1.9276483576173325e+14 1.2719175896060813e-02 2.3010323374253344e-01
1.9276983731425553e+14 1.2717070198673342e-02 2.4896481929274164e-01
1.9277483886677784e+14 1.2714887388214023e-02 2.6783605754198353e-01
1.9277984041930012e+14 1.2712629694427654e-02 2.8671702656573905e-01
1.9278484197182244e+14 1.2710299365076241e-02 3.0560780184941849e-01
1.9278984352434472e+14 1.2707898665378940e-02 3.2450845625524360e-01
1.9279484507686700e+14 1.2705429877447896e-02 3.4341905999143679e-01
1.9279984662938931e+14 1.2702895299709832e-02 3.6233968057933819e-01
1.9280484818191159e+14 1.2700297246328597e-02 3.8127038282154635e-01
1.9280984973443391e+14 1.2697638046603919e-02 4.0021122877043919e-01
1.9281485128695619e+14 1.2694920044383133e-02 4.1916227769725739e-01
1.9281985283947847e+14 1.2692145597447019e-02 4.3812358606040597e-01
1.9282485439200078e+14 1.2689317076894671e-02 4.5709520747562998e-01
1.9282985594452306e+14 1.2686436866523553e-02 4.7607719268394033e-01
1.9283485749704538e+14 1.2683507362192981e-02 4.9506958952361302e-01
1.9283985904956766e+14 1.2680530971190889e-02 5.1407244289876353e-01
1.9284486060208997e+14 1.2677510111579924e-02 5.3308579475137385e-01
1.9284986215461225e+14 1.2674447211550109e-02 5.5210968403125216e-01
1.9285486370713453e+14 1.2671344708755264e-02 5.7114414666888624e-01
1.9285986525965684e+14 1.2668205049638274e-02 5.9018921554727344e-01
1.9286486681217912e+14 1.2665030688764132e-02 6.0924492047350010e-01
1.9286986836470144e+14 1.2661824088126198e-02 6.2831128815413995e-01
1.9287486991722372e+14 1.2658587716467294e-02 6.4738834216715047e-01
1.9287987146974600e+14 1.2655324048570024e-02 6.6647610293788551e-01
1.9288487302226831e+14 1.2652035564561785e-02 6.8557458771339330e-01
1.9288987457479059e+14 1.2648724749199914e-02 7.0468381053856566e-01
1.9289487612731291e+14 1.2645394091157530e-02 7.2380378223334085e-01
1.9289987767983519e+14 1.2642046082297718e-02 7.4293451036888192e-01
1.9290487923235747e+14 1.2638683216943499e-02 7.6207599924741742e-01
1.9290988078487978e+14 1.2635307991150072e-02 7.8122824988024597e-01
1.9291488233740206e+14 1.2631922901952992e-02 8.0039125996807137e-01
1.9291988388992438e+14 1.2628530446631436e-02 8.1956502388170738e-01
1.9292488544244666e+14 1.2625133121951935e-02 8.3874953264411256e-01
1.9292988699496894e+14 1.2621733423415406e-02 8.5794477391310286e-01
1.9293488854749125e+14 1.2618333844492770e-02 8.7715073196580651e-01
1.9293989010001353e+14 1.2614936875860756e-02 8.9636738768212620e-01
1.9294489165253584e+14 1.2611545004631661e-02 9.1559471853236174e-01
1.9294989320505812e+14 1.2608160713580967e-02 9.3483269856315510e-01
1.9295489475758041e+14 1.2604786480368089e-02 9.5408129838665612e-01
1.9295989631010272e+14 1.2601424776754910e-02 9.7334048516948279e-01
1.9296489786262500e+14 1.2598078067822796e-02 9.9261022262307341e-01
1.9296989941514731e+14 1.2594748811181274e-02 1.0118904709970251e+00
1.9297490096766959e+14 1.2591439456184449e-02 1.0311811870705696e+00
1.9297990252019188e+14 1.2588152443132610e-02 1.0504823241487962e+00
1.9298490407271419e+14 1.2584890202481540e-02 1.0697938320576594e+00
1.9298990562523647e+14 1.2581655154043889e-02 1.0891156571416309e+00
1.9299490717775878e+14 1.2578449706192693e-02 1.1084477422624359e+00
1.9299990873028106e+14 1.2575276255063082e-02 1.1277900267994108e+00
1.9300491028280338e+14 1.2572137183751008e-02 1.1471424466511664e+00
1.9300991183532566e+14 1.2569034861515591e-02 1.1665049342386664e+00
1.9301491338784794e+14 1.2565971642980336e-02 1.1858774185105230e+00
1.9301991494037025e+14 1.2562949867328371e-02 1.2052598249487882e+00
1.9302491649289253e+14 1.2559971857510678e-02 1.2246520755771388e+00
1.9302991804541484e+14 1.2557039919443206e-02 1.2440540889705274e+00
1.9303491959793712e+14 1.2554156341211533e-02 1.2634657802662816e+00
1.9303992115045941e+14 1.2551323392279896e-02 1.2828870611769017e+00
1.9304492270298172e+14 1.2548543322695243e-02 1.3023178400052575e+00
1.9304992425550400e+14 1.2545818362299651e-02 1.3217580216595874e+00
1.9305492580802631e+14 1.2543150719942279e-02 1.3412075076730765e+00
1.9305992736054859e+14 1.2540542582698492e-02 1.3606661962219837e+00
1.9306492891307088e+14 1.2537996115090332e-02 1.3801339821487517e+00
1.9306993046559319e+14 1.2535513458310846e-02 1.3996107569841065e+00
1.9307493201811547e+14 1.2533096729453269e-02 1.4190964089722220e+00
1.9307993357063778e+14 1.2530748020748418e-02 1.4385908230985494e+00
1.9308493512316006e+14 1.2528469398802552e-02 1.4580938811169135e+00
1.9308993667568234e+14 1.2526262903846544e-02 1.4776054615816303e+00
1.9309493822820466e+14 1.2524130548986651e-02 1.4971254398785576e+00
1.9309993978072694e+14 1.2522074319465420e-02 1.5166536882596429e+00
1.9310494133324925e+14 1.2520096171928367e-02 1.5361900758789899e+00
1.9310994288577153e+14 1.2518198033698283e-02 1.5557344688302539e+00
1.9311494443829381e+14 1.2516381802059922e-02 1.5752867301865336e+00
1.9311994599081612e+14 1.2514649343548914e-02 1.5948467200418548e+00
1.9312494754333841e+14 1.2513002493254467e-02 1.6144142955535403e+00
1.9312994909586072e+14 1.2511443054128716e-02 1.6339893109883026e+00
1.9313495064838300e+14 1.2509972796305766e-02 1.6535716177681976e+00
1.9313995220090531e+14 1.2508593456431714e-02 1.6731610645196728e+00
1.9314495375342759e+14 1.2507306737008212e-02 1.6927574971236332e+00
1.9314995530594988e+14 1.2506114305741042e-02 1.7123607587675298e+00
1.9315495685847219e+14 1.2505017794905969e-02 1.7319706899996041e+00
1.9315995841099447e+14 1.2504018800723269e-02 1.7515871287832536e+00
1.9316495996351678e+14 1.2503118882749069e-02 1.7712099105558825e+00
1.9316996151603906e+14 1.2502319563268858e-02 1.7908388682860266e+00
1.9317496306856134e+14 1.2501622326720363e-02 1.8104738325353575e+00
1.9317996462108366e+14 1.2501028619115850e-02 1.8301146315197820e+00
1.9318496617360594e+14 1.2500539847485769e-02 1.8497610911732389e+00
1.9318996772612825e+14 1.2500157379334007e-02 1.8694130352136837e+00
1.9319496927865053e+14 1.2499882542110216e-02 1.8890702852083880e+00
1.9319997083117281e+14 1.2499716622696494e-02 1.9087326606437454e+00
1.9320497238369512e+14 1.2499660866906607e-02 1.9283999789937070e+00
1.9320997393621741e+14 1.2499716479004065e-02 1.9480720557910542e+00
1.9321497548873972e+14 1.2499884621236730e-02 1.9677487046999520e+00
1.9321997704126200e+14 1.2500166413388523e-02 1.9874297375896293e+00
1.9322497859378428e+14 1.2500562932342458e-02 2.0071149646087405e+00
1.9322998014630659e+14 1.2501075211668681e-02 2.0268041942624548e+00
1.9323498169882888e+14 1.2501704241225303e-02 2.0464972334882616e+00
1.9323998325135119e+14 1.2502450966775880e-02 2.0661938877358135e+00
1.9324498480387347e+14 1.2503316289628757e-02 2.0858939610452945e+00
1.9324998635639575e+14 1.2504301066290266e-02 2.1055972561282363e+00
1.9325498790891806e+14 1.2505406108144837e-02 2.1253035744492790e+00
1.9325998946144034e+14 1.2506632181139248e-02 2.1450127163068884e+00
1.9326499101396266e+14 1.2507980005502087e-02 2.1647244809186748e+00
1.9326999256648494e+14 1.2509450255473301e-02 2.1844386665024111e+00
1.9327499411900722e+14 1.2511043559048998e-02 2.2041550703634170e+00
1.9327999567152953e+14 1.2512760497761361e-02 2.2238734889774263e+00
1.9328499722405181e+14 1.2514601606457069e-02 2.2435937180775851e+00
1.9328999877657412e+14 1.2516567373118764e-02 2.2633155527400213e+00
1.9329500032909641e+14 1.2518658238683363e-02 2.2830387874703213e+00
1.9330000188161872e+14 1.2520874596900915e-02 2.3027632162919782e+00
1.9330500343414100e+14 1.2523216794198783e-02 2.3224886328314409e+00
1.9331000498666328e+14 1.2525685129575546e-02 2.3422148304079942e+00
1.9331500653918559e+14 1.2528279854508485e-02 2.3619416021199493e+00
1.9332000809170788e+14 1.2531001172886688e-02 2.3816687409331849e+00
1.9332500964423019e+14 1.2533849240961594e-02 2.4013960397690508e+00
1.9333001119675247e+14 1.2536824167319126e-02 2.4211232915920111e+00
1.9333501274927475e+14 1.2539926012872142e-02 2.4408502894977997e+00
1.9334001430179706e+14 1.2543154790876171e-02 2.4605768268007990e+00
1.9334501585431934e+14 1.2546510466956531e-02 2.4803026971214543e+00
1.9335001740684166e+14 1.2549992959167771e-02 2.5000276944737188e+00
1.9335501895936394e+14 1.2553602138065180e-02 2.5197516133513975e+00
1.9336002051188622e+14 1.2557337826800097e-02 2.5394742488147632e+00
1.9336502206440853e+14 1.2561199801234310e-02 2.5591953965765848e+00
1.9337002361693081e+14 1.2565187790072783e-02 2.5789148530868307e+00
1.9337502516945312e+14 1.2569301475023701e-02 2.5986324156178657e+00
1.9338002672197541e+14 1.2573540490966473e-02 2.6183478823482025e+00
1.9338502827449769e+14 1.2577904426148059e-02 2.6380610524459129e+00
1.9339002982702000e+14 1.2582392822399605e-02 2.6577717261511618e+00
1.9339503137954228e+14 1.2587005175365923e-02 2.6774797048571961e+00
1.9340003293206459e+14 1.2591740934755435e-02 2.6971847911915843e+00
1.9340503448458688e+14 1.2596599504616141e-02 2.7168867890957893e+00
1.9341003603710916e+14 1.2601580243623470e-02 2.7365855039034845e+00
1.9341503758963147e+14 1.2606682465386390e-02 2.7562807424186357e+00
1.9342003914215375e+14 1.2611905438773920e-02 2.7759723129912572e+00
1.9342504069467606e+14 1.2617178153927213e-02 2.7956577744283915e+00
1.9343004224719834e+14 1.2622498148052125e-02 2.8153372711951192e+00
1.9343504379972066e+14 1.2627934382123361e-02 2.8350129825070733e+00
1.9344004535224294e+14 1.2633486116121499e-02 2.8546847277187180e+00
1.9344504690476522e+14 1.2639152568594689e-02 2.8743523277026641e+00
1.9345004845728753e+14 1.2644932916968265e-02 2.8940156049183319e+00
1.9345505000980981e+14 1.2650826297868522e-02 2.9136743834750485e+00
1.9346005156233212e+14 1.2656831807463799e-02 2.9333284891988098e+00
1.9346505311485441e+14 1.2662948501815464e-02 2.9529777496943415e+00
1.9347005466737669e+14 1.2669175397250520e-02 2.9726219944075010e+00
1.9347505621989900e+14 1.2675511470741857e-02 2.9922610546868267e+00
1.9348005777242128e+14 1.2681955660308431e-02 3.0118947638411040e+00
1.9348505932494359e+14 1.2688506865426831e-02 3.0315229572002567e+00
1.9349006087746588e+14 1.2695163947455306e-02 3.0511454721693885e+00
1.9349506242998816e+14 1.2701925730072276e-02 3.0707621482862515e+00
1.9350006398251047e+14 1.2708790999729403e-02 3.0903728272741846e+00
1.9350506553503275e+14 1.2715758506113953e-02 3.1099773530951094e+00
1.9351006708755506e+14 1.2722826962628206e-02 3.1295755720003013e+00
1.9351506864007734e+14 1.2729995046872909e-02 3.1491673325798581e+00
1.9352007019259962e+14 1.2737261401155608e-02 3.1687524858115785e+00
1.9352507174512194e+14 1.2744624632994240e-02 3.1883308851063910e+00
1.9353007329764422e+14 1.2752083315645200e-02 3.2079023863540779e+00
1.9353507485016653e+14 1.2759635988636281e-02 3.2274668479662583e+00
1.9354007640268881e+14 1.2767281158308571e-02 3.2470241309187715e+00
1.9354507795521109e+14 1.2775017298370930e-02 3.2665740987913217e+00
1.9355007950773341e+14 1.2782842850464632e-02 3.2861166178065280e+00
1.9355508106025569e+14 1.2790756224737753e-02 3.3056515568668412e+00
1.9356008261277800e+14 1.2798755800420395e-02 3.3251787875903873e+00
1.9356508416530028e+14 1.2806839926422994e-02 3.3446981843437351e+00
1.9357008571782256e+14 1.2815006921930633e-02 3.3642096242753077e+00
1.9357508727034488e+14 1.2823255077010310e-02 3.3837129873456511e+00
1.9358008882286716e+14 1.2831582653223799e-02 3.4032081563558143e+00
1.9358509037538947e+14 1.2839987884249959e-02 3.4226950169755930e+00
1.9359009192791175e+14 1.2848468976514430e-02 3.4421734577684142e+00
1.9359509348043406e+14 1.2857024109818723e-02 3.4616433702169145e+00
1.9360009503295634e+14 1.2865651437985456e-02 3.4811046487431545e+00
1.9360509658547862e+14 1.2874349089501714e-02 3.5005571907321684e+00
1.9361009813800094e+14 1.2883115168171477e-02 3.5200008965496208e+00
1.9361509969052322e+14 1.2891947753771440e-02 3.5394356695603268e+00
1.9362010124304553e+14 1.2900844902710727e-02 3.5588614161441496e+00
1.9362510279556781e+14 1.2909804648698866e-02 3.5782780457109693e+00
1.9363010434809009e+14 1.2918825003413313e-02 3.5976854707142785e+00
1.9363510590061241e+14 1.2927903957171418e-02 3.6170836066618479e+00
1.9364010745313469e+14 1.2937039479607683e-02 3.6364723721267733e+00
1.9364510900565700e+14 1.2946229520350400e-02 3.6558516887557384e+00
1.9365011055817928e+14 1.2955472009708226e-02 3.6752214812766830e+00
1.9365511211070156e+14 1.2964764859348147e-02 3.6945816775039115e+00
1.9366011366322388e+14 1.2974105962979944e-02 3.7139322083434303e+00
1.9366511521574616e+14 1.2983493197054254e-02 3.7332730077952361e+00
1.9367011676826847e+14 1.2992924421437756e-02 3.7526040129552771e+00
1.9367511832079075e+14 1.3002397480109354e-02 3.7719251640155527e+00
1.9368011987331303e+14 1.3011910201849372e-02 3.7912364042631066e+00
1.9368512142583534e+14 1.3021460400930787e-02 3.8105376800784838e+00
1.9369012297835762e+14 1.3031045877808919e-02 3.8298289409303763e+00
1.9369512453087994e+14 1.3040664419806444e-02 3.8491101393728799e+00
1.9370012608340222e+14 1.3050313801818742e-02 3.8683812310378567e+00
1.9370512763592450e+14 1.3059991786982736e-02 3.8876421746287755e+00
1.9371012918844681e+14 1.3069696127379833e-02 3.9068929319115973e+00
1.9371513074096909e+14 1.3079424564715478e-02 3.9261334677055295e+00
1.9372013229349141e+14 1.3089174831006594e-02 3.9453637498725715e+00
1.9372513384601369e+14 1.3098944649268278e-02 3.9645837493054530e+00
1.9373013539853600e+14 1.3108731734182342e-02 3.9837934399154733e+00
1.9373513695105828e+14 1.3118533792796320e-02 4.0029927986178677e+00
1.9374013850358056e+14 1.3128348525181025e-02 4.0221818053184775e+00
1.9374514005610288e+14 1.3138173625114271e-02 4.0413604428966545e+00
1.9375014160862516e+14 1.3148006780748036e-02 4.0605286971894472e+00
1.9375514316114747e+14 1.3157845675278237e-02 4.0796865569739627e+00
1.9376014471366975e+14 1.3167687987608806e-02 4.0988340139489736e+00
1.9376514626619203e+14 1.3177531393004066e-02 4.1179710627158403e+00
1.9377014781871434e+14 1.3187373563760910e-02 4.1370977007589023e+00
1.9377514937123662e+14 1.3197212169845348e-02 4.1562139284236235e+00
1.9378015092375894e+14 1.3207044879551103e-02 4.1753197488967597e+00
1.9378515247628122e+14 1.3216869360138217e-02 4.1944151681825943e+00
1.9379015402880350e+14 1.3226683278477426e-02 4.2135001950810267e+00
1.9379515558132581e+14 1.3236484301682786e-02 4.2325748411642765e+00
1.9380015713384809e+14 1.3246270097734507e-02 4.2516391207515571e+00
1.9380515868637041e+14 1.3256038336121108e-02 4.2706930508861287e+00
1.9381016023889269e+14 1.3265786688441861e-02 4.2897366513081607e+00
1.9381516179141497e+14 1.3275512829028445e-02 4.3087699444306438e+00
1.9382016334393728e+14 1.3285214435557906e-02 4.3277929553119137e+00
1.9382516489645956e+14 1.3294889189650282e-02 4.3468057116293544e+00
1.9383016644898188e+14 1.3304534777470635e-02 4.3658082436521584e+00
1.9383516800150416e+14 1.3314148890315864e-02 4.3848005842136590e+00
1.9384016955402644e+14 1.3323729225210100e-02 4.4037827686831230e+00
1.9384517110654875e+14 1.3333273485476971e-02 4.4227548349382051e+00
1.9385017265907103e+14 1.3342779381317142e-02 4.4417168233345681e+00
1.9385517421159334e+14 1.3352244630377130e-02 4.4606687766784807e+00
1.9386017576411562e+14 1.3361666958310744e-02 4.4796107401965992e+00
1.9386517731663794e+14 1.3371044099335769e-02 4.4985427615065117e+00
1.9387017886916022e+14 1.3380373796778179e-02 4.5174648905870090e+00
1.9387518042168250e+14 1.3389653803621480e-02 4.5363771797477153e+00
1.9388018197420481e+14 1.3398881883040692e-02 4.5552796835996432e+00
1.9388518352672709e+14 1.3408055808931578e-02 4.5741724590231740e+00
1.9389018507924941e+14 1.3417173366430151e-02 4.5930555651393874e+00
1.9389518663177169e+14 1.3426232352437067e-02 4.6119290632775920e+00
1.9390018818429397e+14 1.3435230576120099e-02 4.6307930169454430e+00
1.9390518973681628e+14 1.3444165859418902e-02 4.6496474917983024e+00
1.9391019128933856e+14 1.3453036037539829e-02 4.6684925556068784e+00
1.9391519284186088e+14 1.3461838959448469e-02 4.6873282782278300e+00
1.9392019439438316e+14 1.3470572488350574e-02 4.7061547315710435e+00
1.9392519594690544e+14 1.3479234502160518e-02 4.7249719895699549e+00
1.9393019749942775e+14 1.3487822893981524e-02 4.7437801281494520e+00
1.9393519905195003e+14 1.3496335572555461e-02 4.7625792251951413e+00
1.9394020060447234e+14 1.3504770462724013e-02 4.7813693605221665e+00
1.9394520215699462e+14 1.3513125505870718e-02 4.8001506158443004e+00
1.9395020370951691e+14 1.3521398660368614e-02 4.8189230747428011e+00
1.9395520526203922e+14 1.3529587902004965e-02 4.8376868226358081e+00
1.9396020681456150e+14 1.3537691224412155e-02 4.8564419467469033e+00
1.9396520836708381e+14 1.3545706639485320e-02 4.8751885360751173e+00
1.9397020991960609e+14 1.3553632177794627e-02 4.8939266813640856e+00
1.9397521147212838e+14 1.3561465888989897e-02 4.9126564750711861e+00
1.9398021302465069e+14 1.3569205842198001e-02 4.9313780113380821e+00
1.9398521457717297e+14 1.3576850126415905e-02 4.9500913859591531e+00
1.9399021612969528e+14 1.3584396850890978e-02 4.9687966963532588e+00
1.9399521768221756e+14 1.3591844145500891e-02 4.9874940415318392e+00
1.9400021923473984e+14 1.3599190161123173e-02 5.0061835220711455e+00
1.9400522078726216e+14 1.3606433069993751e-02 5.0248652400815788e+00
1.9401022233978444e+14 1.3613571066070683e-02 5.0435392991781889e+00
1.9401522389230675e+14 1.3620602365375345e-02 5.0622058044528453e+00
1.9402022544482903e+14 1.3627525206340167e-02 5.0808648624435957e+00
1.9402522699735134e+14 1.3634337850139870e-02 5.0995165811078129e+00
1.9403022854987362e+14 1.3641038581023428e-02 5.1181610697916886e+00
1.9403523010239591e+14 1.3647625706631777e-02 5.1367984392040373e+00
1.9404023165491822e+14 1.3654097558313556e-02 5.1554288013867593e+00
1.9404523320744050e+14 1.3660452491437481e-02 5.1740522696876763e+00
1.9405023475996281e+14 1.3666688885686340e-02 5.1926689587328472e+00
1.9405523631248509e+14 1.3672805145354709e-02 5.2112789843994083e+00
1.9406023786500738e+14 1.3678799699639190e-02 5.2298824637881633e+00
1.9406523941752969e+14 1.3684671002915368e-02 5.2484795151975447e+00
1.9407024097005197e+14 1.3690417535014134e-02 5.2670702580958118e+00
1.9407524252257428e+14 1.3696037801490125e-02 5.2856548130958867e+00
1.9408024407509656e+14 1.3701530333881343e-02 5.3042333019287566e+00
1.9408524562761884e+14 1.3706893689966101e-02 5.3228058474176647e+00
1.9409024718014116e+14 1.3712126454009701e-02 5.3413725734532287e+00
1.9409524873266344e+14 1.3717227237006637e-02 5.3599336049667610e+00
1.9410025028518575e+14 1.3722194676917373e-02 5.3784890679070951e+00
1.9410525183770803e+14 1.3727027438895364e-02 5.3970390892139743e+00
1.9411025339023031e+14 1.3731724215511941e-02 5.4155837967951888e+00
1.9411525494275262e+14 1.3736283726971332e-02 5.4341233195013796e+00
1.9412025649527491e+14 1.3740704721322628e-02 5.4526577871018205e+00
1.9412525804779722e+14 1.3744985974662517e-02 5.4711873302620555e+00
1.9413025960031950e+14 1.3749126291332762e-02 5.4897120805186219e+00
1.9413526115284178e+14 1.3753124504114081e-02 5.5082321702575729e+00
1.9414026270536409e+14 1.3756979474409851e-02 5.5267477326902306e+00
1.9414526425788638e+14 1.3760690092427757e-02 5.5452589018310645e+00
1.9415026581040869e+14 1.3764255277351273e-02 5.5637658124752214e+00
1.9415526736293097e+14 1.3767673977510130e-02 5.5822686001760786e+00
1.9416026891545325e+14 1.3770945170538293e-02 5.6007674012234201e+00
1.9416527046797556e+14 1.3774067863534765e-02 5.6192623526219876e+00
1.9417027202049784e+14 1.3777041093209638e-02 5.6377535920691022e+00
1.9417527357302016e+14 1.3779863926030530e-02 5.6562412579346102e+00
1.9418027512554244e+14 1.3782535458359160e-02 5.6747254892385115e+00
1.9418527667806475e+14 1.3785054816587232e-02 5.6932064256313692e+00
1.9419027823058703e+14 1.3787421157260452e-02 5.7116842073727900e+00
1.9419527978310931e+14 1.3789633667202490e-02 5.7301589753116398e+00
1.9420028133563162e+14 1.3791691563628763e-02 5.7486308708656502e+00
1.9420528288815391e+14 1.3793594094257743e-02 5.7671000360009632e+00
1.9421028444067622e+14 1.3795340537416248e-02 5.7855666132134704e+00
1.9421528599319850e+14 1.3796930202137280e-02 5.8040307455078306e+00
1.9422028754572078e+14 1.3798362428255190e-02 5.8224925763795046e+00
1.9422528909824309e+14 1.3799636586492661e-02 5.8409522497944506e+00
1.9423029065076538e+14 1.3800752078545669e-02 5.8594099101704300e+00
1.9423529220328769e+14 1.3801708337157775e-02 5.8778657023586964e+00
1.9424029375580997e+14 1.3802504826197163e-02 5.8963197716240439e+00
1.9424529530833225e+14 1.3803141040718935e-02 5.9147722636278495e+00
1.9425029686085456e+14 1.3803616507028764e-02 5.9332233244085408e+00
1.9425529841337684e+14 1.3803930782741707e-02 5.9516731003637675e+00
1.9426029996589916e+14 1.3804083456828726e-02 5.9701217382321845e+00
1.9426530151842144e+14 1.3804074149666628e-02 5.9885693850759125e+00
1.9427030307094372e+14 1.3803902513076461e-02 6.0070161882620727e+00
1.9427530462346603e+14 1.3803568230364183e-02 6.0254622954459558e+00
1.9428030617598831e+14 1.3803071016345422e-02 6.0439078545522245e+00
1.9428530772851062e+14 1.3802410617372899e-02 6.0623530137587958e+00
1.9429030928103291e+14 1.3801586811362378e-02 6.0807979214786281e+00
1.9429531083355519e+14 1.3800599407800202e-02 6.0992427263423643e+00
1.9430031238607750e+14 1.3799448247761576e-02 6.1176875771823154e+00
1.9430531393859978e+14 1.3798133203910020e-02 6.1361326230134789e+00
1.9431031549112209e+14 1.3796654180504474e-02 6.1545780130185914e+00
1.9431531704364438e+14 1.3795011113391832e-02 6.1730238965291830e+00
1.9432031859616669e+14 1.3793203969996897e-02 6.1914704230106015e+00
1.9432532014868897e+14 1.3791232749313511e-02 6.2099177420435474e+00
1.9433032170121125e+14 1.3789097481880961e-02 6.2283660033085537e+00
1.9433532325373356e+14 1.3786798229764540e-02 6.2468153565685265e+00
1.9434032480625584e+14 1.3784335086524451e-02 6.2652659516520313e+00
1.9434532635877816e+14 1.3781708177187046e-02 6.2837179384373227e+00
1.9435032791130044e+14 1.3778917658204763e-02 6.3021714668344817e+00
1.9435532946382272e+14 1.3775963717411853e-02 6.3206266867702379e+00
1.9436033101634503e+14 1.3772846573982976e-02 6.3390837481702746e+00
1.9436533256886731e+14 1.3769566478375418e-02 6.3575428009426762e+00
1.9437033412138962e+14 1.3766123712278188e-02 6.3760039949619154e+00
1.9437533567391191e+14 1.3762518588548706e-02 6.3944674800516248e+00
1.9438033722643419e+14 1.3758751451146233e-02 6.4129334059679559e+00
1.9438533877895650e+14 1.3754822675063706e-02 6.4314019223835288e+00
1.9439034033147878e+14 1.3750732666252407e-02 6.4498731788694279e+00
1.9439534188400109e+14 1.3746481861542400e-02 6.4683473248797361e+00
1.9440034343652338e+14 1.3742070728558436e-02 6.4868245097337942e+00
1.9440534498904566e+14 1.3737499765631014e-02 6.5053048825997264e+00
1.9441034654156797e+14 1.3732769501705783e-02 6.5237885924775965e+00
1.9441534809409025e+14 1.3727880496241936e-02 6.5422757881816436e+00
1.9442034964661256e+14 1.3722833339114816e-02 6.5607666183244362e+00
1.9442535119913484e+14 1.3717628650503922e-02 6.5792612312980943e+00
1.9443035275165712e+14 1.3712267080787783e-02 6.5977597752584654e+00
1.9443535430417944e+14 1.3706749310421840e-02 6.6162623981069721e+00
1.9444035585670172e+14 1.3701076049822512e-02 6.6347692474732360e+00
1.9444535740922403e+14 1.3695248039241378e-02 6.6532804706974025e+00
1.9445035896174631e+14 1.3689266048636484e-02 6.6717962148126881e+00
1.9445536051426862e+14 1.3683130877537333e-02 6.6903166265276672e+00
1.9446036206679091e+14 1.3676843354907275e-02 6.7088418522074287e+00
1.9446536361931319e+14 1.3670404339001654e-02 6.7273720378567106e+00
1.9447036517183550e+14 1.3663814717218399e-02 6.7459073291007599e+00
1.9447536672435778e+14 1.3657075405948637e-02 6.7644478711672456e+00
1.9448036827688009e+14 1.3650187350421289e-02 6.7829938088678432e+00
1.9448536982940238e+14 1.3643151524537284e-02 6.8015452865791071e+00
1.9449037138192466e+14 1.3635968930710521e-02 6.8201024482240875e+00
1.9449537293444697e+14 1.3628640599696045e-02 6.8386654372533906e+00
1.9450037448696925e+14 1.3621167590413602e-02 6.8572343966249658e+00
1.9450537603949156e+14 1.3613550989772833e-02 6.8758094687860467e+00
1.9451037759201384e+14 1.3605791912486146e-02 6.8943907956526242e+00
1.9451537914453612e+14 1.3597891500888828e-02 6.9129785185901813e+00
1.9452038069705844e+14 1.3589850924734023e-02 6.9315727783935532e+00
1.9452538224958072e+14 1.3581671381010400e-02 6.9501737152665948e+00
1.9453038380210303e+14 1.3573354093731092e-02 6.9687814688023879e+00
1.9453538535462531e+14 1.3564900313730654e-02 6.9873961779616041e+00
1.9454038690714759e+14 1.3556311318459805e-02 7.0060179810531169e+00
1.9454538845966991e+14 1.3547588411763649e-02 7.0246470157119845e+00
1.9455039001219219e+14 1.3538732923668089e-02 7.0432834188783797e+00
1.9455539156471450e+14 1.3529746210149714e-02 7.0619273267764715e+00
1.9456039311723678e+14 1.3520629652919136e-02 7.0805788748923870e+00
1.9456539466975906e+14 1.3511384659173105e-02 7.0992381979528680e+00
1.9457039622228138e+14 1.3502012661369345e-02 7.1179054299023941e+00
1.9457539777480366e+14 1.3492515116981992e-02 7.1365807038814628e+00
1.9458039932732597e+14 1.3482893508249929e-02 7.1552641522035820e+00
1.9458540087984825e+14 1.3473149341933287e-02 7.1739559063325657e+00
1.9459040243237053e+14 1.3463284149048349e-02 7.1926560968593858e+00
1.9459540398489284e+14 1.3453299484623748e-02 7.2113648534793509e+00
1.9460040553741512e+14 1.3443196927413838e-02 7.2300823049674436e+00
1.9460540708993744e+14 1.3432978079648605e-02 7.2488085791558685e+00
1.9461040864245972e+14 1.3422644566751353e-02 7.2675438029087189e+00
1.9461541019498203e+14 1.3412198037056915e-02 7.2862881020985473e+00
1.9462041174750431e+14 1.3401640161538228e-02 7.3050416015814772e+00
1.9462541330002659e+14 1.3390972633505062e-02 7.3238044251723347e+00
1.9463041485254891e+14 1.3380197168329640e-02 7.3425766956200071e+00
1.9463541640507119e+14 1.3369315503131451e-02 7.3613585345816031e+00
1.9464041795759350e+14 1.3358329396485433e-02 7.3801500625974530e+00
1.9464541951011578e+14 1.3347240628116980e-02 7.3989513990646794e+00
1.9465042106263806e+14 1.3336050998582217e-02 7.4177626622121711e+00
1.9465542261516038e+14 1.3324762328965459e-02 7.4365839690732427e+00
1.9466042416768266e+14 1.3313376460538762e-02 7.4554154354599191e+00
1.9466542572020497e+14 1.3301895254462444e-02 7.4742571759359056e+00
1.9467042727272725e+14 1.3290320591436278e-02 7.4931093037896037e+00
("in1","mode 1",1,"out1",1,"transmission")
(500, 3)
1.9217465256410256e+14 0.0000000000000000e+00 0.0000000000000000e+00
1.9217965411662484e+14 0.0000000000000000e+00 0.0000000000000000e+00
1.9218465566914716e+14 0.0000000000000000e+00 0.0000000000000000e+00
1.9218965722166944e+14 0.0000000000000000e+00 0.0000000000000000e+00
1.9219465877419175e+14 0.0000000000000000e+00 0.0000000000000000e+00
1.9219966032671403e+14 0.0000000000000000e+00 0.0000000000000000e+00
1.9220466187923631e+14 0.0000000000000000e+00 0.0000000000000000e+00
1.9220966343175862e+14 0.0000000000000000e+00 0.0000000000000000e+00
1.9221466498428091e+14 0.0000000000000000e+00 0.0000000000000000e+00
1.9221966653680322e+14 0.0000000000000000e+00 0.0000000000000000e+00
1.9222466808932550e+14 0.0000000000000000e+00 0.0000000000000000e+00
1.9222966964184778e+14 0.0000000000000000e+00 0.0000000000000000e+00
1.9223467119437009e+14 0.0000000000000000e+00 0.0000000000000000e+00
1.9223967274689238e+14 0.0000000000000000e+00 0.0000000000000000e+00
1.9224467429941469e+14 0.0000000000000000e+00 0.0000000000000000e+00
1.9224967585193697e+14 0.0000000000000000e+00 0.0000000000000000e+00
1.9225467740445928e+14 0.0000000000000000e+00 0.0000000000000000e+00
1.9225967895698156e+14 0.0000000000000000e+00 0.0000000000000000e+00
1.9226468050950384e+14 0.0000000000000000e+00 0.0000000000000000e+00
1.9226968206202616e+14 0.0000000000000000e+00 0.0000000000000000e+00
1.9227468361454844e+14 0.0000000000000000e+00 0.0000000000000000e+00
1.9227968516707075e+14 0.0000000000000000e+00 0.0000000000000000e+00
1.9228468671959303e+14 0.0000000000000000e+00 0.0000000000000000e+00
1.9228968827211531e+14 0.0000000000000000e+00 0.0000000000000000e+00
1.9229468982463762e+14 0.0000000000000000e+00 0.0000000000000000e+00
1.9229969137715991e+14 0.0000000000000000e+00 0.0000000000000000e+00
1.9230469292968222e+14 0.0000000000000000e+00 0.0000000000000000e+00
1.9230969448220450e+14 0.0000000000000000e+00 0.0000000000000000e+00
1.9231469603472678e+14 0.0000000000000000e+00 0.0000000000000000e+00
1.9231969758724909e+14 0.0000000000000000e+00 0.0000000000000000e+00
1.9232469913977138e+14 0.0000000000000000e+00 0.0000000000000000e+00
1.9232970069229369e+14 0.0000000000000000e+00 0.0000000000000000e+00
1.9233470224481597e+14 0.0000000000000000e+00 0.0000000000000000e+00
1.9233970379733825e+14 0.0000000000000000e+00 0.0000000000000000e+00
1.9234470534986056e+14 0.0000000000000000e+00 0.0000000000000000e+00
1.9234970690238284e+14 0.0000000000000000e+00 0.0000000000000000e+00
1.9235470845490516e+14 0.0000000000000000e+00 0.0000000000000000e+00
1.9235971000742744e+14 0.0000000000000000e+00 0.0000000000000000e+00
1.9236471155994972e+14 0.0000000000000000e+00 0.0000000000000000e+00
1.9236971311247203e+14 0.0000000000000000e+00 0.0000000000000000e+00
1.9237471466499431e+14 0.0000000000000000e+00 0.0000000000000000e+00
1.9237971621751662e+14 0.0000000000000000e+00 0.0000000000000000e+00
1.9238471777003891e+14 0.0000000000000000e+00 0.0000000000000000e+00
1.9238971932256119e+14 0.0000000000000000e+00 0.0000000000000000e+00
1.9239472087508350e+14 0.0000000000000000e+00 0.0000000000000000e+00
1.9239972242760578e+14 0.0000000000000000e+00 0.0000000000000000e+00
1.9240472398012809e+14 0.0000000000000000e+00 0.0000000000000000e+00
1.9240972553265038e+14 0.0000000000000000e+00 0.0000000000000000e+00
1.9241472708517269e+14 0.0000000000000000e+00 0.0000000000000000e+00
1.9241972863769497e+14 0.0000000000000000e+00 0.0000000000000000e+00
1.9242473019021725e+14 0.0000000000000000e+00 0.0000000000000000e+00
1.9242973174273956e+14 0.0000000000000000e+00 0.0000000000000000e+00
1.9243473329526184e+14 0.0000000000000000e+00 0.0000000000000000e+00
1.9243973484778416e+14 0.0000000000000000e+00 0.0000000000000000e+00
1.9244473640030644e+14 0.0000000000000000e+00 0.0000000000000000e+00
1.9244973795282872e+14 0.0000000000000000e+00 0.0000000000000000e+00
1.9245473950535103e+14 0.0000000000000000e+00 0.0000000000000000e+00
1.9245974105787331e+14 0.0000000000000000e+00 0.0000000000000000e+00
1.9246474261039562e+14 0.0000000000000000e+00 0.0000000000000000e+00
1.9246974416291791e+14 0.0000000000000000e+00 0.0000000000000000e+00
1.9247474571544019e+14 0.0000000000000000e+00 0.0000000000000000e+00
1.9247974726796250e+14 0.0000000000000000e+00 0.0000000000000000e+00
1.9248474882048478e+14 0.0000000000000000e+00 0.0000000000000000e+00
1.9248975037300709e+14 0.0000000000000000e+00 0.0000000000000000e+00
1.9249475192552938e+14 0.0000000000000000e+00 0.0000000000000000e+00
1.9249975347805166e+14 0.0000000000000000e+00 0.0000000000000000e+00
1.9250475503057397e+14 0.0000000000000000e+00 0.0000000000000000e+00
1.9250975658309625e+14 0.0000000000000000e+00 0.0000000000000000e+00
1.9251475813561856e+14 0.0000000000000000e+00 0.0000000000000000e+00
1.9251975968814084e+14 0.0000000000000000e+00 0.0000000000000000e+00
1.9252476124066312e+14 0.0000000000000000e+00 0.0000000000000000e+00
1.9252976279318544e+14 0.0000000000000000e+00 0.0000000000000000e+00
1.9253476434570772e+14 0.0000000000000000e+00 0.0000000000000000e+00
1.9253976589823003e+14 0.0000000000000000e+00 0.0000000000000000e+00
1.9254476745075231e+14 0.0000000000000000e+00 0.0000000000000000e+00
1.9254976900327462e+14 0.0000000000000000e+00 0.0000000000000000e+00
1.9255477055579691e+14 0.0000000000000000e+00 0.0000000000000000e+00
1.9255977210831919e+14 0.0000000000000000e+00 0.0000000000000000e+00
1.9256477366084150e+14 0.0000000000000000e+00 0.0000000000000000e+00
1.9256977521336378e+14 0.0000000000000000e+00 0.0000000000000000e+00
1.9257477676588609e+14 0.0000000000000000e+00 0.0000000000000000e+00
1.9257977831840838e+14 0.0000000000000000e+00 0.0000000000000000e+00
1.9258477987093066e+14 0.0000000000000000e+00 0.0000000000000000e+00
1.9258978142345297e+14 0.0000000000000000e+00 0.0000000000000000e+00
1.9259478297597525e+14 0.0000000000000000e+00 0.0000000000000000e+00
1.9259978452849756e+14 0.0000000000000000e+00 0.0000000000000000e+00
1.9260478608101984e+14 0.0000000000000000e+00 0.0000000000000000e+00
1.9260978763354212e+14 0.0000000000000000e+00 0.0000000000000000e+00
1.9261478918606444e+14 0.0000000000000000e+00 0.0000000000000000e+00
1.9261979073858672e+14 0.0000000000000000e+00 0.0000000000000000e+00
1.9262479229110903e+14 0.0000000000000000e+00 0.0000000000000000e+00
1.9262979384363131e+14 0.0000000000000000e+00 0.0000000000000000e+00
1.9263479539615359e+14 0.0000000000000000e+00 0.0000000000000000e+00
1.9263979694867591e+14 0.0000000000000000e+00 0.0000000000000000e+00
1.9264479850119819e+14 0.0000000000000000e+00 0.0000000000000000e+00
1.9264980005372050e+14 0.0000000000000000e+00 0.0000000000000000e+00
1.9265480160624278e+14 0.0000000000000000e+00 0.0000000000000000e+00
1.9265980315876506e+14 0.0000000000000000e+00 0.0000000000000000e+00
1.9266480471128738e+14 0.0000000000000000e+00 0.0000000000000000e+00
1.9266980626380966e+14 0.0000000000000000e+00 0.0000000000000000e+00
1.9267480781633197e+14 0.0000000000000000e+00 0.0000000000000000e+00
1.9267980936885425e+14 0.0000000000000000e+00 0.0000000000000000e+00
1.9268481092137653e+14 0.0000000000000000e+00 0.0000000000000000e+00
1.9268981247389884e+14 0.0000000000000000e+00 0.0000000000000000e+00
1.9269481402642112e+14 0.0000000000000000e+00 0.0000000000000000e+00
1.9269981557894344e+14 0.0000000000000000e+00 0.0000000000000000e+00
1.9270481713146572e+14 0.0000000000000000e+00 0.0000000000000000e+00
1.9270981868398803e+14 0.0000000000000000e+00 0.0000000000000000e+00
1.9271482023651031e+14 0.0000000000000000e+00 0.0000000000000000e+00
1.9271982178903259e+14 0.0000000000000000e+00 0.0000000000000000e+00
1.9272482334155491e+14 0.0000000000000000e+00 0.0000000000000000e+00
1.9272982489407719e+14 0.0000000000000000e+00 0.0000000000000000e+00
1.9273482644659950e+14 0.0000000000000000e+00 0.0000000000000000e+00
1.9273982799912178e+14 0.0000000000000000e+00 0.0000000000000000e+00
1.9274482955164406e+14 0.0000000000000000e+00 0.0000000000000000e+00
1.9274983110416638e+14 0.0000000000000000e+00 0.0000000000000000e+00
1.9275483265668866e+14 0.0000000000000000e+00 0.0000000000000000e+00
1.9275983420921097e+14 0.0000000000000000e+00 0.0000000000000000e+00
1.9276483576173325e+14 0.0000000000000000e+00 0.0000000000000000e+00
1.9276983731425553e+14 0.0000000000000000e+00 0.0000000000000000e+00
1.9277483886677784e+14 0.0000000000000000e+00 0.0000000000000000e+00
1.9277984041930012e+14 0.0000000000000000e+00 0.0000000000000000e+00
1.9278484197182244e+14 0.0000000000000000e+00 0.0000000000000000e+00
1.9278984352434472e+14 0.0000000000000000e+00 0.0000000000000000e+00
1.9279484507686700e+14 0.0000000000000000e+00 0.0000000000000000e+00
1.9279984662938931e+14 0.0000000000000000e+00 0.0000000000000000e+00
1.9280484818191159e+14 0.0000000000000000e+00 0.0000000000000000e+00
1.9280984973443391e+14 0.0000000000000000e+00 0.0000000000000000e+00
1.9281485128695619e+14 0.0000000000000000e+00 0.0000000000000000e+00
1.9281985283947847e+14 0.0000000000000000e+00 0.0000000000000000e+00
1.9282485439200078e+14 0.0000000000000000e+00 0.0000000000000000e+00
1.9282985594452306e+14 0.0000000000000000e+00 0.0000000000000000e+00
1.9283485749704538e+14 0.0000000000000000e+00 0.0000000000000000e+00
1.9283985904956766e+14 0.0000000000000000e+00 0.0000000000000000e+00
1.9284486060208997e+14 0.0000000000000000e+00 0.0000000000000000e+00
1.9284986215461225e+14 0.0000000000000000e+00 0.0000000000000000e+00
1.9285486370713453e+14 0.0000000000000000e+00 0.0000000000000000e+00
1.9285986525965684e+14 0.0000000000000000e+00 0.0000000000000000e+00
1.9286486681217912e+14 0.0000000000000000e+00 0.0000000000000000e+00
1.9286986836470144e+14 0.0000000000000000e+00 0.0000000000000000e+00
1.9287486991722372e+14 0.0000000000000000e+00 0.0000000000000000e+00
1.9287987146974600e+14 0.0000000000000000e+00 0.0000000000000000e+00
1.9288487302226831e+14 0.0000000000000000e+00 0.0000000000000000e+00
1.9288987457479059e+14 0.0000000000000000e+00 0.0000000000000000e+00
1.9289487612731291e+14 0.0000000000000000e+00 0.0000000000000000e+00
1.9289987767983519e+14 0.0000000000000000e+00 0.0000000000000000e+00
1.9290487923235747e+14 0.0000000000000000e+00 0.0000000000000000e+00
1.9290988078487978e+14 0.0000000000000000e+00 0.0000000000000000e+00
1.9291488233740206e+14 0.0000000000000000e+00 0.0000000000000000e+00
1.9291988388992438e+14 0.0000000000000000e+00 0.0000000000000000e+00
1.9292488544244666e+14 0.0000000000000000e+00 0.0000000000000000e+00
1.9292988699496894e+14 0.0000000000000000e+00 0.0000000000000000e+00
1.9293488854749125e+14 0.0000000000000000e+00 0.0000000000000000e+00
1.9293989010001353e+14 0.0000000000000000e+00 0.0000000000000000e+00
1.9294489165253584e+14 0.0000000000000000e+00 0.0000000000000000e+00
1.9294989320505812e+14 0.0000000000000000e+00 0.0000000000000000e+00
1.9295489475758041e+14 0.0000000000000000e+00 0.0000000000000000e+00
1.9295989631010272e+14 0.0000000000000000e+00 0.0000000000000000e+00
1.9296489786262500e+14 0.0000000000000000e+00 0.0000000000000000e+00
1.9296989941514731e+14 0.0000000000000000e+00 0.0000000000000000e+00
1.9297490096766959e+14 0.0000000000000000e+00 0.0000000000000000e+00
1.9297990252019188e+14 0.0000000000000000e+00 0.0000000000000000e+00
1.9298490407271419e+14 0.0000000000000000e+00 0.0000000000000000e+00
1.9298990562523647e+14 0.0000000000000000e+00 0.0000000000000000e+00
1.9299490717775878e+14 0.0000000000000000e+00 0.0000000000000000e+00
1.9299990873028106e+14 0.0000000000000000e+00 0.0000000000000000e+00
1.9300491028280338e+14 0.0000000000000000e+00 0.0000000000000000e+00
1.9300991183532566e+14 0.0000000000000000e+00 0.0000000000000000e+00
1.9301491338784794e+14 0.0000000000000000e+00 0.0000000000000000e+00
1.9301991494037025e+14 0.0000000000000000e+00 0.0000000000000000e+00
1.9302491649289253e+14 0.0000000000000000e+00 0.0000000000000000e+00
1.9302991804541484e+14 0.0000000000000000e+00 0.0000000000000000e+00
1.9303491959793712e+14 0.0000000000000000e+00 0.0000000000000000e+00
1.9303992115045941e+14 0.0000000000000000e+00 0.0000000000000000e+00
1.9304492270298172e+14 0.0000000000000000e+00 0.0000000000000000e+00
1.9304992425550400e+14 0.0000000000000000e+00 0.0000000000000000e+00
1.9305492580802631e+14 0.0000000000000000e+00 0.0000000000000000e+00
1.9305992736054859e+14 0.0000000000000000e+00 0.0000000000000000e+00
1.9306492891307088e+14 0.0000000000000000e+00 0.0000000000000000e+00
1.9306993046559319e+14 0.0000000000000000e+00 0.0000000000000000e+00
1.9307493201811547e+14 0.0000000000000000e+00 0.0000000000000000e+00
1.9307993357063778e+14 0.0000000000000000e+00 0.0000000000000000e+00
1.9308493512316006e+14 0.0000000000000000e+00 0.0000000000000000e+00
1.9308993667568234e+14 0.0000000000000000e+00 0.0000000000000000e+00
1.9309493822820466e+14 0.0000000000000000e+00 0.0000000000000000e+00
1.9309993978072694e+14 0.0000000000000000e+00 0.0000000000000000e+00
1.9310494133324925e+14 0.0000000000000000e+00 0.0000000000000000e+00
1.9310994288577153e+14 0.0000000000000000e+00 0.0000000000000000e+00
1.9311494443829381e+14 0.0000000000000000e+00 0.0000000000000000e+00
1.9311994599081612e+14 0.0000000000000000e+00 0.0000000000000000e+00
1.9312494754333841e+14 0.0000000000000000e+00 0.0000000000000000e+00
1.9312994909586072e+14 0.0000000000000000e+00 0.0000000000000000e+00
1.9313495064838300e+14 0.0000000000000000e+00 0.0000000000000000e+00
1.9313995220090531e+14 0.0000000000000000e+00 0.0000000000000000e+00
1.9314495375342759e+14 0.0000000000000000e+00 0.0000000000000000e+00
1.9314995530594988e+14 0.0000000000000000e+00 0.0000000000000000e+00
1.9315495685847219e+14 0.0000000000000000e+00 0.0000000000000000e+00
1.9315995841099447e+14 0.0000000000000000e+00 0.0000000000000000e+00
1.9316495996351678e+14 0.0000000000000000e+00 0.0000000000000000e+00
1.9316996151603906e+14 0.0000000000000000e+00 0.0000000000000000e+00
1.9317496306856134e+14 0.0000000000000000e+00 0.0000000000000000e+00
1.9317996462108366e+14 0.0000000000000000e+00 0.0000000000000000e+00
1.9318496617360594e+14 0.0000000000000000e+00 0.0000000000000000e+00
1.9318996772612825e+14 0.0000000000000000e+00 0.0000000000000000e+00
1.9319496927865053e+14 0.0000000000000000e+00 0.0000000000000000e+00
1.9319997083117281e+14 0.0000000000000000e+00 0.0000000000000000e+00
1.9320497238369512e+14 0.0000000000000000e+00 0.0000000000000000e+00
1.9320997393621741e+14 0.0000000000000000e+00 0.0000000000000000e+00
1.9321497548873972e+14 0.0000000000000000e+00 0.0000000000000000e+00
1.9321997704126200e+14 0.0000000000000000e+00 0.0000000000000000e+00
1.9322497859378428e+14 0.0000000000000000e+00 0.0000000000000000e+00
1.9322998014630659e+14 0.0000000000000000e+00 0.0000000000000000e+00
1.9323498169882888e+14 0.0000000000000000e+00 0.0000000000000000e+00
1.9323998325135119e+14 0.0000000000000000e+00 0.0000000000000000e+00
1.9324498480387347e+14 0.0000000000000000e+00 0.0000000000000000e+00
1.9324998635639575e+14 0.0000000000000000e+00 0.0000000000000000e+00
1.9325498790891806e+14 0.0000000000000000e+00 0.0000000000000000e+00
1.9325998946144034e+14 0.0000000000000000e+00 0.0000000000000000e+00
1.9326499101396266e+14 0.0000000000000000e+00 0.0000000000000000e+00
1.9326999256648494e+14 0.0000000000000000e+00 0.0000000000000000e+00
1.9327499411900722e+14 0.0000000000000000e+00 0.0000000000000000e+00
1.9327999567152953e+14 0.0000000000000000e+00 0.0000000000000000e+00
1.9328499722405181e+14 0.0000000000000000e+00 0.0000000000000000e+00
1.9328999877657412e+14 0.0000000000000000e+00 0.0000000000000000e+00
1.9329500032909641e+14 0.0000000000000000e+00 0.0000000000000000e+00
1.9330000188161872e+14 0.0000000000000000e+00 0.0000000000000000e+00
1.9330500343414100e+14 0.0000000000000000e+00 0.0000000000000000e+00
1.9331000498666328e+14 0.0000000000000000e+00 0.0000000000000000e+00
1.9331500653918559e+14 0.0000000000000000e+00 0.0000000000000000e+00
1.9332000809170788e+14 0.0000000000000000e+00 0.0000000000000000e+00
1.9332500964423019e+14 0.0000000000000000e+00 0.0000000000000000e+00
1.9333001119675247e+14 0.0000000000000000e+00 0.0000000000000000e+00
1.9333501274927475e+14 0.0000000000000000e+00 0.0000000000000000e+00
1.9334001430179706e+14 0.0000000000000000e+00 0.0000000000000000e+00
1.9334501585431934e+14 0.0000000000000000e+00 0.0000000000000000e+00
1.9335001740684166e+14 0.0000000000000000e+00 0.0000000000000000e+00
1.9335501895936394e+14 0.0000000000000000e+00 0.0000000000000000e+00
1.9336002051188622e+14 0.0000000000000000e+00 0.0000000000000000e+00
1.9336502206440853e+14 0.0000000000000000e+00 0.0000000000000000e+00
1.9337002361693081e+14 0.0000000000000000e+00 0.0000000000000000e+00
1.9337502516945312e+14 0.0000000000000000e+00 0.0000000000000000e+00
1.9338002672197541e+14 0.0000000000000000e+00 0.0000000000000000e+00
1.9338502827449769e+14 0.0000000000000000e+00 0.0000000000000000e+00
1.9339002982702000e+14 0.0000000000000000e+00 0.0000000000000000e+00
1.9339503137954228e+14 0.0000000000000000e+00 0.0000000000000000e+00
1.9340003293206459e+14 0.0000000000000000e+00 0.0000000000000000e+00
1.9340503448458688e+14 0.0000000000000000e+00 0.0000000000000000e+00
1.9341003603710916e+14 0.0000000000000000e+00 0.0000000000000000e+00
1.9341503758963147e+14 0.0000000000000000e+00 0.0000000000000000e+00
1.9342003914215375e+14 0.0000000000000000e+00 0.0000000000000000e+00
1.9342504069467606e+14 0.0000000000000000e+00 0.0000000000000000e+00
1.9343004224719834e+14 0.0000000000000000e+00 0.0000000000000000e+00
1.9343504379972066e+14 0.0000000000000000e+00 0.0000000000000000e+00
1.9344004535224294e+14 0.0000000000000000e+00 0.0000000000000000e+00
1.9344504690476522e+14 0.0000000000000000e+00 0.0000000000000000e+00
1.9345004845728753e+14 0.0000000000000000e+00 0.0000000000000000e+00
1.9345505000980981e+14 0.0000000000000000e+00 0.0000000000000000e+00
1.9346005156233212e+14 0.0000000000000000e+00 0.0000000000000000e+00
1.9346505311485441e+14 0.0000000000000000e+00 0.0000000000000000e+00
1.9347005466737669e+14 0.0000000000000000e+00 0.0000000000000000e+00
1.9347505621989900e+14 0.0000000000000000e+00 0.0000000000000000e+00
1.9348005777242128e+14 0.0000000000000000e+00 0.0000000000000000e+00
1.9348505932494359e+14 0.0000000000000000e+00 0.0000000000000000e+00
1.9349006087746588e+14 0.0000000000000000e+00 0.0000000000000000e+00
1.9349506242998816e+14 0.0000000000000000e+00 0.0000000000000000e+00
1.9350006398251047e+14 0.0000000000000000e+00 0.0000000000000000e+00
1.9350506553503275e+14 0.0000000000000000e+00 0.0000000000000000e+00
1.9351006708755506e+14 0.0000000000000000e+00 0.0000000000000000e+00
1.9351506864007734e+14 0.0000000000000000e+00 0.0000000000000000e+00
1.9352007019259962e+14 0.0000000000000000e+00 0.0000000000000000e+00
1.9352507174512194e+14 0.0000000000000000e+00 0.0000000000000000e+00
1.9353007329764422e+14 0.0000000000000000e+00 0.0000000000000000e+00
1.9353507485016653e+14 0.0000000000000000e+00 0.0000000000000000e+00
1.9354007640268881e+14 0.0000000000000000e+00 0.0000000000000000e+00
1.9354507795521109e+14 0.0000000000000000e+00 0.0000000000000000e+00
1.9355007950773341e+14 0.0000000000000000e+00 0.0000000000000000e+00
1.9355508106025569e+14 0.0000000000000000e+00 0.0000000000000000e+00
1.9356008261277800e+14 0.0000000000000000e+00 0.0000000000000000e+00
1.9356508416530028e+14 0.0000000000000000e+00 0.0000000000000000e+00
1.9357008571782256e+14 0.0000000000000000e+00 0.0000000000000000e+00
1.9357508727034488e+14 0.0000000000000000e+00 0.0000000000000000e+00
1.9358008882286716e+14 0.0000000000000000e+00 0.0000000000000000e+00
1.9358509037538947e+14 0.0000000000000000e+00 0.0000000000000000e+00
1.9359009192791175e+14 0.0000000000000000e+00 0.0000000000000000e+00
1.9359509348043406e+14 0.0000000000000000e+00 0.0000000000000000e+00
1.9360009503295634e+14 0.0000000000000000e+00 0.0000000000000000e+00
1.9360509658547862e+14 0.0000000000000000e+00 0.0000000000000000e+00
1.9361009813800094e+14 0.0000000000000000e+00 0.0000000000000000e+00
1.9361509969052322e+14 0.0000000000000000e+00 0.0000000000000000e+00
1.9362010124304553e+14 0.0000000000000000e+00 0.0000000000000000e+00
1.9362510279556781e+14 0.0000000000000000e+00 0.0000000000000000e+00
1.9363010434809009e+14 0.0000000000000000e+00 0.0000000000000000e+00
1.9363510590061241e+14 0.0000000000000000e+00 0.0000000000000000e+00
1.9364010745313469e+14 0.0000000000000000e+00 0.0000000000000000e+00
1.9364510900565700e+14 0.0000000000000000e+00 0.0000000000000000e+00
1.9365011055817928e+14 0.0000000000000000e+00 0.0000000000000000e+00
1.9365511211070156e+14 0.0000000000000000e+00 0.0000000000000000e+00
1.9366011366322388e+14 0.0000000000000000e+00 0.0000000000000000e+00
1.9366511521574616e+14 0.0000000000000000e+00 0.0000000000000000e+00
1.9367011676826847e+14 0.0000000000000000e+00 0.0000000000000000e+00
1.9367511832079075e+14 0.0000000000000000e+00 0.0000000000000000e+00
1.9368011987331303e+14 0.0000000000000000e+00 0.0000000000000000e+00
1.9368512142583534e+14 0.0000000000000000e+00 0.0000000000000000e+00
1.9369012297835762e+14 0.0000000000000000e+00 0.0000000000000000e+00
1.9369512453087994e+14 0.0000000000000000e+00 0.0000000000000000e+00
1.9370012608340222e+14 0.0000000000000000e+00 0.0000000000000000e+00
1.9370512763592450e+14 0.0000000000000000e+00 0.0000000000000000e+00
1.9371012918844681e+14 0.0000000000000000e+00 0.0000000000000000e+00
1.9371513074096909e+14 0.0000000000000000e+00 0.0000000000000000e+00
1.9372013229349141e+14 0.0000000000000000e+00 0.0000000000000000e+00
1.9372513384601369e+14 0.0000000000000000e+00 0.0000000000000000e+00
1.9373013539853600e+14 0.0000000000000000e+00 0.0000000000000000e+00
1.9373513695105828e+14 0.0000000000000000e+00 0.0000000000000000e+00
1.9374013850358056e+14 0.0000000000000000e+00 0.0000000000000000e+00
1.9374514005610288e+14 0.0000000000000000e+00 0.0000000000000000e+00
1.9375014160862516e+14 0.0000000000000000e+00 0.0000000000000000e+00
1.9375514316114747e+14 0.0000000000000000e+00 0.0000000000000000e+00
1.9376014471366975e+14 0.0000000000000000e+00 0.0000000000000000e+00
1.9376514626619203e+14 0.0000000000000000e+00 0.0000000000000000e+00
1.9377014781871434e+14 0.0000000000000000e+00 0.0000000000000000e+00
1.9377514937123662e+14 0.0000000000000000e+00 0.0000000000000000e+00
1.9378015092375894e+14 0.0000000000000000e+00 0.0000000000000000e+00
1.9378515247628122e+14 0.0000000000000000e+00 0.0000000000000000e+00
1.9379015402880350e+14 0.0000000000000000e+00 0.0000000000000000e+00
1.9379515558132581e+14 0.0000000000000000e+00 0.0000000000000000e+00
1.9380015713384809e+14 0.0000000000000000e+00 0.0000000000000000e+00
1.9380515868637041e+14 0.0000000000000000e+00 0.0000000000000000e+00
1.9381016023889269e+14 0.0000000000000000e+00 0.0000000000000000e+00
1.9381516179141497e+14 0.0000000000000000e+00 0.0000000000000000e+00
1.9382016334393728e+14 0.0000000000000000e+00 0.0000000000000000e+00
1.9382516489645956e+14 0.0000000000000000e+00 0.0000000000000000e+00
1.9383016644898188e+14 0.0000000000000000e+00 0.0000000000000000e+00
1.9383516800150416e+14 0.0000000000000000e+00 0.0000000000000000e+00
1.9384016955402644e+14 0.0000000000000000e+00 0.0000000000000000e+00
1.9384517110654875e+14 0.0000000000000000e+00 0.0000000000000000e+00
1.9385017265907103e+14 0.0000000000000000e+00 0.0000000000000000e+00
1.9385517421159334e+14 0.0000000000000000e+00 0.0000000000000000e+00
1.9386017576411562e+14 0.0000000000000000e+00 0.0000000000000000e+00
1.9386517731663794e+14 0.0000000000000000e+00 0.0000000000000000e+00
1.9387017886916022e+14 0.0000000000000000e+00 0.0000000000000000e+00
1.9387518042168250e+14 0.0000000000000000e+00 0.0000000000000000e+00
1.9388018197420481e+14 0.0000000000000000e+00 0.0000000000000000e+00
1.9388518352672709e+14 0.0000000000000000e+00 0.0000000000000000e+00
1.9389018507924941e+14 0.0000000000000000e+00 0.0000000000000000e+00
1.9389518663177169e+14 0.0000000000000000e+00 0.0000000000000000e+00
1.9390018818429397e+14 0.0000000000000000e+00 0.0000000000000000e+00
1.9390518973681628e+14 0.0000000000000000e+00 0.0000000000000000e+00
1.9391019128933856e+14 0.0000000000000000e+00 0.0000000000000000e+00
1.9391519284186088e+14 0.0000000000000000e+00 0.0000000000000000e+00
1.9392019439438316e+14 0.0000000000000000e+00 0.0000000000000000e+00
1.9392519594690544e+14 0.0000000000000000e+00 0.0000000000000000e+00
1.9393019749942775e+14 0.0000000000000000e+00 0.0000000000000000e+00
1.9393519905195003e+14 0.0000000000000000e+00 0.0000000000000000e+00
1.9394020060447234e+14 0.0000000000000000e+00 0.0000000000000000e+00
1.9394520215699462e+14 0.0000000000000000e+00 0.0000000000000000e+00
1.9395020370951691e+14 0.0000000000000000e+00 0.0000000000000000e+00
1.9395520526203922e+14 0.0000000000000000e+00 0.0000000000000000e+00
1.9396020681456150e+14 0.0000000000000000e+00 0.0000000000000000e+00
1.9396520836708381e+14 0.0000000000000000e+00 0.0000000000000000e+00
1.9397020991960609e+14 0.0000000000000000e+00 0.0000000000000000e+00
1.9397521147212838e+14 0.0000000000000000e+00 0.0000000000000000e+00
1.9398021302465069e+14 0.0000000000000000e+00 0.0000000000000000e+00
1.9398521457717297e+14 0.0000000000000000e+00 0.0000000000000000e+00
1.9399021612969528e+14 0.0000000000000000e+00 0.0000000000000000e+00
1.9399521768221756e+14 0.0000000000000000e+00 0.0000000000000000e+00
1.9400021923473984e+14 0.0000000000000000e+00 0.0000000000000000e+00
1.9400522078726216e+14 0.0000000000000000e+00 0.0000000000000000e+00
1.9401022233978444e+14 0.0000000000000000e+00 0.0000000000000000e+00
1.9401522389230675e+14 0.0000000000000000e+00 0.0000000000000000e+00
1.9402022544482903e+14 0.0000000000000000e+00 0.0000000000000000e+00
1.9402522699735134e+14 0.0000000000000000e+00 0.0000000000000000e+00
1.9403022854987362e+14 0.0000000000000000e+00 0.0000000000000000e+00
1.9403523010239591e+14 0.0000000000000000e+00 0.0000000000000000e+00
1.9404023165491822e+14 0.0000000000000000e+00 0.0000000000000000e+00
1.9404523320744050e+14 0.0000000000000000e+00 0.0000000000000000e+00
1.9405023475996281e+14 0.0000000000000000e+00 0.0000000000000000e+00
1.9405523631248509e+14 0.0000000000000000e+00 0.0000000000000000e+00
1.9406023786500738e+14 0.0000000000000000e+00 0.0000000000000000e+00
1.9406523941752969e+14 0.0000000000000000e+00 0.0000000000000000e+00
1.9407024097005197e+14 0.0000000000000000e+00 0.0000000000000000e+00
1.9407524252257428e+14 0.0000000000000000e+00 0.0000000000000000e+00
1.9408024407509656e+14 0.0000000000000000e+00 0.0000000000000000e+00
1.9408524562761884e+14 0.0000000000000000e+00 0.0000000000000000e+00
1.9409024718014116e+14 0.0000000000000000e+00 0.0000000000000000e+00
1.9409524873266344e+14 0.0000000000000000e+00 0.0000000000000000e+00
1.9410025028518575e+14 0.0000000000000000e+00 0.0000000000000000e+00
1.9410525183770803e+14 0.0000000000000000e+00 0.0000000000000000e+00
1.9411025339023031e+14 0.0000000000000000e+00 0.0000000000000000e+00
1.9411525494275262e+14 0.0000000000000000e+00 0.0000000000000000e+00
1.9412025649527491e+14 0.0000000000000000e+00 0.0000000000000000e+00
1.9412525804779722e+14 0.0000000000000000e+00 0.0000000000000000e+00
1.9413025960031950e+14 0.0000000000000000e+00 0.0000000000000000e+00
1.9413526115284178e+14 0.0000000000000000e+00 0.0000000000000000e+00
1.9414026270536409e+14 0.0000000000000000e+00 0.0000000000000000e+00
1.9414526425788638e+14 0.0000000000000000e+00 0.0000000000000000e+00
1.9415026581040869e+14 0.0000000000000000e+00 0.0000000000000000e+00
1.9415526736293097e+14 0.0000000000000000e+00 0.0000000000000000e+00
1.9416026891545325e+14 0.0000000000000000e+00 0.0000000000000000e+00
1.9416527046797556e+14 0.0000000000000000e+00 0.0000000000000000e+00
1.9417027202049784e+14 0.0000000000000000e+00 0.0000000000000000e+00
1.9417527357302016e+14 0.0000000000000000e+00 0.0000000000000000e+00
1.9418027512554244e+14 0.0000000000000000e+00 0.0000000000000000e+00
1.9418527667806475e+14 0.0000000000000000e+00 0.0000000000000000e+00
1.9419027823058703e+14 0.0000000000000000e+00 0.0000000000000000e+00
1.9419527978310931e+14 0.0000000000000000e+00 0.0000000000000000e+00
1.9420028133563162e+14 0.0000000000000000e+00 0.0000000000000000e+00
1.9420528288815391e+14 0.0000000000000000e+00 0.0000000000000000e+00
1.9421028444067622e+14 0.0000000000000000e+00 0.0000000000000000e+00
1.9421528599319850e+14 0.0000000000000000e+00 0.0000000000000000e+00
1.9422028754572078e+14 0.0000000000000000e+00 0.0000000000000000e+00
1.9422528909824309e+14 0.0000000000000000e+00 0.0000000000000000e+00
1.9423029065076538e+14 0.0000000000000000e+00 0.0000000000000000e+00
1.9423529220328769e+14 0.0000000000000000e+00 0.0000000000000000e+00
1.9424029375580997e+14 0.0000000000000000e+00 0.0000000000000000e+00
1.9424529530833225e+14 0.0000000000000000e+00 0.0000000000000000e+00
1.9425029686085456e+14 0.0000000000000000e+00 0.0000000000000000e+00
1.9425529841337684e+14 0.0000000000000000e+00 0.0000000000000000e+00
1.9426029996589916e+14 0.0000000000000000e+00 0.0000000000000000e+00
1.9426530151842144e+14 0.0000000000000000e+00 0.0000000000000000e+00
1.9427030307094372e+14 0.0000000000000000e+00 0.0000000000000000e+00
1.9427530462346603e+14 0.0000000000000000e+00 0.0000000000000000e+00
1.9428030617598831e+14 0.0000000000000000e+00 0.0000000000000000e+00
1.9428530772851062e+14 0.0000000000000000e+00 0.0000000000000000e+00
1.9429030928103291e+14 0.0000000000000000e+00 0.0000000000000000e+00
1.9429531083355519e+14 0.0000000000000000e+00 0.0000000000000000e+00
1.9430031238607750e+14 0.0000000000000000e+00 0.0000000000000000e+00
1.9430531393859978e+14 0.0000000000000000e+00 0.0000000000000000e+00
1.9431031549112209e+14 0.0000000000000000e+00 0.0000000000000000e+00
1.9431531704364438e+14 0.0000000000000000e+00 0.0000000000000000e+00
1.9432031859616669e+14 0.0000000000000000e+00 0.0000000000000000e+00
1.9432532014868897e+14 0.0000000000000000e+00 0.0000000000000000e+00
1.9433032170121125e+14 0.0000000000000000e+00 0.0000000000000000e+00
1.9433532325373356e+14 0.0000000000000000e+00 0.0000000000000000e+00
1.9434032480625584e+14 0.0000000000000000e+00 0.0000000000000000e+00
1.9434532635877816e+14 0.0000000000000000e+00 0.0000000000000000e+00
1.9435032791130044e+14 0.0000000000000000e+00 0.0000000000000000e+00
1.9435532946382272e+14 0.0000000000000000e+00 0.0000000000000000e+00
1.9436033101634503e+14 0.0000000000000000e+00 0.0000000000000000e+00
1.9436533256886731e+14 0.0000000000000000e+00 0.0000000000000000e+00
1.9437033412138962e+14 0.0000000000000000e+00 0.0000000000000000e+00
1.9437533567391191e+14 0.0000000000000000e+00 0.0000000000000000e+00
1.9438033722643419e+14 0.0000000000000000e+00 0.0000000000000000e+00
1.9438533877895650e+14 0.0000000000000000e+00 0.0000000000000000e+00
1.9439034033147878e+14 0.0000000000000000e+00 0.0000000000000000e+00
1.9439534188400109e+14 0.0000000000000000e+00 0.0000000000000000e+00
1.9440034343652338e+14 0.0000000000000000e+00 0.0000000000000000e+00
1.9440534498904566e+14 0.0000000000000000e+00 0.0000000000000000e+00
1.9441034654156797e+14 0.0000000000000000e+00 0.0000000000000000e+00
1.9441534809409025e+14 0.0000000000000000e+00 0.0000000000000000e+00
1.9442034964661256e+14 0.0000000000000000e+00 0.0000000000000000e+00
1.9442535119913484e+14 0.0000000000000000e+00 0.0000000000000000e+00
1.9443035275165712e+14 0.0000000000000000e+00 0.0000000000000000e+00
1.9443535430417944e+14 0.0000000000000000e+00 0.0000000000000000e+00
1.9444035585670172e+14 0.0000000000000000e+00 0.0000000000000000e+00
1.9444535740922403e+14 0.0000000000000000e+00 0.0000000000000000e+00
1.9445035896174631e+14 0.0000000000000000e+00 0.0000000000000000e+00
1.9445536051426862e+14 0.0000000000000000e+00 0.0000000000000000e+00
1.9446036206679091e+14 0.0000000000000000e+00 0.0000000000000000e+00
1.9446536361931319e+14 0.0000000000000000e+00 0.0000000000000000e+00
1.9447036517183550e+14 0.0000000000000000e+00 0.0000000000000000e+00
1.9447536672435778e+14 0.0000000000000000e+00 0.0000000000000000e+00
1.9448036827688009e+14 0.0000000000000000e+00 0.0000000000000000e+00
1.9448536982940238e+14 0.0000000000000000e+00 0.0000000000000000e+00
1.9449037138192466e+14 0.0000000000000000e+00 0.0000000000000000e+00
1.9449537293444697e+14 0.0000000000000000e+00 0.0000000000000000e+00
1.9450037448696925e+14 0.0000000000000000e+00 0.0000000000000000e+00
1.9450537603949156e+14 0.0000000000000000e+00 0.0000000000000000e+00
1.9451037759201384e+14 0.0000000000000000e+00 0.0000000000000000e+00
1.9451537914453612e+14 0.0000000000000000e+00 0.0000000000000000e+00
1.9452038069705844e+14 0.0000000000000000e+00 0.0000000000000000e+00
1.9452538224958072e+14 0.0000000000000000e+00 0.0000000000000000e+00
1.9453038380210303e+14 0.0000000000000000e+00 0.0000000000000000e+00
1.9453538535462531e+14 0.0000000000000000e+00 0.0000000000000000e+00
1.9454038690714759e+14 0.0000000000000000e+00 0.0000000000000000e+00
1.9454538845966991e+14 0.0000000000000000e+00 0.0000000000000000e+00
1.9455039001219219e+14 0.0000000000000000e+00 0.0000000000000000e+00
1.9455539156471450e+14 0.0000000000000000e+00 0.0000000000000000e+00
1.9456039311723678e+14 0.0000000000000000e+00 0.0000000000000000e+00
1.9456539466975906e+14 0.0000000000000000e+00 0.0000000000000000e+00
1.9457039622228138e+14 0.0000000000000000e+00 0.0000000000000000e+00
1.9457539777480366e+14 0.0000000000000000e+00 0.0000000000000000e+00
1.9458039932732597e+14 0.0000000000000000e+00 0.0000000000000000e+00
1.9458540087984825e+14 0.0000000000000000e+00 0.0000000000000000e+00
1.9459040243237053e+14 0.0000000000000000e+00 0.0000000000000000e+00
1.9459540398489284e+14 0.0000000000000000e+00 0.0000000000000000e+00
1.9460040553741512e+14 0.0000000000000000e+00 0.0000000000000000e+00
1.9460540708993744e+14 0.0000000000000000e+00 0.0000000000000000e+00
1.9461040864245972e+14 0.0000000000000000e+00 0.0000000000000000e+00
1.9461541019498203e+14 0.0000000000000000e+00 0.0000000000000000e+00
1.9462041174750431e+14 0.0000000000000000e+00 0.0000000000000000e+00
1.9462541330002659e+14 0.0000000000000000e+00 0.0000000000000000e+00
1.9463041485254891e+14 0.0000000000000000e+00 0.0000000000000000e+00
1.9463541640507119e+14 0.0000000000000000e+00 0.0000000000000000e+00
1.9464041795759350e+14 0.0000000000000000e+00 0.0000000000000000e+00
1.9464541951011578e+14 0.0000000000000000e+00 0.0000000000000000e+00
1.9465042106263806e+14 0.0000000000000000e+00 0.0000000000000000e+00
1.9465542261516038e+14 0.0000000000000000e+00 0.0000000000000000e+00
1.9466042416768266e+14 0.0000000000000000e+00 0.0000000000000000e+00
1.9466542572020497e+14 0.0000000000000000e+00 0.0000000000000000e+00
1.9467042727272725e+14 0.0000000000000000e+00 0.0000000000000000e+00
("in1","mode 1",1,"in2",1,"transmission")
(500, 3)
1.9217465256410256e+14 0.0000000000000000e+00 0.0000000000000000e+00
1.9217965411662484e+14 0.0000000000000000e+00 0.0000000000000000e+00
1.9218465566914716e+14 0.0000000000000000e+00 0.0000000000000000e+00
1.9218965722166944e+14 0.0000000000000000e+00 0.0000000000000000e+00
1.9219465877419175e+14 0.0000000000000000e+00 0.0000000000000000e+00
1.9219966032671403e+14 0.0000000000000000e+00 0.0000000000000000e+00
1.9220466187923631e+14 0.0000000000000000e+00 0.0000000000000000e+00
1.9220966343175862e+14 0.0000000000000000e+00 0.0000000000000000e+00
1.9221466498428091e+14 0.0000000000000000e+00 0.0000000000000000e+00
1.9221966653680322e+14 0.0000000000000000e+00 0.0000000000000000e+00
1.9222466808932550e+14 0.0000000000000000e+00 0.0000000000000000e+00
1.9222966964184778e+14 0.0000000000000000e+00 0.0000000000000000e+00
1.9223467119437009e+14 0.0000000000000000e+00 0.0000000000000000e+00
1.9223967274689238e+14 0.0000000000000000e+00 0.0000000000000000e+00
1.9224467429941469e+14 0.0000000000000000e+00 0.0000000000000000e+00
1.9224967585193697e+14 0.0000000000000000e+00 0.0000000000000000e+00
1.9225467740445928e+14 0.0000000000000000e+00 0.0000000000000000e+00
1.9225967895698156e+14 0.0000000000000000e+00 0.0000000000000000e+00
1.9226468050950384e+14 0.0000000000000000e+00 0.0000000000000000e+00
1.9226968206202616e+14 0.0000000000000000e+00 0.0000000000000000e+00
1.9227468361454844e+14 0.0000000000000000e+00 0.0000000000000000e+00
1.9227968516707075e+14 0.0000000000000000e+00 0.0000000000000000e+00
1.9228468671959303e+14 0.0000000000000000e+00 0.0000000000000000e+00
1.9228968827211531e+14 0.0000000000000000e+00 0.0000000000000000e+00
1.9229468982463762e+14 0.0000000000000000e+00 0.0000000000000000e+00
1.9229969137715991e+14 0.0000000000000000e+00 0.0000000000000000e+00
1.9230469292968222e+14 0.0000000000000000e+00 0.0000000000000000e+00
1.9230969448220450e+14 0.0000000000000000e+00 0.0000000000000000e+00
1.9231469603472678e+14 0.0000000000000000e+00 0.0000000000000000e+00
1.9231969758724909e+14 0.0000000000000000e+00 0.0000000000000000e+00
1.9232469913977138e+14 0.0000000000000000e+00 0.0000000000000000e+00
1.9232970069229369e+14 0.0000000000000000e+00 0.0000000000000000e+00
1.9233470224481597e+14 0.0000000000000000e+00 0.0000000000000000e+00
1.9233970379733825e+14 0.0000000000000000e+00 0.0000000000000000e+00
1.9234470534986056e+14 0.0000000000000000e+00 0.0000000000000000e+00
1.9234970690238284e+14 0.0000000000000000e+00 0.0000000000000000e+00
1.9235470845490516e+14 0.0000000000000000e+00 0.0000000000000000e+00
1.9235971000742744e+14 0.0000000000000000e+00 0.0000000000000000e+00
1.9236471155994972e+14 0.0000000000000000e+00 0.0000000000000000e+00
1.9236971311247203e+14 0.0000000000000000e+00 0.0000000000000000e+00
1.9237471466499431e+14 0.0000000000000000e+00 0.0000000000000000e+00
1.9237971621751662e+14 0.0000000000000000e+00 0.0000000000000000e+00
1.9238471777003891e+14 0.0000000000000000e+00 0.0000000000000000e+00
1.9238971932256119e+14 0.0000000000000000e+00 0.0000000000000000e+00
1.9239472087508350e+14 0.0000000000000000e+00 0.0000000000000000e+00
1.9239972242760578e+14 0.0000000000000000e+00 0.0000000000000000e+00
1.9240472398012809e+14 0.0000000000000000e+00 0.0000000000000000e+00
1.9240972553265038e+14 0.0000000000000000e+00 0.0000000000000000e+00
1.9241472708517269e+14 0.0000000000000000e+00 0.0000000000000000e+00
1.9241972863769497e+14 0.0000000000000000e+00 0.0000000000000000e+00
1.9242473019021725e+14 0.0000000000000000e+00 0.0000000000000000e+00
1.9242973174273956e+14 0.0000000000000000e+00 0.0000000000000000e+00
1.9243473329526184e+14 0.0000000000000000e+00 0.0000000000000000e+00
1.9243973484778416e+14 0.0000000000000000e+00 0.0000000000000000e+00
1.9244473640030644e+14 0.0000000000000000e+00 0.0000000000000000e+00
1.9244973795282872e+14 0.0000000000000000e+00 0.0000000000000000e+00
1.9245473950535103e+14 0.0000000000000000e+00 0.0000000000000000e+00
1.9245974105787331e+14 0.0000000000000000e+00 0.0000000000000000e+00
1.9246474261039562e+14 0.0000000000000000e+00 0.0000000000000000e+00
1.9246974416291791e+14 0.0000000000000000e+00 0.0000000000000000e+00
1.9247474571544019e+14 0.0000000000000000e+00 0.0000000000000000e+00
1.9247974726796250e+14 0.0000000000000000e+00 0.0000000000000000e+00
1.9248474882048478e+14 0.0000000000000000e+00 0.0000000000000000e+00
1.9248975037300709e+14 0.0000000000000000e+00 0.0000000000000000e+00
1.9249475192552938e+14 0.0000000000000000e+00 0.0000000000000000e+00
1.9249975347805166e+14 0.0000000000000000e+00 0.0000000000000000e+00
1.9250475503057397e+14 0.0000000000000000e+00 0.0000000000000000e+00
1.9250975658309625e+14 0.0000000000000000e+00 0.0000000000000000e+00
1.9251475813561856e+14 0.0000000000000000e+00 0.0000000000000000e+00
1.9251975968814084e+14 0.0000000000000000e+00 0.0000000000000000e+00
1.9252476124066312e+14 0.0000000000000000e+00 0.0000000000000000e+00
1.9252976279318544e+14 0.0000000000000000e+00 0.0000000000000000e+00
1.9253476434570772e+14 0.0000000000000000e+00 0.0000000000000000e+00
1.9253976589823003e+14 0.0000000000000000e+00 0.0000000000000000e+00
1.9254476745075231e+14 0.0000000000000000e+00 0.0000000000000000e+00
1.9254976900327462e+14 0.0000000000000000e+00 0.0000000000000000e+00
1.9255477055579691e+14 0.0000000000000000e+00 0.0000000000000000e+00
1.9255977210831919e+14 0.0000000000000000e+00 0.0000000000000000e+00
1.9256477366084150e+14 0.0000000000000000e+00 0.0000000000000000e+00
1.9256977521336378e+14 0.0000000000000000e+00 0.0000000000000000e+00
1.9257477676588609e+14 0.0000000000000000e+00 0.0000000000000000e+00
1.9257977831840838e+14 0.0000000000000000e+00 0.0000000000000000e+00
1.9258477987093066e+14 0.0000000000000000e+00 0.0000000000000000e+00
1.9258978142345297e+14 0.0000000000000000e+00 0.0000000000000000e+00
1.9259478297597525e+14 0.0000000000000000e+00 0.0000000000000000e+00
1.9259978452849756e+14 0.0000000000000000e+00 0.0000000000000000e+00
1.9260478608101984e+14 0.0000000000000000e+00 0.0000000000000000e+00
1.9260978763354212e+14 0.0000000000000000e+00 0.0000000000000000e+00
1.9261478918606444e+14 0.0000000000000000e+00 0.0000000000000000e+00
1.9261979073858672e+14 0.0000000000000000e+00 0.0000000000000000e+00
1.9262479229110903e+14 0.0000000000000000e+00 0.0000000000000000e+00
1.9262979384363131e+14 0.0000000000000000e+00 0.0000000000000000e+00
1.9263479539615359e+14 0.0000000000000000e+00 0.0000000000000000e+00
1.9263979694867591e+14 0.0000000000000000e+00 0.0000000000000000e+00
1.9264479850119819e+14 0.0000000000000000e+00 0.0000000000000000e+00
1.9264980005372050e+14 0.0000000000000000e+00 0.0000000000000000e+00
1.9265480160624278e+14 0.0000000000000000e+00 0.0000000000000000e+00
1.9265980315876506e+14 0.0000000000000000e+00 0.0000000000000000e+00
1.9266480471128738e+14 0.0000000000000000e+00 0.0000000000000000e+00
1.9266980626380966e+14 0.0000000000000000e+00 0.0000000000000000e+00
1.9267480781633197e+14 0.0000000000000000e+00 0.0000000000000000e+00
1.9267980936885425e+14 0.0000000000000000e+00 0.0000000000000000e+00
1.9268481092137653e+14 0.0000000000000000e+00 0.0000000000000000e+00
1.9268981247389884e+14 0.0000000000000000e+00 0.0000000000000000e+00
1.9269481402642112e+14 0.0000000000000000e+00 0.0000000000000000e+00
1.9269981557894344e+14 0.0000000000000000e+00 0.0000000000000000e+00
1.9270481713146572e+14 0.0000000000000000e+00 0.0000000000000000e+00
1.9270981868398803e+14 0.0000000000000000e+00 0.0000000000000000e+00
1.9271482023651031e+14 0.0000000000000000e+00 0.0000000000000000e+00
1.9271982178903259e+14 0.0000000000000000e+00 0.0000000000000000e+00
1.9272482334155491e+14 0.0000000000000000e+00 0.0000000000000000e+00
1.9272982489407719e+14 0.0000000000000000e+00 0.0000000000000000e+00
1.9273482644659950e+14 0.0000000000000000e+00 0.0000000000000000e+00
1.9273982799912178e+14 0.0000000000000000e+00 0.0000000000000000e+00
1.9274482955164406e+14 0.0000000000000000e+00 0.0000000000000000e+00
1.9274983110416638e+14 0.0000000000000000e+00 0.0000000000000000e+00
1.9275483265668866e+14 0.0000000000000000e+00 0.0000000000000000e+00
1.9275983420921097e+14 0.0000000000000000e+00 0.0000000000000000e+00
1.9276483576173325e+14 0.0000000000000000e+00 0.0000000000000000e+00
1.9276983731425553e+14 0.0000000000000000e+00 0.0000000000000000e+00
1.9277483886677784e+14 0.0000000000000000e+00 0.0000000000000000e+00
1.9277984041930012e+14 0.0000000000000000e+00 0.0000000000000000e+00
1.9278484197182244e+14 0.0000000000000000e+00 0.0000000000000000e+00
1.9278984352434472e+14 0.0000000000000000e+00 0.0000000000000000e+00
1.9279484507686700e+14 0.0000000000000000e+00 0.0000000000000000e+00
1.9279984662938931e+14 0.0000000000000000e+00 0.0000000000000000e+00
1.9280484818191159e+14 0.0000000000000000e+00 0.0000000000000000e+00
1.9280984973443391e+14 0.0000000000000000e+00 0.0000000000000000e+00
1.9281485128695619e+14 0.0000000000000000e+00 0.0000000000000000e+00
1.9281985283947847e+14 0.0000000000000000e+00 0.0000000000000000e+00
1.9282485439200078e+14 0.0000000000000000e+00 0.0000000000000000e+00
1.9282985594452306e+14 0.0000000000000000e+00 0.0000000000000000e+00
1.9283485749704538e+14 0.0000000000000000e+00 0.0000000000000000e+00
1.9283985904956766e+14 0.0000000000000000e+00 0.0000000000000000e+00
1.9284486060208997e+14 0.0000000000000000e+00 0.0000000000000000e+00
1.9284986215461225e+14 0.0000000000000000e+00 0.0000000000000000e+00
1.9285486370713453e+14 0.0000000000000000e+00 0.0000000000000000e+00
1.9285986525965684e+14 0.0000000000000000e+00 0.0000000000000000e+00
1.9286486681217912e+14 0.0000000000000000e+00 0.0000000000000000e+00
1.9286986836470144e+14 0.0000000000000000e+00 0.0000000000000000e+00
1.9287486991722372e+14 0.0000000000000000e+00 0.0000000000000000e+00
1.9287987146974600e+14 0.0000000000000000e+00 0.0000000000000000e+00
1.9288487302226831e+14 0.0000000000000000e+00 0.0000000000000000e+00
1.9288987457479059e+14 0.0000000000000000e+00 0.0000000000000000e+00
1.9289487612731291e+14 0.0000000000000000e+00 0.0000000000000000e+00
1.9289987767983519e+14 0.0000000000000000e+00 0.0000000000000000e+00
1.9290487923235747e+14 0.0000000000000000e+00 0.0000000000000000e+00
1.9290988078487978e+14 0.0000000000000000e+00 0.0000000000000000e+00
1.9291488233740206e+14 0.0000000000000000e+00 0.0000000000000000e+00
1.9291988388992438e+14 0.0000000000000000e+00 0.0000000000000000e+00
1.9292488544244666e+14 0.0000000000000000e+00 0.0000000000000000e+00
1.9292988699496894e+14 0.0000000000000000e+00 0.0000000000000000e+00
1.9293488854749125e+14 0.0000000000000000e+00 0.0000000000000000e+00
1.9293989010001353e+14 0.0000000000000000e+00 0.0000000000000000e+00
1.9294489165253584e+14 0.0000000000000000e+00 0.0000000000000000e+00
1.9294989320505812e+14 0.0000000000000000e+00 0.0000000000000000e+00
1.9295489475758041e+14 0.0000000000000000e+00 0.0000000000000000e+00
1.9295989631010272e+14 0.0000000000000000e+00 0.0000000000000000e+00
1.9296489786262500e+14 0.0000000000000000e+00 0.0000000000000000e+00
1.9296989941514731e+14 0.0000000000000000e+00 0.0000000000000000e+00
1.9297490096766959e+14 0.0000000000000000e+00 0.0000000000000000e+00
1.9297990252019188e+14 0.0000000000000000e+00 0.0000000000000000e+00
1.9298490407271419e+14 0.0000000000000000e+00 0.0000000000000000e+00
1.9298990562523647e+14 0.0000000000000000e+00 0.0000000000000000e+00
1.9299490717775878e+14 0.0000000000000000e+00 0.0000000000000000e+00
1.9299990873028106e+14 0.0000000000000000e+00 0.0000000000000000e+00
1.9300491028280338e+14 0.0000000000000000e+00 0.0000000000000000e+00
1.9300991183532566e+14 0.0000000000000000e+00 0.0000000000000000e+00
1.9301491338784794e+14 0.0000000000000000e+00 0.0000000000000000e+00
1.9301991494037025e+14 0.0000000000000000e+00 0.0000000000000000e+00
1.9302491649289253e+14 0.0000000000000000e+00 0.0000000000000000e+00
1.9302991804541484e+14 0.0000000000000000e+00 0.0000000000000000e+00
1.9303491959793712e+14 0.0000000000000000e+00 0.0000000000000000e+00
1.9303992115045941e+14 0.0000000000000000e+00 0.0000000000000000e+00
1.9304492270298172e+14 0.0000000000000000e+00 0.0000000000000000e+00
1.9304992425550400e+14 0.0000000000000000e+00 0.0000000000000000e+00
1.9305492580802631e+14 0.0000000000000000e+00 0.0000000000000000e+00
1.9305992736054859e+14 0.0000000000000000e+00 0.0000000000000000e+00
1.9306492891307088e+14 0.0000000000000000e+00 0.0000000000000000e+00
1.9306993046559319e+14 0.0000000000000000e+00 0.0000000000000000e+00
1.9307493201811547e+14 0.0000000000000000e+00 0.0000000000000000e+00
1.9307993357063778e+14 0.0000000000000000e+00 0.0000000000000000e+00
1.9308493512316006e+14 0.0000000000000000e+00 0.0000000000000000e+00
1.9308993667568234e+14 0.0000000000000000e+00 0.0000000000000000e+00
1.9309493822820466e+14 0.0000000000000000e+00 0.0000000000000000e+00
1.9309993978072694e+14 0.0000000000000000e+00 0.0000000000000000e+00
1.9310494133324925e+14 0.0000000000000000e+00 0.0000000000000000e+00
1.9310994288577153e+14 0.0000000000000000e+00 0.0000000000000000e+00
1.9311494443829381e+14 0.0000000000000000e+00 0.0000000000000000e+00
1.9311994599081612e+14 0.0000000000000000e+00 0.0000000000000000e+00
1.9312494754333841e+14 0.0000000000000000e+00 0.0000000000000000e+00
1.9312994909586072e+14 0.0000000000000000e+00 0.0000000000000000e+00
1.9313495064838300e+14 0.0000000000000000e+00 0.0000000000000000e+00
1.9313995220090531e+14 0.0000000000000000e+00 0.0000000000000000e+00
1.9314495375342759e+14 0.0000000000000000e+00 0.0000000000000000e+00
1.9314995530594988e+14 0.0000000000000000e+00 0.0000000000000000e+00
1.9315495685847219e+14 0.0000000000000000e+00 0.0000000000000000e+00
1.9315995841099447e+14 0.0000000000000000e+00 0.0000000000000000e+00
1.9316495996351678e+14 0.0000000000000000e+00 0.0000000000000000e+00
1.9316996151603906e+14 0.0000000000000000e+00 0.0000000000000000e+00
1.9317496306856134e+14 0.0000000000000000e+00 0.0000000000000000e+00
1.9317996462108366e+14 0.0000000000000000e+00 0.0000000000000000e+00
1.9318496617360594e+14 0.0000000000000000e+00 0.0000000000000000e+00
1.9318996772612825e+14 0.0000000000000000e+00 0.0000000000000000e+00
1.9319496927865053e+14 0.0000000000000000e+00 0.0000000000000000e+00
1.9319997083117281e+14 0.0000000000000000e+00 0.0000000000000000e+00
1.9320497238369512e+14 0.0000000000000000e+00 0.0000000000000000e+00
1.9320997393621741e+14 0.0000000000000000e+00 0.0000000000000000e+00
1.9321497548873972e+14 0.0000000000000000e+00 0.0000000000000000e+00
1.9321997704126200e+14 0.0000000000000000e+00 0.0000000000000000e+00
1.9322497859378428e+14 0.0000000000000000e+00 0.0000000000000000e+00
1.9322998014630659e+14 0.0000000000000000e+00 0.0000000000000000e+00
1.9323498169882888e+14 0.0000000000000000e+00 0.0000000000000000e+00
1.9323998325135119e+14 0.0000000000000000e+00 0.0000000000000000e+00
1.9324498480387347e+14 0.0000000000000000e+00 0.0000000000000000e+00
1.9324998635639575e+14 0.0000000000000000e+00 0.0000000000000000e+00
1.9325498790891806e+14 0.0000000000000000e+00 0.0000000000000000e+00
1.9325998946144034e+14 0.0000000000000000e+00 0.0000000000000000e+00
1.9326499101396266e+14 0.0000000000000000e+00 0.0000000000000000e+00
1.9326999256648494e+14 0.0000000000000000e+00 0.0000000000000000e+00
1.9327499411900722e+14 0.0000000000000000e+00 0.0000000000000000e+00
1.9327999567152953e+14 0.0000000000000000e+00 0.0000000000000000e+00
1.9328499722405181e+14 0.0000000000000000e+00 0.0000000000000000e+00
1.9328999877657412e+14 0.0000000000000000e+00 0.0000000000000000e+00
1.9329500032909641e+14 0.0000000000000000e+00 0.0000000000000000e+00
1.9330000188161872e+14 0.0000000000000000e+00 0.0000000000000000e+00
1.9330500343414100e+14 0.0000000000000000e+00 0.0000000000000000e+00
1.9331000498666328e+14 0.0000000000000000e+00 0.0000000000000000e+00
1.9331500653918559e+14 0.0000000000000000e+00 0.0000000000000000e+00
1.9332000809170788e+14 0.0000000000000000e+00 0.0000000000000000e+00
1.9332500964423019e+14 0.0000000000000000e+00 0.0000000000000000e+00
1.9333001119675247e+14 0.0000000000000000e+00 0.0000000000000000e+00
1.9333501274927475e+14 0.0000000000000000e+00 0.0000000000000000e+00
1.9334001430179706e+14 0.0000000000000000e+00 0.0000000000000000e+00
1.9334501585431934e+14 0.0000000000000000e+00 0.0000000000000000e+00
1.9335001740684166e+14 0.0000000000000000e+00 0.0000000000000000e+00
1.9335501895936394e+14 0.0000000000000000e+00 0.0000000000000000e+00
1.9336002051188622e+14 0.0000000000000000e+00 0.0000000000000000e+00
1.9336502206440853e+14 0.0000000000000000e+00 0.0000000000000000e+00
1.9337002361693081e+14 0.0000000000000000e+00 0.0000000000000000e+00
1.9337502516945312e+14 0.0000000000000000e+00 0.0000000000000000e+00
1.9338002672197541e+14 0.0000000000000000e+00 0.0000000000000000e+00
1.9338502827449769e+14 0.0000000000000000e+00 0.0000000000000000e+00
1.9339002982702000e+14 0.0000000000000000e+00 0.0000000000000000e+00
1.9339503137954228e+14 0.0000000000000000e+00 0.0000000000000000e+00
1.9340003293206459e+14 0.0000000000000000e+00 0.0000000000000000e+00
1.9340503448458688e+14 0.0000000000000000e+00 0.0000000000000000e+00
1.9341003603710916e+14 0.0000000000000000e+00 0.0000000000000000e+00
1.9341503758963147e+14 0.0000000000000000e+00 0.0000000000000000e+00
1.9342003914215375e+14 0.0000000000000000e+00 0.0000000000000000e+00
1.9342504069467606e+14 0.0000000000000000e+00 0.0000000000000000e+00
1.9343004224719834e+14 0.0000000000000000e+00 0.0000000000000000e+00
1.9343504379972066e+14 0.0000000000000000e+00 0.0000000000000000e+00
1.9344004535224294e+14 0.0000000000000000e+00 0.0000000000000000e+00
1.9344504690476522e+14 0.0000000000000000e+00 0.0000000000000000e+00
1.9345004845728753e+14 0.0000000000000000e+00 0.0000000000000000e+00
1.9345505000980981e+14 0.0000000000000000e+00 0.0000000000000000e+00
1.9346005156233212e+14 0.0000000000000000e+00 0.0000000000000000e+00
1.9346505311485441e+14 0.0000000000000000e+00 0.0000000000000000e+00
1.9347005466737669e+14 0.0000000000000000e+00 0.0000000000000000e+00
1.9347505621989900e+14 0.0000000000000000e+00 0.0000000000000000e+00
1.9348005777242128e+14 0.0000000000000000e+00 0.0000000000000000e+00
1.9348505932494359e+14 0.0000000000000000e+00 0.0000000000000000e+00
1.9349006087746588e+14 0.0000000000000000e+00 0.0000000000000000e+00
1.9349506242998816e+14 0.0000000000000000e+00 0.0000000000000000e+00
1.9350006398251047e+14 0.0000000000000000e+00 0.0000000000000000e+00
1.9350506553503275e+14 0.0000000000000000e+00 0.0000000000000000e+00
1.9351006708755506e+14 0.0000000000000000e+00 0.0000000000000000e+00
1.9351506864007734e+14 0.0000000000000000e+00 0.0000000000000000e+00
1.9352007019259962e+14 0.0000000000000000e+00 0.0000000000000000e+00
1.9352507174512194e+14 0.0000000000000000e+00 0.0000000000000000e+00
1.9353007329764422e+14 0.0000000000000000e+00 0.0000000000000000e+00
1.9353507485016653e+14 0.0000000000000000e+00 0.0000000000000000e+00
1.9354007640268881e+14 0.0000000000000000e+00 0.0000000000000000e+00
1.9354507795521109e+14 0.0000000000000000e+00 0.0000000000000000e+00
1.9355007950773341e+14 0.0000000000000000e+00 0.0000000000000000e+00
1.9355508106025569e+14 0.0000000000000000e+00 0.0000000000000000e+00
1.9356008261277800e+14 0.0000000000000000e+00 0.0000000000000000e+00
1.9356508416530028e+14 0.0000000000000000e+00 0.0000000000000000e+00
1.9357008571782256e+14 0.0000000000000000e+00 0.0000000000000000e+00
1.9357508727034488e+14 0.0000000000000000e+00 0.0000000000000000e+00
1.9358008882286716e+14 0.0000000000000000e+00 0.0000000000000000e+00
1.9358509037538947e+14 0.0000000000000000e+00 0.0000000000000000e+00
1.9359009192791175e+14 0.0000000000000000e+00 0.0000000000000000e+00
1.9359509348043406e+14 0.0000000000000000e+00 0.0000000000000000e+00
1.9360009503295634e+14 0.0000000000000000e+00 0.0000000000000000e+00
1.9360509658547862e+14 0.0000000000000000e+00 0.0000000000000000e+00
1.9361009813800094e+14 0.0000000000000000e+00 0.0000000000000000e+00
1.9361509969052322e+14 0.0000000000000000e+00 0.0000000000000000e+00
1.9362010124304553e+14 0.0000000000000000e+00 0.0000000000000000e+00
1.9362510279556781e+14 0.0000000000000000e+00 0.0000000000000000e+00
1.9363010434809009e+14 0.0000000000000000e+00 0.0000000000000000e+00
1.9363510590061241e+14 0.0000000000000000e+00 0.0000000000000000e+00
1.9364010745313469e+14 0.0000000000000000e+00 0.0000000000000000e+00
1.9364510900565700e+14 0.0000000000000000e+00 0.0000000000000000e+00
1.9365011055817928e+14 0.0000000000000000e+00 0.0000000000000000e+00
1.9365511211070156e+14 0.0000000000000000e+00 0.0000000000000000e+00
1.9366011366322388e+14 0.0000000000000000e+00 0.0000000000000000e+00
1.9366511521574616e+14 0.0000000000000000e+00 0.0000000000000000e+00
1.9367011676826847e+14 0.0000000000000000e+00 0.0000000000000000e+00
1.9367511832079075e+14 0.0000000000000000e+00 0.0000000000000000e+00
1.9368011987331303e+14 0.0000000000000000e+00 0.0000000000000000e+00
1.9368512142583534e+14 0.0000000000000000e+00 0.0000000000000000e+00
1.9369012297835762e+14 0.0000000000000000e+00 0.0000000000000000e+00
1.9369512453087994e+14 0.0000000000000000e+00 0.0000000000000000e+00
1.9370012608340222e+14 0.0000000000000000e+00 0.0000000000000000e+00
1.9370512763592450e+14 0.0000000000000000e+00 0.0000000000000000e+00
1.9371012918844681e+14 0.0000000000000000e+00 0.0000000000000000e+00
1.9371513074096909e+14 0.0000000000000000e+00 0.0000000000000000e+00
1.9372013229349141e+14 0.0000000000000000e+00 0.0000000000000000e+00
1.9372513384601369e+14 0.0000000000000000e+00 0.0000000000000000e+00
1.9373013539853600e+14 0.0000000000000000e+00 0.0000000000000000e+00
1.9373513695105828e+14 0.0000000000000000e+00 0.0000000000000000e+00
1.9374013850358056e+14 0.0000000000000000e+00 0.0000000000000000e+00
1.9374514005610288e+14 0.0000000000000000e+00 0.0000000000000000e+00
1.9375014160862516e+14 0.0000000000000000e+00 0.0000000000000000e+00
1.9375514316114747e+14 0.0000000000000000e+00 0.0000000000000000e+00
1.9376014471366975e+14 0.0000000000000000e+00 0.0000000000000000e+00
1.9376514626619203e+14 0.0000000000000000e+00 0.0000000000000000e+00
1.9377014781871434e+14 0.0000000000000000e+00 0.0000000000000000e+00
1.9377514937123662e+14 0.0000000000000000e+00 0.0000000000000000e+00
1.9378015092375894e+14 0.0000000000000000e+00 0.0000000000000000e+00
1.9378515247628122e+14 0.0000000000000000e+00 0.0000000000000000e+00
1.9379015402880350e+14 0.0000000000000000e+00 0.0000000000000000e+00
1.9379515558132581e+14 0.0000000000000000e+00 0.0000000000000000e+00
1.9380015713384809e+14 0.0000000000000000e+00 0.0000000000000000e+00
1.9380515868637041e+14 0.0000000000000000e+00 0.0000000000000000e+00
1.9381016023889269e+14 0.0000000000000000e+00 0.0000000000000000e+00
1.9381516179141497e+14 0.0000000000000000e+00 0.0000000000000000e+00
1.9382016334393728e+14 0.0000000000000000e+00 0.0000000000000000e+00
1.9382516489645956e+14 0.0000000000000000e+00 0.0000000000000000e+00
1.9383016644898188e+14 0.0000000000000000e+00 0.0000000000000000e+00
1.9383516800150416e+14 0.0000000000000000e+00 0.0000000000000000e+00
1.9384016955402644e+14 0.0000000000000000e+00 0.0000000000000000e+00
1.9384517110654875e+14 0.0000000000000000e+00 0.0000000000000000e+00
1.9385017265907103e+14 0.0000000000000000e+00 0.0000000000000000e+00
1.9385517421159334e+14 0.0000000000000000e+00 0.0000000000000000e+00
1.9386017576411562e+14 0.0000000000000000e+00 0.0000000000000000e+00
1.9386517731663794e+14 0.0000000000000000e+00 0.0000000000000000e+00
1.9387017886916022e+14 0.0000000000000000e+00 0.0000000000000000e+00
1.9387518042168250e+14 0.0000000000000000e+00 0.0000000000000000e+00
1.9388018197420481e+14 0.0000000000000000e+00 0.0000000000000000e+00
1.9388518352672709e+14 0.0000000000000000e+00 0.0000000000000000e+00
1.9389018507924941e+14 0.0000000000000000e+00 0.0000000000000000e+00
1.9389518663177169e+14 0.0000000000000000e+00 0.0000000000000000e+00
1.9390018818429397e+14 0.0000000000000000e+00 0.0000000000000000e+00
1.9390518973681628e+14 0.0000000000000000e+00 0.0000000000000000e+00
1.9391019128933856e+14 0.0000000000000000e+00 0.0000000000000000e+00
1.9391519284186088e+14 0.0000000000000000e+00 0.0000000000000000e+00
1.9392019439438316e+14 0.0000000000000000e+00 0.0000000000000000e+00
1.9392519594690544e+14 0.0000000000000000e+00 0.0000000000000000e+00
1.9393019749942775e+14 0.0000000000000000e+00 0.0000000000000000e+00
1.9393519905195003e+14 0.0000000000000000e+00 0.0000000000000000e+00
1.9394020060447234e+14 0.0000000000000000e+00 0.0000000000000000e+00
1.9394520215699462e+14 0.0000000000000000e+00 0.0000000000000000e+00
1.9395020370951691e+14 0.0000000000000000e+00 0.0000000000000000e+00
1.9395520526203922e+14 0.0000000000000000e+00 0.0000000000000000e+00
1.9396020681456150e+14 0.0000000000000000e+00 0.0000000000000000e+00
1.9396520836708381e+14 0.0000000000000000e+00 0.0000000000000000e+00
1.9397020991960609e+14 0.0000000000000000e+00 0.0000000000000000e+00
1.9397521147212838e+14 0.0000000000000000e+00 0.0000000000000000e+00
1.9398021302465069e+14 0.0000000000000000e+00 0.0000000000000000e+00
1.9398521457717297e+14 0.0000000000000000e+00 0.0000000000000000e+00
1.9399021612969528e+14 0.0000000000000000e+00 0.0000000000000000e+00
1.9399521768221756e+14 0.0000000000000000e+00 0.0000000000000000e+00
1.9400021923473984e+14 0.0000000000000000e+00 0.0000000000000000e+00
1.9400522078726216e+14 0.0000000000000000e+00 0.0000000000000000e+00
1.9401022233978444e+14 0.0000000000000000e+00 0.0000000000000000e+00
1.9401522389230675e+14 0.0000000000000000e+00 0.0000000000000000e+00
1.9402022544482903e+14 0.0000000000000000e+00 0.0000000000000000e+00
1.9402522699735134e+14 0.0000000000000000e+00 0.0000000000000000e+00
1.9403022854987362e+14 0.0000000000000000e+00 0.0000000000000000e+00
1.9403523010239591e+14 0.0000000000000000e+00 0.0000000000000000e+00
1.9404023165491822e+14 0.0000000000000000e+00 0.0000000000000000e+00
1.9404523320744050e+14 0.0000000000000000e+00 0.0000000000000000e+00
1.9405023475996281e+14 0.0000000000000000e+00 0.0000000000000000e+00
1.9405523631248509e+14 0.0000000000000000e+00 0.0000000000000000e+00
1.9406023786500738e+14 0.0000000000000000e+00 0.0000000000000000e+00
1.9406523941752969e+14 0.0000000000000000e+00 0.0000000000000000e+00
1.9407024097005197e+14 0.0000000000000000e+00 0.0000000000000000e+00
1.9407524252257428e+14 0.0000000000000000e+00 0.0000000000000000e+00
1.9408024407509656e+14 0.0000000000000000e+00 0.0000000000000000e+00
1.9408524562761884e+14 0.0000000000000000e+00 0.0000000000000000e+00
1.9409024718014116e+14 0.0000000000000000e+00 0.0000000000000000e+00
1.9409524873266344e+14 0.0000000000000000e+00 0.0000000000000000e+00
1.9410025028518575e+14 0.0000000000000000e+00 0.0000000000000000e+00
1.9410525183770803e+14 0.0000000000000000e+00 0.0000000000000000e+00
1.9411025339023031e+14 0.0000000000000000e+00 0.0000000000000000e+00
1.9411525494275262e+14 0.0000000000000000e+00 0.0000000000000000e+00
1.9412025649527491e+14 0.0000000000000000e+00 0.0000000000000000e+00
1.9412525804779722e+14 0.0000000000000000e+00 0.0000000000000000e+00
1.9413025960031950e+14 0.0000000000000000e+00 0.0000000000000000e+00
1.9413526115284178e+14 0.0000000000000000e+00 0.0000000000000000e+00
1.9414026270536409e+14 0.0000000000000000e+00 0.0000000000000000e+00
1.9414526425788638e+14 0.0000000000000000e+00 0.0000000000000000e+00
1.9415026581040869e+14 0.0000000000000000e+00 0.0000000000000000e+00
1.9415526736293097e+14 0.0000000000000000e+00 0.0000000000000000e+00
1.9416026891545325e+14 0.0000000000000000e+00 0.0000000000000000e+00
1.9416527046797556e+14 0.0000000000000000e+00 0.0000000000000000e+00
1.9417027202049784e+14 0.0000000000000000e+00 0.0000000000000000e+00
1.9417527357302016e+14 0.0000000000000000e+00 0.0000000000000000e+00
1.9418027512554244e+14 0.0000000000000000e+00 0.0000000000000000e+00
1.9418527667806475e+14 0.0000000000000000e+00 0.0000000000000000e+00
1.9419027823058703e+14 0.0000000000000000e+00 0.0000000000000000e+00
1.9419527978310931e+14 0.0000000000000000e+00 0.0000000000000000e+00
1.9420028133563162e+14 0.0000000000000000e+00 0.0000000000000000e+00
1.9420528288815391e+14 0.0000000000000000e+00 0.0000000000000000e+00
1.9421028444067622e+14 0.0000000000000000e+00 0.0000000000000000e+00
1.9421528599319850e+14 0.0000000000000000e+00 0.0000000000000000e+00
1.9422028754572078e+14 0.0000000000000000e+00 0.0000000000000000e+00
1.9422528909824309e+14 0.0000000000000000e+00 0.0000000000000000e+00
1.9423029065076538e+14 0.0000000000000000e+00 0.0000000000000000e+00
1.9423529220328769e+14 0.0000000000000000e+00 0.0000000000000000e+00
1.9424029375580997e+14 0.0000000000000000e+00 0.0000000000000000e+00
1.9424529530833225e+14 0.0000000000000000e+00 0.0000000000000000e+00
1.9425029686085456e+14 0.0000000000000000e+00 0.0000000000000000e+00
1.9425529841337684e+14 0.0000000000000000e+00 0.0000000000000000e+00
1.9426029996589916e+14 0.0000000000000000e+00 0.0000000000000000e+00
1.9426530151842144e+14 0.0000000000000000e+00 0.0000000000000000e+00
1.9427030307094372e+14 0.0000000000000000e+00 0.0000000000000000e+00
1.9427530462346603e+14 0.0000000000000000e+00 0.0000000000000000e+00
1.9428030617598831e+14 0.0000000000000000e+00 0.0000000000000000e+00
1.9428530772851062e+14 0.0000000000000000e+00 0.0000000000000000e+00
1.9429030928103291e+14 0.0000000000000000e+00 0.0000000000000000e+00
1.9429531083355519e+14 0.0000000000000000e+00 0.0000000000000000e+00
1.9430031238607750e+14 0.0000000000000000e+00 0.0000000000000000e+00
1.9430531393859978e+14 0.0000000000000000e+00 0.0000000000000000e+00
1.9431031549112209e+14 0.0000000000000000e+00 0.0000000000000000e+00
1.9431531704364438e+14 0.0000000000000000e+00 0.0000000000000000e+00
1.9432031859616669e+14 0.0000000000000000e+00 0.0000000000000000e+00
1.9432532014868897e+14 0.0000000000000000e+00 0.0000000000000000e+00
1.9433032170121125e+14 0.0000000000000000e+00 0.0000000000000000e+00
1.9433532325373356e+14 0.0000000000000000e+00 0.0000000000000000e+00
1.9434032480625584e+14 0.0000000000000000e+00 0.0000000000000000e+00
1.9434532635877816e+14 0.0000000000000000e+00 0.0000000000000000e+00
1.9435032791130044e+14 0.0000000000000000e+00 0.0000000000000000e+00
1.9435532946382272e+14 0.0000000000000000e+00 0.0000000000000000e+00
1.9436033101634503e+14 0.0000000000000000e+00 0.0000000000000000e+00
1.9436533256886731e+14 0.0000000000000000e+00 0.0000000000000000e+00
1.9437033412138962e+14 0.0000000000000000e+00 0.0000000000000000e+00
1.9437533567391191e+14 0.0000000000000000e+00 0.0000000000000000e+00
1.9438033722643419e+14 0.0000000000000000e+00 0.0000000000000000e+00
1.9438533877895650e+14 0.0000000000000000e+00 0.0000000000000000e+00
1.9439034033147878e+14 0.0000000000000000e+00 0.0000000000000000e+00
1.9439534188400109e+14 0.0000000000000000e+00 0.0000000000000000e+00
1.9440034343652338e+14 0.0000000000000000e+00 0.0000000000000000e+00
1.9440534498904566e+14 0.0000000000000000e+00 0.0000000000000000e+00
1.9441034654156797e+14 0.0000000000000000e+00 0.0000000000000000e+00
1.9441534809409025e+14 0.0000000000000000e+00 0.0000000000000000e+00
1.9442034964661256e+14 0.0000000000000000e+00 0.0000000000000000e+00
1.9442535119913484e+14 0.0000000000000000e+00 0.0000000000000000e+00
1.9443035275165712e+14 0.0000000000000000e+00 0.0000000000000000e+00
1.9443535430417944e+14 0.0000000000000000e+00 0.0000000000000000e+00
1.9444035585670172e+14 0.0000000000000000e+00 0.0000000000000000e+00
1.9444535740922403e+14 0.0000000000000000e+00 0.0000000000000000e+00
1.9445035896174631e+14 0.0000000000000000e+00 0.0000000000000000e+00
1.9445536051426862e+14 0.0000000000000000e+00 0.0000000000000000e+00
1.9446036206679091e+14 0.0000000000000000e+00 0.0000000000000000e+00
1.9446536361931319e+14 0.0000000000000000e+00 0.0000000000000000e+00
1.9447036517183550e+14 0.0000000000000000e+00 0.0000000000000000e+00
1.9447536672435778e+14 0.0000000000000000e+00 0.0000000000000000e+00
1.9448036827688009e+14 0.0000000000000000e+00 0.0000000000000000e+00
1.9448536982940238e+14 0.0000000000000000e+00 0.0000000000000000e+00
1.9449037138192466e+14 0.0000000000000000e+00 0.0000000000000000e+00
1.9449537293444697e+14 0.0000000000000000e+00 0.0000000000000000e+00
1.9450037448696925e+14 0.0000000000000000e+00 0.0000000000000000e+00
1.9450537603949156e+14 0.0000000000000000e+00 0.0000000000000000e+00
1.9451037759201384e+14 0.0000000000000000e+00 0.0000000000000000e+00
1.9451537914453612e+14 0.0000000000000000e+00 0.0000000000000000e+00
1.9452038069705844e+14 0.0000000000000000e+00 0.0000000000000000e+00
1.9452538224958072e+14 0.0000000000000000e+00 0.0000000000000000e+00
1.9453038380210303e+14 0.0000000000000000e+00 0.0000000000000000e+00
1.9453538535462531e+14 0.0000000000000000e+00 0.0000000000000000e+00
1.9454038690714759e+14 0.0000000000000000e+00 0.0000000000000000e+00
1.9454538845966991e+14 0.0000000000000000e+00 0.0000000000000000e+00
1.9455039001219219e+14 0.0000000000000000e+00 0.0000000000000000e+00
1.9455539156471450e+14 0.0000000000000000e+00 0.0000000000000000e+00
1.9456039311723678e+14 0.0000000000000000e+00 0.0000000000000000e+00
1.9456539466975906e+14 0.0000000000000000e+00 0.0000000000000000e+00
1.9457039622228138e+14 0.0000000000000000e+00 0.0000000000000000e+00
1.9457539777480366e+14 0.0000000000000000e+00 0.0000000000000000e+00
1.9458039932732597e+14 0.0000000000000000e+00 0.0000000000000000e+00
1.9458540087984825e+14 0.0000000000000000e+00 0.0000000000000000e+00
1.9459040243237053e+14 0.0000000000000000e+00 0.0000000000000000e+00
1.9459540398489284e+14 0.0000000000000000e+00 0.0000000000000000e+00
1.9460040553741512e+14 0.0000000000000000e+00 0.0000000000000000e+00
1.9460540708993744e+14 0.0000000000000000e+00 0.0000000000000000e+00
1.9461040864245972e+14 0.0000000000000000e+00 0.0000000000000000e+00
1.9461541019498203e+14 0.0000000000000000e+00 0.0000000000000000e+00
1.9462041174750431e+14 0.0000000000000000e+00 0.0000000000000000e+00
1.9462541330002659e+14 0.0000000000000000e+00 0.0000000000000000e+00
1.9463041485254891e+14 0.0000000000000000e+00 0.0000000000000000e+00
1.9463541640507119e+14 0.0000000000000000e+00 0.0000000000000000e+00
1.9464041795759350e+14 0.0000000000000000e+00 0.0000000000000000e+00
1.9464541951011578e+14 0.0000000000000000e+00 0.0000000000000000e+00
1.9465042106263806e+14 0.0000000000000000e+00 0.0000000000000000e+00
1.9465542261516038e+14 0.0000000000000000e+00 0.0000000000000000e+00
1.9466042416768266e+14 0.0000000000000000e+00 0.0000000000000000e+00
1.9466542572020497e+14 0.0000000000000000e+00 0.0000000000000000e+00
1.9467042727272725e+14 0.0000000000000000e+00 0.0000000000000000e+00
("in1","mode 1",1,"out2",1,"transmission")
(500, 3)
1.9217465256410256e+14 0.0000000000000000e+00 0.0000000000000000e+00
1.9217965411662484e+14 0.0000000000000000e+00 0.0000000000000000e+00
1.9218465566914716e+14 0.0000000000000000e+00 0.0000000000000000e+00
1.9218965722166944e+14 0.0000000000000000e+00 0.0000000000000000e+00
1.9219465877419175e+14 0.0000000000000000e+00 0.0000000000000000e+00
1.9219966032671403e+14 0.0000000000000000e+00 0.0000000000000000e+00
1.9220466187923631e+14 0.0000000000000000e+00 0.0000000000000000e+00
1.9220966343175862e+14 0.0000000000000000e+00 0.0000000000000000e+00
1.9221466498428091e+14 0.0000000000000000e+00 0.0000000000000000e+00
1.9221966653680322e+14 0.0000000000000000e+00 0.0000000000000000e+00
1.9222466808932550e+14 0.0000000000000000e+00 0.0000000000000000e+00
1.9222966964184778e+14 0.0000000000000000e+00 0.0000000000000000e+00
1.9223467119437009e+14 0.0000000000000000e+00 0.0000000000000000e+00
1.9223967274689238e+14 0.0000000000000000e+00 0.0000000000000000e+00
1.9224467429941469e+14 0.0000000000000000e+00 0.0000000000000000e+00
1.9224967585193697e+14 0.0000000000000000e+00 0.0000000000000000e+00
1.9225467740445928e+14 0.0000000000000000e+00 0.0000000000000000e+00
1.9225967895698156e+14 0.0000000000000000e+00 0.0000000000000000e+00
1.9226468050950384e+14 0.0000000000000000e+00 0.0000000000000000e+00
1.9226968206202616e+14 0.0000000000000000e+00 0.0000000000000000e+00
1.9227468361454844e+14 0.0000000000000000e+00 0.0000000000000000e+00
1.9227968516707075e+14 0.0000000000000000e+00 0.0000000000000000e+00
1.9228468671959303e+14 0.0000000000000000e+00 0.0000000000000000e+00
1.9228968827211531e+14 0.0000000000000000e+00 0.0000000000000000e+00
1.9229468982463762e+14 0.0000000000000000e+00 0.0000000000000000e+00
1.9229969137715991e+14 0.0000000000000000e+00 0.0000000000000000e+00
1.9230469292968222e+14 0.0000000000000000e+00 0.0000000000000000e+00
1.9230969448220450e+14 0.0000000000000000e+00 0.0000000000000000e+00
1.9231469603472678e+14 0.0000000000000000e+00 0.0000000000000000e+00
1.9231969758724909e+14 0.0000000000000000e+00 0.0000000000000000e+00
1.9232469913977138e+14 0.0000000000000000e+00 0.0000000000000000e+00
1.9232970069229369e+14 0.0000000000000000e+00 0.0000000000000000e+00
1.9233470224481597e+14 0.0000000000000000e+00 0.0000000000000000e+00
1.9233970379733825e+14 0.0000000000000000e+00 0.0000000000000000e+00
1.9234470534986056e+14 0.0000000000000000e+00 0.0000000000000000e+00
1.9234970690238284e+14 0.0000000000000000e+00 0.0000000000000000e+00
1.9235470845490516e+14 0.0000000000000000e+00 0.0000000000000000e+00
1.9235971000742744e+14 0.0000000000000000e+00 0.0000000000000000e+00
1.9236471155994972e+14 0.0000000000000000e+00 0.0000000000000000e+00
1.9236971311247203e+14 0.0000000000000000e+00 0.0000000000000000e+00
1.9237471466499431e+14 0.0000000000000000e+00 0.0000000000000000e+00
1.9237971621751662e+14 0.0000000000000000e+00 0.0000000000000000e+00
1.9238471777003891e+14 0.0000000000000000e+00 0.0000000000000000e+00
1.9238971932256119e+14 0.0000000000000000e+00 0.0000000000000000e+00
1.9239472087508350e+14 0.0000000000000000e+00 0.0000000000000000e+00
1.9239972242760578e+14 0.0000000000000000e+00 0.0000000000000000e+00
1.9240472398012809e+14 0.0000000000000000e+00 0.0000000000000000e+00
1.9240972553265038e+14 0.0000000000000000e+00 0.0000000000000000e+00
1.9241472708517269e+14 0.0000000000000000e+00 0.0000000000000000e+00
1.9241972863769497e+14 0.0000000000000000e+00 0.0000000000000000e+00
1.9242473019021725e+14 0.0000000000000000e+00 0.0000000000000000e+00
1.9242973174273956e+14 0.0000000000000000e+00 0.0000000000000000e+00
1.9243473329526184e+14 0.0000000000000000e+00 0.0000000000000000e+00
1.9243973484778416e+14 0.0000000000000000e+00 0.0000000000000000e+00
1.9244473640030644e+14 0.0000000000000000e+00 0.0000000000000000e+00
1.9244973795282872e+14 0.0000000000000000e+00 0.0000000000000000e+00
1.9245473950535103e+14 0.0000000000000000e+00 0.0000000000000000e+00
1.9245974105787331e+14 0.0000000000000000e+00 0.0000000000000000e+00
1.9246474261039562e+14 0.0000000000000000e+00 0.0000000000000000e+00
1.9246974416291791e+14 0.0000000000000000e+00 0.0000000000000000e+00
1.9247474571544019e+14 0.0000000000000000e+00 0.0000000000000000e+00
1.9247974726796250e+14 0.0000000000000000e+00 0.0000000000000000e+00
1.9248474882048478e+14 0.0000000000000000e+00 0.0000000000000000e+00
1.9248975037300709e+14 0.0000000000000000e+00 0.0000000000000000e+00
1.9249475192552938e+14 0.0000000000000000e+00 0.0000000000000000e+00
1.9249975347805166e+14 0.0000000000000000e+00 0.0000000000000000e+00
1.9250475503057397e+14 0.0000000000000000e+00 0.0000000000000000e+00
1.9250975658309625e+14 0.0000000000000000e+00 0.0000000000000000e+00
1.9251475813561856e+14 0.0000000000000000e+00 0.0000000000000000e+00
1.9251975968814084e+14 0.0000000000000000e+00 0.0000000000000000e+00
1.9252476124066312e+14 0.0000000000000000e+00 0.0000000000000000e+00
1.9252976279318544e+14 0.0000000000000000e+00 0.0000000000000000e+00
1.9253476434570772e+14 0.0000000000000000e+00 0.0000000000000000e+00
1.9253976589823003e+14 0.0000000000000000e+00 0.0000000000000000e+00
1.9254476745075231e+14 0.0000000000000000e+00 0.0000000000000000e+00
1.9254976900327462e+14 0.0000000000000000e+00 0.0000000000000000e+00
1.9255477055579691e+14 0.0000000000000000e+00 0.0000000000000000e+00
1.9255977210831919e+14 0.0000000000000000e+00 0.0000000000000000e+00
1.9256477366084150e+14 0.0000000000000000e+00 0.0000000000000000e+00
1.9256977521336378e+14 0.0000000000000000e+00 0.0000000000000000e+00
1.9257477676588609e+14 0.0000000000000000e+00 0.0000000000000000e+00
1.9257977831840838e+14 0.0000000000000000e+00 0.0000000000000000e+00
1.9258477987093066e+14 0.0000000000000000e+00 0.0000000000000000e+00
1.9258978142345297e+14 0.0000000000000000e+00 0.0000000000000000e+00
1.9259478297597525e+14 0.0000000000000000e+00 0.0000000000000000e+00
1.9259978452849756e+14 0.0000000000000000e+00 0.0000000000000000e+00
1.9260478608101984e+14 0.0000000000000000e+00 0.0000000000000000e+00
1.9260978763354212e+14 0.0000000000000000e+00 0.0000000000000000e+00
1.9261478918606444e+14 0.0000000000000000e+00 0.0000000000000000e+00
1.9261979073858672e+14 0.0000000000000000e+00 0.0000000000000000e+00
1.9262479229110903e+14 0.0000000000000000e+00 0.0000000000000000e+00
1.9262979384363131e+14 0.0000000000000000e+00 0.0000000000000000e+00
1.9263479539615359e+14 0.0000000000000000e+00 0.0000000000000000e+00
1.9263979694867591e+14 0.0000000000000000e+00 0.0000000000000000e+00
1.9264479850119819e+14 0.0000000000000000e+00 0.0000000000000000e+00
1.9264980005372050e+14 0.0000000000000000e+00 0.0000000000000000e+00
1.9265480160624278e+14 0.0000000000000000e+00 0.0000000000000000e+00
1.9265980315876506e+14 0.0000000000000000e+00 0.0000000000000000e+00
1.9266480471128738e+14 0.0000000000000000e+00 0.0000000000000000e+00
1.9266980626380966e+14 0.0000000000000000e+00 0.0000000000000000e+00
1.9267480781633197e+14 0.0000000000000000e+00 0.0000000000000000e+00
1.9267980936885425e+14 0.0000000000000000e+00 0.0000000000000000e+00
1.9268481092137653e+14 0.0000000000000000e+00 0.0000000000000000e+00
1.9268981247389884e+14 0.0000000000000000e+00 0.0000000000000000e+00
1.9269481402642112e+14 0.0000000000000000e+00 0.0000000000000000e+00
1.9269981557894344e+14 0.0000000000000000e+00 0.0000000000000000e+00
1.9270481713146572e+14 0.0000000000000000e+00 0.0000000000000000e+00
1.9270981868398803e+14 0.0000000000000000e+00 0.0000000000000000e+00
1.9271482023651031e+14 0.0000000000000000e+00 0.0000000000000000e+00
1.9271982178903259e+14 0.0000000000000000e+00 0.0000000000000000e+00
1.9272482334155491e+14 0.0000000000000000e+00 0.0000000000000000e+00
1.9272982489407719e+14 0.0000000000000000e+00 0.0000000000000000e+00
1.9273482644659950e+14 0.0000000000000000e+00 0.0000000000000000e+00
1.9273982799912178e+14 0.0000000000000000e+00 0.0000000000000000e+00
1.9274482955164406e+14 0.0000000000000000e+00 0.0000000000000000e+00
1.9274983110416638e+14 0.0000000000000000e+00 0.0000000000000000e+00
1.9275483265668866e+14 0.0000000000000000e+00 0.0000000000000000e+00
1.9275983420921097e+14 0.0000000000000000e+00 0.0000000000000000e+00
1.9276483576173325e+14 0.0000000000000000e+00 0.0000000000000000e+00
1.9276983731425553e+14 0.0000000000000000e+00 0.0000000000000000e+00
1.9277483886677784e+14 0.0000000000000000e+00 0.0000000000000000e+00
1.9277984041930012e+14 0.0000000000000000e+00 0.0000000000000000e+00
1.9278484197182244e+14 0.0000000000000000e+00 0.0000000000000000e+00
1.9278984352434472e+14 0.0000000000000000e+00 0.0000000000000000e+00
1.9279484507686700e+14 0.0000000000000000e+00 0.0000000000000000e+00
1.9279984662938931e+14 0.0000000000000000e+00 0.0000000000000000e+00
1.9280484818191159e+14 0.0000000000000000e+00 0.0000000000000000e+00
1.9280984973443391e+14 0.0000000000000000e+00 0.0000000000000000e+00
1.9281485128695619e+14 0.0000000000000000e+00 0.0000000000000000e+00
1.9281985283947847e+14 0.0000000000000000e+00 0.0000000000000000e+00
1.9282485439200078e+14 0.0000000000000000e+00 0.0000000000000000e+00
1.9282985594452306e+14 0.0000000000000000e+00 0.0000000000000000e+00
1.9283485749704538e+14 0.0000000000000000e+00 0.0000000000000000e+00
1.9283985904956766e+14 0.0000000000000000e+00 0.0000000000000000e+00
1.9284486060208997e+14 0.0000000000000000e+00 0.0000000000000000e+00
1.9284986215461225e+14 0.0000000000000000e+00 0.0000000000000000e+00
1.9285486370713453e+14 0.0000000000000000e+00 0.0000000000000000e+00
1.9285986525965684e+14 0.0000000000000000e+00 0.0000000000000000e+00
1.9286486681217912e+14 0.0000000000000000e+00 0.0000000000000000e+00
1.9286986836470144e+14 0.0000000000000000e+00 0.0000000000000000e+00
1.9287486991722372e+14 0.0000000000000000e+00 0.0000000000000000e+00
1.9287987146974600e+14 0.0000000000000000e+00 0.0000000000000000e+00
1.9288487302226831e+14 0.0000000000000000e+00 0.0000000000000000e+00
1.9288987457479059e+14 0.0000000000000000e+00 0.0000000000000000e+00
1.9289487612731291e+14 0.0000000000000000e+00 0.0000000000000000e+00
1.9289987767983519e+14 0.0000000000000000e+00 0.0000000000000000e+00
1.9290487923235747e+14 0.0000000000000000e+00 0.0000000000000000e+00
1.9290988078487978e+14 0.0000000000000000e+00 0.0000000000000000e+00
1.9291488233740206e+14 0.0000000000000000e+00 0.0000000000000000e+00
1.9291988388992438e+14 0.0000000000000000e+00 0.0000000000000000e+00
1.9292488544244666e+14 0.0000000000000000e+00 0.0000000000000000e+00
1.9292988699496894e+14 0.0000000000000000e+00 0.0000000000000000e+00
1.9293488854749125e+14 0.0000000000000000e+00 0.0000000000000000e+00
1.9293989010001353e+14 0.0000000000000000e+00 0.0000000000000000e+00
1.9294489165253584e+14 0.0000000000000000e+00 0.0000000000000000e+00
1.9294989320505812e+14 0.0000000000000000e+00 0.0000000000000000e+00
1.9295489475758041e+14 0.0000000000000000e+00 0.0000000000000000e+00
1.9295989631010272e+14 0.0000000000000000e+00 0.0000000000000000e+00
1.9296489786262500e+14 0.0000000000000000e+00 0.0000000000000000e+00
1.9296989941514731e+14 0.0000000000000000e+00 0.0000000000000000e+00
1.9297490096766959e+14 0.0000000000000000e+00 0.0000000000000000e+00
1.9297990252019188e+14 0.0000000000000000e+00 0.0000000000000000e+00
1.9298490407271419e+14 0.0000000000000000e+00 0.0000000000000000e+00
1.9298990562523647e+14 0.0000000000000000e+00 0.0000000000000000e+00
1.9299490717775878e+14 0.0000000000000000e+00 0.0000000000000000e+00
1.9299990873028106e+14 0.0000000000000000e+00 0.0000000000000000e+00
1.9300491028280338e+14 0.0000000000000000e+00 0.0000000000000000e+00
1.9300991183532566e+14 0.0000000000000000e+00 0.0000000000000000e+00
1.9301491338784794e+14 0.0000000000000000e+00 0.0000000000000000e+00
1.9301991494037025e+14 0.0000000000000000e+00 0.0000000000000000e+00
1.9302491649289253e+14 0.0000000000000000e+00 0.0000000000000000e+00
1.9302991804541484e+14 0.0000000000000000e+00 0.0000000000000000e+00
1.9303491959793712e+14 0.0000000000000000e+00 0.0000000000000000e+00
1.9303992115045941e+14 0.0000000000000000e+00 0.0000000000000000e+00
1.9304492270298172e+14 0.0000000000000000e+00 0.0000000000000000e+00
1.9304992425550400e+14 0.0000000000000000e+00 0.0000000000000000e+00
1.9305492580802631e+14 0.0000000000000000e+00 0.0000000000000000e+00
1.9305992736054859e+14 0.0000000000000000e+00 0.0000000000000000e+00
1.9306492891307088e+14 0.0000000000000000e+00 0.0000000000000000e+00
1.9306993046559319e+14 0.0000000000000000e+00 0.0000000000000000e+00
1.9307493201811547e+14 0.0000000000000000e+00 0.0000000000000000e+00
1.9307993357063778e+14 0.0000000000000000e+00 0.0000000000000000e+00
1.9308493512316006e+14 0.0000000000000000e+00 0.0000000000000000e+00
1.9308993667568234e+14 0.0000000000000000e+00 0.0000000000000000e+00
1.9309493822820466e+14 0.0000000000000000e+00 0.0000000000000000e+00
1.9309993978072694e+14 0.0000000000000000e+00 0.0000000000000000e+00
1.9310494133324925e+14 0.0000000000000000e+00 0.0000000000000000e+00
1.9310994288577153e+14 0.0000000000000000e+00 0.0000000000000000e+00
1.9311494443829381e+14 0.0000000000000000e+00 0.0000000000000000e+00
1.9311994599081612e+14 0.0000000000000000e+00 0.0000000000000000e+00
1.9312494754333841e+14 0.0000000000000000e+00 0.0000000000000000e+00
1.9312994909586072e+14 0.0000000000000000e+00 0.0000000000000000e+00
1.9313495064838300e+14 0.0000000000000000e+00 0.0000000000000000e+00
1.9313995220090531e+14 0.0000000000000000e+00 0.0000000000000000e+00
1.9314495375342759e+14 0.0000000000000000e+00 0.0000000000000000e+00
1.9314995530594988e+14 0.0000000000000000e+00 0.0000000000000000e+00
1.9315495685847219e+14 0.0000000000000000e+00 0.0000000000000000e+00
1.9315995841099447e+14 0.0000000000000000e+00 0.0000000000000000e+00
1.9316495996351678e+14 0.0000000000000000e+00 0.0000000000000000e+00
1.9316996151603906e+14 0.0000000000000000e+00 0.0000000000000000e+00
1.9317496306856134e+14 0.0000000000000000e+00 0.0000000000000000e+00
1.9317996462108366e+14 0.0000000000000000e+00 0.0000000000000000e+00
1.9318496617360594e+14 0.0000000000000000e+00 0.0000000000000000e+00
1.9318996772612825e+14 0.0000000000000000e+00 0.0000000000000000e+00
1.9319496927865053e+14 0.0000000000000000e+00 0.0000000000000000e+00
1.9319997083117281e+14 0.0000000000000000e+00 0.0000000000000000e+00
1.9320497238369512e+14 0.0000000000000000e+00 0.0000000000000000e+00
1.9320997393621741e+14 0.0000000000000000e+00 0.0000000000000000e+00
1.9321497548873972e+14 0.0000000000000000e+00 0.0000000000000000e+00
1.9321997704126200e+14 0.0000000000000000e+00 0.0000000000000000e+00
1.9322497859378428e+14 0.0000000000000000e+00 0.0000000000000000e+00
1.9322998014630659e+14 0.0000000000000000e+00 0.0000000000000000e+00
1.9323498169882888e+14 0.0000000000000000e+00 0.0000000000000000e+00
1.9323998325135119e+14 0.0000000000000000e+00 0.0000000000000000e+00
1.9324498480387347e+14 0.0000000000000000e+00 0.0000000000000000e+00
1.9324998635639575e+14 0.0000000000000000e+00 0.0000000000000000e+00
1.9325498790891806e+14 0.0000000000000000e+00 0.0000000000000000e+00
1.9325998946144034e+14 0.0000000000000000e+00 0.0000000000000000e+00
1.9326499101396266e+14 0.0000000000000000e+00 0.0000000000000000e+00
1.9326999256648494e+14 0.0000000000000000e+00 0.0000000000000000e+00
1.9327499411900722e+14 0.0000000000000000e+00 0.0000000000000000e+00
1.9327999567152953e+14 0.0000000000000000e+00 0.0000000000000000e+00
1.9328499722405181e+14 0.0000000000000000e+00 0.0000000000000000e+00
1.9328999877657412e+14 0.0000000000000000e+00 0.0000000000000000e+00
1.9329500032909641e+14 0.0000000000000000e+00 0.0000000000000000e+00
1.9330000188161872e+14 0.0000000000000000e+00 0.0000000000000000e+00
1.9330500343414100e+14 0.0000000000000000e+00 0.0000000000000000e+00
1.9331000498666328e+14 0.0000000000000000e+00 0.0000000000000000e+00
1.9331500653918559e+14 0.0000000000000000e+00 0.0000000000000000e+00
1.9332000809170788e+14 0.0000000000000000e+00 0.0000000000000000e+00
1.9332500964423019e+14 0.0000000000000000e+00 0.0000000000000000e+00
1.9333001119675247e+14 0.0000000000000000e+00 0.0000000000000000e+00
1.9333501274927475e+14 0.0000000000000000e+00 0.0000000000000000e+00
1.9334001430179706e+14 0.0000000000000000e+00 0.0000000000000000e+00
1.9334501585431934e+14 0.0000000000000000e+00 0.0000000000000000e+00
1.9335001740684166e+14 0.0000000000000000e+00 0.0000000000000000e+00
1.9335501895936394e+14 0.0000000000000000e+00 0.0000000000000000e+00
1.9336002051188622e+14 0.0000000000000000e+00 0.0000000000000000e+00
1.9336502206440853e+14 0.0000000000000000e+00 0.0000000000000000e+00
1.9337002361693081e+14 0.0000000000000000e+00 0.0000000000000000e+00
1.9337502516945312e+14 0.0000000000000000e+00 0.0000000000000000e+00
1.9338002672197541e+14 0.0000000000000000e+00 0.0000000000000000e+00
1.9338502827449769e+14 0.0000000000000000e+00 0.0000000000000000e+00
1.9339002982702000e+14 0.0000000000000000e+00 0.0000000000000000e+00
1.9339503137954228e+14 0.0000000000000000e+00 0.0000000000000000e+00
1.9340003293206459e+14 0.0000000000000000e+00 0.0000000000000000e+00
1.9340503448458688e+14 0.0000000000000000e+00 0.0000000000000000e+00
1.9341003603710916e+14 0.0000000000000000e+00 0.0000000000000000e+00
1.9341503758963147e+14 0.0000000000000000e+00 0.0000000000000000e+00
1.9342003914215375e+14 0.0000000000000000e+00 0.0000000000000000e+00
1.9342504069467606e+14 0.0000000000000000e+00 0.0000000000000000e+00
1.9343004224719834e+14 0.0000000000000000e+00 0.0000000000000000e+00
1.9343504379972066e+14 0.0000000000000000e+00 0.0000000000000000e+00
1.9344004535224294e+14 0.0000000000000000e+00 0.0000000000000000e+00
1.9344504690476522e+14 0.0000000000000000e+00 0.0000000000000000e+00
1.9345004845728753e+14 0.0000000000000000e+00 0.0000000000000000e+00
1.9345505000980981e+14 0.0000000000000000e+00 0.0000000000000000e+00
1.9346005156233212e+14 0.0000000000000000e+00 0.0000000000000000e+00
1.9346505311485441e+14 0.0000000000000000e+00 0.0000000000000000e+00
1.9347005466737669e+14 0.0000000000000000e+00 0.0000000000000000e+00
1.9347505621989900e+14 0.0000000000000000e+00 0.0000000000000000e+00
1.9348005777242128e+14 0.0000000000000000e+00 0.0000000000000000e+00
1.9348505932494359e+14 0.0000000000000000e+00 0.0000000000000000e+00
1.9349006087746588e+14 0.0000000000000000e+00 0.0000000000000000e+00
1.9349506242998816e+14 0.0000000000000000e+00 0.0000000000000000e+00
1.9350006398251047e+14 0.0000000000000000e+00 0.0000000000000000e+00
1.9350506553503275e+14 0.0000000000000000e+00 0.0000000000000000e+00
1.9351006708755506e+14 0.0000000000000000e+00 0.0000000000000000e+00
1.9351506864007734e+14 0.0000000000000000e+00 0.0000000000000000e+00
1.9352007019259962e+14 0.0000000000000000e+00 0.0000000000000000e+00
1.9352507174512194e+14 0.0000000000000000e+00 0.0000000000000000e+00
1.9353007329764422e+14 0.0000000000000000e+00 0.0000000000000000e+00
1.9353507485016653e+14 0.0000000000000000e+00 0.0000000000000000e+00
1.9354007640268881e+14 0.0000000000000000e+00 0.0000000000000000e+00
1.9354507795521109e+14 0.0000000000000000e+00 0.0000000000000000e+00
1.9355007950773341e+14 0.0000000000000000e+00 0.0000000000000000e+00
1.9355508106025569e+14 0.0000000000000000e+00 0.0000000000000000e+00
1.9356008261277800e+14 0.0000000000000000e+00 0.0000000000000000e+00
1.9356508416530028e+14 0.0000000000000000e+00 0.0000000000000000e+00
1.9357008571782256e+14 0.0000000000000000e+00 0.0000000000000000e+00
1.9357508727034488e+14 0.0000000000000000e+00 0.0000000000000000e+00
1.9358008882286716e+14 0.0000000000000000e+00 0.0000000000000000e+00
1.9358509037538947e+14 0.0000000000000000e+00 0.0000000000000000e+00
1.9359009192791175e+14 0.0000000000000000e+00 0.0000000000000000e+00
1.9359509348043406e+14 0.0000000000000000e+00 0.0000000000000000e+00
1.9360009503295634e+14 0.0000000000000000e+00 0.0000000000000000e+00
1.9360509658547862e+14 0.0000000000000000e+00 0.0000000000000000e+00
1.9361009813800094e+14 0.0000000000000000e+00 0.0000000000000000e+00
1.9361509969052322e+14 0.0000000000000000e+00 0.0000000000000000e+00
1.9362010124304553e+14 0.0000000000000000e+00 0.0000000000000000e+00
1.9362510279556781e+14 0.0000000000000000e+00 0.0000000000000000e+00
1.9363010434809009e+14 0.0000000000000000e+00 0.0000000000000000e+00
1.9363510590061241e+14 0.0000000000000000e+00 0.0000000000000000e+00
1.9364010745313469e+14 0.0000000000000000e+00 0.0000000000000000e+00
1.9364510900565700e+14 0.0000000000000000e+00 0.0000000000000000e+00
1.9365011055817928e+14 0.0000000000000000e+00 0.0000000000000000e+00
1.9365511211070156e+14 0.0000000000000000e+00 0.0000000000000000e+00
1.9366011366322388e+14 0.0000000000000000e+00 0.0000000000000000e+00
1.9366511521574616e+14 0.0000000000000000e+00 0.0000000000000000e+00
1.9367011676826847e+14 0.0000000000000000e+00 0.0000000000000000e+00
1.9367511832079075e+14 0.0000000000000000e+00 0.0000000000000000e+00
1.9368011987331303e+14 0.0000000000000000e+00 0.0000000000000000e+00
1.9368512142583534e+14 0.0000000000000000e+00 0.0000000000000000e+00
1.9369012297835762e+14 0.0000000000000000e+00 0.0000000000000000e+00
1.9369512453087994e+14 0.0000000000000000e+00 0.0000000000000000e+00
1.9370012608340222e+14 0.0000000000000000e+00 0.0000000000000000e+00
1.9370512763592450e+14 0.0000000000000000e+00 0.0000000000000000e+00
1.9371012918844681e+14 0.0000000000000000e+00 0.0000000000000000e+00
1.9371513074096909e+14 0.0000000000000000e+00 0.0000000000000000e+00
1.9372013229349141e+14 0.0000000000000000e+00 0.0000000000000000e+00
1.9372513384601369e+14 0.0000000000000000e+00 0.0000000000000000e+00
1.9373013539853600e+14 0.0000000000000000e+00 0.0000000000000000e+00
1.9373513695105828e+14 0.0000000000000000e+00 0.0000000000000000e+00
1.9374013850358056e+14 0.0000000000000000e+00 0.0000000000000000e+00
1.9374514005610288e+14 0.0000000000000000e+00 0.0000000000000000e+00
1.9375014160862516e+14 0.0000000000000000e+00 0.0000000000000000e+00
1.9375514316114747e+14 0.0000000000000000e+00 0.0000000000000000e+00
1.9376014471366975e+14 0.0000000000000000e+00 0.0000000000000000e+00
1.9376514626619203e+14 0.0000000000000000e+00 0.0000000000000000e+00
1.9377014781871434e+14 0.0000000000000000e+00 0.0000000000000000e+00
1.9377514937123662e+14 0.0000000000000000e+00 0.0000000000000000e+00
1.9378015092375894e+14 0.0000000000000000e+00 0.0000000000000000e+00
1.9378515247628122e+14 0.0000000000000000e+00 0.0000000000000000e+00
1.9379015402880350e+14 0.0000000000000000e+00 0.0000000000000000e+00
1.9379515558132581e+14 0.0000000000000000e+00 0.0000000000000000e+00
1.9380015713384809e+14 0.0000000000000000e+00 0.0000000000000000e+00
1.9380515868637041e+14 0.0000000000000000e+00 0.0000000000000000e+00
1.9381016023889269e+14 0.0000000000000000e+00 0.0000000000000000e+00
1.9381516179141497e+14 0.0000000000000000e+00 0.0000000000000000e+00
1.9382016334393728e+14 0.0000000000000000e+00 0.0000000000000000e+00
1.9382516489645956e+14 0.0000000000000000e+00 0.0000000000000000e+00
1.9383016644898188e+14 0.0000000000000000e+00 0.0000000000000000e+00
1.9383516800150416e+14 0.0000000000000000e+00 0.0000000000000000e+00
1.9384016955402644e+14 0.0000000000000000e+00 0.0000000000000000e+00
1.9384517110654875e+14 0.0000000000000000e+00 0.0000000000000000e+00
1.9385017265907103e+14 0.0000000000000000e+00 0.0000000000000000e+00
1.9385517421159334e+14 0.0000000000000000e+00 0.0000000000000000e+00
1.9386017576411562e+14 0.0000000000000000e+00 0.0000000000000000e+00
1.9386517731663794e+14 0.0000000000000000e+00 0.0000000000000000e+00
1.9387017886916022e+14 0.0000000000000000e+00 0.0000000000000000e+00
1.9387518042168250e+14 0.0000000000000000e+00 0.0000000000000000e+00
1.9388018197420481e+14 0.0000000000000000e+00 0.0000000000000000e+00
1.9388518352672709e+14 0.0000000000000000e+00 0.0000000000000000e+00
1.9389018507924941e+14 0.0000000000000000e+00 0.0000000000000000e+00
1.9389518663177169e+14 0.0000000000000000e+00 0.0000000000000000e+00
1.9390018818429397e+14 0.0000000000000000e+00 0.0000000000000000e+00
1.9390518973681628e+14 0.0000000000000000e+00 0.0000000000000000e+00
1.9391019128933856e+14 0.0000000000000000e+00 0.0000000000000000e+00
1.9391519284186088e+14 0.0000000000000000e+00 0.0000000000000000e+00
1.9392019439438316e+14 0.0000000000000000e+00 0.0000000000000000e+00
1.9392519594690544e+14 0.0000000000000000e+00 0.0000000000000000e+00
1.9393019749942775e+14 0.0000000000000000e+00 0.0000000000000000e+00
1.9393519905195003e+14 0.0000000000000000e+00 0.0000000000000000e+00
1.9394020060447234e+14 0.0000000000000000e+00 0.0000000000000000e+00
1.9394520215699462e+14 0.0000000000000000e+00 0.0000000000000000e+00
1.9395020370951691e+14 0.0000000000000000e+00 0.0000000000000000e+00
1.9395520526203922e+14 0.0000000000000000e+00 0.0000000000000000e+00
1.9396020681456150e+14 0.0000000000000000e+00 0.0000000000000000e+00
1.9396520836708381e+14 0.0000000000000000e+00 0.0000000000000000e+00
1.9397020991960609e+14 0.0000000000000000e+00 0.0000000000000000e+00
1.9397521147212838e+14 0.0000000000000000e+00 0.0000000000000000e+00
1.9398021302465069e+14 0.0000000000000000e+00 0.0000000000000000e+00
1.9398521457717297e+14 0.0000000000000000e+00 0.0000000000000000e+00
1.9399021612969528e+14 0.0000000000000000e+00 0.0000000000000000e+00
1.9399521768221756e+14 0.0000000000000000e+00 0.0000000000000000e+00
1.9400021923473984e+14 0.0000000000000000e+00 0.0000000000000000e+00
1.9400522078726216e+14 0.0000000000000000e+00 0.0000000000000000e+00
1.9401022233978444e+14 0.0000000000000000e+00 0.0000000000000000e+00
1.9401522389230675e+14 0.0000000000000000e+00 0.0000000000000000e+00
1.9402022544482903e+14 0.0000000000000000e+00 0.0000000000000000e+00
1.9402522699735134e+14 0.0000000000000000e+00 0.0000000000000000e+00
1.9403022854987362e+14 0.0000000000000000e+00 0.0000000000000000e+00
1.9403523010239591e+14 0.0000000000000000e+00 0.0000000000000000e+00
1.9404023165491822e+14 0.0000000000000000e+00 0.0000000000000000e+00
1.9404523320744050e+14 0.0000000000000000e+00 0.0000000000000000e+00
1.9405023475996281e+14 0.0000000000000000e+00 0.0000000000000000e+00
1.9405523631248509e+14 0.0000000000000000e+00 0.0000000000000000e+00
1.9406023786500738e+14 0.0000000000000000e+00 0.0000000000000000e+00
1.9406523941752969e+14 0.0000000000000000e+00 0.0000000000000000e+00
1.9407024097005197e+14 0.0000000000000000e+00 0.0000000000000000e+00
1.9407524252257428e+14 0.0000000000000000e+00 0.0000000000000000e+00
1.9408024407509656e+14 0.0000000000000000e+00 0.0000000000000000e+00
1.9408524562761884e+14 0.0000000000000000e+00 0.0000000000000000e+00
1.9409024718014116e+14 0.0000000000000000e+00 0.0000000000000000e+00
1.9409524873266344e+14 0.0000000000000000e+00 0.0000000000000000e+00
1.9410025028518575e+14 0.0000000000000000e+00 0.0000000000000000e+00
1.9410525183770803e+14 0.0000000000000000e+00 0.0000000000000000e+00
1.9411025339023031e+14 0.0000000000000000e+00 0.0000000000000000e+00
1.9411525494275262e+14 0.0000000000000000e+00 0.0000000000000000e+00
1.9412025649527491e+14 0.0000000000000000e+00 0.0000000000000000e+00
1.9412525804779722e+14 0.0000000000000000e+00 0.0000000000000000e+00
1.9413025960031950e+14 0.0000000000000000e+00 0.0000000000000000e+00
1.9413526115284178e+14 0.0000000000000000e+00 0.0000000000000000e+00
1.9414026270536409e+14 0.0000000000000000e+00 0.0000000000000000e+00
1.9414526425788638e+14 0.0000000000000000e+00 0.0000000000000000e+00
1.9415026581040869e+14 0.0000000000000000e+00 0.0000000000000000e+00
1.9415526736293097e+14 0.0000000000000000e+00 0.0000000000000000e+00
1.9416026891545325e+14 0.0000000000000000e+00 0.0000000000000000e+00
1.9416527046797556e+14 0.0000000000000000e+00 0.0000000000000000e+00
1.9417027202049784e+14 0.0000000000000000e+00 0.0000000000000000e+00
1.9417527357302016e+14 0.0000000000000000e+00 0.0000000000000000e+00
1.9418027512554244e+14 0.0000000000000000e+00 0.0000000000000000e+00
1.9418527667806475e+14 0.0000000000000000e+00 0.0000000000000000e+00
1.9419027823058703e+14 0.0000000000000000e+00 0.0000000000000000e+00
1.9419527978310931e+14 0.0000000000000000e+00 0.0000000000000000e+00
1.9420028133563162e+14 0.0000000000000000e+00 0.0000000000000000e+00
1.9420528288815391e+14 0.0000000000000000e+00 0.0000000000000000e+00
1.9421028444067622e+14 0.0000000000000000e+00 0.0000000000000000e+00
1.9421528599319850e+14 0.0000000000000000e+00 0.0000000000000000e+00
1.9422028754572078e+14 0.0000000000000000e+00 0.0000000000000000e+00
1.9422528909824309e+14 0.0000000000000000e+00 0.0000000000000000e+00
1.9423029065076538e+14 0.0000000000000000e+00 0.0000000000000000e+00
1.9423529220328769e+14 0.0000000000000000e+00 0.0000000000000000e+00
1.9424029375580997e+14 0.0000000000000000e+00 0.0000000000000000e+00
1.9424529530833225e+14 0.0000000000000000e+00 0.0000000000000000e+00
1.9425029686085456e+14 0.0000000000000000e+00 0.0000000000000000e+00
1.9425529841337684e+14 0.0000000000000000e+00 0.0000000000000000e+00
1.9426029996589916e+14 0.0000000000000000e+00 0.0000000000000000e+00
1.9426530151842144e+14 0.0000000000000000e+00 0.0000000000000000e+00
1.9427030307094372e+14 0.0000000000000000e+00 0.0000000000000000e+00
1.9427530462346603e+14 0.0000000000000000e+00 0.0000000000000000e+00
1.9428030617598831e+14 0.0000000000000000e+00 0.0000000000000000e+00
1.9428530772851062e+14 0.0000000000000000e+00 0.0000000000000000e+00
1.9429030928103291e+14 0.0000000000000000e+00 0.0000000000000000e+00
1.9429531083355519e+14 0.0000000000000000e+00 0.0000000000000000e+00
1.9430031238607750e+14 0.0000000000000000e+00 0.0000000000000000e+00
1.9430531393859978e+14 0.0000000000000000e+00 0.0000000000000000e+00
1.9431031549112209e+14 0.0000000000000000e+00 0.0000000000000000e+00
1.9431531704364438e+14 0.0000000000000000e+00 0.0000000000000000e+00
1.9432031859616669e+14 0.0000000000000000e+00 0.0000000000000000e+00
1.9432532014868897e+14 0.0000000000000000e+00 0.0000000000000000e+00
1.9433032170121125e+14 0.0000000000000000e+00 0.0000000000000000e+00
1.9433532325373356e+14 0.0000000000000000e+00 0.0000000000000000e+00
1.9434032480625584e+14 0.0000000000000000e+00 0.0000000000000000e+00
1.9434532635877816e+14 0.0000000000000000e+00 0.0000000000000000e+00
1.9435032791130044e+14 0.0000000000000000e+00 0.0000000000000000e+00
1.9435532946382272e+14 0.0000000000000000e+00 0.0000000000000000e+00
1.9436033101634503e+14 0.0000000000000000e+00 0.0000000000000000e+00
1.9436533256886731e+14 0.0000000000000000e+00 0.0000000000000000e+00
1.9437033412138962e+14 0.0000000000000000e+00 0.0000000000000000e+00
1.9437533567391191e+14 0.0000000000000000e+00 0.0000000000000000e+00
1.9438033722643419e+14 0.0000000000000000e+00 0.0000000000000000e+00
1.9438533877895650e+14 0.0000000000000000e+00 0.0000000000000000e+00
1.9439034033147878e+14 0.0000000000000000e+00 0.0000000000000000e+00
1.9439534188400109e+14 0.0000000000000000e+00 0.0000000000000000e+00
1.9440034343652338e+14 0.0000000000000000e+00 0.0000000000000000e+00
1.9440534498904566e+14 0.0000000000000000e+00 0.0000000000000000e+00
1.9441034654156797e+14 0.0000000000000000e+00 0.0000000000000000e+00
1.9441534809409025e+14 0.0000000000000000e+00 0.0000000000000000e+00
1.9442034964661256e+14 0.0000000000000000e+00 0.0000000000000000e+00
1.9442535119913484e+14 0.0000000000000000e+00 0.0000000000000000e+00
1.9443035275165712e+14 0.0000000000000000e+00 0.0000000000000000e+00
1.9443535430417944e+14 0.0000000000000000e+00 0.0000000000000000e+00
1.9444035585670172e+14 0.0000000000000000e+00 0.0000000000000000e+00
1.9444535740922403e+14 0.0000000000000000e+00 0.0000000000000000e+00
1.9445035896174631e+14 0.0000000000000000e+00 0.0000000000000000e+00
1.9445536051426862e+14 0.0000000000000000e+00 0.0000000000000000e+00
1.9446036206679091e+14 0.0000000000000000e+00 0.0000000000000000e+00
1.9446536361931319e+14 0.0000000000000000e+00 0.0000000000000000e+00
1.9447036517183550e+14 0.0000000000000000e+00 0.0000000000000000e+00
1.9447536672435778e+14 0.0000000000000000e+00 0.0000000000000000e+00
1.9448036827688009e+14 0.0000000000000000e+00 0.0000000000000000e+00
1.9448536982940238e+14 0.0000000000000000e+00 0.0000000000000000e+00
1.9449037138192466e+14 0.0000000000000000e+00 0.0000000000000000e+00
1.9449537293444697e+14 0.0000000000000000e+00 0.0000000000000000e+00
1.9450037448696925e+14 0.0000000000000000e+00 0.0000000000000000e+00
1.9450537603949156e+14 0.0000000000000000e+00 0.0000000000000000e+00
1.9451037759201384e+14 0.0000000000000000e+00 0.0000000000000000e+00
1.9451537914453612e+14 0.0000000000000000e+00 0.0000000000000000e+00
1.9452038069705844e+14 0.0000000000000000e+00 0.0000000000000000e+00
1.9452538224958072e+14 0.0000000000000000e+00 0.0000000000000000e+00
1.9453038380210303e+14 0.0000000000000000e+00 0.0000000000000000e+00
1.9453538535462531e+14 0.0000000000000000e+00 0.0000000000000000e+00
1.9454038690714759e+14 0.0000000000000000e+00 0.0000000000000000e+00
1.9454538845966991e+14 0.0000000000000000e+00 0.0000000000000000e+00
1.9455039001219219e+14 0.0000000000000000e+00 0.0000000000000000e+00
1.9455539156471450e+14 0.0000000000000000e+00 0.0000000000000000e+00
1.9456039311723678e+14 0.0000000000000000e+00 0.0000000000000000e+00
1.9456539466975906e+14 0.0000000000000000e+00 0.0000000000000000e+00
1.9457039622228138e+14 0.0000000000000000e+00 0.0000000000000000e+00
1.9457539777480366e+14 0.0000000000000000e+00 0.0000000000000000e+00
1.9458039932732597e+14 0.0000000000000000e+00 0.0000000000000000e+00
1.9458540087984825e+14 0.0000000000000000e+00 0.0000000000000000e+00
1.9459040243237053e+14 0.0000000000000000e+00 0.0000000000000000e+00
1.9459540398489284e+14 0.0000000000000000e+00 0.0000000000000000e+00
1.9460040553741512e+14 0.0000000000000000e+00 0.0000000000000000e+00
1.9460540708993744e+14 0.0000000000000000e+00 0.0000000000000000e+00
1.9461040864245972e+14 0.0000000000000000e+00 0.0000000000000000e+00
1.9461541019498203e+14 0.0000000000000000e+00 0.0000000000000000e+00
1.9462041174750431e+14 0.0000000000000000e+00 0.0000000000000000e+00
1.9462541330002659e+14 0.0000000000000000e+00 0.0000000000000000e+00
1.9463041485254891e+14 0.0000000000000000e+00 0.0000000000000000e+00
1.9463541640507119e+14 0.0000000000000000e+00 0.0000000000000000e+00
1.9464041795759350e+14 0.0000000000000000e+00 0.0000000000000000e+00
1.9464541951011578e+14 0.0000000000000000e+00 0.0000000000000000e+00
1.9465042106263806e+14 0.0000000000000000e+00 0.0000000000000000e+00
1.9465542261516038e+14 0.0000000000000000e+00 0.0000000000000000e+00
1.9466042416768266e+14 0.0000000000000000e+00 0.0000000000000000e+00
1.9466542572020497e+14 0.0000000000000000e+00 0.0000000000000000e+00
1.9467042727272725e+14 0.0000000000000000e+00 0.0000000000000000e+00
("out1","mode 1",1,"in1",1,"transmission")
(500, 3)
1.9217465256410256e+14 9.7080748242753501e-01 4.0660536478119846e-01
1.9217965411662484e+14 9.7082347595469964e-01 4.1603444588523963e-01
1.9218465566914716e+14 9.7083946987591685e-01 4.2546349658573829e-01
1.9218965722166944e+14 9.7085546327774774e-01 4.3489251706834015e-01
1.9219465877419175e+14 9.7087145524289020e-01 4.4432150750006932e-01
1.9219966032671403e+14 9.7088744485060974e-01 4.5375046802896196e-01
1.9220466187923631e+14 9.7090343117700439e-01 4.6317939878396286e-01
1.9220966343175862e+14 9.7091941329546427e-01 4.7260829987519148e-01
1.9221466498428091e+14 9.7093539027700038e-01 4.8203717139323116e-01
1.9221966653680322e+14 9.7095136119060921e-01 4.9146601340988871e-01
1.9222466808932550e+14 9.7096732510365791e-01 5.0089482597731938e-01
1.9222966964184778e+14 9.7098328108226373e-01 5.1032360912876262e-01
1.9223467119437009e+14 9.7099922819164364e-01 5.1975236287794269e-01
1.9223967274689238e+14 9.7101516549651301e-01 5.2918108721928336e-01
1.9224467429941469e+14 9.7103109206143934e-01 5.3860978212792709e-01
1.9224967585193697e+14 9.7104700695123847e-01 5.4803844755944420e-01
1.9225467740445928e+14 9.7106290923133620e-01 5.5746708345042539e-01
1.9225967895698156e+14 9.7107879796815921e-01 5.6689568971764104e-01
1.9226468050950384e+14 9.7109467222947687e-01 5.7632426625896227e-01
1.9226968206202616e+14 9.7111053108481804e-01 5.8575281295269277e-01
1.9227468361454844e+14 9.7112637360582865e-01 5.9518132965792259e-01
1.9227968516707075e+14 9.7114219886663300e-01 6.0460981621448440e-01
1.9228468671959303e+14 9.7115800594424706e-01 6.1403827244304410e-01
1.9228968827211531e+14 9.7117379391890013e-01 6.2346669814502831e-01
1.9229468982463762e+14 9.7118956187445094e-01 6.3289509310301018e-01
1.9229969137715991e+14 9.7120530889873691e-01 6.4232345708026661e-01
1.9230469292968222e+14 9.7122103408395877e-01 6.5175178982128967e-01
1.9230969448220450e+14 9.7123673652702625e-01 6.6118009105170683e-01
1.9231469603472678e+14 9.7125241532996065e-01 6.7060836047832362e-01
1.9231969758724909e+14 9.7126806960022694e-01 6.8003659778950076e-01
1.9232469913977138e+14 9.7128369845112050e-01 6.8946480265466670e-01
1.9232970069229369e+14 9.7129930100211592e-01 6.9889297472524203e-01
1.9233470224481597e+14 9.7131487637923208e-01 7.0832111363391126e-01
1.9233970379733825e+14 9.7133042371541312e-01 7.1774921899553279e-01
1.9234470534986056e+14 9.7134594215083536e-01 7.2717729040671897e-01
1.9234970690238284e+14 9.7136143083328541e-01 7.3660532744621299e-01
1.9235470845490516e+14 9.7137688891853291e-01 7.4603332967508951e-01
1.9235971000742744e+14 9.7139231557064520e-01 7.5546129663657391e-01
1.9236471155994972e+14 9.7140770996234760e-01 7.6488922785681768e-01
1.9236971311247203e+14 9.7142307127535643e-01 7.7431712284449039e-01
1.9237471466499431e+14 9.7143839870073134e-01 7.8374498109124235e-01
1.9237971621751662e+14 9.7145369143919003e-01 7.9317280207183294e-01
1.9238471777003891e+14 9.7146894870147016e-01 8.0260058524434508e-01
1.9238971932256119e+14 9.7148416970861606e-01 8.1202833005029862e-01
1.9239472087508350e+14 9.7149935369232965e-01 8.2145603591514393e-01
1.9239972242760578e+14 9.7151449989531147e-01 8.3088370224789931e-01
1.9240472398012809e+14 9.7152960757150653e-01 8.4031132844216039e-01
1.9240972553265038e+14 9.7154467598649141e-01 8.4973891387551470e-01
1.9241472708517269e+14 9.7155970441775052e-01 8.5916645791039714e-01
1.9241972863769497e+14 9.7157469215496939e-01 8.6859395989402477e-01
1.9242473019021725e+14 9.7158963850034663e-01 8.7802141915867593e-01
1.9242973174273956e+14 9.7160454276888075e-01 8.8744883502218508e-01
1.9243473329526184e+14 9.7161940428866678e-01 8.9687620678762470e-01
1.9243973484778416e+14 9.7163422240119446e-01 9.0630353374441330e-01
1.9244473640030644e+14 9.7164899646157310e-01 9.1573081516761512e-01
1.9244973795282872e+14 9.7166372583886695e-01 9.2515805031915266e-01
1.9245473950535103e+14 9.7167840991633925e-01 9.3458523844742125e-01
1.9245974105787331e+14 9.7169304809170842e-01 9.4401237878787159e-01
1.9246474261039562e+14 9.7170763977740715e-01 9.5343947056328837e-01
1.9246974416291791e+14 9.7172218440085345e-01 9.6286651298384018e-01
1.9247474571544019e+14 9.7173668140467617e-01 9.7229350524790770e-01
1.9247974726796250e+14 9.7175113024695359e-01 9.8172044654183221e-01
1.9248474882048478e+14 9.7176553040147606e-01 9.9114733604057426e-01
1.9248975037300709e+14 9.7177988135794802e-01 1.0005741729078919e+00
1.9249475192552938e+14 9.7179418262221418e-01 1.0100009562966978e+00
1.9249975347805166e+14 9.7180843371648096e-01 1.0194276853493611e+00
1.9250475503057397e+14 9.7182263417952652e-01 1.0288543591982573e+00
1.9250975658309625e+14 9.7183678356690861e-01 1.0382809769655721e+00
1.9251475813561856e+14 9.7185088145114906e-01 1.0477075377643941e+00
1.9251975968814084e+14 9.7186492742192976e-01 1.0571340406982890e+00
1.9252476124066312e+14 9.7187892108629403e-01 1.0665604848621790e+00
1.9252976279318544e+14 9.7189286206878356e-01 1.0759868693426775e+00
1.9253476434570772e+14 9.7190675001164795e-01 1.0854131932179500e+00
1.9253976589823003e+14 9.7192058457500041e-01 1.0948394555588428e+00
1.9254476745075231e+14 9.7193436543694878e-01 1.1042656554283969e+00
1.9254976900327462e+14 9.7194809229377088e-01 1.1136917918830769e+00
1.9255477055579691e+14 9.7196176486005392e-01 1.1231178639722947e+00
1.9255977210831919e+14 9.7197538286880913e-01 1.1325438707395699e+00
1.9256477366084150e+14 9.7198894607164721e-01 1.1419698112223216e+00
1.9256977521336378e+14 9.7200245423882736e-01 1.1513956844525217e+00
1.9257477676588609e+14 9.7201590715943642e-01 1.1608214894570834e+00
1.9257977831840838e+14 9.7202930464144832e-01 1.1702472252579099e+00
1.9258477987093066e+14 9.7204264651187522e-01 1.1796728908729521e+00
1.9258978142345297e+14 9.7205593261679346e-01 1.1890984853159319e+00
1.9259478297597525e+14 9.7206916282147193e-01 1.1985240075970633e+00
1.9259978452849756e+14 9.7208233701043378e-01 1.2079494567233635e+00
1.9260478608101984e+14 9.7209545508752915e-01 1.2173748316990733e+00
1.9260978763354212e+14 9.7210851697598821e-01 1.2268001315259871e+00
1.9261478918606444e+14 9.7212152261849771e-01 1.2362253552041007e+00
1.9261979073858672e+14 9.7213447197718539e-01 1.2456505017314472e+00
1.9262479229110903e+14 9.7214736503374732e-01 1.2550755701052787e+00
1.9262979384363131e+14 9.7216020178939944e-01 1.2645005593216734e+00
1.9263479539615359e+14 9.7217298226494153e-01 1.2739254683764594e+00
1.9263979694867591e+14 9.7218570650075709e-01 1.2833502962656351e+00
1.9264479850119819e+14 9.7219837455683045e-01 1.2927750419852031e+00
1.9264980005372050e+14 9.7221098651272220e-01 1.3021997045324221e+00
1.9265480160624278e+14 9.7222354246759302e-01 1.3116242829052942e+00
1.9265980315876506e+14 9.7223604254015938e-01 1.3210487761038154e+00
1.9266480471128738e+14 9.7224848686867615e-01 1.3304731831297594e+00
1.9266980626380966e+14 9.7226087561091834e-01 1.3398975029873674e+00
1.9267480781633197e+14 9.7227320894412572e-01 1.3493217346836686e+00
1.9267980936885425e+14 9.7228548706494455e-01 1.3587458772289098e+00
1.9268481092137653e+14 9.7229771018940225e-01 1.3681699296368712e+00
1.9268981247389884e+14 9.7230987855282724e-01 1.3775938909255416e+00
1.9269481402642112e+14 9.7232199240976436e-01 1.3870177601169862e+00
1.9269981557894344e+14 9.7233405203391987e-01 1.3964415362382692e+00
1.9270481713146572e+14 9.7234605771805094e-01 1.4058652183215767e+00
1.9270981868398803e+14 9.7235800977390208e-01 1.4152888054046713e+00
1.9271482023651031e+14 9.7236990853207450e-01 1.4247122965312746e+00
1.9271982178903259e+14 9.7238175434192120e-01 1.4341356907513683e+00
1.9272482334155491e+14 9.7239354757143803e-01 1.4435589871219359e+00
1.9272982489407719e+14 9.7240528860715369e-01 1.4529821847066524e+00
1.9273482644659950e+14 9.7241697785395309e-01 1.4624052825771363e+00
1.9273982799912178e+14 9.7242861573498540e-01 1.4718282798124944e+00
1.9274482955164406e+14 9.7244020269148301e-01 1.4812511755002422e+00
1.9274983110416638e+14 9.7245173918263195e-01 1.4906739687366752e+00
1.9275483265668866e+14 9.7246322568538668e-01 1.5000966586266806e+00
1.9275983420921097e+14 9.7247466269431926e-01 1.5095192442849603e+00
1.9276483576173325e+14 9.7248605072143834e-01 1.5189417248354558e+00
1.9276983731425553e+14 9.7249739029601778e-01 1.5283640994125933e+00
1.9277483886677784e+14 9.7250868196436702e-01 1.5377863671609791e+00
1.9277984041930012e+14 9.7251992628967932e-01 1.5472085272360696e+00
1.9278484197182244e+14 9.7253112385181528e-01 1.5566305788044994e+00
1.9278984352434472e+14 9.7254227524707160e-01 1.5660525210441365e+00
1.9279484507686700e+14 9.7255338108799005e-01 1.5754743531449362e+00
1.9279984662938931e+14 9.7256444200311853e-01 1.5848960743089726e+00
1.9280484818191159e+14 9.7257545863678430e-01 1.5943176837505397e+00
1.9280984973443391e+14 9.7258643164886061e-01 1.6037391806969297e+00
1.9281485128695619e+14 9.7259736171452182e-01 1.6131605643884903e+00
1.9281985283947847e+14 9.7260824952398384e-01 1.6225818340789424e+00
1.9282485439200078e+14 9.7261909578226635e-01 1.6320029890359509e+00
1.9282985594452306e+14 9.7262990120891779e-01 1.6414240285408785e+00
1.9283485749704538e+14 9.7264066653774794e-01 1.6508449518898172e+00
1.9283985904956766e+14 9.7265139251656951e-01 1.6602657583930875e+00
1.9284486060208997e+14 9.7266207990689557e-01 1.6696864473763666e+00
1.9284986215461225e+14 9.7267272948366590e-01 1.6791070181801342e+00
1.9285486370713453e+14 9.7268334203496265e-01 1.6885274701605488e+00
1.9285986525965684e+14 9.7269391836169994e-01 1.6979478026896497e+00
1.9286486681217912e+14 9.7270445927734850e-01 1.7073680151551749e+00
1.9286986836470144e+14 9.7271496560758330e-01 1.7167881069614936e+00
1.9287486991722372e+14 9.7272543819002266e-01 1.7262080775291344e+00
1.9287987146974600e+14 9.7273587787387616e-01 1.7356279262957552e+00
1.9288487302226831e+14 9.7274628551964570e-01 1.7450476527158210e+00
1.9288987457479059e+14 9.7275666199877309e-01 1.7544672562611032e+00
1.9289487612731291e+14 9.7276700819334283e-01 1.7638867364208870e+00
1.9289987767983519e+14 9.7277732499572189e-01 1.7733060927019755e+00
1.9290487923235747e+14 9.7278761330822572e-01 1.7827253246293560e+00
1.9290988078487978e+14 9.7279787404276974e-01 1.7921444317459494e+00
1.9291488233740206e+14 9.7280810812054830e-01 1.8015634136130541e+00
1.9291988388992438e+14 9.7281831647164185e-01 1.8109822698104405e+00
1.9292488544244666e+14 9.7282850003468913e-01 1.8204009999365922e+00
1.9292988699496894e+14 9.7283865975651485e-01 1.8298196036088104e+00
1.9293488854749125e+14 9.7284879659179546e-01 1.8392380804636355e+00
1.9293989010001353e+14 9.7285891150264137e-01 1.8486564301564570e+00
1.9294489165253584e+14 9.7286900545827837e-01 1.8580746523624394e+00
1.9294989320505812e+14 9.7287907943463325e-01 1.8674927467758251e+00
1.9295489475758041e+14 9.7288913441399250e-01 1.8769107131108820e+00
1.9295989631010272e+14 9.7289917138461124e-01 1.8863285511014725e+00
1.9296489786262500e+14 9.7290919134033094e-01 1.8957462605012592e+00
1.9296989941514731e+14 9.7291919528017368e-01 1.9051638410842320e+00
1.9297490096766959e+14 9.7292918420801133e-01 1.9145812926441388e+00
1.9297990252019188e+14 9.7293915913212592e-01 1.9239986149952935e+00
1.9298490407271419e+14 9.7294912106485409e-01 1.9334158079721611e+00
1.9298990562523647e+14 9.7295907102216539e-01 1.9428328714296412e+00
1.9299490717775878e+14 9.7296901002328318e-01 1.9522498052431190e+00
1.9299990873028106e+14 9.7297893909031508e-01 1.9616666093085773e+00
1.9300491028280338e+14 9.7298885924780376e-01 1.9710832835426213e+00
1.9300991183532566e+14 9.7299877152236325e-01 1.9804998278823587e+00
1.9301491338784794e+14 9.7300867694228532e-01 1.9899162422859173e+00
1.9301991494037025e+14 9.7301857653711765e-01 1.9993325267319573e+00
1.9302491649289253e+14 9.7302847133728110e-01 2.0087486812199993e+00
1.9302991804541484e+14 9.7303836237365482e-01 2.0181647057703582e+00
1.9303491959793712e+14 9.7304825067717982e-01 2.0275806004241779e+00
1.9303992115045941e+14 9.7305813727847890e-01 2.0369963652433518e+00
1.9304492270298172e+14 9.7306802320740393e-01 2.0464120003108284e+00
1.9304992425550400e+14 9.7307790949267237e-01 2.0558275057299800e+00
1.9305492580802631e+14 9.7308779716147031e-01 2.0652428816253718e+00
1.9305992736054859e+14 9.7309768723902690e-01 2.0746581281419458e+00
1.9306492891307088e+14 9.7310758074821679e-01 2.0840732454457132e+00
1.9306993046559319e+14 9.7311747870917842e-01 2.0934882337231917e+00
1.9307493201811547e+14 9.7312738213889216e-01 2.1029030931813963e+00
1.9307993357063778e+14 9.7313729205079225e-01 2.1123178240482505e+00
1.9308493512316006e+14 9.7314720945437183e-01 2.1217324265717465e+00
1.9308993667568234e+14 9.7315713535478165e-01 2.1311469010206894e+00
1.9309493822820466e+14 9.7316707075242681e-01 2.1405612476839750e+00
1.9309993978072694e+14 9.7317701664261047e-01 2.1499754668708078e+00
1.9310494133324925e+14 9.7318697401506327e-01 2.1593895589105214e+00
1.9310994288577153e+14 9.7319694385365252e-01 2.1688035241524775e+00
1.9311494443829381e+14 9.7320692713593016e-01 2.1782173629658876e+00
1.9311994599081612e+14 9.7321692483275257e-01 2.1876310757399735e+00
1.9312494754333841e+14 9.7322693790791914e-01 2.1970446628832740e+00
1.9312994909586072e+14 9.7323696731777753e-01 2.2064581248240511e+00
1.9313495064838300e+14 9.7324701401084202e-01 2.2158714620098738e+00
1.9313995220090531e+14 9.7325707892744595e-01 2.2252846749075270e+00
1.9314495375342759e+14 9.7326716299932714e-01 2.2346977640028132e+00
1.9314995530594988e+14 9.7327726714929008e-01 2.2441107298003726e+00
1.9315495685847219e+14 9.7328739229082251e-01 2.2535235728237217e+00
1.9315995841099447e+14 9.7329753932774621e-01 2.2629362936145134e+00
1.9316495996351678e+14 9.7330770915384923e-01 2.2723488927331283e+00
1.9316996151603906e+14 9.7331790265254226e-01 2.2817613707576485e+00
1.9317496306856134e+14 9.7332812069648378e-01 2.2911737282843876e+00
1.9317996462108366e+14 9.7333836414726849e-01 2.3005859659272003e+00
1.9318496617360594e+14 9.7334863385503778e-01 2.3099980843172405e+00
1.9318996772612825e+14 9.7335893065818546e-01 2.3194100841032350e+00
1.9319496927865053e+14 9.7336925538300023e-01 2.3288219659505169e+00
1.9319997083117281e+14 9.7337960884333219e-01 2.3382337305414849e+00
1.9320497238369512e+14 9.7338999184027264e-01 2.3476453785748586e+00
1.9320997393621741e+14 9.7340040516185122e-01 2.3570569107656114e+00
1.9321497548873972e+14 9.7341084958269564e-01 2.3664683278447174e+00
1.9321997704126200e+14 9.7342132586371166e-01 2.3758796305588441e+00
1.9322497859378428e+14 9.7343183475181294e-01 2.3852908196700171e+00
1.9322998014630659e+14 9.7344237697960556e-01 2.3947018959556261e+00
1.9323498169882888e+14 9.7345295326507197e-01 2.4041128602075927e+00
1.9323998325135119e+14 9.7346356431132108e-01 2.4135237132326197e+00
1.9324498480387347e+14 9.7347421080626995e-01 2.4229344558515749e+00
1.9324998635639575e+14 9.7348489342239264e-01 2.4323450888992730e+00
1.9325498790891806e+14 9.7349561281640340e-01 2.4417556132243314e+00
1.9325998946144034e+14 9.7350636962905690e-01 2.4511660296883306e+00
1.9326499101396266e+14 9.7351716448483072e-01 2.4605763391662880e+00
1.9326999256648494e+14 9.7352799799170620e-01 2.4699865425454242e+00
1.9327499411900722e+14 9.7353887074090473e-01 2.4793966407256920e+00
1.9327999567152953e+14 9.7354978330664044e-01 2.4888066346187996e+00
1.9328499722405181e+14 9.7356073624590611e-01 2.4982165251481696e+00
1.9328999877657412e+14 9.7357173009824427e-01 2.5076263132485734e+00
1.9329500032909641e+14 9.7358276538548727e-01 2.5170359998655103e+00
1.9330000188161872e+14 9.7359384261159465e-01 2.5264455859554484e+00
1.9330500343414100e+14 9.7360496226241255e-01 2.5358550724846416e+00
1.9331000498666328e+14 9.7361612480547988e-01 2.5452644604295620e+00
1.9331500653918559e+14 9.7362733068985574e-01 2.5546737507759842e+00
1.9332000809170788e+14 9.7363858034588446e-01 2.5640829445188134e+00
1.9332500964423019e+14 9.7364987418506765e-01 2.5734920426617136e+00
1.9333001119675247e+14 9.7366121259986138e-01 2.5829010462166768e+00
1.9333501274927475e+14 9.7367259596352063e-01 2.5923099562036152e+00
1.9334001430179706e+14 9.7368402462994974e-01 2.6017187736502225e+00
1.9334501585431934e+14 9.7369549893352347e-01 2.6111274995910576e+00
1.9335001740684166e+14 9.7370701918899649e-01 2.6205361350676775e+00
1.9335501895936394e+14 9.7371858569129732e-01 2.6299446811279648e+00
1.9336002051188622e+14 9.7373019871547428e-01 2.6393531388257379e+00
1.9336502206440853e+14 9.7374185851652917e-01 2.6487615092206132e+00
1.9337002361693081e+14 9.7375356532932067e-01 2.6581697933769957e+00
1.9337502516945312e+14 9.7376531936845956e-01 2.6675779923644947e+00
1.9338002672197541e+14 9.7377712082820633e-01 2.6769861072566461e+00
1.9338502827449769e+14 9.7378896988238661e-01 2.6863941391312842e+00
1.9339002982702000e+14 9.7380086668433818e-01 2.6958020890695891e+00
1.9339503137954228e+14 9.7381281136677744e-01 2.7052099581558671e+00
1.9340003293206459e+14 9.7382480404179417e-01 2.7146177474771909e+00
1.9340503448458688e+14 9.7383684480076571e-01 2.7240254581226786e+00
1.9341003603710916e+14 9.7384893371431624e-01 2.7334330911836457e+00
1.9341503758963147e+14 9.7386107083227713e-01 2.7428406477526046e+00
1.9342003914215375e+14 9.7387325618364484e-01 2.7522481289231275e+00
1.9342504069467606e+14 9.7388548849786449e-01 2.7616555399500387e+00
1.9343004224719834e+14 9.7389776778028292e-01 2.7710628819762610e+00
1.9343504379972066e+14 9.7391009528043060e-01 2.7804701519520427e+00
1.9344004535224294e+14 9.7392247094188855e-01 2.7898773509714498e+00
1.9344504690476522e+14 9.7393489468735694e-01 2.7992844801273349e+00
1.9345004845728753e+14 9.7394736641867907e-01 2.8086915405111665e+00
1.9345505000980981e+14 9.7395988601684946e-01 2.8180985332120980e+00
1.9346005156233212e+14 9.7397245334207661e-01 2.8275054593170657e+00
1.9346505311485441e+14 9.7398506823380593e-01 2.8369123199100788e+00
1.9347005466737669e+14 9.7399773051077265e-01 2.8463191160718329e+00
1.9347505621989900e+14 9.7401043997105718e-01 2.8557258488795214e+00
1.9348005777242128e+14 9.7402319639216917e-01 2.8651325194058570e+00
1.9348505932494359e+14 9.7403599953110853e-01 2.8745391287194355e+00
1.9349006087746588e+14 9.7404884912444445e-01 2.8839456778834909e+00
1.9349506242998816e+14 9.7406174488843100e-01 2.8933521679562442e+00
1.9350006398251047e+14 9.7407468651907037e-01 2.9027585999899137e+00
1.9350506553503275e+14 9.7408767369225602e-01 2.9121649750305889e+00
1.9351006708755506e+14 9.7410070606386323e-01 2.9215712941178182e+00
1.9351506864007734e+14 9.7411378326987907e-01 2.9309775582839079e+00
1.9352007019259962e+14 9.7412690492654641e-01 2.9403837685540863e+00
1.9352507174512194e+14 9.7414007063049024e-01 2.9497899259455385e+00
1.9353007329764422e+14 9.7415327995884271e-01 2.9591960314672923e+00
1.9353507485016653e+14 9.7416653246945406e-01 2.9686020861197786e+00
1.9354007640268881e+14 9.7417982770100309e-01 2.9780080908944164e+00
1.9354507795521109e+14 9.7419316517319277e-01 2.9874140467731816e+00
1.9355007950773341e+14 9.7420654438691134e-01 2.9968199547284655e+00
1.9355508106025569e+14 9.7421996482443596e-01 3.0062258157221473e+00
1.9356008261277800e+14 9.7423342594960505e-01 3.0156316307059861e+00
1.9356508416530028e+14 9.7424692720804951e-01 3.0250374006204508e+00
1.9357008571782256e+14 9.7426046802733501e-01 3.0344431263948870e+00
1.9357508727034488e+14 9.7427404781726268e-01 3.0438488089471472e+00
1.9358008882286716e+14 9.7428766597003125e-01 3.0532544491826967e+00
1.9358509037538947e+14 9.7430132186046314e-01 3.0626600479950494e+00
1.9359009192791175e+14 9.7431501484627880e-01 3.0720656062645815e+00
1.9359509348043406e+14 9.7432874426831839e-01 3.0814711248590032e+00
1.9360009503295634e+14 9.7434250945075929e-01 3.0908766046321996e+00
1.9360509658547862e+14 9.7435630970143217e-01 3.1002820464246601e+00
1.9361009813800094e+14 9.7437014431203250e-01 3.1096874510625780e+00
1.9361509969052322e+14 9.7438401255842855e-01 3.1190928193577823e+00
1.9362010124304553e+14 9.7439791370089468e-01 3.1284981521074222e+00
1.9362510279556781e+14 9.7441184698442274e-01 3.1379034500933591e+00
1.9363010434809009e+14 9.7442581163899078e-01 3.1473087140824365e+00
1.9363510590061241e+14 9.7443980687989162e-01 3.1567139448255763e+00
1.9364010745313469e+14 9.7445383190798340e-01 3.1661191430578204e+00
1.9364510900565700e+14 9.7446788591002487e-01 3.1755243094979209e+00
1.9365011055817928e+14 9.7448196805898613e-01 3.1849294448480756e+00
1.9365511211070156e+14 9.7449607751434386e-01 3.1943345497936217e+00
1.9366011366322388e+14 9.7451021342244171e-01 3.2037396250029722e+00
1.9366511521574616e+14 9.7452437491677324e-01 3.2131446711268334e+00
1.9367011676826847e+14 9.7453856111834491e-01 3.2225496887986251e+00
1.9367511832079075e+14 9.7455277113600247e-01 3.2319546786336035e+00
1.9368011987331303e+14 9.7456700406678465e-01 3.2413596412289776e+00
1.9368512142583534e+14 9.7458125899624815e-01 3.2507645771637645e+00
1.9369012297835762e+14 9.7459553499885043e-01 3.2601694869979951e+00
1.9369512453087994e+14 9.7460983113827593e-01 3.2695743712732779e+00
1.9370012608340222e+14 9.7462414646782902e-01 3.2789792305117640e+00
1.9370512763592450e+14 9.7463848003076370e-01 3.2883840652166714e+00
1.9371012918844681e+14 9.7465283086069165e-01 3.2977888758715816e+00
1.9371513074096909e+14 9.7466719798191659e-01 3.3071936629404153e+00
1.9372013229349141e+14 9.7468158040985864e-01 3.3165984268672686e+00
1.9372513384601369e+14 9.7469597715139344e-01 3.3260031680761704e+00
1.9373013539853600e+14 9.7471038720526215e-01 3.3354078869710153e+00
1.9373513695105828e+14 9.7472480956243468e-01 3.3448125839351004e+00
1.9374013850358056e+14 9.7473924320655481e-01 3.3542172593315001e+00
1.9374514005610288e+14 9.7475368711426902e-01 3.3636219135023984e+00
1.9375014160862516e+14 9.7476814025566583e-01 3.3730265467691964e+00
1.9375514316114747e+14 9.7478260159465957e-01 3.3824311594323331e+00
1.9376014471366975e+14 9.7479707008942329e-01 3.3918357517711710e+00
1.9376514626619203e+14 9.7481154469275078e-01 3.4012403240438278e+00
1.9377014781871434e+14 9.7482602435248411e-01 3.4106448764872770e+00
1.9377514937123662e+14 9.7484050801194444e-01 3.4200494093167597e+00
1.9378015092375894e+14 9.7485499461032166e-01 3.4294539227263972e+00
1.9378515247628122e+14 9.7486948308308796e-01 3.4388584168883747e+00
1.9379015402880350e+14 9.7488397236242863e-01 3.4482628919533576e+00
1.9379515558132581e+14 9.7489846137764713e-01 3.4576673480504430e+00
1.9380015713384809e+14 9.7491294905559478e-01 3.4670717852865764e+00
1.9380515868637041e+14 9.7492743432108009e-01 3.4764762037472563e+00
1.9381016023889269e+14 9.7494191609730241e-01 3.4858806034957239e+00
1.9381516179141497e+14 9.7495639330626327e-01 3.4952849845736313e+00
1.9382016334393728e+14 9.7497086486920426e-01 3.5046893470005136e+00
1.9382516489645956e+14 9.7498532970701068e-01 3.5140936907739873e+00
1.9383016644898188e+14 9.7499978674065313e-01 3.5234980158697131e+00
1.9383516800150416e+14 9.7501423489159733e-01 3.5329023222413949e+00
1.9384016955402644e+14 9.7502867308224872e-01 3.5423066098207303e+00
1.9384517110654875e+14 9.7504310023635132e-01 3.5517108785177092e+00
1.9385017265907103e+14 9.7505751527945228e-01 3.5611151282200977e+00
1.9385517421159334e+14 9.7507191713926067e-01 3.5705193587939990e+00
1.9386017576411562e+14 9.7508630474612124e-01 3.5799235700836634e+00
1.9386517731663794e+14 9.7510067703345293e-01 3.5893277619115564e+00
1.9387017886916022e+14 9.7511503293809676e-01 3.5987319340784536e+00
1.9387518042168250e+14 9.7512937140081801e-01 3.6081360863634377e+00
1.9388018197420481e+14 9.7514369136665302e-01 3.6175402185242467e+00
1.9388518352672709e+14 9.7515799178539209e-01 3.6269443302967899e+00
1.9389018507924941e+14 9.7517227161194375e-01 3.6363484213960211e+00
1.9389518663177169e+14 9.7518652980679310e-01 3.6457524915152777e+00
1.9390018818429397e+14 9.7520076533635047e-01 3.6551565403268889e+00
1.9390518973681628e+14 9.7521497717344496e-01 3.6645605674823241e+00
1.9391019128933856e+14 9.7522916429766748e-01 3.6739645726117596e+00
1.9391519284186088e+14 9.7524332569578898e-01 3.6833685553250688e+00
1.9392019439438316e+14 9.7525746036219307e-01 3.6927725152110709e+00
1.9392519594690544e+14 9.7527156729923592e-01 3.7021764518384996e+00
1.9393019749942775e+14 9.7528564551766306e-01 3.7115803647555761e+00
1.9393519905195003e+14 9.7529969403702033e-01 3.7209842534904607e+00
1.9394020060447234e+14 9.7531371188600058e-01 3.7303881175513611e+00
1.9394520215699462e+14 9.7532769810288023e-01 3.7397919564267239e+00
1.9395020370951691e+14 9.7534165173585707e-01 3.7491957695854197e+00
1.9395520526203922e+14 9.7535557184346500e-01 3.7585995564770984e+00
1.9396020681456150e+14 9.7536945749493664e-01 3.7680033165320048e+00
1.9396520836708381e+14 9.7538330777057458e-01 3.7774070491616354e+00
1.9397020991960609e+14 9.7539712176212279e-01 3.7868107537587452e+00
1.9397521147212838e+14 9.7541089857312158e-01 3.7962144296975611e+00
1.9398021302465069e+14 9.7542463731927731e-01 3.8056180763342775e+00
1.9398521457717297e+14 9.7543833712881300e-01 3.8150216930067637e+00
1.9399021612969528e+14 9.7545199714283370e-01 3.8244252790355548e+00
1.9399521768221756e+14 9.7546561651562758e-01 3.8338288337233299e+00
1.9400021923473984e+14 9.7547919441504072e-01 3.8432323563559185e+00
1.9400522078726216e+14 9.7549273002283310e-01 3.8526358462020962e+00
1.9401022233978444e+14 9.7550622253494212e-01 3.8620393025138315e+00
1.9401522389230675e+14 9.7551967116185667e-01 3.8714427245271139e+00
1.9402022544482903e+14 9.7553307512894349e-01 3.8808461114614876e+00
1.9402522699735134e+14 9.7554643367670746e-01 3.8902494625211479e+00
1.9403022854987362e+14 9.7555974606114682e-01 3.8996527768944453e+00
1.9403523010239591e+14 9.7557301155403797e-01 3.9090560537549845e+00
1.9404023165491822e+14 9.7558622944322537e-01 3.9184592922613608e+00
1.9404523320744050e+14 9.7559939903290249e-01 3.9278624915577396e+00
1.9405023475996281e+14 9.7561251964394258e-01 3.9372656507741759e+00
1.9405523631248509e+14 9.7562559061408094e-01 3.9466687690269078e+00
1.9406023786500738e+14 9.7563861129828444e-01 3.9560718454186876e+00
1.9406523941752969e+14 9.7565158106894290e-01 3.9654748790393652e+00
1.9407024097005197e+14 9.7566449931616994e-01 3.9748778689657387e+00
1.9407524252257428e+14 9.7567736544802763e-01 3.9842808142624380e+00
1.9408024407509656e+14 9.7569017889076093e-01 3.9936837139820094e+00
1.9408524562761884e+14 9.7570293908905192e-01 4.0030865671652993e+00
1.9409024718014116e+14 9.7571564550624790e-01 4.0124893728421736e+00
1.9409524873266344e+14 9.7572829762456093e-01 4.0218921300311088e+00
1.9410025028518575e+14 9.7574089494530725e-01 4.0312948377405942e+00
1.9410525183770803e+14 9.7575343698907868e-01 4.0406974949685717e+00
1.9411025339023031e+14 9.7576592329597511e-01 4.0501001007035953e+00
1.9411525494275262e+14 9.7577835342577313e-01 4.0595026539247847e+00
1.9412025649527491e+14 9.7579072695812064e-01 4.0689051536021639e+00
1.9412525804779722e+14 9.7580304349270186e-01 4.0783075986975970e+00
1.9413025960031950e+14 9.7581530264939054e-01 4.0877099881644323e+00
1.9413526115284178e+14 9.7582750406845586e-01 4.0971123209486997e+00
1.9414026270536409e+14 9.7583964741067075e-01 4.1065145959889442e+00
1.9414526425788638e+14 9.7585173235744616e-01 4.1159168122168737e+00
1.9415026581040869e+14 9.7586375861101415e-01 4.1253189685577922e+00
1.9415526736293097e+14 9.7587572589450844e-01 4.1347210639309671e+00
1.9416026891545325e+14 9.7588763395211142e-01 4.1441230972500387e+00
1.9416527046797556e+14 9.7589948254913905e-01 4.1535250674236881e+00
1.9417027202049784e+14 9.7591127147216183e-01 4.1629269733555194e+00
1.9417527357302016e+14 9.7592300052910086e-01 4.1723288139452457e+00
1.9418027512554244e+14 9.7593466954927899e-01 4.1817305880883620e+00
1.9418527667806475e+14 9.7594627838353221e-01 4.1911322946771374e+00
1.9419027823058703e+14 9.7595782690427380e-01 4.2005339326008491e+00
1.9419527978310931e+14 9.7596931500553630e-01 4.2099355007461217e+00
1.9420028133563162e+14 9.7598074260302980e-01 4.2193369979977255e+00
1.9420528288815391e+14 9.7599210963418781e-01 4.2287384232383918e+00
1.9421028444067622e+14 9.7600341605818675e-01 4.2381397753500609e+00
1.9421528599319850e+14 9.7601466185599228e-01 4.2475410532134728e+00
1.9422028754572078e+14 9.7602584703035999e-01 4.2569422557094079e+00
1.9422528909824309e+14 9.7603697160584368e-01 4.2663433817186274e+00
1.9423029065076538e+14 9.7604803562879483e-01 4.2757444301222201e+00
1.9423529220328769e+14 9.7605903916735914e-01 4.2851453998027420e+00
1.9424029375580997e+14 9.7606998231144915e-01 4.2945462896437281e+00
1.9424529530833225e+14 9.7608086517271253e-01 4.3039470985309762e+00
1.9425029686085456e+14 9.7609168788451539e-01 4.3133478253524231e+00
1.9425529841337684e+14 9.7610245060187784e-01 4.3227484689988103e+00
1.9426029996589916e+14 9.7611315350143746e-01 4.3321490283641255e+00
1.9426530151842144e+14 9.7612379678137273e-01 4.3415495023460089e+00
1.9427030307094372e+14 9.7613438066131131e-01 4.3509498898461425e+00
1.9427530462346603e+14 9.7614490538232968e-01 4.3603501897709585e+00
1.9428030617598831e+14 9.7615537120677232e-01 4.3697504010315500e+00
1.9428530772851062e+14 9.7616577841819685e-01 4.3791505225446077e+00
1.9429030928103291e+14 9.7617612732129655e-01 4.3885505532326370e+00
1.9429531083355519e+14 9.7618641824173524e-01 4.3979504920243571e+00
1.9430031238607750e+14 9.7619665152605339e-01 4.4073503378553731e+00
1.9430531393859978e+14 9.7620682754153254e-01 4.4167500896680707e+00
1.9431031549112209e+14 9.7621694667607029e-01 4.4261497464127837e+00
1.9431531704364438e+14 9.7622700933799633e-01 4.4355493070473866e+00
1.9432031859616669e+14 9.7623701595598167e-01 4.4449487705385771e+00
1.9432532014868897e+14 9.7624696697880164e-01 4.4543481358614194e+00
1.9433032170121125e+14 9.7625686287520519e-01 4.4637474020005445e+00
1.9433532325373356e+14 9.7626670413376260e-01 4.4731465679500371e+00
1.9434032480625584e+14 9.7627649126261151e-01 4.4825456327138449e+00
1.9434532635877816e+14 9.7628622478931315e-01 4.4919445953066992e+00
1.9435032791130044e+14 9.7629590526064614e-01 4.5013434547537123e+00
1.9435532946382272e+14 9.7630553324235647e-01 4.5107422100915748e+00
1.9436033101634503e+14 9.7631510931899124e-01 4.5201408603683522e+00
1.9436533256886731e+14 9.7632463409363901e-01 4.5295394046441348e+00
1.9437033412138962e+14 9.7633410818771726e-01 4.5389378419913324e+00
1.9437533567391191e+14 9.7634353224071102e-01 4.5483361714951238e+00
1.9438033722643419e+14 9.7635290690994880e-01 4.5577343922536899e+00
1.9438533877895650e+14 9.7636223287031454e-01 4.5671325033788746e+00
1.9439034033147878e+14 9.7637151081404083e-01 4.5765305039960165e+00
1.9439534188400109e+14 9.7638074145037823e-01 4.5859283932448376e+00
1.9440034343652338e+14 9.7638992550535308e-01 4.5953261702794972e+00
1.9440534498904566e+14 9.7639906372149277e-01 4.6047238342689596e+00
1.9441034654156797e+14 9.7640815685750593e-01 4.6141213843975999e+00
1.9441534809409025e+14 9.7641720568801404e-01 4.6235188198648913e+00
1.9442034964661256e+14 9.7642621100324223e-01 4.6329161398866008e+00
1.9442535119913484e+14 9.7643517360870202e-01 4.6423133436942292e+00
1.9443035275165712e+14 9.7644409432488166e-01 4.6517104305360943e+00
1.9443535430417944e+14 9.7645297398693265e-01 4.6611073996770642e+00
1.9444035585670172e+14 9.7646181344433569e-01 4.6705042503991674e+00
1.9444535740922403e+14 9.7647061356056586e-01 4.6799009820017954e+00
1.9445035896174631e+14 9.7647937521276296e-01 4.6892975938017836e+00
1.9445536051426862e+14 9.7648809929138003e-01 4.6986940851342762e+00
1.9446036206679091e+14 9.7649678669983397e-01 4.7080904553521536e+00
1.9446536361931319e+14 9.7650543835418357e-01 4.7174867038271584e+00
1.9447036517183550e+14 9.7651405518268508e-01 4.7268828299494734e+00
1.9447536672435778e+14 9.7652263812553874e-01 4.7362788331283490e+00
1.9448036827688009e+14 9.7653118813444084e-01 4.7456747127921979e+00
1.9448536982940238e+14 9.7653970617223307e-01 4.7550704683888725e+00
1.9449037138192466e+14 9.7654819321253150e-01 4.7644660993858405e+00
1.9449537293444697e+14 9.7655665023933180e-01 4.7738616052706462e+00
1.9450037448696925e+14 9.7656507824663241e-01 4.7832569855506044e+00
1.9450537603949156e+14 9.7657347823803120e-01 4.7926522397535223e+00
1.9451037759201384e+14 9.7658185122634167e-01 4.8020473674276634e+00
1.9451537914453612e+14 9.7659019823319404e-01 4.8114423681418721e+00
1.9452038069705844e+14 9.7659852028861627e-01 4.8208372414860818e+00
1.9452538224958072e+14 9.7660681843065988e-01 4.8302319870708512e+00
1.9453038380210303e+14 9.7661509370494159e-01 4.8396266045283545e+00
1.9453538535462531e+14 9.7662334716428523e-01 4.8490210935116700e+00
1.9454038690714759e+14 9.7663157986826721e-01 4.8584154536957254e+00
1.9454538845966991e+14 9.7663979288281177e-01 4.8678096847768435e+00
1.9455039001219219e+14 9.7664798727979563e-01 4.8772037864731619e+00
1.9455539156471450e+14 9.7665616413656087e-01 4.8865977585247009e+00
1.9456039311723678e+14 9.7666432453553731e-01 4.8959916006932511e+00
1.9456539466975906e+14 9.7667246956383003e-01 4.9053853127630331e+00
1.9457039622228138e+14 9.7668060031273607e-01 4.9147788945401469e+00
1.9457539777480366e+14 9.7668871787735823e-01 4.9241723458530622e+00
1.9458039932732597e+14 9.7669682335613317e-01 4.9335656665525223e+00
1.9458540087984825e+14 9.7670491785044322e-01 4.9429588565117095e+00
1.9459040243237053e+14 9.7671300246414117e-01 4.9523519156261804e+00
1.9459540398489284e+14 9.7672107830313204e-01 4.9617448438141949e+00
1.9460040553741512e+14 9.7672914647491771e-01 4.9711376410162060e+00
1.9460540708993744e+14 9.7673720808819520e-01 4.9805303071956315e+00
1.9461040864245972e+14 9.7674526425237285e-01 4.9899228423381219e+00
1.9461541019498203e+14 9.7675331607714611e-01 4.9993152464521557e+00
1.9462041174750431e+14 9.7676136467207664e-01 5.0087075195687660e+00
1.9462541330002659e+14 9.7676941114613314e-01 5.0180996617415232e+00
1.9463041485254891e+14 9.7677745660724247e-01 5.0274916730467973e+00
1.9463541640507119e+14 9.7678550216188476e-01 5.0368835535831860e+00
1.9464041795759350e+14 9.7679354891460579e-01 5.0462753034722070e+00
1.9464541951011578e+14 9.7680159796762533e-01 5.0556669228574691e+00
1.9465042106263806e+14 9.7680965042037238e-01 5.0650584119054276e+00
1.9465542261516038e+14 9.7681770736904427e-01 5.0744497708046516e+00
1.9466042416768266e+14 9.7682576990619030e-01 5.0838409997661103e+00
1.9466542572020497e+14 9.7683383912027877e-01 5.0932320990230826e+00
1.9467042727272725e+14 9.7684191609523241e-01 5.1026230688307779e+00
("out1","mode 1",1,"out1",1,"transmission")
(500, 3)
1.9217465256410256e+14 0.0000000000000000e+00 0.0000000000000000e+00
1.9217965411662484e+14 0.0000000000000000e+00 0.0000000000000000e+00
1.9218465566914716e+14 0.0000000000000000e+00 0.0000000000000000e+00
1.9218965722166944e+14 0.0000000000000000e+00 0.0000000000000000e+00
1.9219465877419175e+14 0.0000000000000000e+00 0.0000000000000000e+00
1.9219966032671403e+14 0.0000000000000000e+00 0.0000000000000000e+00
1.9220466187923631e+14 0.0000000000000000e+00 0.0000000000000000e+00
1.9220966343175862e+14 0.0000000000000000e+00 0.0000000000000000e+00
1.9221466498428091e+14 0.0000000000000000e+00 0.0000000000000000e+00
1.9221966653680322e+14 0.0000000000000000e+00 0.0000000000000000e+00
1.9222466808932550e+14 0.0000000000000000e+00 0.0000000000000000e+00
1.9222966964184778e+14 0.0000000000000000e+00 0.0000000000000000e+00
1.9223467119437009e+14 0.0000000000000000e+00 0.0000000000000000e+00
1.9223967274689238e+14 0.0000000000000000e+00 0.0000000000000000e+00
1.9224467429941469e+14 0.0000000000000000e+00 0.0000000000000000e+00
1.9224967585193697e+14 0.0000000000000000e+00 0.0000000000000000e+00
1.9225467740445928e+14 0.0000000000000000e+00 0.0000000000000000e+00
1.9225967895698156e+14 0.0000000000000000e+00 0.0000000000000000e+00
1.9226468050950384e+14 0.0000000000000000e+00 0.0000000000000000e+00
1.9226968206202616e+14 0.0000000000000000e+00 0.0000000000000000e+00
1.9227468361454844e+14 0.0000000000000000e+00 0.0000000000000000e+00
1.9227968516707075e+14 0.0000000000000000e+00 0.0000000000000000e+00
1.9228468671959303e+14 0.0000000000000000e+00 0.0000000000000000e+00
1.9228968827211531e+14 0.0000000000000000e+00 0.0000000000000000e+00
1.9229468982463762e+14 0.0000000000000000e+00 0.0000000000000000e+00
1.9229969137715991e+14 0.0000000000000000e+00 0.0000000000000000e+00
1.9230469292968222e+14 0.0000000000000000e+00 0.0000000000000000e+00
1.9230969448220450e+14 0.0000000000000000e+00 0.0000000000000000e+00
1.9231469603472678e+14 0.0000000000000000e+00 0.0000000000000000e+00
1.9231969758724909e+14 0.0000000000000000e+00 0.0000000000000000e+00
1.9232469913977138e+14 0.0000000000000000e+00 0.0000000000000000e+00
1.9232970069229369e+14 0.0000000000000000e+00 0.0000000000000000e+00
1.9233470224481597e+14 0.0000000000000000e+00 0.0000000000000000e+00
1.9233970379733825e+14 0.0000000000000000e+00 0.0000000000000000e+00
1.9234470534986056e+14 0.0000000000000000e+00 0.0000000000000000e+00
1.9234970690238284e+14 0.0000000000000000e+00 0.0000000000000000e+00
1.9235470845490516e+14 0.0000000000000000e+00 0.0000000000000000e+00
1.9235971000742744e+14 0.0000000000000000e+00 0.0000000000000000e+00
1.9236471155994972e+14 0.0000000000000000e+00 0.0000000000000000e+00
1.9236971311247203e+14 0.0000000000000000e+00 0.0000000000000000e+00
1.9237471466499431e+14 0.0000000000000000e+00 0.0000000000000000e+00
1.9237971621751662e+14 0.0000000000000000e+00 0.0000000000000000e+00
1.9238471777003891e+14 0.0000000000000000e+00 0.0000000000000000e+00
1.9238971932256119e+14 0.0000000000000000e+00 0.0000000000000000e+00
1.9239472087508350e+14 0.0000000000000000e+00 0.0000000000000000e+00
1.9239972242760578e+14 0.0000000000000000e+00 0.0000000000000000e+00
1.9240472398012809e+14 0.0000000000000000e+00 0.0000000000000000e+00
1.9240972553265038e+14 0.0000000000000000e+00 0.0000000000000000e+00
1.9241472708517269e+14 0.0000000000000000e+00 0.0000000000000000e+00
1.9241972863769497e+14 0.0000000000000000e+00 0.0000000000000000e+00
1.9242473019021725e+14 0.0000000000000000e+00 0.0000000000000000e+00
1.9242973174273956e+14 0.0000000000000000e+00 0.0000000000000000e+00
1.9243473329526184e+14 0.0000000000000000e+00 0.0000000000000000e+00
1.9243973484778416e+14 0.0000000000000000e+00 0.0000000000000000e+00
1.9244473640030644e+14 0.0000000000000000e+00 0.0000000000000000e+00
1.9244973795282872e+14 0.0000000000000000e+00 0.0000000000000000e+00
1.9245473950535103e+14 0.0000000000000000e+00 0.0000000000000000e+00
1.9245974105787331e+14 0.0000000000000000e+00 0.0000000000000000e+00
1.9246474261039562e+14 0.0000000000000000e+00 0.0000000000000000e+00
1.9246974416291791e+14 0.0000000000000000e+00 0.0000000000000000e+00
1.9247474571544019e+14 0.0000000000000000e+00 0.0000000000000000e+00
1.9247974726796250e+14 0.0000000000000000e+00 0.0000000000000000e+00
1.9248474882048478e+14 0.0000000000000000e+00 0.0000000000000000e+00
1.9248975037300709e+14 0.0000000000000000e+00 0.0000000000000000e+00
1.9249475192552938e+14 0.0000000000000000e+00 0.0000000000000000e+00
1.9249975347805166e+14 0.0000000000000000e+00 0.0000000000000000e+00
1.9250475503057397e+14 0.0000000000000000e+00 0.0000000000000000e+00
1.9250975658309625e+14 0.0000000000000000e+00 0.0000000000000000e+00
1.9251475813561856e+14 0.0000000000000000e+00 0.0000000000000000e+00
1.9251975968814084e+14 0.0000000000000000e+00 0.0000000000000000e+00
1.9252476124066312e+14 0.0000000000000000e+00 0.0000000000000000e+00
1.9252976279318544e+14 0.0000000000000000e+00 0.0000000000000000e+00
1.9253476434570772e+14 0.0000000000000000e+00 0.0000000000000000e+00
1.9253976589823003e+14 0.0000000000000000e+00 0.0000000000000000e+00
1.9254476745075231e+14 0.0000000000000000e+00 0.0000000000000000e+00
1.9254976900327462e+14 0.0000000000000000e+00 0.0000000000000000e+00
1.9255477055579691e+14 0.0000000000000000e+00 0.0000000000000000e+00
1.9255977210831919e+14 0.0000000000000000e+00 0.0000000000000000e+00
1.9256477366084150e+14 0.0000000000000000e+00 0.0000000000000000e+00
1.9256977521336378e+14 0.0000000000000000e+00 0.0000000000000000e+00
1.9257477676588609e+14 0.0000000000000000e+00 0.0000000000000000e+00
1.9257977831840838e+14 0.0000000000000000e+00 0.0000000000000000e+00
1.9258477987093066e+14 0.0000000000000000e+00 0.0000000000000000e+00
1.9258978142345297e+14 0.0000000000000000e+00 0.0000000000000000e+00
1.9259478297597525e+14 0.0000000000000000e+00 0.0000000000000000e+00
1.9259978452849756e+14 0.0000000000000000e+00 0.0000000000000000e+00
1.9260478608101984e+14 0.0000000000000000e+00 0.0000000000000000e+00
1.9260978763354212e+14 0.0000000000000000e+00 0.0000000000000000e+00
1.9261478918606444e+14 0.0000000000000000e+00 0.0000000000000000e+00
1.9261979073858672e+14 0.0000000000000000e+00 0.0000000000000000e+00
1.9262479229110903e+14 0.0000000000000000e+00 0.0000000000000000e+00
1.9262979384363131e+14 0.0000000000000000e+00 0.0000000000000000e+00
1.9263479539615359e+14 0.0000000000000000e+00 0.0000000000000000e+00
1.9263979694867591e+14 0.0000000000000000e+00 0.0000000000000000e+00
1.9264479850119819e+14 0.0000000000000000e+00 0.0000000000000000e+00
1.9264980005372050e+14 0.0000000000000000e+00 0.0000000000000000e+00
1.9265480160624278e+14 0.0000000000000000e+00 0.0000000000000000e+00
1.9265980315876506e+14 0.0000000000000000e+00 0.0000000000000000e+00
1.9266480471128738e+14 0.0000000000000000e+00 0.0000000000000000e+00
1.9266980626380966e+14 0.0000000000000000e+00 0.0000000000000000e+00
1.9267480781633197e+14 0.0000000000000000e+00 0.0000000000000000e+00
1.9267980936885425e+14 0.0000000000000000e+00 0.0000000000000000e+00
1.9268481092137653e+14 0.0000000000000000e+00 0.0000000000000000e+00
1.9268981247389884e+14 0.0000000000000000e+00 0.0000000000000000e+00
1.9269481402642112e+14 0.0000000000000000e+00 0.0000000000000000e+00
1.9269981557894344e+14 0.0000000000000000e+00 0.0000000000000000e+00
1.9270481713146572e+14 0.0000000000000000e+00 0.0000000000000000e+00
1.9270981868398803e+14 0.0000000000000000e+00 0.0000000000000000e+00
1.9271482023651031e+14 0.0000000000000000e+00 0.0000000000000000e+00
1.9271982178903259e+14 0.0000000000000000e+00 0.0000000000000000e+00
1.9272482334155491e+14 0.0000000000000000e+00 0.0000000000000000e+00
1.9272982489407719e+14 0.0000000000000000e+00 0.0000000000000000e+00
1.9273482644659950e+14 0.0000000000000000e+00 0.0000000000000000e+00
1.9273982799912178e+14 0.0000000000000000e+00 0.0000000000000000e+00
1.9274482955164406e+14 0.0000000000000000e+00 0.0000000000000000e+00
1.9274983110416638e+14 0.0000000000000000e+00 0.0000000000000000e+00
1.9275483265668866e+14 0.0000000000000000e+00 0.0000000000000000e+00
1.9275983420921097e+14 0.0000000000000000e+00 0.0000000000000000e+00
1.9276483576173325e+14 0.0000000000000000e+00 0.0000000000000000e+00
1.9276983731425553e+14 0.0000000000000000e+00 0.0000000000000000e+00
1.9277483886677784e+14 0.0000000000000000e+00 0.0000000000000000e+00
1.9277984041930012e+14 0.0000000000000000e+00 0.0000000000000000e+00
1.9278484197182244e+14 0.0000000000000000e+00 0.0000000000000000e+00
1.9278984352434472e+14 0.0000000000000000e+00 0.0000000000000000e+00
1.9279484507686700e+14 0.0000000000000000e+00 0.0000000000000000e+00
1.9279984662938931e+14 0.0000000000000000e+00 0.0000000000000000e+00
1.9280484818191159e+14 0.0000000000000000e+00 0.0000000000000000e+00
1.9280984973443391e+14 0.0000000000000000e+00 0.0000000000000000e+00
1.9281485128695619e+14 0.0000000000000000e+00 0.0000000000000000e+00
1.9281985283947847e+14 0.0000000000000000e+00 0.0000000000000000e+00
1.9282485439200078e+14 0.0000000000000000e+00 0.0000000000000000e+00
1.9282985594452306e+14 0.0000000000000000e+00 0.0000000000000000e+00
1.9283485749704538e+14 0.0000000000000000e+00 0.0000000000000000e+00
1.9283985904956766e+14 0.0000000000000000e+00 0.0000000000000000e+00
1.9284486060208997e+14 0.0000000000000000e+00 0.0000000000000000e+00
1.9284986215461225e+14 0.0000000000000000e+00 0.0000000000000000e+00
1.9285486370713453e+14 0.0000000000000000e+00 0.0000000000000000e+00
1.9285986525965684e+14 0.0000000000000000e+00 0.0000000000000000e+00
1.9286486681217912e+14 0.0000000000000000e+00 0.0000000000000000e+00
1.9286986836470144e+14 0.0000000000000000e+00 0.0000000000000000e+00
1.9287486991722372e+14 0.0000000000000000e+00 0.0000000000000000e+00
1.9287987146974600e+14 0.0000000000000000e+00 0.0000000000000000e+00
1.9288487302226831e+14 0.0000000000000000e+00 0.0000000000000000e+00
1.9288987457479059e+14 0.0000000000000000e+00 0.0000000000000000e+00
1.9289487612731291e+14 0.0000000000000000e+00 0.0000000000000000e+00
1.9289987767983519e+14 0.0000000000000000e+00 0.0000000000000000e+00
1.9290487923235747e+14 0.0000000000000000e+00 0.0000000000000000e+00
1.9290988078487978e+14 0.0000000000000000e+00 0.0000000000000000e+00
1.9291488233740206e+14 0.0000000000000000e+00 0.0000000000000000e+00
1.9291988388992438e+14 0.0000000000000000e+00 0.0000000000000000e+00
1.9292488544244666e+14 0.0000000000000000e+00 0.0000000000000000e+00
1.9292988699496894e+14 0.0000000000000000e+00 0.0000000000000000e+00
1.9293488854749125e+14 0.0000000000000000e+00 0.0000000000000000e+00
1.9293989010001353e+14 0.0000000000000000e+00 0.0000000000000000e+00
1.9294489165253584e+14 0.0000000000000000e+00 0.0000000000000000e+00
1.9294989320505812e+14 0.0000000000000000e+00 0.0000000000000000e+00
1.9295489475758041e+14 0.0000000000000000e+00 0.0000000000000000e+00
1.9295989631010272e+14 0.0000000000000000e+00 0.0000000000000000e+00
1.9296489786262500e+14 0.0000000000000000e+00 0.0000000000000000e+00
1.9296989941514731e+14 0.0000000000000000e+00 0.0000000000000000e+00
1.9297490096766959e+14 0.0000000000000000e+00 0.0000000000000000e+00
1.9297990252019188e+14 0.0000000000000000e+00 0.0000000000000000e+00
1.9298490407271419e+14 0.0000000000000000e+00 0.0000000000000000e+00
1.9298990562523647e+14 0.0000000000000000e+00 0.0000000000000000e+00
1.9299490717775878e+14 0.0000000000000000e+00 0.0000000000000000e+00
1.9299990873028106e+14 0.0000000000000000e+00 0.0000000000000000e+00
1.9300491028280338e+14 0.0000000000000000e+00 0.0000000000000000e+00
1.9300991183532566e+14 0.0000000000000000e+00 0.0000000000000000e+00
1.9301491338784794e+14 0.0000000000000000e+00 0.0000000000000000e+00
1.9301991494037025e+14 0.0000000000000000e+00 0.0000000000000000e+00
1.9302491649289253e+14 0.0000000000000000e+00 0.0000000000000000e+00
1.9302991804541484e+14 0.0000000000000000e+00 0.0000000000000000e+00
1.9303491959793712e+14 0.0000000000000000e+00 0.0000000000000000e+00
1.9303992115045941e+14 0.0000000000000000e+00 0.0000000000000000e+00
1.9304492270298172e+14 0.0000000000000000e+00 0.0000000000000000e+00
1.9304992425550400e+14 0.0000000000000000e+00 0.0000000000000000e+00
1.9305492580802631e+14 0.0000000000000000e+00 0.0000000000000000e+00
1.9305992736054859e+14 0.0000000000000000e+00 0.0000000000000000e+00
1.9306492891307088e+14 0.0000000000000000e+00 0.0000000000000000e+00
1.9306993046559319e+14 0.0000000000000000e+00 0.0000000000000000e+00
1.9307493201811547e+14 0.0000000000000000e+00 0.0000000000000000e+00
1.9307993357063778e+14 0.0000000000000000e+00 0.0000000000000000e+00
1.9308493512316006e+14 0.0000000000000000e+00 0.0000000000000000e+00
1.9308993667568234e+14 0.0000000000000000e+00 0.0000000000000000e+00
1.9309493822820466e+14 0.0000000000000000e+00 0.0000000000000000e+00
1.9309993978072694e+14 0.0000000000000000e+00 0.0000000000000000e+00
1.9310494133324925e+14 0.0000000000000000e+00 0.0000000000000000e+00
1.9310994288577153e+14 0.0000000000000000e+00 0.0000000000000000e+00
1.9311494443829381e+14 0.0000000000000000e+00 0.0000000000000000e+00
1.9311994599081612e+14 0.0000000000000000e+00 0.0000000000000000e+00
1.9312494754333841e+14 0.0000000000000000e+00 0.0000000000000000e+00
1.9312994909586072e+14 0.0000000000000000e+00 0.0000000000000000e+00
1.9313495064838300e+14 0.0000000000000000e+00 0.0000000000000000e+00
1.9313995220090531e+14 0.0000000000000000e+00 0.0000000000000000e+00
1.9314495375342759e+14 0.0000000000000000e+00 0.0000000000000000e+00
1.9314995530594988e+14 0.0000000000000000e+00 0.0000000000000000e+00
1.9315495685847219e+14 0.0000000000000000e+00 0.0000000000000000e+00
1.9315995841099447e+14 0.0000000000000000e+00 0.0000000000000000e+00
1.9316495996351678e+14 0.0000000000000000e+00 0.0000000000000000e+00
1.9316996151603906e+14 0.0000000000000000e+00 0.0000000000000000e+00
1.9317496306856134e+14 0.0000000000000000e+00 0.0000000000000000e+00
1.9317996462108366e+14 0.0000000000000000e+00 0.0000000000000000e+00
1.9318496617360594e+14 0.0000000000000000e+00 0.0000000000000000e+00
1.9318996772612825e+14 0.0000000000000000e+00 0.0000000000000000e+00
1.9319496927865053e+14 0.0000000000000000e+00 0.0000000000000000e+00
1.9319997083117281e+14 0.0000000000000000e+00 0.0000000000000000e+00
1.9320497238369512e+14 0.0000000000000000e+00 0.0000000000000000e+00
1.9320997393621741e+14 0.0000000000000000e+00 0.0000000000000000e+00
1.9321497548873972e+14 0.0000000000000000e+00 0.0000000000000000e+00
1.9321997704126200e+14 0.0000000000000000e+00 0.0000000000000000e+00
1.9322497859378428e+14 0.0000000000000000e+00 0.0000000000000000e+00
1.9322998014630659e+14 0.0000000000000000e+00 0.0000000000000000e+00
1.9323498169882888e+14 0.0000000000000000e+00 0.0000000000000000e+00
1.9323998325135119e+14 0.0000000000000000e+00 0.0000000000000000e+00
1.9324498480387347e+14 0.0000000000000000e+00 0.0000000000000000e+00
1.9324998635639575e+14 0.0000000000000000e+00 0.0000000000000000e+00
1.9325498790891806e+14 0.0000000000000000e+00 0.0000000000000000e+00
1.9325998946144034e+14 0.0000000000000000e+00 0.0000000000000000e+00
1.9326499101396266e+14 0.0000000000000000e+00 0.0000000000000000e+00
1.9326999256648494e+14 0.0000000000000000e+00 0.0000000000000000e+00
1.9327499411900722e+14 0.0000000000000000e+00 0.0000000000000000e+00
1.9327999567152953e+14 0.0000000000000000e+00 0.0000000000000000e+00
1.9328499722405181e+14 0.0000000000000000e+00 0.0000000000000000e+00
1.9328999877657412e+14 0.0000000000000000e+00 0.0000000000000000e+00
1.9329500032909641e+14 0.0000000000000000e+00 0.0000000000000000e+00
1.9330000188161872e+14 0.0000000000000000e+00 0.0000000000000000e+00
1.9330500343414100e+14 0.0000000000000000e+00 0.0000000000000000e+00
1.9331000498666328e+14 0.0000000000000000e+00 0.0000000000000000e+00
1.9331500653918559e+14 0.0000000000000000e+00 0.0000000000000000e+00
1.9332000809170788e+14 0.0000000000000000e+00 0.0000000000000000e+00
1.9332500964423019e+14 0.0000000000000000e+00 0.0000000000000000e+00
1.9333001119675247e+14 0.0000000000000000e+00 0.0000000000000000e+00
1.9333501274927475e+14 0.0000000000000000e+00 0.0000000000000000e+00
1.9334001430179706e+14 0.0000000000000000e+00 0.0000000000000000e+00
1.9334501585431934e+14 0.0000000000000000e+00 0.0000000000000000e+00
1.9335001740684166e+14 0.0000000000000000e+00 0.0000000000000000e+00
1.9335501895936394e+14 0.0000000000000000e+00 0.0000000000000000e+00
1.9336002051188622e+14 0.0000000000000000e+00 0.0000000000000000e+00
1.9336502206440853e+14 0.0000000000000000e+00 0.0000000000000000e+00
1.9337002361693081e+14 0.0000000000000000e+00 0.0000000000000000e+00
1.9337502516945312e+14 0.0000000000000000e+00 0.0000000000000000e+00
1.9338002672197541e+14 0.0000000000000000e+00 0.0000000000000000e+00
1.9338502827449769e+14 0.0000000000000000e+00 0.0000000000000000e+00
1.9339002982702000e+14 0.0000000000000000e+00 0.0000000000000000e+00
1.9339503137954228e+14 0.0000000000000000e+00 0.0000000000000000e+00
1.9340003293206459e+14 0.0000000000000000e+00 0.0000000000000000e+00
1.9340503448458688e+14 0.0000000000000000e+00 0.0000000000000000e+00
1.9341003603710916e+14 0.0000000000000000e+00 0.0000000000000000e+00
1.9341503758963147e+14 0.0000000000000000e+00 0.0000000000000000e+00
1.9342003914215375e+14 0.0000000000000000e+00 0.0000000000000000e+00
1.9342504069467606e+14 0.0000000000000000e+00 0.0000000000000000e+00
1.9343004224719834e+14 0.0000000000000000e+00 0.0000000000000000e+00
1.9343504379972066e+14 0.0000000000000000e+00 0.0000000000000000e+00
1.9344004535224294e+14 0.0000000000000000e+00 0.0000000000000000e+00
1.9344504690476522e+14 0.0000000000000000e+00 0.0000000000000000e+00
1.9345004845728753e+14 0.0000000000000000e+00 0.0000000000000000e+00
1.9345505000980981e+14 0.0000000000000000e+00 0.0000000000000000e+00
1.9346005156233212e+14 0.0000000000000000e+00 0.0000000000000000e+00
1.9346505311485441e+14 0.0000000000000000e+00 0.0000000000000000e+00
1.9347005466737669e+14 0.0000000000000000e+00 0.0000000000000000e+00
1.9347505621989900e+14 0.0000000000000000e+00 0.0000000000000000e+00
1.9348005777242128e+14 0.0000000000000000e+00 0.0000000000000000e+00
1.9348505932494359e+14 0.0000000000000000e+00 0.0000000000000000e+00
1.9349006087746588e+14 0.0000000000000000e+00 0.0000000000000000e+00
1.9349506242998816e+14 0.0000000000000000e+00 0.0000000000000000e+00
1.9350006398251047e+14 0.0000000000000000e+00 0.0000000000000000e+00
1.9350506553503275e+14 0.0000000000000000e+00 0.0000000000000000e+00
1.9351006708755506e+14 0.0000000000000000e+00 0.0000000000000000e+00
1.9351506864007734e+14 0.0000000000000000e+00 0.0000000000000000e+00
1.9352007019259962e+14 0.0000000000000000e+00 0.0000000000000000e+00
1.9352507174512194e+14 0.0000000000000000e+00 0.0000000000000000e+00
1.9353007329764422e+14 0.0000000000000000e+00 0.0000000000000000e+00
1.9353507485016653e+14 0.0000000000000000e+00 0.0000000000000000e+00
1.9354007640268881e+14 0.0000000000000000e+00 0.0000000000000000e+00
1.9354507795521109e+14 0.0000000000000000e+00 0.0000000000000000e+00
1.9355007950773341e+14 0.0000000000000000e+00 0.0000000000000000e+00
1.9355508106025569e+14 0.0000000000000000e+00 0.0000000000000000e+00
1.9356008261277800e+14 0.0000000000000000e+00 0.0000000000000000e+00
1.9356508416530028e+14 0.0000000000000000e+00 0.0000000000000000e+00
1.9357008571782256e+14 0.0000000000000000e+00 0.0000000000000000e+00
1.9357508727034488e+14 0.0000000000000000e+00 0.0000000000000000e+00
1.9358008882286716e+14 0.0000000000000000e+00 0.0000000000000000e+00
1.9358509037538947e+14 0.0000000000000000e+00 0.0000000000000000e+00
1.9359009192791175e+14 0.0000000000000000e+00 0.0000000000000000e+00
1.9359509348043406e+14 0.0000000000000000e+00 0.0000000000000000e+00
1.9360009503295634e+14 0.0000000000000000e+00 0.0000000000000000e+00
1.9360509658547862e+14 0.0000000000000000e+00 0.0000000000000000e+00
1.9361009813800094e+14 0.0000000000000000e+00 0.0000000000000000e+00
1.9361509969052322e+14 0.0000000000000000e+00 0.0000000000000000e+00
1.9362010124304553e+14 0.0000000000000000e+00 0.0000000000000000e+00
1.9362510279556781e+14 0.0000000000000000e+00 0.0000000000000000e+00
1.9363010434809009e+14 0.0000000000000000e+00 0.0000000000000000e+00
1.9363510590061241e+14 0.0000000000000000e+00 0.0000000000000000e+00
1.9364010745313469e+14 0.0000000000000000e+00 0.0000000000000000e+00
1.9364510900565700e+14 0.0000000000000000e+00 0.0000000000000000e+00
1.9365011055817928e+14 0.0000000000000000e+00 0.0000000000000000e+00
1.9365511211070156e+14 0.0000000000000000e+00 0.0000000000000000e+00
1.9366011366322388e+14 0.0000000000000000e+00 0.0000000000000000e+00
1.9366511521574616e+14 0.0000000000000000e+00 0.0000000000000000e+00
1.9367011676826847e+14 0.0000000000000000e+00 0.0000000000000000e+00
1.9367511832079075e+14 0.0000000000000000e+00 0.0000000000000000e+00
1.9368011987331303e+14 0.0000000000000000e+00 0.0000000000000000e+00
1.9368512142583534e+14 0.0000000000000000e+00 0.0000000000000000e+00
1.9369012297835762e+14 0.0000000000000000e+00 0.0000000000000000e+00
1.9369512453087994e+14 0.0000000000000000e+00 0.0000000000000000e+00
1.9370012608340222e+14 0.0000000000000000e+00 0.0000000000000000e+00
1.9370512763592450e+14 0.0000000000000000e+00 0.0000000000000000e+00
1.9371012918844681e+14 0.0000000000000000e+00 0.0000000000000000e+00
1.9371513074096909e+14 0.0000000000000000e+00 0.0000000000000000e+00
1.9372013229349141e+14 0.0000000000000000e+00 0.0000000000000000e+00
1.9372513384601369e+14 0.0000000000000000e+00 0.0000000000000000e+00
1.9373013539853600e+14 0.0000000000000000e+00 0.0000000000000000e+00
1.9373513695105828e+14 0.0000000000000000e+00 0.0000000000000000e+00
1.9374013850358056e+14 0.0000000000000000e+00 0.0000000000000000e+00
1.9374514005610288e+14 0.0000000000000000e+00 0.0000000000000000e+00
1.9375014160862516e+14 0.0000000000000000e+00 0.0000000000000000e+00
1.9375514316114747e+14 0.0000000000000000e+00 0.0000000000000000e+00
1.9376014471366975e+14 0.0000000000000000e+00 0.0000000000000000e+00
1.9376514626619203e+14 0.0000000000000000e+00 0.0000000000000000e+00
1.9377014781871434e+14 0.0000000000000000e+00 0.0000000000000000e+00
1.9377514937123662e+14 0.0000000000000000e+00 0.0000000000000000e+00
1.9378015092375894e+14 0.0000000000000000e+00 0.0000000000000000e+00
1.9378515247628122e+14 0.0000000000000000e+00 0.0000000000000000e+00
1.9379015402880350e+14 0.0000000000000000e+00 0.0000000000000000e+00
1.9379515558132581e+14 0.0000000000000000e+00 0.0000000000000000e+00
1.9380015713384809e+14 0.0000000000000000e+00 0.0000000000000000e+00
1.9380515868637041e+14 0.0000000000000000e+00 0.0000000000000000e+00
1.9381016023889269e+14 0.0000000000000000e+00 0.0000000000000000e+00
1.9381516179141497e+14 0.0000000000000000e+00 0.0000000000000000e+00
1.9382016334393728e+14 0.0000000000000000e+00 0.0000000000000000e+00
1.9382516489645956e+14 0.0000000000000000e+00 0.0000000000000000e+00
1.9383016644898188e+14 0.0000000000000000e+00 0.0000000000000000e+00
1.9383516800150416e+14 0.0000000000000000e+00 0.0000000000000000e+00
1.9384016955402644e+14 0.0000000000000000e+00 0.0000000000000000e+00
1.9384517110654875e+14 0.0000000000000000e+00 0.0000000000000000e+00
1.9385017265907103e+14 0.0000000000000000e+00 0.0000000000000000e+00
1.9385517421159334e+14 0.0000000000000000e+00 0.0000000000000000e+00
1.9386017576411562e+14 0.0000000000000000e+00 0.0000000000000000e+00
1.9386517731663794e+14 0.0000000000000000e+00 0.0000000000000000e+00
1.9387017886916022e+14 0.0000000000000000e+00 0.0000000000000000e+00
1.9387518042168250e+14 0.0000000000000000e+00 0.0000000000000000e+00
1.9388018197420481e+14 0.0000000000000000e+00 0.0000000000000000e+00
1.9388518352672709e+14 0.0000000000000000e+00 0.0000000000000000e+00
1.9389018507924941e+14 0.0000000000000000e+00 0.0000000000000000e+00
1.9389518663177169e+14 0.0000000000000000e+00 0.0000000000000000e+00
1.9390018818429397e+14 0.0000000000000000e+00 0.0000000000000000e+00
1.9390518973681628e+14 0.0000000000000000e+00 0.0000000000000000e+00
1.9391019128933856e+14 0.0000000000000000e+00 0.0000000000000000e+00
1.9391519284186088e+14 0.0000000000000000e+00 0.0000000000000000e+00
1.9392019439438316e+14 0.0000000000000000e+00 0.0000000000000000e+00
1.9392519594690544e+14 0.0000000000000000e+00 0.0000000000000000e+00
1.9393019749942775e+14 0.0000000000000000e+00 0.0000000000000000e+00
1.9393519905195003e+14 0.0000000000000000e+00 0.0000000000000000e+00
1.9394020060447234e+14 0.0000000000000000e+00 0.0000000000000000e+00
1.9394520215699462e+14 0.0000000000000000e+00 0.0000000000000000e+00
1.9395020370951691e+14 0.0000000000000000e+00 0.0000000000000000e+00
1.9395520526203922e+14 0.0000000000000000e+00 0.0000000000000000e+00
1.9396020681456150e+14 0.0000000000000000e+00 0.0000000000000000e+00
1.9396520836708381e+14 0.0000000000000000e+00 0.0000000000000000e+00
1.9397020991960609e+14 0.0000000000000000e+00 0.0000000000000000e+00
1.9397521147212838e+14 0.0000000000000000e+00 0.0000000000000000e+00
1.9398021302465069e+14 0.0000000000000000e+00 0.0000000000000000e+00
1.9398521457717297e+14 0.0000000000000000e+00 0.0000000000000000e+00
1.9399021612969528e+14 0.0000000000000000e+00 0.0000000000000000e+00
1.9399521768221756e+14 0.0000000000000000e+00 0.0000000000000000e+00
1.9400021923473984e+14 0.0000000000000000e+00 0.0000000000000000e+00
1.9400522078726216e+14 0.0000000000000000e+00 0.0000000000000000e+00
1.9401022233978444e+14 0.0000000000000000e+00 0.0000000000000000e+00
1.9401522389230675e+14 0.0000000000000000e+00 0.0000000000000000e+00
1.9402022544482903e+14 0.0000000000000000e+00 0.0000000000000000e+00
1.9402522699735134e+14 0.0000000000000000e+00 0.0000000000000000e+00
1.9403022854987362e+14 0.0000000000000000e+00 0.0000000000000000e+00
1.9403523010239591e+14 0.0000000000000000e+00 0.0000000000000000e+00
1.9404023165491822e+14 0.0000000000000000e+00 0.0000000000000000e+00
1.9404523320744050e+14 0.0000000000000000e+00 0.0000000000000000e+00
1.9405023475996281e+14 0.0000000000000000e+00 0.0000000000000000e+00
1.9405523631248509e+14 0.0000000000000000e+00 0.0000000000000000e+00
1.9406023786500738e+14 0.0000000000000000e+00 0.0000000000000000e+00
1.9406523941752969e+14 0.0000000000000000e+00 0.0000000000000000e+00
1.9407024097005197e+14 0.0000000000000000e+00 0.0000000000000000e+00
1.9407524252257428e+14 0.0000000000000000e+00 0.0000000000000000e+00
1.9408024407509656e+14 0.0000000000000000e+00 0.0000000000000000e+00
1.9408524562761884e+14 0.0000000000000000e+00 0.0000000000000000e+00
1.9409024718014116e+14 0.0000000000000000e+00 0.0000000000000000e+00
1.9409524873266344e+14 0.0000000000000000e+00 0.0000000000000000e+00
1.9410025028518575e+14 0.0000000000000000e+00 0.0000000000000000e+00
1.9410525183770803e+14 0.0000000000000000e+00 0.0000000000000000e+00
1.9411025339023031e+14 0.0000000000000000e+00 0.0000000000000000e+00
1.9411525494275262e+14 0.0000000000000000e+00 0.0000000000000000e+00
1.9412025649527491e+14 0.0000000000000000e+00 0.0000000000000000e+00
1.9412525804779722e+14 0.0000000000000000e+00 0.0000000000000000e+00
1.9413025960031950e+14 0.0000000000000000e+00 0.0000000000000000e+00
1.9413526115284178e+14 0.0000000000000000e+00 0.0000000000000000e+00
1.9414026270536409e+14 0.0000000000000000e+00 0.0000000000000000e+00
1.9414526425788638e+14 0.0000000000000000e+00 0.0000000000000000e+00
1.9415026581040869e+14 0.0000000000000000e+00 0.0000000000000000e+00
1.9415526736293097e+14 0.0000000000000000e+00 0.0000000000000000e+00
1.9416026891545325e+14 0.0000000000000000e+00 0.0000000000000000e+00
1.9416527046797556e+14 0.0000000000000000e+00 0.0000000000000000e+00
1.9417027202049784e+14 0.0000000000000000e+00 0.0000000000000000e+00
1.9417527357302016e+14 0.0000000000000000e+00 0.0000000000000000e+00
1.9418027512554244e+14 0.0000000000000000e+00 0.0000000000000000e+00
1.9418527667806475e+14 0.0000000000000000e+00 0.0000000000000000e+00
1.9419027823058703e+14 0.0000000000000000e+00 0.0000000000000000e+00
1.9419527978310931e+14 0.0000000000000000e+00 0.0000000000000000e+00
1.9420028133563162e+14 0.0000000000000000e+00 0.0000000000000000e+00
1.9420528288815391e+14 0.0000000000000000e+00 0.0000000000000000e+00
1.9421028444067622e+14 0.0000000000000000e+00 0.0000000000000000e+00
1.9421528599319850e+14 0.0000000000000000e+00 0.0000000000000000e+00
1.9422028754572078e+14 0.0000000000000000e+00 0.0000000000000000e+00
1.9422528909824309e+14 0.0000000000000000e+00 0.0000000000000000e+00
1.9423029065076538e+14 0.0000000000000000e+00 0.0000000000000000e+00
1.9423529220328769e+14 0.0000000000000000e+00 0.0000000000000000e+00
1.9424029375580997e+14 0.0000000000000000e+00 0.0000000000000000e+00
1.9424529530833225e+14 0.0000000000000000e+00 0.0000000000000000e+00
1.9425029686085456e+14 0.0000000000000000e+00 0.0000000000000000e+00
1.9425529841337684e+14 0.0000000000000000e+00 0.0000000000000000e+00
1.9426029996589916e+14 0.0000000000000000e+00 0.0000000000000000e+00
1.9426530151842144e+14 0.0000000000000000e+00 0.0000000000000000e+00
1.9427030307094372e+14 0.0000000000000000e+00 0.0000000000000000e+00
1.9427530462346603e+14 0.0000000000000000e+00 0.0000000000000000e+00
1.9428030617598831e+14 0.0000000000000000e+00 0.0000000000000000e+00
1.9428530772851062e+14 0.0000000000000000e+00 0.0000000000000000e+00
1.9429030928103291e+14 0.0000000000000000e+00 0.0000000000000000e+00
1.9429531083355519e+14 0.0000000000000000e+00 0.0000000000000000e+00
1.9430031238607750e+14 0.0000000000000000e+00 0.0000000000000000e+00
1.9430531393859978e+14 0.0000000000000000e+00 0.0000000000000000e+00
1.9431031549112209e+14 0.0000000000000000e+00 0.0000000000000000e+00
1.9431531704364438e+14 0.0000000000000000e+00 0.0000000000000000e+00
1.9432031859616669e+14 0.0000000000000000e+00 0.0000000000000000e+00
1.9432532014868897e+14 0.0000000000000000e+00 0.0000000000000000e+00
1.9433032170121125e+14 0.0000000000000000e+00 0.0000000000000000e+00
1.9433532325373356e+14 0.0000000000000000e+00 0.0000000000000000e+00
1.9434032480625584e+14 0.0000000000000000e+00 0.0000000000000000e+00
1.9434532635877816e+14 0.0000000000000000e+00 0.0000000000000000e+00
1.9435032791130044e+14 0.0000000000000000e+00 0.0000000000000000e+00
1.9435532946382272e+14 0.0000000000000000e+00 0.0000000000000000e+00
1.9436033101634503e+14 0.0000000000000000e+00 0.0000000000000000e+00
1.9436533256886731e+14 0.0000000000000000e+00 0.0000000000000000e+00
1.9437033412138962e+14 0.0000000000000000e+00 0.0000000000000000e+00
1.9437533567391191e+14 0.0000000000000000e+00 0.0000000000000000e+00
1.9438033722643419e+14 0.0000000000000000e+00 0.0000000000000000e+00
1.9438533877895650e+14 0.0000000000000000e+00 0.0000000000000000e+00
1.9439034033147878e+14 0.0000000000000000e+00 0.0000000000000000e+00
1.9439534188400109e+14 0.0000000000000000e+00 0.0000000000000000e+00
1.9440034343652338e+14 0.0000000000000000e+00 0.0000000000000000e+00
1.9440534498904566e+14 0.0000000000000000e+00 0.0000000000000000e+00
1.9441034654156797e+14 0.0000000000000000e+00 0.0000000000000000e+00
1.9441534809409025e+14 0.0000000000000000e+00 0.0000000000000000e+00
1.9442034964661256e+14 0.0000000000000000e+00 0.0000000000000000e+00
1.9442535119913484e+14 0.0000000000000000e+00 0.0000000000000000e+00
1.9443035275165712e+14 0.0000000000000000e+00 0.0000000000000000e+00
1.9443535430417944e+14 0.0000000000000000e+00 0.0000000000000000e+00
1.9444035585670172e+14 0.0000000000000000e+00 0.0000000000000000e+00
1.9444535740922403e+14 0.0000000000000000e+00 0.0000000000000000e+00
1.9445035896174631e+14 0.0000000000000000e+00 0.0000000000000000e+00
1.9445536051426862e+14 0.0000000000000000e+00 0.0000000000000000e+00
1.9446036206679091e+14 0.0000000000000000e+00 0.0000000000000000e+00
1.9446536361931319e+14 0.0000000000000000e+00 0.0000000000000000e+00
1.9447036517183550e+14 0.0000000000000000e+00 0.0000000000000000e+00
1.9447536672435778e+14 0.0000000000000000e+00 0.0000000000000000e+00
1.9448036827688009e+14 0.0000000000000000e+00 0.0000000000000000e+00
1.9448536982940238e+14 0.0000000000000000e+00 0.0000000000000000e+00
1.9449037138192466e+14 0.0000000000000000e+00 0.0000000000000000e+00
1.9449537293444697e+14 0.0000000000000000e+00 0.0000000000000000e+00
1.9450037448696925e+14 0.0000000000000000e+00 0.0000000000000000e+00
1.9450537603949156e+14 0.0000000000000000e+00 0.0000000000000000e+00
1.9451037759201384e+14 0.0000000000000000e+00 0.0000000000000000e+00
1.9451537914453612e+14 0.0000000000000000e+00 0.0000000000000000e+00
1.9452038069705844e+14 0.0000000000000000e+00 0.0000000000000000e+00
1.9452538224958072e+14 0.0000000000000000e+00 0.0000000000000000e+00
1.9453038380210303e+14 0.0000000000000000e+00 0.0000000000000000e+00
1.9453538535462531e+14 0.0000000000000000e+00 0.0000000000000000e+00
1.9454038690714759e+14 0.0000000000000000e+00 0.0000000000000000e+00
1.9454538845966991e+14 0.0000000000000000e+00 0.0000000000000000e+00
1.9455039001219219e+14 0.0000000000000000e+00 0.0000000000000000e+00
1.9455539156471450e+14 0.0000000000000000e+00 0.0000000000000000e+00
1.9456039311723678e+14 0.0000000000000000e+00 0.0000000000000000e+00
1.9456539466975906e+14 0.0000000000000000e+00 0.0000000000000000e+00
1.9457039622228138e+14 0.0000000000000000e+00 0.0000000000000000e+00
1.9457539777480366e+14 0.0000000000000000e+00 0.0000000000000000e+00
1.9458039932732597e+14 0.0000000000000000e+00 0.0000000000000000e+00
1.9458540087984825e+14 0.0000000000000000e+00 0.0000000000000000e+00
1.9459040243237053e+14 0.0000000000000000e+00 0.0000000000000000e+00
1.9459540398489284e+14 0.0000000000000000e+00 0.0000000000000000e+00
1.9460040553741512e+14 0.0000000000000000e+00 0.0000000000000000e+00
1.9460540708993744e+14 0.0000000000000000e+00 0.0000000000000000e+00
1.9461040864245972e+14 0.0000000000000000e+00 0.0000000000000000e+00
1.9461541019498203e+14 0.0000000000000000e+00 0.0000000000000000e+00
1.9462041174750431e+14 0.0000000000000000e+00 0.0000000000000000e+00
1.9462541330002659e+14 0.0000000000000000e+00 0.0000000000000000e+00
1.9463041485254891e+14 0.0000000000000000e+00 0.0000000000000000e+00
1.9463541640507119e+14 0.0000000000000000e+00 0.0000000000000000e+00
1.9464041795759350e+14 0.0000000000000000e+00 0.0000000000000000e+00
1.9464541951011578e+14 0.0000000000000000e+00 0.0000000000000000e+00
1.9465042106263806e+14 0.0000000000000000e+00 0.0000000000000000e+00
1.9465542261516038e+14 0.0000000000000000e+00 0.0000000000000000e+00
1.9466042416768266e+14 0.0000000000000000e+00 0.0000000000000000e+00
1.9466542572020497e+14 0.0000000000000000e+00 0.0000000000000000e+00
1.9467042727272725e+14 0.0000000000000000e+00 0.0000000000000000e+00
("out1","mode 1",1,"in2",1,"transmission")
(500, 3)
1.9217465256410256e+14 0.0000000000000000e+00 0.0000000000000000e+00
1.9217965411662484e+14 0.0000000000000000e+00 0.0000000000000000e+00
1.9218465566914716e+14 0.0000000000000000e+00 0.0000000000000000e+00
1.9218965722166944e+14 0.0000000000000000e+00 0.0000000000000000e+00
1.9219465877419175e+14 0.0000000000000000e+00 0.0000000000000000e+00
1.9219966032671403e+14 0.0000000000000000e+00 0.0000000000000000e+00
1.9220466187923631e+14 0.0000000000000000e+00 0.0000000000000000e+00
1.9220966343175862e+14 0.0000000000000000e+00 0.0000000000000000e+00
1.9221466498428091e+14 0.0000000000000000e+00 0.0000000000000000e+00
1.9221966653680322e+14 0.0000000000000000e+00 0.0000000000000000e+00
1.9222466808932550e+14 0.0000000000000000e+00 0.0000000000000000e+00
1.9222966964184778e+14 0.0000000000000000e+00 0.0000000000000000e+00
1.9223467119437009e+14 0.0000000000000000e+00 0.0000000000000000e+00
1.9223967274689238e+14 0.0000000000000000e+00 0.0000000000000000e+00
1.9224467429941469e+14 0.0000000000000000e+00 0.0000000000000000e+00
1.9224967585193697e+14 0.0000000000000000e+00 0.0000000000000000e+00
1.9225467740445928e+14 0.0000000000000000e+00 0.0000000000000000e+00
1.9225967895698156e+14 0.0000000000000000e+00 0.0000000000000000e+00
1.9226468050950384e+14 0.0000000000000000e+00 0.0000000000000000e+00
1.9226968206202616e+14 0.0000000000000000e+00 0.0000000000000000e+00
1.9227468361454844e+14 0.0000000000000000e+00 0.0000000000000000e+00
1.9227968516707075e+14 0.0000000000000000e+00 0.0000000000000000e+00
1.9228468671959303e+14 0.0000000000000000e+00 0.0000000000000000e+00
1.9228968827211531e+14 0.0000000000000000e+00 0.0000000000000000e+00
1.9229468982463762e+14 0.0000000000000000e+00 0.0000000000000000e+00
1.9229969137715991e+14 0.0000000000000000e+00 0.0000000000000000e+00
1.9230469292968222e+14 0.0000000000000000e+00 0.0000000000000000e+00
1.9230969448220450e+14 0.0000000000000000e+00 0.0000000000000000e+00
1.9231469603472678e+14 0.0000000000000000e+00 0.0000000000000000e+00
1.9231969758724909e+14 0.0000000000000000e+00 0.0000000000000000e+00
1.9232469913977138e+14 0.0000000000000000e+00 0.0000000000000000e+00
1.9232970069229369e+14 0.0000000000000000e+00 0.0000000000000000e+00
1.9233470224481597e+14 0.0000000000000000e+00 0.0000000000000000e+00
1.9233970379733825e+14 0.0000000000000000e+00 0.0000000000000000e+00
1.9234470534986056e+14 0.0000000000000000e+00 0.0000000000000000e+00
1.9234970690238284e+14 0.0000000000000000e+00 0.0000000000000000e+00
1.9235470845490516e+14 0.0000000000000000e+00 0.0000000000000000e+00
1.9235971000742744e+14 0.0000000000000000e+00 0.0000000000000000e+00
1.9236471155994972e+14 0.0000000000000000e+00 0.0000000000000000e+00
1.9236971311247203e+14 0.0000000000000000e+00 0.0000000000000000e+00
1.9237471466499431e+14 0.0000000000000000e+00 0.0000000000000000e+00
1.9237971621751662e+14 0.0000000000000000e+00 0.0000000000000000e+00
1.9238471777003891e+14 0.0000000000000000e+00 0.0000000000000000e+00
1.9238971932256119e+14 0.0000000000000000e+00 0.0000000000000000e+00
1.9239472087508350e+14 0.0000000000000000e+00 0.0000000000000000e+00
1.9239972242760578e+14 0.0000000000000000e+00 0.0000000000000000e+00
1.9240472398012809e+14 0.0000000000000000e+00 0.0000000000000000e+00
1.9240972553265038e+14 0.0000000000000000e+00 0.0000000000000000e+00
1.9241472708517269e+14 0.0000000000000000e+00 0.0000000000000000e+00
1.9241972863769497e+14 0.0000000000000000e+00 0.0000000000000000e+00
1.9242473019021725e+14 0.0000000000000000e+00 0.0000000000000000e+00
1.9242973174273956e+14 0.0000000000000000e+00 0.0000000000000000e+00
1.9243473329526184e+14 0.0000000000000000e+00 0.0000000000000000e+00
1.9243973484778416e+14 0.0000000000000000e+00 0.0000000000000000e+00
1.9244473640030644e+14 0.0000000000000000e+00 0.0000000000000000e+00
1.9244973795282872e+14 0.0000000000000000e+00 0.0000000000000000e+00
1.9245473950535103e+14 0.0000000000000000e+00 0.0000000000000000e+00
1.9245974105787331e+14 0.0000000000000000e+00 0.0000000000000000e+00
1.9246474261039562e+14 0.0000000000000000e+00 0.0000000000000000e+00
1.9246974416291791e+14 0.0000000000000000e+00 0.0000000000000000e+00
1.9247474571544019e+14 0.0000000000000000e+00 0.0000000000000000e+00
1.9247974726796250e+14 0.0000000000000000e+00 0.0000000000000000e+00
1.9248474882048478e+14 0.0000000000000000e+00 0.0000000000000000e+00
1.9248975037300709e+14 0.0000000000000000e+00 0.0000000000000000e+00
1.9249475192552938e+14 0.0000000000000000e+00 0.0000000000000000e+00
1.9249975347805166e+14 0.0000000000000000e+00 0.0000000000000000e+00
1.9250475503057397e+14 0.0000000000000000e+00 0.0000000000000000e+00
1.9250975658309625e+14 0.0000000000000000e+00 0.0000000000000000e+00
1.9251475813561856e+14 0.0000000000000000e+00 0.0000000000000000e+00
1.9251975968814084e+14 0.0000000000000000e+00 0.0000000000000000e+00
1.9252476124066312e+14 0.0000000000000000e+00 0.0000000000000000e+00
1.9252976279318544e+14 0.0000000000000000e+00 0.0000000000000000e+00
1.9253476434570772e+14 0.0000000000000000e+00 0.0000000000000000e+00
1.9253976589823003e+14 0.0000000000000000e+00 0.0000000000000000e+00
1.9254476745075231e+14 0.0000000000000000e+00 0.0000000000000000e+00
1.9254976900327462e+14 0.0000000000000000e+00 0.0000000000000000e+00
1.9255477055579691e+14 0.0000000000000000e+00 0.0000000000000000e+00
1.9255977210831919e+14 0.0000000000000000e+00 0.0000000000000000e+00
1.9256477366084150e+14 0.0000000000000000e+00 0.0000000000000000e+00
1.9256977521336378e+14 0.0000000000000000e+00 0.0000000000000000e+00
1.9257477676588609e+14 0.0000000000000000e+00 0.0000000000000000e+00
1.9257977831840838e+14 0.0000000000000000e+00 0.0000000000000000e+00
1.9258477987093066e+14 0.0000000000000000e+00 0.0000000000000000e+00
1.9258978142345297e+14 0.0000000000000000e+00 0.0000000000000000e+00
1.9259478297597525e+14 0.0000000000000000e+00 0.0000000000000000e+00
1.9259978452849756e+14 0.0000000000000000e+00 0.0000000000000000e+00
1.9260478608101984e+14 0.0000000000000000e+00 0.0000000000000000e+00
1.9260978763354212e+14 0.0000000000000000e+00 0.0000000000000000e+00
1.9261478918606444e+14 0.0000000000000000e+00 0.0000000000000000e+00
1.9261979073858672e+14 0.0000000000000000e+00 0.0000000000000000e+00
1.9262479229110903e+14 0.0000000000000000e+00 0.0000000000000000e+00
1.9262979384363131e+14 0.0000000000000000e+00 0.0000000000000000e+00
1.9263479539615359e+14 0.0000000000000000e+00 0.0000000000000000e+00
1.9263979694867591e+14 0.0000000000000000e+00 0.0000000000000000e+00
1.9264479850119819e+14 0.0000000000000000e+00 0.0000000000000000e+00
1.9264980005372050e+14 0.0000000000000000e+00 0.0000000000000000e+00
1.9265480160624278e+14 0.0000000000000000e+00 0.0000000000000000e+00
1.9265980315876506e+14 0.0000000000000000e+00 0.0000000000000000e+00
1.9266480471128738e+14 0.0000000000000000e+00 0.0000000000000000e+00
1.9266980626380966e+14 0.0000000000000000e+00 0.0000000000000000e+00
1.9267480781633197e+14 0.0000000000000000e+00 0.0000000000000000e+00
1.9267980936885425e+14 0.0000000000000000e+00 0.0000000000000000e+00
1.9268481092137653e+14 0.0000000000000000e+00 0.0000000000000000e+00
1.9268981247389884e+14 0.0000000000000000e+00 0.0000000000000000e+00
1.9269481402642112e+14 0.0000000000000000e+00 0.0000000000000000e+00
1.9269981557894344e+14 0.0000000000000000e+00 0.0000000000000000e+00
1.9270481713146572e+14 0.0000000000000000e+00 0.0000000000000000e+00
1.9270981868398803e+14 0.0000000000000000e+00 0.0000000000000000e+00
1.9271482023651031e+14 0.0000000000000000e+00 0.0000000000000000e+00
1.9271982178903259e+14 0.0000000000000000e+00 0.0000000000000000e+00
1.9272482334155491e+14 0.0000000000000000e+00 0.0000000000000000e+00
1.9272982489407719e+14 0.0000000000000000e+00 0.0000000000000000e+00
1.9273482644659950e+14 0.0000000000000000e+00 0.0000000000000000e+00
1.9273982799912178e+14 0.0000000000000000e+00 0.0000000000000000e+00
1.9274482955164406e+14 0.0000000000000000e+00 0.0000000000000000e+00
1.9274983110416638e+14 0.0000000000000000e+00 0.0000000000000000e+00
1.9275483265668866e+14 0.0000000000000000e+00 0.0000000000000000e+00
1.9275983420921097e+14 0.0000000000000000e+00 0.0000000000000000e+00
1.9276483576173325e+14 0.0000000000000000e+00 0.0000000000000000e+00
1.9276983731425553e+14 0.0000000000000000e+00 0.0000000000000000e+00
1.9277483886677784e+14 0.0000000000000000e+00 0.0000000000000000e+00
1.9277984041930012e+14 0.0000000000000000e+00 0.0000000000000000e+00
1.9278484197182244e+14 0.0000000000000000e+00 0.0000000000000000e+00
1.9278984352434472e+14 0.0000000000000000e+00 0.0000000000000000e+00
1.9279484507686700e+14 0.0000000000000000e+00 0.0000000000000000e+00
1.9279984662938931e+14 0.0000000000000000e+00 0.0000000000000000e+00
1.9280484818191159e+14 0.0000000000000000e+00 0.0000000000000000e+00
1.9280984973443391e+14 0.0000000000000000e+00 0.0000000000000000e+00
1.9281485128695619e+14 0.0000000000000000e+00 0.0000000000000000e+00
1.9281985283947847e+14 0.0000000000000000e+00 0.0000000000000000e+00
1.9282485439200078e+14 0.0000000000000000e+00 0.0000000000000000e+00
1.9282985594452306e+14 0.0000000000000000e+00 0.0000000000000000e+00
1.9283485749704538e+14 0.0000000000000000e+00 0.0000000000000000e+00
1.9283985904956766e+14 0.0000000000000000e+00 0.0000000000000000e+00
1.9284486060208997e+14 0.0000000000000000e+00 0.0000000000000000e+00
1.9284986215461225e+14 0.0000000000000000e+00 0.0000000000000000e+00
1.9285486370713453e+14 0.0000000000000000e+00 0.0000000000000000e+00
1.9285986525965684e+14 0.0000000000000000e+00 0.0000000000000000e+00
1.9286486681217912e+14 0.0000000000000000e+00 0.0000000000000000e+00
1.9286986836470144e+14 0.0000000000000000e+00 0.0000000000000000e+00
1.9287486991722372e+14 0.0000000000000000e+00 0.0000000000000000e+00
1.9287987146974600e+14 0.0000000000000000e+00 0.0000000000000000e+00
1.9288487302226831e+14 0.0000000000000000e+00 0.0000000000000000e+00
1.9288987457479059e+14 0.0000000000000000e+00 0.0000000000000000e+00
1.9289487612731291e+14 0.0000000000000000e+00 0.0000000000000000e+00
1.9289987767983519e+14 0.0000000000000000e+00 0.0000000000000000e+00
1.9290487923235747e+14 0.0000000000000000e+00 0.0000000000000000e+00
1.9290988078487978e+14 0.0000000000000000e+00 0.0000000000000000e+00
1.9291488233740206e+14 0.0000000000000000e+00 0.0000000000000000e+00
1.9291988388992438e+14 0.0000000000000000e+00 0.0000000000000000e+00
1.9292488544244666e+14 0.0000000000000000e+00 0.0000000000000000e+00
1.9292988699496894e+14 0.0000000000000000e+00 0.0000000000000000e+00
1.9293488854749125e+14 0.0000000000000000e+00 0.0000000000000000e+00
1.9293989010001353e+14 0.0000000000000000e+00 0.0000000000000000e+00
1.9294489165253584e+14 0.0000000000000000e+00 0.0000000000000000e+00
1.9294989320505812e+14 0.0000000000000000e+00 0.0000000000000000e+00
1.9295489475758041e+14 0.0000000000000000e+00 0.0000000000000000e+00
1.9295989631010272e+14 0.0000000000000000e+00 0.0000000000000000e+00
1.9296489786262500e+14 0.0000000000000000e+00 0.0000000000000000e+00
1.9296989941514731e+14 0.0000000000000000e+00 0.0000000000000000e+00
1.9297490096766959e+14 0.0000000000000000e+00 0.0000000000000000e+00
1.9297990252019188e+14 0.0000000000000000e+00 0.0000000000000000e+00
1.9298490407271419e+14 0.0000000000000000e+00 0.0000000000000000e+00
1.9298990562523647e+14 0.0000000000000000e+00 0.0000000000000000e+00
1.9299490717775878e+14 0.0000000000000000e+00 0.0000000000000000e+00
1.9299990873028106e+14 0.0000000000000000e+00 0.0000000000000000e+00
1.9300491028280338e+14 0.0000000000000000e+00 0.0000000000000000e+00
1.9300991183532566e+14 0.0000000000000000e+00 0.0000000000000000e+00
1.9301491338784794e+14 0.0000000000000000e+00 0.0000000000000000e+00
1.9301991494037025e+14 0.0000000000000000e+00 0.0000000000000000e+00
1.9302491649289253e+14 0.0000000000000000e+00 0.0000000000000000e+00
1.9302991804541484e+14 0.0000000000000000e+00 0.0000000000000000e+00
1.9303491959793712e+14 0.0000000000000000e+00 0.0000000000000000e+00
1.9303992115045941e+14 0.0000000000000000e+00 0.0000000000000000e+00
1.9304492270298172e+14 0.0000000000000000e+00 0.0000000000000000e+00
1.9304992425550400e+14 0.0000000000000000e+00 0.0000000000000000e+00
1.9305492580802631e+14 0.0000000000000000e+00 0.0000000000000000e+00
1.9305992736054859e+14 0.0000000000000000e+00 0.0000000000000000e+00
1.9306492891307088e+14 0.0000000000000000e+00 0.0000000000000000e+00
1.9306993046559319e+14 0.0000000000000000e+00 0.0000000000000000e+00
1.9307493201811547e+14 0.0000000000000000e+00 0.0000000000000000e+00
1.9307993357063778e+14 0.0000000000000000e+00 0.0000000000000000e+00
1.9308493512316006e+14 0.0000000000000000e+00 0.0000000000000000e+00
1.9308993667568234e+14 0.0000000000000000e+00 0.0000000000000000e+00
1.9309493822820466e+14 0.0000000000000000e+00 0.0000000000000000e+00
1.9309993978072694e+14 0.0000000000000000e+00 0.0000000000000000e+00
1.9310494133324925e+14 0.0000000000000000e+00 0.0000000000000000e+00
1.9310994288577153e+14 0.0000000000000000e+00 0.0000000000000000e+00
1.9311494443829381e+14 0.0000000000000000e+00 0.0000000000000000e+00
1.9311994599081612e+14 0.0000000000000000e+00 0.0000000000000000e+00
1.9312494754333841e+14 0.0000000000000000e+00 0.0000000000000000e+00
1.9312994909586072e+14 0.0000000000000000e+00 0.0000000000000000e+00
1.9313495064838300e+14 0.0000000000000000e+00 0.0000000000000000e+00
1.9313995220090531e+14 0.0000000000000000e+00 0.0000000000000000e+00
1.9314495375342759e+14 0.0000000000000000e+00 0.0000000000000000e+00
1.9314995530594988e+14 0.0000000000000000e+00 0.0000000000000000e+00
1.9315495685847219e+14 0.0000000000000000e+00 0.0000000000000000e+00
1.9315995841099447e+14 0.0000000000000000e+00 0.0000000000000000e+00
1.9316495996351678e+14 0.0000000000000000e+00 0.0000000000000000e+00
1.9316996151603906e+14 0.0000000000000000e+00 0.0000000000000000e+00
1.9317496306856134e+14 0.0000000000000000e+00 0.0000000000000000e+00
1.9317996462108366e+14 0.0000000000000000e+00 0.0000000000000000e+00
1.9318496617360594e+14 0.0000000000000000e+00 0.0000000000000000e+00
1.9318996772612825e+14 0.0000000000000000e+00 0.0000000000000000e+00
1.9319496927865053e+14 0.0000000000000000e+00 0.0000000000000000e+00
1.9319997083117281e+14 0.0000000000000000e+00 0.0000000000000000e+00
1.9320497238369512e+14 0.0000000000000000e+00 0.0000000000000000e+00
1.9320997393621741e+14 0.0000000000000000e+00 0.0000000000000000e+00
1.9321497548873972e+14 0.0000000000000000e+00 0.0000000000000000e+00
1.9321997704126200e+14 0.0000000000000000e+00 0.0000000000000000e+00
1.9322497859378428e+14 0.0000000000000000e+00 0.0000000000000000e+00
1.9322998014630659e+14 0.0000000000000000e+00 0.0000000000000000e+00
1.9323498169882888e+14 0.0000000000000000e+00 0.0000000000000000e+00
1.9323998325135119e+14 0.0000000000000000e+00 0.0000000000000000e+00
1.9324498480387347e+14 0.0000000000000000e+00 0.0000000000000000e+00
1.9324998635639575e+14 0.0000000000000000e+00 0.0000000000000000e+00
1.9325498790891806e+14 0.0000000000000000e+00 0.0000000000000000e+00
1.9325998946144034e+14 0.0000000000000000e+00 0.0000000000000000e+00
1.9326499101396266e+14 0.0000000000000000e+00 0.0000000000000000e+00
1.9326999256648494e+14 0.0000000000000000e+00 0.0000000000000000e+00
1.9327499411900722e+14 0.0000000000000000e+00 0.0000000000000000e+00
1.9327999567152953e+14 0.0000000000000000e+00 0.0000000000000000e+00
1.9328499722405181e+14 0.0000000000000000e+00 0.0000000000000000e+00
1.9328999877657412e+14 0.0000000000000000e+00 0.0000000000000000e+00
1.9329500032909641e+14 0.0000000000000000e+00 0.0000000000000000e+00
1.9330000188161872e+14 0.0000000000000000e+00 0.0000000000000000e+00
1.9330500343414100e+14 0.0000000000000000e+00 0.0000000000000000e+00
1.9331000498666328e+14 0.0000000000000000e+00 0.0000000000000000e+00
1.9331500653918559e+14 0.0000000000000000e+00 0.0000000000000000e+00
1.9332000809170788e+14 0.0000000000000000e+00 0.0000000000000000e+00
1.9332500964423019e+14 0.0000000000000000e+00 0.0000000000000000e+00
1.9333001119675247e+14 0.0000000000000000e+00 0.0000000000000000e+00
1.9333501274927475e+14 0.0000000000000000e+00 0.0000000000000000e+00
1.9334001430179706e+14 0.0000000000000000e+00 0.0000000000000000e+00
1.9334501585431934e+14 0.0000000000000000e+00 0.0000000000000000e+00
1.9335001740684166e+14 0.0000000000000000e+00 0.0000000000000000e+00
1.9335501895936394e+14 0.0000000000000000e+00 0.0000000000000000e+00
1.9336002051188622e+14 0.0000000000000000e+00 0.0000000000000000e+00
1.9336502206440853e+14 0.0000000000000000e+00 0.0000000000000000e+00
1.9337002361693081e+14 0.0000000000000000e+00 0.0000000000000000e+00
1.9337502516945312e+14 0.0000000000000000e+00 0.0000000000000000e+00
1.9338002672197541e+14 0.0000000000000000e+00 0.0000000000000000e+00
1.9338502827449769e+14 0.0000000000000000e+00 0.0000000000000000e+00
1.9339002982702000e+14 0.0000000000000000e+00 0.0000000000000000e+00
1.9339503137954228e+14 0.0000000000000000e+00 0.0000000000000000e+00
1.9340003293206459e+14 0.0000000000000000e+00 0.0000000000000000e+00
1.9340503448458688e+14 0.0000000000000000e+00 0.0000000000000000e+00
1.9341003603710916e+14 0.0000000000000000e+00 0.0000000000000000e+00
1.9341503758963147e+14 0.0000000000000000e+00 0.0000000000000000e+00
1.9342003914215375e+14 0.0000000000000000e+00 0.0000000000000000e+00
1.9342504069467606e+14 0.0000000000000000e+00 0.0000000000000000e+00
1.9343004224719834e+14 0.0000000000000000e+00 0.0000000000000000e+00
1.9343504379972066e+14 0.0000000000000000e+00 0.0000000000000000e+00
1.9344004535224294e+14 0.0000000000000000e+00 0.0000000000000000e+00
1.9344504690476522e+14 0.0000000000000000e+00 0.0000000000000000e+00
1.9345004845728753e+14 0.0000000000000000e+00 0.0000000000000000e+00
1.9345505000980981e+14 0.0000000000000000e+00 0.0000000000000000e+00
1.9346005156233212e+14 0.0000000000000000e+00 0.0000000000000000e+00
1.9346505311485441e+14 0.0000000000000000e+00 0.0000000000000000e+00
1.9347005466737669e+14 0.0000000000000000e+00 0.0000000000000000e+00
1.9347505621989900e+14 0.0000000000000000e+00 0.0000000000000000e+00
1.9348005777242128e+14 0.0000000000000000e+00 0.0000000000000000e+00
1.9348505932494359e+14 0.0000000000000000e+00 0.0000000000000000e+00
1.9349006087746588e+14 0.0000000000000000e+00 0.0000000000000000e+00
1.9349506242998816e+14 0.0000000000000000e+00 0.0000000000000000e+00
1.9350006398251047e+14 0.0000000000000000e+00 0.0000000000000000e+00
1.9350506553503275e+14 0.0000000000000000e+00 0.0000000000000000e+00
1.9351006708755506e+14 0.0000000000000000e+00 0.0000000000000000e+00
1.9351506864007734e+14 0.0000000000000000e+00 0.0000000000000000e+00
1.9352007019259962e+14 0.0000000000000000e+00 0.0000000000000000e+00
1.9352507174512194e+14 0.0000000000000000e+00 0.0000000000000000e+00
1.9353007329764422e+14 0.0000000000000000e+00 0.0000000000000000e+00
1.9353507485016653e+14 0.0000000000000000e+00 0.0000000000000000e+00
1.9354007640268881e+14 0.0000000000000000e+00 0.0000000000000000e+00
1.9354507795521109e+14 0.0000000000000000e+00 0.0000000000000000e+00
1.9355007950773341e+14 0.0000000000000000e+00 0.0000000000000000e+00
1.9355508106025569e+14 0.0000000000000000e+00 0.0000000000000000e+00
1.9356008261277800e+14 0.0000000000000000e+00 0.0000000000000000e+00
1.9356508416530028e+14 0.0000000000000000e+00 0.0000000000000000e+00
1.9357008571782256e+14 0.0000000000000000e+00 0.0000000000000000e+00
1.9357508727034488e+14 0.0000000000000000e+00 0.0000000000000000e+00
1.9358008882286716e+14 0.0000000000000000e+00 0.0000000000000000e+00
1.9358509037538947e+14 0.0000000000000000e+00 0.0000000000000000e+00
1.9359009192791175e+14 0.0000000000000000e+00 0.0000000000000000e+00
1.9359509348043406e+14 0.0000000000000000e+00 0.0000000000000000e+00
1.9360009503295634e+14 0.0000000000000000e+00 0.0000000000000000e+00
1.9360509658547862e+14 0.0000000000000000e+00 0.0000000000000000e+00
1.9361009813800094e+14 0.0000000000000000e+00 0.0000000000000000e+00
1.9361509969052322e+14 0.0000000000000000e+00 0.0000000000000000e+00
1.9362010124304553e+14 0.0000000000000000e+00 0.0000000000000000e+00
1.9362510279556781e+14 0.0000000000000000e+00 0.0000000000000000e+00
1.9363010434809009e+14 0.0000000000000000e+00 0.0000000000000000e+00
1.9363510590061241e+14 0.0000000000000000e+00 0.0000000000000000e+00
1.9364010745313469e+14 0.0000000000000000e+00 0.0000000000000000e+00
1.9364510900565700e+14 0.0000000000000000e+00 0.0000000000000000e+00
1.9365011055817928e+14 0.0000000000000000e+00 0.0000000000000000e+00
1.9365511211070156e+14 0.0000000000000000e+00 0.0000000000000000e+00
1.9366011366322388e+14 0.0000000000000000e+00 0.0000000000000000e+00
1.9366511521574616e+14 0.0000000000000000e+00 0.0000000000000000e+00
1.9367011676826847e+14 0.0000000000000000e+00 0.0000000000000000e+00
1.9367511832079075e+14 0.0000000000000000e+00 0.0000000000000000e+00
1.9368011987331303e+14 0.0000000000000000e+00 0.0000000000000000e+00
1.9368512142583534e+14 0.0000000000000000e+00 0.0000000000000000e+00
1.9369012297835762e+14 0.0000000000000000e+00 0.0000000000000000e+00
1.9369512453087994e+14 0.0000000000000000e+00 0.0000000000000000e+00
1.9370012608340222e+14 0.0000000000000000e+00 0.0000000000000000e+00
1.9370512763592450e+14 0.0000000000000000e+00 0.0000000000000000e+00
1.9371012918844681e+14 0.0000000000000000e+00 0.0000000000000000e+00
1.9371513074096909e+14 0.0000000000000000e+00 0.0000000000000000e+00
1.9372013229349141e+14 0.0000000000000000e+00 0.0000000000000000e+00
1.9372513384601369e+14 0.0000000000000000e+00 0.0000000000000000e+00
1.9373013539853600e+14 0.0000000000000000e+00 0.0000000000000000e+00
1.9373513695105828e+14 0.0000000000000000e+00 0.0000000000000000e+00
1.9374013850358056e+14 0.0000000000000000e+00 0.0000000000000000e+00
1.9374514005610288e+14 0.0000000000000000e+00 0.0000000000000000e+00
1.9375014160862516e+14 0.0000000000000000e+00 0.0000000000000000e+00
1.9375514316114747e+14 0.0000000000000000e+00 0.0000000000000000e+00
1.9376014471366975e+14 0.0000000000000000e+00 0.0000000000000000e+00
1.9376514626619203e+14 0.0000000000000000e+00 0.0000000000000000e+00
1.9377014781871434e+14 0.0000000000000000e+00 0.0000000000000000e+00
1.9377514937123662e+14 0.0000000000000000e+00 0.0000000000000000e+00
1.9378015092375894e+14 0.0000000000000000e+00 0.0000000000000000e+00
1.9378515247628122e+14 0.0000000000000000e+00 0.0000000000000000e+00
1.9379015402880350e+14 0.0000000000000000e+00 0.0000000000000000e+00
1.9379515558132581e+14 0.0000000000000000e+00 0.0000000000000000e+00
1.9380015713384809e+14 0.0000000000000000e+00 0.0000000000000000e+00
1.9380515868637041e+14 0.0000000000000000e+00 0.0000000000000000e+00
1.9381016023889269e+14 0.0000000000000000e+00 0.0000000000000000e+00
1.9381516179141497e+14 0.0000000000000000e+00 0.0000000000000000e+00
1.9382016334393728e+14 0.0000000000000000e+00 0.0000000000000000e+00
1.9382516489645956e+14 0.0000000000000000e+00 0.0000000000000000e+00
1.9383016644898188e+14 0.0000000000000000e+00 0.0000000000000000e+00
1.9383516800150416e+14 0.0000000000000000e+00 0.0000000000000000e+00
1.9384016955402644e+14 0.0000000000000000e+00 0.0000000000000000e+00
1.9384517110654875e+14 0.0000000000000000e+00 0.0000000000000000e+00
1.9385017265907103e+14 0.0000000000000000e+00 0.0000000000000000e+00
1.9385517421159334e+14 0.0000000000000000e+00 0.0000000000000000e+00
1.9386017576411562e+14 0.0000000000000000e+00 0.0000000000000000e+00
1.9386517731663794e+14 0.0000000000000000e+00 0.0000000000000000e+00
1.9387017886916022e+14 0.0000000000000000e+00 0.0000000000000000e+00
1.9387518042168250e+14 0.0000000000000000e+00 0.0000000000000000e+00
1.9388018197420481e+14 0.0000000000000000e+00 0.0000000000000000e+00
1.9388518352672709e+14 0.0000000000000000e+00 0.0000000000000000e+00
1.9389018507924941e+14 0.0000000000000000e+00 0.0000000000000000e+00
1.9389518663177169e+14 0.0000000000000000e+00 0.0000000000000000e+00
1.9390018818429397e+14 0.0000000000000000e+00 0.0000000000000000e+00
1.9390518973681628e+14 0.0000000000000000e+00 0.0000000000000000e+00
1.9391019128933856e+14 0.0000000000000000e+00 0.0000000000000000e+00
1.9391519284186088e+14 0.0000000000000000e+00 0.0000000000000000e+00
1.9392019439438316e+14 0.0000000000000000e+00 0.0000000000000000e+00
1.9392519594690544e+14 0.0000000000000000e+00 0.0000000000000000e+00
1.9393019749942775e+14 0.0000000000000000e+00 0.0000000000000000e+00
1.9393519905195003e+14 0.0000000000000000e+00 0.0000000000000000e+00
1.9394020060447234e+14 0.0000000000000000e+00 0.0000000000000000e+00
1.9394520215699462e+14 0.0000000000000000e+00 0.0000000000000000e+00
1.9395020370951691e+14 0.0000000000000000e+00 0.0000000000000000e+00
1.9395520526203922e+14 0.0000000000000000e+00 0.0000000000000000e+00
1.9396020681456150e+14 0.0000000000000000e+00 0.0000000000000000e+00
1.9396520836708381e+14 0.0000000000000000e+00 0.0000000000000000e+00
1.9397020991960609e+14 0.0000000000000000e+00 0.0000000000000000e+00
1.9397521147212838e+14 0.0000000000000000e+00 0.0000000000000000e+00
1.9398021302465069e+14 0.0000000000000000e+00 0.0000000000000000e+00
1.9398521457717297e+14 0.0000000000000000e+00 0.0000000000000000e+00
1.9399021612969528e+14 0.0000000000000000e+00 0.0000000000000000e+00
1.9399521768221756e+14 0.0000000000000000e+00 0.0000000000000000e+00
1.9400021923473984e+14 0.0000000000000000e+00 0.0000000000000000e+00
1.9400522078726216e+14 0.0000000000000000e+00 0.0000000000000000e+00
1.9401022233978444e+14 0.0000000000000000e+00 0.0000000000000000e+00
1.9401522389230675e+14 0.0000000000000000e+00 0.0000000000000000e+00
1.9402022544482903e+14 0.0000000000000000e+00 0.0000000000000000e+00
1.9402522699735134e+14 0.0000000000000000e+00 0.0000000000000000e+00
1.9403022854987362e+14 0.0000000000000000e+00 0.0000000000000000e+00
1.9403523010239591e+14 0.0000000000000000e+00 0.0000000000000000e+00
1.9404023165491822e+14 0.0000000000000000e+00 0.0000000000000000e+00
1.9404523320744050e+14 0.0000000000000000e+00 0.0000000000000000e+00
1.9405023475996281e+14 0.0000000000000000e+00 0.0000000000000000e+00
1.9405523631248509e+14 0.0000000000000000e+00 0.0000000000000000e+00
1.9406023786500738e+14 0.0000000000000000e+00 0.0000000000000000e+00
1.9406523941752969e+14 0.0000000000000000e+00 0.0000000000000000e+00
1.9407024097005197e+14 0.0000000000000000e+00 0.0000000000000000e+00
1.9407524252257428e+14 0.0000000000000000e+00 0.0000000000000000e+00
1.9408024407509656e+14 0.0000000000000000e+00 0.0000000000000000e+00
1.9408524562761884e+14 0.0000000000000000e+00 0.0000000000000000e+00
1.9409024718014116e+14 0.0000000000000000e+00 0.0000000000000000e+00
1.9409524873266344e+14 0.0000000000000000e+00 0.0000000000000000e+00
1.9410025028518575e+14 0.0000000000000000e+00 0.0000000000000000e+00
1.9410525183770803e+14 0.0000000000000000e+00 0.0000000000000000e+00
1.9411025339023031e+14 0.0000000000000000e+00 0.0000000000000000e+00
1.9411525494275262e+14 0.0000000000000000e+00 0.0000000000000000e+00
1.9412025649527491e+14 0.0000000000000000e+00 0.0000000000000000e+00
1.9412525804779722e+14 0.0000000000000000e+00 0.0000000000000000e+00
1.9413025960031950e+14 0.0000000000000000e+00 0.0000000000000000e+00
1.9413526115284178e+14 0.0000000000000000e+00 0.0000000000000000e+00
1.9414026270536409e+14 0.0000000000000000e+00 0.0000000000000000e+00
1.9414526425788638e+14 0.0000000000000000e+00 0.0000000000000000e+00
1.9415026581040869e+14 0.0000000000000000e+00 0.0000000000000000e+00
1.9415526736293097e+14 0.0000000000000000e+00 0.0000000000000000e+00
1.9416026891545325e+14 0.0000000000000000e+00 0.0000000000000000e+00
1.9416527046797556e+14 0.0000000000000000e+00 0.0000000000000000e+00
1.9417027202049784e+14 0.0000000000000000e+00 0.0000000000000000e+00
1.9417527357302016e+14 0.0000000000000000e+00 0.0000000000000000e+00
1.9418027512554244e+14 0.0000000000000000e+00 0.0000000000000000e+00
1.9418527667806475e+14 0.0000000000000000e+00 0.0000000000000000e+00
1.9419027823058703e+14 0.0000000000000000e+00 0.0000000000000000e+00
1.9419527978310931e+14 0.0000000000000000e+00 0.0000000000000000e+00
1.9420028133563162e+14 0.0000000000000000e+00 0.0000000000000000e+00
1.9420528288815391e+14 0.0000000000000000e+00 0.0000000000000000e+00
1.9421028444067622e+14 0.0000000000000000e+00 0.0000000000000000e+00
1.9421528599319850e+14 0.0000000000000000e+00 0.0000000000000000e+00
1.9422028754572078e+14 0.0000000000000000e+00 0.0000000000000000e+00
1.9422528909824309e+14 0.0000000000000000e+00 0.0000000000000000e+00
1.9423029065076538e+14 0.0000000000000000e+00 0.0000000000000000e+00
1.9423529220328769e+14 0.0000000000000000e+00 0.0000000000000000e+00
1.9424029375580997e+14 0.0000000000000000e+00 0.0000000000000000e+00
1.9424529530833225e+14 0.0000000000000000e+00 0.0000000000000000e+00
1.9425029686085456e+14 0.0000000000000000e+00 0.0000000000000000e+00
1.9425529841337684e+14 0.0000000000000000e+00 0.0000000000000000e+00
1.9426029996589916e+14 0.0000000000000000e+00 0.0000000000000000e+00
1.9426530151842144e+14 0.0000000000000000e+00 0.0000000000000000e+00
1.9427030307094372e+14 0.0000000000000000e+00 0.0000000000000000e+00
1.9427530462346603e+14 0.0000000000000000e+00 0.0000000000000000e+00
1.9428030617598831e+14 0.0000000000000000e+00 0.0000000000000000e+00
1.9428530772851062e+14 0.0000000000000000e+00 0.0000000000000000e+00
1.9429030928103291e+14 0.0000000000000000e+00 0.0000000000000000e+00
1.9429531083355519e+14 0.0000000000000000e+00 0.0000000000000000e+00
1.9430031238607750e+14 0.0000000000000000e+00 0.0000000000000000e+00
1.9430531393859978e+14 0.0000000000000000e+00 0.0000000000000000e+00
1.9431031549112209e+14 0.0000000000000000e+00 0.0000000000000000e+00
1.9431531704364438e+14 0.0000000000000000e+00 0.0000000000000000e+00
1.9432031859616669e+14 0.0000000000000000e+00 0.0000000000000000e+00
1.9432532014868897e+14 0.0000000000000000e+00 0.0000000000000000e+00
1.9433032170121125e+14 0.0000000000000000e+00 0.0000000000000000e+00
1.9433532325373356e+14 0.0000000000000000e+00 0.0000000000000000e+00
1.9434032480625584e+14 0.0000000000000000e+00 0.0000000000000000e+00
1.9434532635877816e+14 0.0000000000000000e+00 0.0000000000000000e+00
1.9435032791130044e+14 0.0000000000000000e+00 0.0000000000000000e+00
1.9435532946382272e+14 0.0000000000000000e+00 0.0000000000000000e+00
1.9436033101634503e+14 0.0000000000000000e+00 0.0000000000000000e+00
1.9436533256886731e+14 0.0000000000000000e+00 0.0000000000000000e+00
1.9437033412138962e+14 0.0000000000000000e+00 0.0000000000000000e+00
1.9437533567391191e+14 0.0000000000000000e+00 0.0000000000000000e+00
1.9438033722643419e+14 0.0000000000000000e+00 0.0000000000000000e+00
1.9438533877895650e+14 0.0000000000000000e+00 0.0000000000000000e+00
1.9439034033147878e+14 0.0000000000000000e+00 0.0000000000000000e+00
1.9439534188400109e+14 0.0000000000000000e+00 0.0000000000000000e+00
1.9440034343652338e+14 0.0000000000000000e+00 0.0000000000000000e+00
1.9440534498904566e+14 0.0000000000000000e+00 0.0000000000000000e+00
1.9441034654156797e+14 0.0000000000000000e+00 0.0000000000000000e+00
1.9441534809409025e+14 0.0000000000000000e+00 0.0000000000000000e+00
1.9442034964661256e+14 0.0000000000000000e+00 0.0000000000000000e+00
1.9442535119913484e+14 0.0000000000000000e+00 0.0000000000000000e+00
1.9443035275165712e+14 0.0000000000000000e+00 0.0000000000000000e+00
1.9443535430417944e+14 0.0000000000000000e+00 0.0000000000000000e+00
1.9444035585670172e+14 0.0000000000000000e+00 0.0000000000000000e+00
1.9444535740922403e+14 0.0000000000000000e+00 0.0000000000000000e+00
1.9445035896174631e+14 0.0000000000000000e+00 0.0000000000000000e+00
1.9445536051426862e+14 0.0000000000000000e+00 0.0000000000000000e+00
1.9446036206679091e+14 0.0000000000000000e+00 0.0000000000000000e+00
1.9446536361931319e+14 0.0000000000000000e+00 0.0000000000000000e+00
1.9447036517183550e+14 0.0000000000000000e+00 0.0000000000000000e+00
1.9447536672435778e+14 0.0000000000000000e+00 0.0000000000000000e+00
1.9448036827688009e+14 0.0000000000000000e+00 0.0000000000000000e+00
1.9448536982940238e+14 0.0000000000000000e+00 0.0000000000000000e+00
1.9449037138192466e+14 0.0000000000000000e+00 0.0000000000000000e+00
1.9449537293444697e+14 0.0000000000000000e+00 0.0000000000000000e+00
1.9450037448696925e+14 0.0000000000000000e+00 0.0000000000000000e+00
1.9450537603949156e+14 0.0000000000000000e+00 0.0000000000000000e+00
1.9451037759201384e+14 0.0000000000000000e+00 0.0000000000000000e+00
1.9451537914453612e+14 0.0000000000000000e+00 0.0000000000000000e+00
1.9452038069705844e+14 0.0000000000000000e+00 0.0000000000000000e+00
1.9452538224958072e+14 0.0000000000000000e+00 0.0000000000000000e+00
1.9453038380210303e+14 0.0000000000000000e+00 0.0000000000000000e+00
1.9453538535462531e+14 0.0000000000000000e+00 0.0000000000000000e+00
1.9454038690714759e+14 0.0000000000000000e+00 0.0000000000000000e+00
1.9454538845966991e+14 0.0000000000000000e+00 0.0000000000000000e+00
1.9455039001219219e+14 0.0000000000000000e+00 0.0000000000000000e+00
1.9455539156471450e+14 0.0000000000000000e+00 0.0000000000000000e+00
1.9456039311723678e+14 0.0000000000000000e+00 0.0000000000000000e+00
1.9456539466975906e+14 0.0000000000000000e+00 0.0000000000000000e+00
1.9457039622228138e+14 0.0000000000000000e+00 0.0000000000000000e+00
1.9457539777480366e+14 0.0000000000000000e+00 0.0000000000000000e+00
1.9458039932732597e+14 0.0000000000000000e+00 0.0000000000000000e+00
1.9458540087984825e+14 0.0000000000000000e+00 0.0000000000000000e+00
1.9459040243237053e+14 0.0000000000000000e+00 0.0000000000000000e+00
1.9459540398489284e+14 0.0000000000000000e+00 0.0000000000000000e+00
1.9460040553741512e+14 0.0000000000000000e+00 0.0000000000000000e+00
1.9460540708993744e+14 0.0000000000000000e+00 0.0000000000000000e+00
1.9461040864245972e+14 0.0000000000000000e+00 0.0000000000000000e+00
1.9461541019498203e+14 0.0000000000000000e+00 0.0000000000000000e+00
1.9462041174750431e+14 0.0000000000000000e+00 0.0000000000000000e+00
1.9462541330002659e+14 0.0000000000000000e+00 0.0000000000000000e+00
1.9463041485254891e+14 0.0000000000000000e+00 0.0000000000000000e+00
1.9463541640507119e+14 0.0000000000000000e+00 0.0000000000000000e+00
1.9464041795759350e+14 0.0000000000000000e+00 0.0000000000000000e+00
1.9464541951011578e+14 0.0000000000000000e+00 0.0000000000000000e+00
1.9465042106263806e+14 0.0000000000000000e+00 0.0000000000000000e+00
1.9465542261516038e+14 0.0000000000000000e+00 0.0000000000000000e+00
1.9466042416768266e+14 0.0000000000000000e+00 0.0000000000000000e+00
1.9466542572020497e+14 0.0000000000000000e+00 0.0000000000000000e+00
1.9467042727272725e+14 0.0000000000000000e+00 0.0000000000000000e+00
("out1","mode 1",1,"out2",1,"transmission")
(500, 3)
1.9217465256410256e+14 0.0000000000000000e+00 0.0000000000000000e+00
1.9217965411662484e+14 0.0000000000000000e+00 0.0000000000000000e+00
1.9218465566914716e+14 0.0000000000000000e+00 0.0000000000000000e+00
1.9218965722166944e+14 0.0000000000000000e+00 0.0000000000000000e+00
1.9219465877419175e+14 0.0000000000000000e+00 0.0000000000000000e+00
1.9219966032671403e+14 0.0000000000000000e+00 0.0000000000000000e+00
1.9220466187923631e+14 0.0000000000000000e+00 0.0000000000000000e+00
1.9220966343175862e+14 0.0000000000000000e+00 0.0000000000000000e+00
1.9221466498428091e+14 0.0000000000000000e+00 0.0000000000000000e+00
1.9221966653680322e+14 0.0000000000000000e+00 0.0000000000000000e+00
1.9222466808932550e+14 0.0000000000000000e+00 0.0000000000000000e+00
1.9222966964184778e+14 0.0000000000000000e+00 0.0000000000000000e+00
1.9223467119437009e+14 0.0000000000000000e+00 0.0000000000000000e+00
1.9223967274689238e+14 0.0000000000000000e+00 0.0000000000000000e+00
1.9224467429941469e+14 0.0000000000000000e+00 0.0000000000000000e+00
1.9224967585193697e+14 0.0000000000000000e+00 0.0000000000000000e+00
1.9225467740445928e+14 0.0000000000000000e+00 0.0000000000000000e+00
1.9225967895698156e+14 0.0000000000000000e+00 0.0000000000000000e+00
1.9226468050950384e+14 0.0000000000000000e+00 0.0000000000000000e+00
1.9226968206202616e+14 0.0000000000000000e+00 0.0000000000000000e+00
1.9227468361454844e+14 0.0000000000000000e+00 0.0000000000000000e+00
1.9227968516707075e+14 0.0000000000000000e+00 0.0000000000000000e+00
1.9228468671959303e+14 0.0000000000000000e+00 0.0000000000000000e+00
1.9228968827211531e+14 0.0000000000000000e+00 0.0000000000000000e+00
1.9229468982463762e+14 0.0000000000000000e+00 0.0000000000000000e+00
1.9229969137715991e+14 0.0000000000000000e+00 0.0000000000000000e+00
1.9230469292968222e+14 0.0000000000000000e+00 0.0000000000000000e+00
1.9230969448220450e+14 0.0000000000000000e+00 0.0000000000000000e+00
1.9231469603472678e+14 0.0000000000000000e+00 0.0000000000000000e+00
1.9231969758724909e+14 0.0000000000000000e+00 0.0000000000000000e+00
1.9232469913977138e+14 0.0000000000000000e+00 0.0000000000000000e+00
1.9232970069229369e+14 0.0000000000000000e+00 0.0000000000000000e+00
1.9233470224481597e+14 0.0000000000000000e+00 0.0000000000000000e+00
1.9233970379733825e+14 0.0000000000000000e+00 0.0000000000000000e+00
1.9234470534986056e+14 0.0000000000000000e+00 0.0000000000000000e+00
1.9234970690238284e+14 0.0000000000000000e+00 0.0000000000000000e+00
1.9235470845490516e+14 0.0000000000000000e+00 0.0000000000000000e+00
1.9235971000742744e+14 0.0000000000000000e+00 0.0000000000000000e+00
1.9236471155994972e+14 0.0000000000000000e+00 0.0000000000000000e+00
1.9236971311247203e+14 0.0000000000000000e+00 0.0000000000000000e+00
1.9237471466499431e+14 0.0000000000000000e+00 0.0000000000000000e+00
1.9237971621751662e+14 0.0000000000000000e+00 0.0000000000000000e+00
1.9238471777003891e+14 0.0000000000000000e+00 0.0000000000000000e+00
1.9238971932256119e+14 0.0000000000000000e+00 0.0000000000000000e+00
1.9239472087508350e+14 0.0000000000000000e+00 0.0000000000000000e+00
1.9239972242760578e+14 0.0000000000000000e+00 0.0000000000000000e+00
1.9240472398012809e+14 0.0000000000000000e+00 0.0000000000000000e+00
1.9240972553265038e+14 0.0000000000000000e+00 0.0000000000000000e+00
1.9241472708517269e+14 0.0000000000000000e+00 0.0000000000000000e+00
1.9241972863769497e+14 0.0000000000000000e+00 0.0000000000000000e+00
1.9242473019021725e+14 0.0000000000000000e+00 0.0000000000000000e+00
1.9242973174273956e+14 0.0000000000000000e+00 0.0000000000000000e+00
1.9243473329526184e+14 0.0000000000000000e+00 0.0000000000000000e+00
1.9243973484778416e+14 0.0000000000000000e+00 0.0000000000000000e+00
1.9244473640030644e+14 0.0000000000000000e+00 0.0000000000000000e+00
1.9244973795282872e+14 0.0000000000000000e+00 0.0000000000000000e+00
1.9245473950535103e+14 0.0000000000000000e+00 0.0000000000000000e+00
1.9245974105787331e+14 0.0000000000000000e+00 0.0000000000000000e+00
1.9246474261039562e+14 0.0000000000000000e+00 0.0000000000000000e+00
1.9246974416291791e+14 0.0000000000000000e+00 0.0000000000000000e+00
1.9247474571544019e+14 0.0000000000000000e+00 0.0000000000000000e+00
1.9247974726796250e+14 0.0000000000000000e+00 0.0000000000000000e+00
1.9248474882048478e+14 0.0000000000000000e+00 0.0000000000000000e+00
1.9248975037300709e+14 0.0000000000000000e+00 0.0000000000000000e+00
1.9249475192552938e+14 0.0000000000000000e+00 0.0000000000000000e+00
1.9249975347805166e+14 0.0000000000000000e+00 0.0000000000000000e+00
1.9250475503057397e+14 0.0000000000000000e+00 0.0000000000000000e+00
1.9250975658309625e+14 0.0000000000000000e+00 0.0000000000000000e+00
1.9251475813561856e+14 0.0000000000000000e+00 0.0000000000000000e+00
1.9251975968814084e+14 0.0000000000000000e+00 0.0000000000000000e+00
1.9252476124066312e+14 0.0000000000000000e+00 0.0000000000000000e+00
1.9252976279318544e+14 0.0000000000000000e+00 0.0000000000000000e+00
1.9253476434570772e+14 0.0000000000000000e+00 0.0000000000000000e+00
1.9253976589823003e+14 0.0000000000000000e+00 0.0000000000000000e+00
1.9254476745075231e+14 0.0000000000000000e+00 0.0000000000000000e+00
1.9254976900327462e+14 0.0000000000000000e+00 0.0000000000000000e+00
1.9255477055579691e+14 0.0000000000000000e+00 0.0000000000000000e+00
1.9255977210831919e+14 0.0000000000000000e+00 0.0000000000000000e+00
1.9256477366084150e+14 0.0000000000000000e+00 0.0000000000000000e+00
1.9256977521336378e+14 0.0000000000000000e+00 0.0000000000000000e+00
1.9257477676588609e+14 0.0000000000000000e+00 0.0000000000000000e+00
1.9257977831840838e+14 0.0000000000000000e+00 0.0000000000000000e+00
1.9258477987093066e+14 0.0000000000000000e+00 0.0000000000000000e+00
1.9258978142345297e+14 0.0000000000000000e+00 0.0000000000000000e+00
1.9259478297597525e+14 0.0000000000000000e+00 0.0000000000000000e+00
1.9259978452849756e+14 0.0000000000000000e+00 0.0000000000000000e+00
1.9260478608101984e+14 0.0000000000000000e+00 0.0000000000000000e+00
1.9260978763354212e+14 0.0000000000000000e+00 0.0000000000000000e+00
1.9261478918606444e+14 0.0000000000000000e+00 0.0000000000000000e+00
1.9261979073858672e+14 0.0000000000000000e+00 0.0000000000000000e+00
1.9262479229110903e+14 0.0000000000000000e+00 0.0000000000000000e+00
1.9262979384363131e+14 0.0000000000000000e+00 0.0000000000000000e+00
1.9263479539615359e+14 0.0000000000000000e+00 0.0000000000000000e+00
1.9263979694867591e+14 0.0000000000000000e+00 0.0000000000000000e+00
1.9264479850119819e+14 0.0000000000000000e+00 0.0000000000000000e+00
1.9264980005372050e+14 0.0000000000000000e+00 0.0000000000000000e+00
1.9265480160624278e+14 0.0000000000000000e+00 0.0000000000000000e+00
1.9265980315876506e+14 0.0000000000000000e+00 0.0000000000000000e+00
1.9266480471128738e+14 0.0000000000000000e+00 0.0000000000000000e+00
1.9266980626380966e+14 0.0000000000000000e+00 0.0000000000000000e+00
1.9267480781633197e+14 0.0000000000000000e+00 0.0000000000000000e+00
1.9267980936885425e+14 0.0000000000000000e+00 0.0000000000000000e+00
1.9268481092137653e+14 0.0000000000000000e+00 0.0000000000000000e+00
1.9268981247389884e+14 0.0000000000000000e+00 0.0000000000000000e+00
1.9269481402642112e+14 0.0000000000000000e+00 0.0000000000000000e+00
1.9269981557894344e+14 0.0000000000000000e+00 0.0000000000000000e+00
1.9270481713146572e+14 0.0000000000000000e+00 0.0000000000000000e+00
1.9270981868398803e+14 0.0000000000000000e+00 0.0000000000000000e+00
1.9271482023651031e+14 0.0000000000000000e+00 0.0000000000000000e+00
1.9271982178903259e+14 0.0000000000000000e+00 0.0000000000000000e+00
1.9272482334155491e+14 0.0000000000000000e+00 0.0000000000000000e+00
1.9272982489407719e+14 0.0000000000000000e+00 0.0000000000000000e+00
1.9273482644659950e+14 0.0000000000000000e+00 0.0000000000000000e+00
1.9273982799912178e+14 0.0000000000000000e+00 0.0000000000000000e+00
1.9274482955164406e+14 0.0000000000000000e+00 0.0000000000000000e+00
1.9274983110416638e+14 0.0000000000000000e+00 0.0000000000000000e+00
1.9275483265668866e+14 0.0000000000000000e+00 0.0000000000000000e+00
1.9275983420921097e+14 0.0000000000000000e+00 0.0000000000000000e+00
1.9276483576173325e+14 0.0000000000000000e+00 0.0000000000000000e+00
1.9276983731425553e+14 0.0000000000000000e+00 0.0000000000000000e+00
1.9277483886677784e+14 0.0000000000000000e+00 0.0000000000000000e+00
1.9277984041930012e+14 0.0000000000000000e+00 0.0000000000000000e+00
1.9278484197182244e+14 0.0000000000000000e+00 0.0000000000000000e+00
1.9278984352434472e+14 0.0000000000000000e+00 0.0000000000000000e+00
1.9279484507686700e+14 0.0000000000000000e+00 0.0000000000000000e+00
1.9279984662938931e+14 0.0000000000000000e+00 0.0000000000000000e+00
1.9280484818191159e+14 0.0000000000000000e+00 0.0000000000000000e+00
1.9280984973443391e+14 0.0000000000000000e+00 0.0000000000000000e+00
1.9281485128695619e+14 0.0000000000000000e+00 0.0000000000000000e+00
1.9281985283947847e+14 0.0000000000000000e+00 0.0000000000000000e+00
1.9282485439200078e+14 0.0000000000000000e+00 0.0000000000000000e+00
1.9282985594452306e+14 0.0000000000000000e+00 0.0000000000000000e+00
1.9283485749704538e+14 0.0000000000000000e+00 0.0000000000000000e+00
1.9283985904956766e+14 0.0000000000000000e+00 0.0000000000000000e+00
1.9284486060208997e+14 0.0000000000000000e+00 0.0000000000000000e+00
1.9284986215461225e+14 0.0000000000000000e+00 0.0000000000000000e+00
1.9285486370713453e+14 0.0000000000000000e+00 0.0000000000000000e+00
1.9285986525965684e+14 0.0000000000000000e+00 0.0000000000000000e+00
1.9286486681217912e+14 0.0000000000000000e+00 0.0000000000000000e+00
1.9286986836470144e+14 0.0000000000000000e+00 0.0000000000000000e+00
1.9287486991722372e+14 0.0000000000000000e+00 0.0000000000000000e+00
1.9287987146974600e+14 0.0000000000000000e+00 0.0000000000000000e+00
1.9288487302226831e+14 0.0000000000000000e+00 0.0000000000000000e+00
1.9288987457479059e+14 0.0000000000000000e+00 0.0000000000000000e+00
1.9289487612731291e+14 0.0000000000000000e+00 0.0000000000000000e+00
1.9289987767983519e+14 0.0000000000000000e+00 0.0000000000000000e+00
1.9290487923235747e+14 0.0000000000000000e+00 0.0000000000000000e+00
1.9290988078487978e+14 0.0000000000000000e+00 0.0000000000000000e+00
1.9291488233740206e+14 0.0000000000000000e+00 0.0000000000000000e+00
1.9291988388992438e+14 0.0000000000000000e+00 0.0000000000000000e+00
1.9292488544244666e+14 0.0000000000000000e+00 0.0000000000000000e+00
1.9292988699496894e+14 0.0000000000000000e+00 0.0000000000000000e+00
1.9293488854749125e+14 0.0000000000000000e+00 0.0000000000000000e+00
1.9293989010001353e+14 0.0000000000000000e+00 0.0000000000000000e+00
1.9294489165253584e+14 0.0000000000000000e+00 0.0000000000000000e+00
1.9294989320505812e+14 0.0000000000000000e+00 0.0000000000000000e+00
1.9295489475758041e+14 0.0000000000000000e+00 0.0000000000000000e+00
1.9295989631010272e+14 0.0000000000000000e+00 0.0000000000000000e+00
1.9296489786262500e+14 0.0000000000000000e+00 0.0000000000000000e+00
1.9296989941514731e+14 0.0000000000000000e+00 0.0000000000000000e+00
1.9297490096766959e+14 0.0000000000000000e+00 0.0000000000000000e+00
1.9297990252019188e+14 0.0000000000000000e+00 0.0000000000000000e+00
1.9298490407271419e+14 0.0000000000000000e+00 0.0000000000000000e+00
1.9298990562523647e+14 0.0000000000000000e+00 0.0000000000000000e+00
1.9299490717775878e+14 0.0000000000000000e+00 0.0000000000000000e+00
1.9299990873028106e+14 0.0000000000000000e+00 0.0000000000000000e+00
1.9300491028280338e+14 0.0000000000000000e+00 0.0000000000000000e+00
1.9300991183532566e+14 0.0000000000000000e+00 0.0000000000000000e+00
1.9301491338784794e+14 0.0000000000000000e+00 0.0000000000000000e+00
1.9301991494037025e+14 0.0000000000000000e+00 0.0000000000000000e+00
1.9302491649289253e+14 0.0000000000000000e+00 0.0000000000000000e+00
1.9302991804541484e+14 0.0000000000000000e+00 0.0000000000000000e+00
1.9303491959793712e+14 0.0000000000000000e+00 0.0000000000000000e+00
1.9303992115045941e+14 0.0000000000000000e+00 0.0000000000000000e+00
1.9304492270298172e+14 0.0000000000000000e+00 0.0000000000000000e+00
1.9304992425550400e+14 0.0000000000000000e+00 0.0000000000000000e+00
1.9305492580802631e+14 0.0000000000000000e+00 0.0000000000000000e+00
1.9305992736054859e+14 0.0000000000000000e+00 0.0000000000000000e+00
1.9306492891307088e+14 0.0000000000000000e+00 0.0000000000000000e+00
1.9306993046559319e+14 0.0000000000000000e+00 0.0000000000000000e+00
1.9307493201811547e+14 0.0000000000000000e+00 0.0000000000000000e+00
1.9307993357063778e+14 0.0000000000000000e+00 0.0000000000000000e+00
1.9308493512316006e+14 0.0000000000000000e+00 0.0000000000000000e+00
1.9308993667568234e+14 0.0000000000000000e+00 0.0000000000000000e+00
1.9309493822820466e+14 0.0000000000000000e+00 0.0000000000000000e+00
1.9309993978072694e+14 0.0000000000000000e+00 0.0000000000000000e+00
1.9310494133324925e+14 0.0000000000000000e+00 0.0000000000000000e+00
1.9310994288577153e+14 0.0000000000000000e+00 0.0000000000000000e+00
1.9311494443829381e+14 0.0000000000000000e+00 0.0000000000000000e+00
1.9311994599081612e+14 0.0000000000000000e+00 0.0000000000000000e+00
1.9312494754333841e+14 0.0000000000000000e+00 0.0000000000000000e+00
1.9312994909586072e+14 0.0000000000000000e+00 0.0000000000000000e+00
1.9313495064838300e+14 0.0000000000000000e+00 0.0000000000000000e+00
1.9313995220090531e+14 0.0000000000000000e+00 0.0000000000000000e+00
1.9314495375342759e+14 0.0000000000000000e+00 0.0000000000000000e+00
1.9314995530594988e+14 0.0000000000000000e+00 0.0000000000000000e+00
1.9315495685847219e+14 0.0000000000000000e+00 0.0000000000000000e+00
1.9315995841099447e+14 0.0000000000000000e+00 0.0000000000000000e+00
1.9316495996351678e+14 0.0000000000000000e+00 0.0000000000000000e+00
1.9316996151603906e+14 0.0000000000000000e+00 0.0000000000000000e+00
1.9317496306856134e+14 0.0000000000000000e+00 0.0000000000000000e+00
1.9317996462108366e+14 0.0000000000000000e+00 0.0000000000000000e+00
1.9318496617360594e+14 0.0000000000000000e+00 0.0000000000000000e+00
1.9318996772612825e+14 0.0000000000000000e+00 0.0000000000000000e+00
1.9319496927865053e+14 0.0000000000000000e+00 0.0000000000000000e+00
1.9319997083117281e+14 0.0000000000000000e+00 0.0000000000000000e+00
1.9320497238369512e+14 0.0000000000000000e+00 0.0000000000000000e+00
1.9320997393621741e+14 0.0000000000000000e+00 0.0000000000000000e+00
1.9321497548873972e+14 0.0000000000000000e+00 0.0000000000000000e+00
1.9321997704126200e+14 0.0000000000000000e+00 0.0000000000000000e+00
1.9322497859378428e+14 0.0000000000000000e+00 0.0000000000000000e+00
1.9322998014630659e+14 0.0000000000000000e+00 0.0000000000000000e+00
1.9323498169882888e+14 0.0000000000000000e+00 0.0000000000000000e+00
1.9323998325135119e+14 0.0000000000000000e+00 0.0000000000000000e+00
1.9324498480387347e+14 0.0000000000000000e+00 0.0000000000000000e+00
1.9324998635639575e+14 0.0000000000000000e+00 0.0000000000000000e+00
1.9325498790891806e+14 0.0000000000000000e+00 0.0000000000000000e+00
1.9325998946144034e+14 0.0000000000000000e+00 0.0000000000000000e+00
1.9326499101396266e+14 0.0000000000000000e+00 0.0000000000000000e+00
1.9326999256648494e+14 0.0000000000000000e+00 0.0000000000000000e+00
1.9327499411900722e+14 0.0000000000000000e+00 0.0000000000000000e+00
1.9327999567152953e+14 0.0000000000000000e+00 0.0000000000000000e+00
1.9328499722405181e+14 0.0000000000000000e+00 0.0000000000000000e+00
1.9328999877657412e+14 0.0000000000000000e+00 0.0000000000000000e+00
1.9329500032909641e+14 0.0000000000000000e+00 0.0000000000000000e+00
1.9330000188161872e+14 0.0000000000000000e+00 0.0000000000000000e+00
1.9330500343414100e+14 0.0000000000000000e+00 0.0000000000000000e+00
1.9331000498666328e+14 0.0000000000000000e+00 0.0000000000000000e+00
1.9331500653918559e+14 0.0000000000000000e+00 0.0000000000000000e+00
1.9332000809170788e+14 0.0000000000000000e+00 0.0000000000000000e+00
1.9332500964423019e+14 0.0000000000000000e+00 0.0000000000000000e+00
1.9333001119675247e+14 0.0000000000000000e+00 0.0000000000000000e+00
1.9333501274927475e+14 0.0000000000000000e+00 0.0000000000000000e+00
1.9334001430179706e+14 0.0000000000000000e+00 0.0000000000000000e+00
1.9334501585431934e+14 0.0000000000000000e+00 0.0000000000000000e+00
1.9335001740684166e+14 0.0000000000000000e+00 0.0000000000000000e+00
1.9335501895936394e+14 0.0000000000000000e+00 0.0000000000000000e+00
1.9336002051188622e+14 0.0000000000000000e+00 0.0000000000000000e+00
1.9336502206440853e+14 0.0000000000000000e+00 0.0000000000000000e+00
1.9337002361693081e+14 0.0000000000000000e+00 0.0000000000000000e+00
1.9337502516945312e+14 0.0000000000000000e+00 0.0000000000000000e+00
1.9338002672197541e+14 0.0000000000000000e+00 0.0000000000000000e+00
1.9338502827449769e+14 0.0000000000000000e+00 0.0000000000000000e+00
1.9339002982702000e+14 0.0000000000000000e+00 0.0000000000000000e+00
1.9339503137954228e+14 0.0000000000000000e+00 0.0000000000000000e+00
1.9340003293206459e+14 0.0000000000000000e+00 0.0000000000000000e+00
1.9340503448458688e+14 0.0000000000000000e+00 0.0000000000000000e+00
1.9341003603710916e+14 0.0000000000000000e+00 0.0000000000000000e+00
1.9341503758963147e+14 0.0000000000000000e+00 0.0000000000000000e+00
1.9342003914215375e+14 0.0000000000000000e+00 0.0000000000000000e+00
1.9342504069467606e+14 0.0000000000000000e+00 0.0000000000000000e+00
1.9343004224719834e+14 0.0000000000000000e+00 0.0000000000000000e+00
1.9343504379972066e+14 0.0000000000000000e+00 0.0000000000000000e+00
1.9344004535224294e+14 0.0000000000000000e+00 0.0000000000000000e+00
1.9344504690476522e+14 0.0000000000000000e+00 0.0000000000000000e+00
1.9345004845728753e+14 0.0000000000000000e+00 0.0000000000000000e+00
1.9345505000980981e+14 0.0000000000000000e+00 0.0000000000000000e+00
1.9346005156233212e+14 0.0000000000000000e+00 0.0000000000000000e+00
1.9346505311485441e+14 0.0000000000000000e+00 0.0000000000000000e+00
1.9347005466737669e+14 0.0000000000000000e+00 0.0000000000000000e+00
1.9347505621989900e+14 0.0000000000000000e+00 0.0000000000000000e+00
1.9348005777242128e+14 0.0000000000000000e+00 0.0000000000000000e+00
1.9348505932494359e+14 0.0000000000000000e+00 0.0000000000000000e+00
1.9349006087746588e+14 0.0000000000000000e+00 0.0000000000000000e+00
1.9349506242998816e+14 0.0000000000000000e+00 0.0000000000000000e+00
1.9350006398251047e+14 0.0000000000000000e+00 0.0000000000000000e+00
1.9350506553503275e+14 0.0000000000000000e+00 0.0000000000000000e+00
1.9351006708755506e+14 0.0000000000000000e+00 0.0000000000000000e+00
1.9351506864007734e+14 0.0000000000000000e+00 0.0000000000000000e+00
1.9352007019259962e+14 0.0000000000000000e+00 0.0000000000000000e+00
1.9352507174512194e+14 0.0000000000000000e+00 0.0000000000000000e+00
1.9353007329764422e+14 0.0000000000000000e+00 0.0000000000000000e+00
1.9353507485016653e+14 0.0000000000000000e+00 0.0000000000000000e+00
1.9354007640268881e+14 0.0000000000000000e+00 0.0000000000000000e+00
1.9354507795521109e+14 0.0000000000000000e+00 0.0000000000000000e+00
1.9355007950773341e+14 0.0000000000000000e+00 0.0000000000000000e+00
1.9355508106025569e+14 0.0000000000000000e+00 0.0000000000000000e+00
1.9356008261277800e+14 0.0000000000000000e+00 0.0000000000000000e+00
1.9356508416530028e+14 0.0000000000000000e+00 0.0000000000000000e+00
1.9357008571782256e+14 0.0000000000000000e+00 0.0000000000000000e+00
1.9357508727034488e+14 0.0000000000000000e+00 0.0000000000000000e+00
1.9358008882286716e+14 0.0000000000000000e+00 0.0000000000000000e+00
1.9358509037538947e+14 0.0000000000000000e+00 0.0000000000000000e+00
1.9359009192791175e+14 0.0000000000000000e+00 0.0000000000000000e+00
1.9359509348043406e+14 0.0000000000000000e+00 0.0000000000000000e+00
1.9360009503295634e+14 0.0000000000000000e+00 0.0000000000000000e+00
1.9360509658547862e+14 0.0000000000000000e+00 0.0000000000000000e+00
1.9361009813800094e+14 0.0000000000000000e+00 0.0000000000000000e+00
1.9361509969052322e+14 0.0000000000000000e+00 0.0000000000000000e+00
1.9362010124304553e+14 0.0000000000000000e+00 0.0000000000000000e+00
1.9362510279556781e+14 0.0000000000000000e+00 0.0000000000000000e+00
1.9363010434809009e+14 0.0000000000000000e+00 0.0000000000000000e+00
1.9363510590061241e+14 0.0000000000000000e+00 0.0000000000000000e+00
1.9364010745313469e+14 0.0000000000000000e+00 0.0000000000000000e+00
1.9364510900565700e+14 0.0000000000000000e+00 0.0000000000000000e+00
1.9365011055817928e+14 0.0000000000000000e+00 0.0000000000000000e+00
1.9365511211070156e+14 0.0000000000000000e+00 0.0000000000000000e+00
1.9366011366322388e+14 0.0000000000000000e+00 0.0000000000000000e+00
1.9366511521574616e+14 0.0000000000000000e+00 0.0000000000000000e+00
1.9367011676826847e+14 0.0000000000000000e+00 0.0000000000000000e+00
1.9367511832079075e+14 0.0000000000000000e+00 0.0000000000000000e+00
1.9368011987331303e+14 0.0000000000000000e+00 0.0000000000000000e+00
1.9368512142583534e+14 0.0000000000000000e+00 0.0000000000000000e+00
1.9369012297835762e+14 0.0000000000000000e+00 0.0000000000000000e+00
1.9369512453087994e+14 0.0000000000000000e+00 0.0000000000000000e+00
1.9370012608340222e+14 0.0000000000000000e+00 0.0000000000000000e+00
1.9370512763592450e+14 0.0000000000000000e+00 0.0000000000000000e+00
1.9371012918844681e+14 0.0000000000000000e+00 0.0000000000000000e+00
1.9371513074096909e+14 0.0000000000000000e+00 0.0000000000000000e+00
1.9372013229349141e+14 0.0000000000000000e+00 0.0000000000000000e+00
1.9372513384601369e+14 0.0000000000000000e+00 0.0000000000000000e+00
1.9373013539853600e+14 0.0000000000000000e+00 0.0000000000000000e+00
1.9373513695105828e+14 0.0000000000000000e+00 0.0000000000000000e+00
1.9374013850358056e+14 0.0000000000000000e+00 0.0000000000000000e+00
1.9374514005610288e+14 0.0000000000000000e+00 0.0000000000000000e+00
1.9375014160862516e+14 0.0000000000000000e+00 0.0000000000000000e+00
1.9375514316114747e+14 0.0000000000000000e+00 0.0000000000000000e+00
1.9376014471366975e+14 0.0000000000000000e+00 0.0000000000000000e+00
1.9376514626619203e+14 0.0000000000000000e+00 0.0000000000000000e+00
1.9377014781871434e+14 0.0000000000000000e+00 0.0000000000000000e+00
1.9377514937123662e+14 0.0000000000000000e+00 0.0000000000000000e+00
1.9378015092375894e+14 0.0000000000000000e+00 0.0000000000000000e+00
1.9378515247628122e+14 0.0000000000000000e+00 0.0000000000000000e+00
1.9379015402880350e+14 0.0000000000000000e+00 0.0000000000000000e+00
1.9379515558132581e+14 0.0000000000000000e+00 0.0000000000000000e+00
1.9380015713384809e+14 0.0000000000000000e+00 0.0000000000000000e+00
1.9380515868637041e+14 0.0000000000000000e+00 0.0000000000000000e+00
1.9381016023889269e+14 0.0000000000000000e+00 0.0000000000000000e+00
1.9381516179141497e+14 0.0000000000000000e+00 0.0000000000000000e+00
1.9382016334393728e+14 0.0000000000000000e+00 0.0000000000000000e+00
1.9382516489645956e+14 0.0000000000000000e+00 0.0000000000000000e+00
1.9383016644898188e+14 0.0000000000000000e+00 0.0000000000000000e+00
1.9383516800150416e+14 0.0000000000000000e+00 0.0000000000000000e+00
1.9384016955402644e+14 0.0000000000000000e+00 0.0000000000000000e+00
1.9384517110654875e+14 0.0000000000000000e+00 0.0000000000000000e+00
1.9385017265907103e+14 0.0000000000000000e+00 0.0000000000000000e+00
1.9385517421159334e+14 0.0000000000000000e+00 0.0000000000000000e+00
1.9386017576411562e+14 0.0000000000000000e+00 0.0000000000000000e+00
1.9386517731663794e+14 0.0000000000000000e+00 0.0000000000000000e+00
1.9387017886916022e+14 0.0000000000000000e+00 0.0000000000000000e+00
1.9387518042168250e+14 0.0000000000000000e+00 0.0000000000000000e+00
1.9388018197420481e+14 0.0000000000000000e+00 0.0000000000000000e+00
1.9388518352672709e+14 0.0000000000000000e+00 0.0000000000000000e+00
1.9389018507924941e+14 0.0000000000000000e+00 0.0000000000000000e+00
1.9389518663177169e+14 0.0000000000000000e+00 0.0000000000000000e+00
1.9390018818429397e+14 0.0000000000000000e+00 0.0000000000000000e+00
1.9390518973681628e+14 0.0000000000000000e+00 0.0000000000000000e+00
1.9391019128933856e+14 0.0000000000000000e+00 0.0000000000000000e+00
1.9391519284186088e+14 0.0000000000000000e+00 0.0000000000000000e+00
1.9392019439438316e+14 0.0000000000000000e+00 0.0000000000000000e+00
1.9392519594690544e+14 0.0000000000000000e+00 0.0000000000000000e+00
1.9393019749942775e+14 0.0000000000000000e+00 0.0000000000000000e+00
1.9393519905195003e+14 0.0000000000000000e+00 0.0000000000000000e+00
1.9394020060447234e+14 0.0000000000000000e+00 0.0000000000000000e+00
1.9394520215699462e+14 0.0000000000000000e+00 0.0000000000000000e+00
1.9395020370951691e+14 0.0000000000000000e+00 0.0000000000000000e+00
1.9395520526203922e+14 0.0000000000000000e+00 0.0000000000000000e+00
1.9396020681456150e+14 0.0000000000000000e+00 0.0000000000000000e+00
1.9396520836708381e+14 0.0000000000000000e+00 0.0000000000000000e+00
1.9397020991960609e+14 0.0000000000000000e+00 0.0000000000000000e+00
1.9397521147212838e+14 0.0000000000000000e+00 0.0000000000000000e+00
1.9398021302465069e+14 0.0000000000000000e+00 0.0000000000000000e+00
1.9398521457717297e+14 0.0000000000000000e+00 0.0000000000000000e+00
1.9399021612969528e+14 0.0000000000000000e+00 0.0000000000000000e+00
1.9399521768221756e+14 0.0000000000000000e+00 0.0000000000000000e+00
1.9400021923473984e+14 0.0000000000000000e+00 0.0000000000000000e+00
1.9400522078726216e+14 0.0000000000000000e+00 0.0000000000000000e+00
1.9401022233978444e+14 0.0000000000000000e+00 0.0000000000000000e+00
1.9401522389230675e+14 0.0000000000000000e+00 0.0000000000000000e+00
1.9402022544482903e+14 0.0000000000000000e+00 0.0000000000000000e+00
1.9402522699735134e+14 0.0000000000000000e+00 0.0000000000000000e+00
1.9403022854987362e+14 0.0000000000000000e+00 0.0000000000000000e+00
1.9403523010239591e+14 0.0000000000000000e+00 0.0000000000000000e+00
1.9404023165491822e+14 0.0000000000000000e+00 0.0000000000000000e+00
1.9404523320744050e+14 0.0000000000000000e+00 0.0000000000000000e+00
1.9405023475996281e+14 0.0000000000000000e+00 0.0000000000000000e+00
1.9405523631248509e+14 0.0000000000000000e+00 0.0000000000000000e+00
1.9406023786500738e+14 0.0000000000000000e+00 0.0000000000000000e+00
1.9406523941752969e+14 0.0000000000000000e+00 0.0000000000000000e+00
1.9407024097005197e+14 0.0000000000000000e+00 0.0000000000000000e+00
1.9407524252257428e+14 0.0000000000000000e+00 0.0000000000000000e+00
1.9408024407509656e+14 0.0000000000000000e+00 0.0000000000000000e+00
1.9408524562761884e+14 0.0000000000000000e+00 0.0000000000000000e+00
1.9409024718014116e+14 0.0000000000000000e+00 0.0000000000000000e+00
1.9409524873266344e+14 0.0000000000000000e+00 0.0000000000000000e+00
1.9410025028518575e+14 0.0000000000000000e+00 0.0000000000000000e+00
1.9410525183770803e+14 0.0000000000000000e+00 0.0000000000000000e+00
1.9411025339023031e+14 0.0000000000000000e+00 0.0000000000000000e+00
1.9411525494275262e+14 0.0000000000000000e+00 0.0000000000000000e+00
1.9412025649527491e+14 0.0000000000000000e+00 0.0000000000000000e+00
1.9412525804779722e+14 0.0000000000000000e+00 0.0000000000000000e+00
1.9413025960031950e+14 0.0000000000000000e+00 0.0000000000000000e+00
1.9413526115284178e+14 0.0000000000000000e+00 0.0000000000000000e+00
1.9414026270536409e+14 0.0000000000000000e+00 0.0000000000000000e+00
1.9414526425788638e+14 0.0000000000000000e+00 0.0000000000000000e+00
1.9415026581040869e+14 0.0000000000000000e+00 0.0000000000000000e+00
1.9415526736293097e+14 0.0000000000000000e+00 0.0000000000000000e+00
1.9416026891545325e+14 0.0000000000000000e+00 0.0000000000000000e+00
1.9416527046797556e+14 0.0000000000000000e+00 0.0000000000000000e+00
1.9417027202049784e+14 0.0000000000000000e+00 0.0000000000000000e+00
1.9417527357302016e+14 0.0000000000000000e+00 0.0000000000000000e+00
1.9418027512554244e+14 0.0000000000000000e+00 0.0000000000000000e+00
1.9418527667806475e+14 0.0000000000000000e+00 0.0000000000000000e+00
1.9419027823058703e+14 0.0000000000000000e+00 0.0000000000000000e+00
1.9419527978310931e+14 0.0000000000000000e+00 0.0000000000000000e+00
1.9420028133563162e+14 0.0000000000000000e+00 0.0000000000000000e+00
1.9420528288815391e+14 0.0000000000000000e+00 0.0000000000000000e+00
1.9421028444067622e+14 0.0000000000000000e+00 0.0000000000000000e+00
1.9421528599319850e+14 0.0000000000000000e+00 0.0000000000000000e+00
1.9422028754572078e+14 0.0000000000000000e+00 0.0000000000000000e+00
1.9422528909824309e+14 0.0000000000000000e+00 0.0000000000000000e+00
1.9423029065076538e+14 0.0000000000000000e+00 0.0000000000000000e+00
1.9423529220328769e+14 0.0000000000000000e+00 0.0000000000000000e+00
1.9424029375580997e+14 0.0000000000000000e+00 0.0000000000000000e+00
1.9424529530833225e+14 0.0000000000000000e+00 0.0000000000000000e+00
1.9425029686085456e+14 0.0000000000000000e+00 0.0000000000000000e+00
1.9425529841337684e+14 0.0000000000000000e+00 0.0000000000000000e+00
1.9426029996589916e+14 0.0000000000000000e+00 0.0000000000000000e+00
1.9426530151842144e+14 0.0000000000000000e+00 0.0000000000000000e+00
1.9427030307094372e+14 0.0000000000000000e+00 0.0000000000000000e+00
1.9427530462346603e+14 0.0000000000000000e+00 0.0000000000000000e+00
1.9428030617598831e+14 0.0000000000000000e+00 0.0000000000000000e+00
1.9428530772851062e+14 0.0000000000000000e+00 0.0000000000000000e+00
1.9429030928103291e+14 0.0000000000000000e+00 0.0000000000000000e+00
1.9429531083355519e+14 0.0000000000000000e+00 0.0000000000000000e+00
1.9430031238607750e+14 0.0000000000000000e+00 0.0000000000000000e+00
1.9430531393859978e+14 0.0000000000000000e+00 0.0000000000000000e+00
1.9431031549112209e+14 0.0000000000000000e+00 0.0000000000000000e+00
1.9431531704364438e+14 0.0000000000000000e+00 0.0000000000000000e+00
1.9432031859616669e+14 0.0000000000000000e+00 0.0000000000000000e+00
1.9432532014868897e+14 0.0000000000000000e+00 0.0000000000000000e+00
1.9433032170121125e+14 0.0000000000000000e+00 0.0000000000000000e+00
1.9433532325373356e+14 0.0000000000000000e+00 0.0000000000000000e+00
1.9434032480625584e+14 0.0000000000000000e+00 0.0000000000000000e+00
1.9434532635877816e+14 0.0000000000000000e+00 0.0000000000000000e+00
1.9435032791130044e+14 0.0000000000000000e+00 0.0000000000000000e+00
1.9435532946382272e+14 0.0000000000000000e+00 0.0000000000000000e+00
1.9436033101634503e+14 0.0000000000000000e+00 0.0000000000000000e+00
1.9436533256886731e+14 0.0000000000000000e+00 0.0000000000000000e+00
1.9437033412138962e+14 0.0000000000000000e+00 0.0000000000000000e+00
1.9437533567391191e+14 0.0000000000000000e+00 0.0000000000000000e+00
1.9438033722643419e+14 0.0000000000000000e+00 0.0000000000000000e+00
1.9438533877895650e+14 0.0000000000000000e+00 0.0000000000000000e+00
1.9439034033147878e+14 0.0000000000000000e+00 0.0000000000000000e+00
1.9439534188400109e+14 0.0000000000000000e+00 0.0000000000000000e+00
1.9440034343652338e+14 0.0000000000000000e+00 0.0000000000000000e+00
1.9440534498904566e+14 0.0000000000000000e+00 0.0000000000000000e+00
1.9441034654156797e+14 0.0000000000000000e+00 0.0000000000000000e+00
1.9441534809409025e+14 0.0000000000000000e+00 0.0000000000000000e+00
1.9442034964661256e+14 0.0000000000000000e+00 0.0000000000000000e+00
1.9442535119913484e+14 0.0000000000000000e+00 0.0000000000000000e+00
1.9443035275165712e+14 0.0000000000000000e+00 0.0000000000000000e+00
1.9443535430417944e+14 0.0000000000000000e+00 0.0000000000000000e+00
1.9444035585670172e+14 0.0000000000000000e+00 0.0000000000000000e+00
1.9444535740922403e+14 0.0000000000000000e+00 0.0000000000000000e+00
1.9445035896174631e+14 0.0000000000000000e+00 0.0000000000000000e+00
1.9445536051426862e+14 0.0000000000000000e+00 0.0000000000000000e+00
1.9446036206679091e+14 0.0000000000000000e+00 0.0000000000000000e+00
1.9446536361931319e+14 0.0000000000000000e+00 0.0000000000000000e+00
1.9447036517183550e+14 0.0000000000000000e+00 0.0000000000000000e+00
1.9447536672435778e+14 0.0000000000000000e+00 0.0000000000000000e+00
1.9448036827688009e+14 0.0000000000000000e+00 0.0000000000000000e+00
1.9448536982940238e+14 0.0000000000000000e+00 0.0000000000000000e+00
1.9449037138192466e+14 0.0000000000000000e+00 0.0000000000000000e+00
1.9449537293444697e+14 0.0000000000000000e+00 0.0000000000000000e+00
1.9450037448696925e+14 0.0000000000000000e+00 0.0000000000000000e+00
1.9450537603949156e+14 0.0000000000000000e+00 0.0000000000000000e+00
1.9451037759201384e+14 0.0000000000000000e+00 0.0000000000000000e+00
1.9451537914453612e+14 0.0000000000000000e+00 0.0000000000000000e+00
1.9452038069705844e+14 0.0000000000000000e+00 0.0000000000000000e+00
1.9452538224958072e+14 0.0000000000000000e+00 0.0000000000000000e+00
1.9453038380210303e+14 0.0000000000000000e+00 0.0000000000000000e+00
1.9453538535462531e+14 0.0000000000000000e+00 0.0000000000000000e+00
1.9454038690714759e+14 0.0000000000000000e+00 0.0000000000000000e+00
1.9454538845966991e+14 0.0000000000000000e+00 0.0000000000000000e+00
1.9455039001219219e+14 0.0000000000000000e+00 0.0000000000000000e+00
1.9455539156471450e+14 0.0000000000000000e+00 0.0000000000000000e+00
1.9456039311723678e+14 0.0000000000000000e+00 0.0000000000000000e+00
1.9456539466975906e+14 0.0000000000000000e+00 0.0000000000000000e+00
1.9457039622228138e+14 0.0000000000000000e+00 0.0000000000000000e+00
1.9457539777480366e+14 0.0000000000000000e+00 0.0000000000000000e+00
1.9458039932732597e+14 0.0000000000000000e+00 0.0000000000000000e+00
1.9458540087984825e+14 0.0000000000000000e+00 0.0000000000000000e+00
1.9459040243237053e+14 0.0000000000000000e+00 0.0000000000000000e+00
1.9459540398489284e+14 0.0000000000000000e+00 0.0000000000000000e+00
1.9460040553741512e+14 0.0000000000000000e+00 0.0000000000000000e+00
1.9460540708993744e+14 0.0000000000000000e+00 0.0000000000000000e+00
1.9461040864245972e+14 0.0000000000000000e+00 0.0000000000000000e+00
1.9461541019498203e+14 0.0000000000000000e+00 0.0000000000000000e+00
1.9462041174750431e+14 0.0000000000000000e+00 0.0000000000000000e+00
1.9462541330002659e+14 0.0000000000000000e+00 0.0000000000000000e+00
1.9463041485254891e+14 0.0000000000000000e+00 0.0000000000000000e+00
1.9463541640507119e+14 0.0000000000000000e+00 0.0000000000000000e+00
1.9464041795759350e+14 0.0000000000000000e+00 0.0000000000000000e+00
1.9464541951011578e+14 0.0000000000000000e+00 0.0000000000000000e+00
1.9465042106263806e+14 0.0000000000000000e+00 0.0000000000000000e+00
1.9465542261516038e+14 0.0000000000000000e+00 0.0000000000000000e+00
1.9466042416768266e+14 0.0000000000000000e+00 0.0000000000000000e+00
1.9466542572020497e+14 0.0000000000000000e+00 0.0000000000000000e+00
1.9467042727272725e+14 0.0000000000000000e+00 0.0000000000000000e+00
("in2","mode 1",1,"in1",1,"transmission")
(500, 3)
1.9217465256410256e+14 5.8041735194261316e-03 -4.6832979967383997e-01
1.9217965411662484e+14 5.8049244939974102e-03 -4.4880926388615050e-01
1.9218465566914716e+14 5.8056650652046722e-03 -4.2928821280872265e-01
1.9218965722166944e+14 5.8063954063396934e-03 -4.0976662043601042e-01
1.9219465877419175e+14 5.8071156930221716e-03 -3.9024446143886488e-01
1.9219966032671403e+14 5.8078261031330068e-03 -3.7072171117086233e-01
1.9220466187923631e+14 5.8085268167460949e-03 -3.5119834567380787e-01
1.9220966343175862e+14 5.8092180160607245e-03 -3.3167434168244897e-01
1.9221466498428091e+14 5.8098998853322566e-03 -3.1214967663083981e-01
1.9221966653680322e+14 5.8105726108034460e-03 -2.9262432865554877e-01
1.9222466808932550e+14 5.8112363806342056e-03 -2.7309827660218183e-01
1.9222966964184778e+14 5.8118913848317078e-03 -2.5357150002820555e-01
1.9223467119437009e+14 5.8125378151797115e-03 -2.3404397920845554e-01
1.9223967274689238e+14 5.8131758651671491e-03 -2.1451569513869972e-01
1.9224467429941469e+14 5.8138057299173722e-03 -1.9498662953944679e-01
1.9224967585193697e+14 5.8144276061153181e-03 -1.7545676486034772e-01
1.9225467740445928e+14 5.8150416919360327e-03 -1.5592608428224872e-01
1.9225967895698156e+14 5.8156481869716505e-03 -1.3639457172218447e-01
1.9226468050950384e+14 5.8162472921585127e-03 -1.1686221183478808e-01
1.9226968206202616e+14 5.8168392097045270e-03 -9.7328990016294234e-02
1.9227468361454844e+14 5.8174241430141663e-03 -7.7794892406544427e-02
1.9227968516707075e+14 5.8180022966165378e-03 -5.8259905891592800e-02
1.9228468671959303e+14 5.8185738760900977e-03 -3.8724018105761926e-02
1.9228968827211531e+14 5.8191390879885089e-03 -1.9187217433753154e-02
1.9229468982463762e+14 5.8196981397668525e-03 3.5050698817714563e-04
1.9229969137715991e+14 5.8202512397061736e-03 1.9889165269635471e-02
1.9230469292968222e+14 5.8207985968393170e-03 3.9428766765925348e-02
1.9230969448220450e+14 5.8213404208755275e-03 5.8969320076402286e-02
1.9231469603472678e+14 5.8218769221257648e-03 7.8510833043709885e-02
1.9231969758724909e+14 5.8224083114273425e-03 9.8053312753713359e-02
1.9232469913977138e+14 5.8229348000685931e-03 1.1759676553386721e-01
1.9232970069229369e+14 5.8234565997142725e-03 1.3714119695480953e-01
1.9233470224481597e+14 5.8239739223293358e-03 1.5668661182865384e-01
1.9233970379733825e+14 5.8244869801043868e-03 1.7623301421092705e-01
1.9234470534986056e+14 5.8249959853801641e-03 1.9578040739999977e-01
1.9234970690238284e+14 5.8255011505721228e-03 2.1532879393827206e-01
1.9235470845490516e+14 5.8260026880959095e-03 2.3487817561342628e-01
1.9235971000742744e+14 5.8265008102915631e-03 2.5442855345880588e-01
1.9236471155994972e+14 5.8269957293489820e-03 2.7397992775626590e-01
1.9236971311247203e+14 5.8274876572331673e-03 2.9353229803664727e-01
1.9237471466499431e+14 5.8279768056094701e-03 3.1308566308232166e-01
1.9237971621751662e+14 5.8284633857690546e-03 3.3264002092923350e-01
1.9238471777003891e+14 5.8289476085548369e-03 3.5219536886930730e-01
1.9238971932256119e+14 5.8294296842873192e-03 3.7175170345301017e-01
1.9239472087508350e+14 5.8299098226909677e-03 3.9130902049273547e-01
1.9239972242760578e+14 5.8303882328205273e-03 4.1086731506471585e-01
1.9240472398012809e+14 5.8308651229881164e-03 4.3042658151405411e-01
1.9240972553265038e+14 5.8313407006901101e-03 4.4998681345655284e-01
1.9241472708517269e+14 5.8318151725347874e-03 4.6954800378382566e-01
1.9241972863769497e+14 5.8322887441701410e-03 4.8911014466668912e-01
1.9242473019021725e+14 5.8327616202120576e-03 5.0867322755948274e-01
1.9242973174273956e+14 5.8332340041733193e-03 5.2823724320508680e-01
1.9243473329526184e+14 5.8337060983921635e-03 5.4780218163842886e-01
1.9243973484778416e+14 5.8341781039623298e-03 5.6736803219305942e-01
1.9244473640030644e+14 5.8346502206631252e-03 5.8693478350461803e-01
1.9244973795282872e+14 5.8351226468896433e-03 6.0650242351779626e-01
1.9245473950535103e+14 5.8355955795841947e-03 6.2607093949079551e-01
1.9245974105787331e+14 5.8360692141678043e-03 6.4564031800172406e-01
1.9246474261039562e+14 5.8365437444725891e-03 6.6521054495459075e-01
1.9246974416291791e+14 5.8370193626745412e-03 6.8478160558512968e-01
1.9247474571544019e+14 5.8374962592269699e-03 7.0435348446827606e-01
1.9247974726796250e+14 5.8379746227946797e-03 7.2392616552388722e-01
1.9248474882048478e+14 5.8384546401886858e-03 7.4349963202411351e-01
1.9248975037300709e+14 5.8389364963017734e-03 7.6307386660050902e-01
1.9249475192552938e+14 5.8394203740445641e-03 7.8264885125131300e-01
1.9249975347805166e+14 5.8399064542825436e-03 8.0222456734889680e-01
1.9250475503057397e+14 5.8403949157737394e-03 8.2180099564810216e-01
1.9250975658309625e+14 5.8408859351069854e-03 8.4137811629292436e-01
1.9251475813561856e+14 5.8413796866413374e-03 8.6095590882638018e-01
1.9251975968814084e+14 5.8418763424462009e-03 8.8053435219717391e-01
1.9252476124066312e+14 5.8423760722416526e-03 9.0011342476930911e-01
1.9252976279318544e+14 5.8428790433411818e-03 9.1969310433092866e-01
1.9253476434570772e+14 5.8433854205934381e-03 9.3927336810202100e-01
1.9253976589823003e+14 5.8438953663260355e-03 9.5885419274527295e-01
1.9254476745075231e+14 5.8444090402901992e-03 9.7843555437353269e-01
1.9254976900327462e+14 5.8449265996053856e-03 9.9801742856108289e-01
1.9255477055579691e+14 5.8454481987069724e-03 1.0175997903515464e+00
1.9255977210831919e+14 5.8459739892919062e-03 1.0371826142692830e+00
1.9256477366084150e+14 5.8465041202681338e-03 1.0567658743282482e+00
1.9256977521336378e+14 5.8470387377033721e-03 1.0763495440426909e+00
1.9257477676588609e+14 5.8475779847754396e-03 1.0959335964373906e+00
1.9257977831840838e+14 5.8481220017238171e-03 1.1155180040576780e+00
1.9258477987093066e+14 5.8486709258015997e-03 1.1351027389811212e+00
1.9258978142345297e+14 5.8492248912294324e-03 1.1546877728272205e+00
1.9259478297597525e+14 5.8497840291495719e-03 1.1742730767688645e+00
1.9259978452849756e+14 5.8503484675818517e-03 1.1938586215432976e+00
1.9260478608101984e+14 5.8509183313804093e-03 1.2134443774633747e+00
1.9260978763354212e+14 5.8514937421912036e-03 1.2330303144286949e+00
1.9261478918606444e+14 5.8520748184114945e-03 1.2526164019377295e+00
1.9261979073858672e+14 5.8526616751497368e-03 1.2722026090980920e+00
1.9262479229110903e+14 5.8532544241869976e-03 1.2917889046400415e+00
1.9262979384363131e+14 5.8538531739395416e-03 1.3113752569266113e+00
1.9263479539615359e+14 5.8544580294221209e-03 1.3309616339665071e+00
1.9263979694867591e+14 5.8550690922136613e-03 1.3505480034264610e+00
1.9264479850119819e+14 5.8556864604227257e-03 1.3701343326420141e+00
1.9264980005372050e+14 5.8563102286551660e-03 1.3897205886315640e+00
1.9265480160624278e+14 5.8569404879824762e-03 1.4093067381069024e+00
1.9265980315876506e+14 5.8575773259120527e-03 1.4288927474872914e+00
1.9266480471128738e+14 5.8582208263577521e-03 1.4484785829108104e+00
1.9266980626380966e+14 5.8588710696126601e-03 1.4680642102474630e+00
1.9267480781633197e+14 5.8595281323224344e-03 1.4876495951117543e+00
1.9267980936885425e+14 5.8601920874603135e-03 1.5072347028754081e+00
1.9268481092137653e+14 5.8608630043033641e-03 1.5268194986800807e+00
1.9268981247389884e+14 5.8615409484097034e-03 1.5464039474507623e+00
1.9269481402642112e+14 5.8622259815975025e-03 1.5659880139075499e+00
1.9269981557894344e+14 5.8629181619248745e-03 1.5855716625797607e+00
1.9270481713146572e+14 5.8636175436713586e-03 1.6051548578183237e+00
1.9270981868398803e+14 5.8643241773205079e-03 1.6247375638089945e+00
1.9271482023651031e+14 5.8650381095439420e-03 1.6443197445853281e+00
1.9271982178903259e+14 5.8657593831866082e-03 1.6639013640417932e+00
1.9272482334155491e+14 5.8664880372531472e-03 1.6834823859472632e+00
1.9272982489407719e+14 5.8672241068963658e-03 1.7030627739571214e+00
1.9273482644659950e+14 5.8679676234061097e-03 1.7226424916279148e+00
1.9273982799912178e+14 5.8687186141998648e-03 1.7422215024289158e+00
1.9274482955164406e+14 5.8694771028148093e-03 1.7617997697563665e+00
1.9274983110416638e+14 5.8702431089007199e-03 1.7813772569465884e+00
1.9275483265668866e+14 5.8710166482149927e-03 1.8009539272880490e+00
1.9275983420921097e+14 5.8717977326180407e-03 1.8205297440361115e+00
1.9276483576173325e+14 5.8725863700707422e-03 1.8401046704243447e+00
1.9276983731425553e+14 5.8733825646328786e-03 1.8596786696793020e+00
1.9277483886677784e+14 5.8741863164626686e-03 1.8792517050322683e+00
1.9277984041930012e+14 5.8749976218184161e-03 1.8988237397328906e+00
1.9278484197182244e+14 5.8758164730604015e-03 1.9183947370620729e+00
1.9278984352434472e+14 5.8766428586546895e-03 1.9379646603443357e+00
1.9279484507686700e+14 5.8774767631785364e-03 1.9575334729617444e+00
1.9279984662938931e+14 5.8783181673258385e-03 1.9771011383660433e+00
1.9280484818191159e+14 5.8791670479159362e-03 1.9966676200909497e+00
1.9280984973443391e+14 5.8800233779009838e-03 2.0162328817657280e+00
1.9281485128695619e+14 5.8808871263771340e-03 2.0357968871273067e+00
1.9281985283947847e+14 5.8817582585955885e-03 2.0553596000327694e+00
1.9282485439200078e+14 5.8826367359749235e-03 2.0749209844723233e+00
1.9282985594452306e+14 5.8835225161157148e-03 2.0944810045805271e+00
1.9283485749704538e+14 5.8844155528141985e-03 2.1140396246500761e+00
1.9283985904956766e+14 5.8853157960802125e-03 2.1335968091423099e+00
1.9284486060208997e+14 5.8862231921536640e-03 2.1531525227010282e+00
1.9284986215461225e+14 5.8871376835234399e-03 2.1727067301626968e+00
1.9285486370713453e+14 5.8880592089475062e-03 2.1922593965695971e+00
1.9285986525965684e+14 5.8889877034737957e-03 2.2118104871813427e+00
1.9286486681217912e+14 5.8899230984624041e-03 2.2313599674855649e+00
1.9286986836470144e+14 5.8908653216092387e-03 2.2509078032109824e+00
1.9287486991722372e+14 5.8918142969702509e-03 2.2704539603370022e+00
1.9287987146974600e+14 5.8927699449871675e-03 2.2899984051066826e+00
1.9288487302226831e+14 5.8937321825143661e-03 2.3095411040365081e+00
1.9288987457479059e+14 5.8947009228465718e-03 2.3290820239280463e+00
1.9289487612731291e+14 5.8956760757479286e-03 2.3486211318786827e+00
1.9289987767983519e+14 5.8966575474818563e-03 2.3681583952917449e+00
1.9290487923235747e+14 5.8976452408422029e-03 2.3876937818881827e+00
1.9290988078487978e+14 5.8986390551851392e-03 2.4072272597157789e+00
1.9291488233740206e+14 5.8996388864626442e-03 2.4267587971600735e+00
1.9291988388992438e+14 5.9006446272563016e-03 2.4462883629540295e+00
1.9292488544244666e+14 5.9016561668122809e-03 2.4658159261882098e+00
1.9292988699496894e+14 5.9026733910777368e-03 2.4853414563202643e+00
1.9293488854749125e+14 5.9036961827376036e-03 2.5048649231850497e+00
1.9293989010001353e+14 5.9047244212523230e-03 2.5243862970028195e+00
1.9294489165253584e+14 5.9057579828972256e-03 2.5439055483901196e+00
1.9294989320505812e+14 5.9067967408017071e-03 2.5634226483670099e+00
1.9295489475758041e+14 5.9078405649902006e-03 2.5829375683676030e+00
1.9295989631010272e+14 5.9088893224235293e-03 2.6024502802476452e+00
1.9296489786262500e+14 5.9099428770410219e-03 2.6219607562929754e+00
1.9296989941514731e+14 5.9110010898040556e-03 2.6414689692289457e+00
1.9297490096766959e+14 5.9120638187396069e-03 2.6609748922268968e+00
1.9297990252019188e+14 5.9131309189850538e-03 2.6804784989137089e+00
1.9298490407271419e+14 5.9142022428337691e-03 2.6999797633783338e+00
1.9298990562523647e+14 5.9152776397810572e-03 2.7194786601798371e+00
1.9299490717775878e+14 5.9163569565711402e-03 2.7389751643546725e+00
1.9299990873028106e+14 5.9174400372450850e-03 2.7584692514237785e+00
1.9300491028280338e+14 5.9185267231886178e-03 2.7779608973996974e+00
1.9300991183532566e+14 5.9196168531813215e-03 2.7974500787926249e+00
1.9301491338784794e+14 5.9207102634460992e-03 2.8169367726181709e+00
1.9301991494037025e+14 5.9218067876994421e-03 2.8364209564025331e+00
1.9302491649289253e+14 5.9229062572021046e-03 2.8559026081891412e+00
1.9302991804541484e+14 5.9240085008106904e-03 2.8753817065445344e+00
1.9303491959793712e+14 5.9251133450290896e-03 2.8948582305639992e+00
1.9303992115045941e+14 5.9262206140612015e-03 2.9143321598769880e+00
1.9304492270298172e+14 5.9273301298638720e-03 2.9338034746529726e+00
1.9304992425550400e+14 5.9284417122002957e-03 2.9532721556053128e+00
1.9305492580802631e+14 5.9295551786937529e-03 2.9727381839977451e+00
1.9305992736054859e+14 5.9306703448818816e-03 2.9922015416473529e+00
1.9306492891307088e+14 5.9317870242716680e-03 3.0116622109306168e+00
1.9306993046559319e+14 5.9329050283942518e-03 3.0311201747865777e+00
1.9307493201811547e+14 5.9340241668606646e-03 3.0505754167208754e+00
1.9307993357063778e+14 5.9351442474177432e-03 3.0700279208106629e+00
1.9308493512316006e+14 5.9362650760035546e-03 3.0894776717065846e+00
1.9308993667568234e+14 5.9373864568052978e-03 3.1089246546378169e+00
1.9309493822820466e+14 5.9385081923147643e-03 3.1283688554140552e+00
1.9309993978072694e+14 5.9396300833860320e-03 3.1478102604290799e+00
1.9310494133324925e+14 5.9407519292926578e-03 3.1672488566633925e+00
1.9310994288577153e+14 5.9418735277848829e-03 3.1866846316867625e+00
1.9311494443829381e+14 5.9429946751482941e-03 3.2061175736605771e+00
1.9311994599081612e+14 5.9441151662603699e-03 3.2255476713404594e+00
1.9312494754333841e+14 5.9452347946496748e-03 3.2449749140771926e+00
1.9312994909586072e+14 5.9463533525534757e-03 3.2643992918194766e+00
1.9313495064838300e+14 5.9474706309763916e-03 3.2838207951150182e+00
1.9313995220090531e+14 5.9485864197483251e-03 3.3032394151119564e+00
1.9314495375342759e+14 5.9497005075836978e-03 3.3226551435600014e+00
1.9314995530594988e+14 5.9508126821395321e-03 3.3420679728112623e+00
1.9315495685847219e+14 5.9519227300740109e-03 3.3614778958215807e+00
1.9315995841099447e+14 5.9530304371053881e-03 3.3808849061498334e+00
1.9316495996351678e+14 5.9541355880702749e-03 3.4002889979599806e+00
1.9316996151603906e+14 5.9552379669826610e-03 3.4196901660194370e+00
1.9317496306856134e+14 5.9563373570920919e-03 3.4390884057007018e+00
1.9317996462108366e+14 5.9574335409423628e-03 3.4584837129800707e+00
1.9318496617360594e+14 5.9585263004297362e-03 3.4778760844372143e+00
1.9318996772612825e+14 5.9596154168617306e-03 3.4972655172557041e+00
1.9319496927865053e+14 5.9607006710146598e-03 3.5166520092204623e+00
1.9319997083117281e+14 5.9617818431922411e-03 3.5360355587187629e+00
1.9320497238369512e+14 5.9628587132833696e-03 3.5554161647375508e+00
1.9320997393621741e+14 5.9639310608197351e-03 3.5747938268628654e+00
1.9321497548873972e+14 5.9649986650335335e-03 3.5941685452782037e+00
1.9321997704126200e+14 5.9660613049146655e-03 3.6135403207628713e+00
1.9322497859378428e+14 5.9671187592680490e-03 3.6329091546899877e+00
1.9322998014630659e+14 5.9681708067704821e-03 3.6522750490251079e+00
1.9323498169882888e+14 5.9692172260270319e-03 3.6716380063229259e+00
1.9323998325135119e+14 5.9702577956278454e-03 3.6909980297260114e+00
1.9324498480387347e+14 5.9712922942036896e-03 3.7103551229618135e+00
1.9324998635639575e+14 5.9723205004822266e-03 3.7297092903400033e+00
1.9325498790891806e+14 5.9733421933431327e-03 3.7490605367501932e+00
1.9325998946144034e+14 5.9743571518732731e-03 3.7684088676577621e+00
1.9326499101396266e+14 5.9753651554215123e-03 3.7877542891024487e+00
1.9326999256648494e+14 5.9763659836530982e-03 3.8070968076932545e+00
1.9327499411900722e+14 5.9773594166037764e-03 3.8264364306067256e+00
1.9327999567152953e+14 5.9783452347331812e-03 3.8457731655822061e+00
1.9328499722405181e+14 5.9793232189779798e-03 3.8651070209186358e+00
1.9328999877657412e+14 5.9802931508051273e-03 3.8844380054707974e+00
1.9329500032909641e+14 5.9812548122638648e-03 3.9037661286447496e+00
1.9330000188161872e+14 5.9822079860375795e-03 3.9230914003949562e+00
1.9330500343414100e+14 5.9831524554955625e-03 3.9424138312184001e+00
1.9331000498666328e+14 5.9840880047432772e-03 3.9617334321518944e+00
1.9331500653918559e+14 5.9850144186739656e-03 3.9810502147663520e+00
1.9332000809170788e+14 5.9859314830175226e-03 4.0003641911627996e+00
1.9332500964423019e+14 5.9868389843906441e-03 4.0196753739675124e+00
1.9333001119675247e+14 5.9877367103453863e-03 4.0389837763271643e+00
1.9333501274927475e+14 5.9886244494178733e-03 4.0582894119037904e+00
1.9334001430179706e+14 5.9895019911760270e-03 4.0775922948703025e+00
1.9334501585431934e+14 5.9903691262669211e-03 4.0968924399041740e+00
1.9335001740684166e+14 5.9912256464634151e-03 4.1161898621833339e+00
1.9335501895936394e+14 5.9920713447106227e-03 4.1354845773801507e+00
1.9336002051188622e+14 5.9929060151710598e-03 4.1547766016560850e+00
1.9336502206440853e+14 5.9937294532702830e-03 4.1740659516565604e+00
1.9337002361693081e+14 5.9945414557405910e-03 4.1933526445042233e+00
1.9337502516945312e+14 5.9953418206653026e-03 4.2126366977946992e+00
1.9338002672197541e+14 5.9961303475217732e-03 4.2319181295891237e+00
1.9338502827449769e+14 5.9969068372238803e-03 4.2511969584097686e+00
1.9339002982702000e+14 5.9976710921641804e-03 4.2704732032329922e+00
1.9339503137954228e+14 5.9984229162547455e-03 4.2897468834834944e+00
1.9340003293206459e+14 5.9991621149683367e-03 4.3090180190283007e+00
1.9340503448458688e+14 5.9998884953778916e-03 4.3282866301700205e+00
1.9341003603710916e+14 6.0006018661960502e-03 4.3475527376415162e+00
1.9341503758963147e+14 6.0013020378137131e-03 4.3668163625985610e+00
1.9342003914215375e+14 6.0019888223382450e-03 4.3860775266138745e+00
1.9342504069467606e+14 6.0026627311425265e-03 4.4053362541403684e+00
1.9343004224719834e+14 6.0033235777441673e-03 4.4245925613851682e+00
1.9343504379972066e+14 6.0039704802275443e-03 4.4438464666224977e+00
1.9344004535224294e+14 6.0046032565316257e-03 4.4630979930556514e+00
1.9344504690476522e+14 6.0052217264959882e-03 4.4823471642771713e+00
1.9345004845728753e+14 6.0058257118951065e-03 4.5015940042626070e+00
1.9345505000980981e+14 6.0064150364727530e-03 4.5208385373625770e+00
1.9346005156233212e+14 6.0069895259745910e-03 4.5400807882969865e+00
1.9346505311485441e+14 6.0075490081811789e-03 4.5593207821475596e+00
1.9347005466737669e+14 6.0080933129389360e-03 4.5785585443508321e+00
1.9347505621989900e+14 6.0086222721920345e-03 4.5977941006918117e+00
1.9348005777242128e+14 6.0091357200119724e-03 4.6170274772955384e+00
1.9348505932494359e+14 6.0096334926270679e-03 4.6362587006218678e+00
1.9349006087746588e+14 6.0101154284516664e-03 4.6554877974564493e+00
1.9349506242998816e+14 6.0105813681138138e-03 4.6747147949053769e+00
1.9350006398251047e+14 6.0110311544827131e-03 4.6939397203866964e+00
1.9350506553503275e+14 6.0114646326951049e-03 4.7131626016239023e+00
1.9351006708755506e+14 6.0118816501812770e-03 4.7323834666386508e+00
1.9351506864007734e+14 6.0122820566897639e-03 4.7516023437430395e+00
1.9352007019259962e+14 6.0126657043121550e-03 4.7708192615334610e+00
1.9352507174512194e+14 6.0130324475059982e-03 4.7900342488822671e+00
1.9353007329764422e+14 6.0133821431184306e-03 4.8092473349310785e+00
1.9353507485016653e+14 6.0137146504071473e-03 4.8284585490833702e+00
1.9354007640268881e+14 6.0140298310626091e-03 4.8476679209972460e+00
1.9354507795521109e+14 6.0143275492282157e-03 4.8668754805780505e+00
1.9355007950773341e+14 6.0146076715201311e-03 4.8860812579716111e+00
1.9355508106025569e+14 6.0148700670460539e-03 4.9052852835557923e+00
1.9356008261277800e+14 6.0151146074240913e-03 4.9244875879348529e+00
1.9356508416530028e+14 6.0153411667998096e-03 4.9436882019305610e+00
1.9357008571782256e+14 6.0155496218631090e-03 4.9628871565759942e+00
1.9357508727034488e+14 6.0157398518644644e-03 4.9820844831082916e+00
1.9358008882286716e+14 6.0159117386299693e-03 5.0012802129603440e+00
1.9358509037538947e+14 6.0160651665758045e-03 5.0204743777551961e+00
1.9359009192791175e+14 6.0162000227228533e-03 5.0396670092970837e+00
1.9359509348043406e+14 6.0163161967083344e-03 5.0588581395659844e+00
1.9360009503295634e+14 6.0164135807994528e-03 5.0780478007087115e+00
1.9360509658547862e+14 6.0164920699043731e-03 5.0972360250333510e+00
1.9361009813800094e+14 6.0165515615831161e-03 5.1164228450009830e+00
1.9361509969052322e+14 6.0165919560577485e-03 5.1356082932190850e+00
1.9362010124304553e+14 6.0166131562218658e-03 5.1547924024344560e+00
1.9362510279556781e+14 6.0166150676491245e-03 5.1739752055256067e+00
1.9363010434809009e+14 6.0165975986013294e-03 5.1931567354968546e+00
1.9363510590061241e+14 6.0165606600355165e-03 5.2123370254702035e+00
1.9364010745313469e+14 6.0165041656106248e-03 5.2315161086789477e+00
1.9364510900565700e+14 6.0164280316932321e-03 5.2506940184606492e+00
1.9365011055817928e+14 6.0163321773627036e-03 5.2698707882501807e+00
1.9365511211070156e+14 6.0162165244156459e-03 5.2890464515728830e+00
1.9366011366322388e+14 6.0160809973694848e-03 5.3082210420381672e+00
1.9366511521574616e+14 6.0159255234656130e-03 5.3273945933316984e+00
1.9367011676826847e+14 6.0157500326715185e-03 5.3465671392100198e+00
1.9367511832079075e+14 6.0155544576829369e-03 5.3657387134926422e+00
1.9368011987331303e+14 6.0153387339241977e-03 5.3849093500561729e+00
1.9368512142583534e+14 6.0151027995487679e-03 5.4040790828278098e+00
1.9369012297835762e+14 6.0148465954391432e-03 5.4232479457777600e+00
1.9369512453087994e+14 6.0145700652054976e-03 5.4424159729143167e+00
1.9370012608340222e+14 6.0142731551839339e-03 5.4615831982757390e+00
1.9370512763592450e+14 6.0139558144346652e-03 5.4807496559253917e+00
1.9371012918844681e+14 6.0136179947384181e-03 5.4999153799443228e+00
1.9371513074096909e+14 6.0132596505930742e-03 5.5190804044254609e+00
1.9372013229349141e+14 6.0128807392096136e-03 5.5382447634672953e+00
1.9372513384601369e+14 6.0124812205067995e-03 5.5574084911677044e+00
1.9373013539853600e+14 6.0120610571061748e-03 5.5765716216179637e+00
1.9373513695105828e+14 6.0116202143256072e-03 5.5957341888961452e+00
1.9374013850358056e+14 6.0111586601726153e-03 5.6148962270621974e+00
1.9374514005610288e+14 6.0106763653371168e-03 5.6340577701509593e+00
1.9375014160862516e+14 6.0101733031838181e-03 5.6532188521668614e+00
1.9375514316114747e+14 6.0096494497429813e-03 5.6723795070779097e+00
1.9376014471366975e+14 6.0091047837019917e-03 5.6915397688100757e+00
1.9376514626619203e+14 6.0085392863955681e-03 5.7106996712414633e+00
1.9377014781871434e+14 6.0079529417953687e-03 5.7298592481972408e+00
1.9377514937123662e+14 6.0073457364995912e-03 5.7490185334429205e+00
1.9378015092375894e+14 6.0067176597210564e-03 5.7681775606805443e+00
1.9378515247628122e+14 6.0060687032761281e-03 5.7873363635416206e+00
1.9379015402880350e+14 6.0053988615717049e-03 5.8064949755829094e+00
1.9379515558132581e+14 6.0047081315925477e-03 5.8256534302811751e+00
1.9380015713384809e+14 6.0039965128878409e-03 5.8448117610269055e+00
1.9380515868637041e+14 6.0032640075572130e-03 5.8639700011208360e+00
1.9381016023889269e+14 6.0025106202365314e-03 5.8831281837671918e+00
1.9381516179141497e+14 6.0017363580824453e-03 5.9022863420703260e+00
1.9382016334393728e+14 6.0009412307574263e-03 5.9214445090286913e+00
1.9382516489645956e+14 6.0001252504138540e-03 5.9406027175305143e+00
1.9383016644898188e+14 5.9992884316773260e-03 5.9597610003490207e+00
1.9383516800150416e+14 5.9984307916301867e-03 5.9789193901377500e+00
1.9384016955402644e+14 5.9975523497941162e-03 5.9980779194258451e+00
1.9384517110654875e+14 5.9966531281123231e-03 6.0172366206141490e+00
1.9385017265907103e+14 5.9957331509314163e-03 6.0363955259696995e+00
1.9385517421159334e+14 5.9947924449831576e-03 6.0555546676224132e+00
1.9386017576411562e+14 5.9938310393650744e-03 6.0747140775603885e+00
1.9386517731663794e+14 5.9928489655213029e-03 6.0938737876257312e+00
1.9387017886916022e+14 5.9918462572224433e-03 6.1130338295105728e+00
1.9387518042168250e+14 5.9908229505461468e-03 6.1321942347528315e+00
1.9388018197420481e+14 5.9897790838557329e-03 6.1513550347329140e+00
1.9388518352672709e+14 5.9887146977796613e-03 6.1705162606686361e+00
1.9389018507924941e+14 5.9876298351903287e-03 6.1896779436131037e+00
1.9389518663177169e+14 5.9865245411821269e-03 6.2088401144493748e+00
1.9390018818429397e+14 5.9853988630498341e-03 6.2280028038879962e+00
1.9390518973681628e+14 5.9842528502660362e-03 6.2471660424634328e+00
1.9391019128933856e+14 5.9830865544587501e-03 6.2663298605296198e+00
1.9391519284186088e+14 5.9819000293880667e-03 6.2854942882581639e+00
1.9392019439438316e+14 5.9806933309234618e-03 6.3046593556334392e+00
1.9392519594690544e+14 5.9794665170197717e-03 6.3238250924509627e+00
1.9393019749942775e+14 5.9782196476937180e-03 6.3429915283131821e+00
1.9393519905195003e+14 5.9769527849996736e-03 6.3621586926269602e+00
1.9394020060447234e+14 5.9756659930053054e-03 6.3813266146005709e+00
1.9394520215699462e+14 5.9743593377670082e-03 6.4004953232408601e+00
1.9395020370951691e+14 5.9730328873050867e-03 6.4196648473504538e+00
1.9395520526203922e+14 5.9716867115785065e-03 6.4388352155255193e+00
1.9396020681456150e+14 5.9703208824599136e-03 6.4580064561522086e+00
1.9396520836708381e+14 5.9689354737096269e-03 6.4771785974052207e+00
1.9397020991960609e+14 5.9675305609505199e-03 6.4963516672448858e+00
1.9397521147212838e+14 5.9661062216415511e-03 6.5155256934147854e+00
1.9398021302465069e+14 5.9646625350519593e-03 6.5347007034401408e+00
1.9398521457717297e+14 5.9631995822348807e-03 6.5538767246244571e+00
1.9399021612969528e+14 5.9617174460010920e-03 6.5730537840490548e+00
1.9399521768221756e+14 5.9602162108920911e-03 6.5922319085694303e+00
1.9400021923473984e+14 5.9586959631535994e-03 6.6114111248149072e+00
1.9400522078726216e+14 5.9571567907085836e-03 6.6305914591858883e+00
1.9401022233978444e+14 5.9555987831303864e-03 6.6497729378519956e+00
1.9401522389230675e+14 5.9540220316154930e-03 6.6689555867516299e+00
1.9402022544482903e+14 5.9524266289563022e-03 6.6881394315887643e+00
1.9402522699735134e+14 5.9508126695139172e-03 6.7073244978332198e+00
1.9403022854987362e+14 5.9491802491904349e-03 6.7265108107175440e+00
1.9403523010239591e+14 5.9475294654022662e-03 6.7456983952374294e+00
1.9404023165491822e+14 5.9458604170516084e-03 6.7648872761491834e+00
1.9404523320744050e+14 5.9441732044995281e-03 6.7840774779692685e+00
1.9405023475996281e+14 5.9424679295378554e-03 6.8032690249730843e+00
1.9405523631248509e+14 5.9407446953621164e-03 6.8224619411940335e+00
1.9406023786500738e+14 5.9390036065433797e-03 6.8416562504225684e+00
1.9406523941752969e+14 5.9372447690005268e-03 6.8608519762058942e+00
1.9407024097005197e+14 5.9354682899727942e-03 6.8800491418462153e+00
1.9407524252257428e+14 5.9336742779919132e-03 6.8992477704011712e+00
1.9408024407509656e+14 5.9318628428544221e-03 6.9184478846827648e+00
1.9408524562761884e+14 5.9300340955940741e-03 6.9376495072568574e+00
1.9409024718014116e+14 5.9281881484539549e-03 6.9568526604434018e+00
1.9409524873266344e+14 5.9263251148592849e-03 6.9760573663148282e+00
1.9410025028518575e+14 5.9244451093894224e-03 6.9952636466975493e+00
1.9410525183770803e+14 5.9225482477507753e-03 7.0144715231700108e+00
1.9411025339023031e+14 5.9206346467489887e-03 7.0336810170642581e+00
1.9411525494275262e+14 5.9187044242620269e-03 7.0528921494648440e+00
1.9412025649527491e+14 5.9167576992124934e-03 7.0721049412089680e+00
1.9412525804779722e+14 5.9147945915409145e-03 7.0913194128875956e+00
1.9413025960031950e+14 5.9128152221782620e-03 7.1105355848441745e+00
1.9413526115284178e+14 5.9108197130194025e-03 7.1297534771764948e+00
1.9414026270536409e+14 5.9088081868960305e-03 7.1489731097358593e+00
1.9414526425788638e+14 5.9067807675500838e-03 7.1681945021281495e+00
1.9415026581040869e+14 5.9047375796072608e-03 7.1874176737141218e+00
1.9415526736293097e+14 5.9026787485504818e-03 7.2066426436101185e+00
1.9416026891545325e+14 5.9006044006938074e-03 7.2258694306884950e+00
1.9416527046797556e+14 5.8985146631564617e-03 7.2450980535789684e+00
1.9417027202049784e+14 5.8964096638367235e-03 7.2643285306681777e+00
1.9417527357302016e+14 5.8942895313862350e-03 7.2835608801021703e+00
1.9418027512554244e+14 5.8921543951849110e-03 7.3027951197857357e+00
1.9418527667806475e+14 5.8900043853149760e-03 7.3220312673845109e+00
1.9419027823058703e+14 5.8878396325365940e-03 7.3412693403255789e+00
1.9419527978310931e+14 5.8856602682622640e-03 7.3605093557985199e+00
1.9420028133563162e+14 5.8834664245325258e-03 7.3797513307571450e+00
1.9420528288815391e+14 5.8812582339918514e-03 7.3989952819195750e+00
1.9421028444067622e+14 5.8790358298637579e-03 7.4182412257710917e+00
1.9421528599319850e+14 5.8767993459273721e-03 7.4374891785638138e+00
1.9422028754572078e+14 5.8745489164935176e-03 7.4567391563197196e+00
1.9422528909824309e+14 5.8722846763813799e-03 7.4759911748310541e+00
1.9423029065076538e+14 5.8700067608953264e-03 7.4952452496616759e+00
1.9423529220328769e+14 5.8677153058019705e-03 7.5145013961500693e+00
1.9424029375580997e+14 5.8654104473074382e-03 7.5337596294090083e+00
1.9424529530833225e+14 5.8630923220353596e-03 7.5530199643290272e+00
1.9425029686085456e+14 5.8607610670045581e-03 7.5722824155788713e+00
1.9425529841337684e+14 5.8584168196072943e-03 7.5915469976079066e+00
1.9426029996589916e+14 5.8560597175881888e-03 7.6108137246477643e+00
1.9426530151842144e+14 5.8536898990224628e-03 7.6300826107142248e+00
1.9427030307094372e+14 5.8513075022959236e-03 7.6493536696090079e+00
1.9427530462346603e+14 5.8489126660836244e-03 7.6686269149223314e+00
1.9428030617598831e+14 5.8465055293304233e-03 7.6879023600337373e+00
1.9428530772851062e+14 5.8440862312306484e-03 7.7071800181152694e+00
1.9429030928103291e+14 5.8416549112090578e-03 7.7264599021329996e+00
1.9429531083355519e+14 5.8392117089012142e-03 7.7457420248491164e+00
1.9430031238607750e+14 5.8367567641349942e-03 7.7650263988246504e+00
1.9430531393859978e+14 5.8342902169120298e-03 7.7843130364204054e+00
1.9431031549112209e+14 5.8318122073897664e-03 7.8036019498009299e+00
1.9431531704364438e+14 5.8293228758632878e-03 7.8228931509348101e+00
1.9432031859616669e+14 5.8268223627483415e-03 7.8421866515989187e+00
1.9432532014868897e+14 5.8243108085644334e-03 7.8614824633788363e+00
1.9433032170121125e+14 5.8217883539176361e-03 7.8807805976728647e+00
1.9433532325373356e+14 5.8192551394849407e-03 7.9000810656932767e+00
1.9434032480625584e+14 5.8167113059978395e-03 7.9193838784687101e+00
1.9434532635877816e+14 5.8141569942272804e-03 7.9386890468476548e+00
1.9435032791130044e+14 5.8115923449682258e-03 7.9579965814992679e+00
1.9435532946382272e+14 5.8090174990250631e-03 7.9773064929173785e+00
1.9436033101634503e+14 5.8064325971971783e-03 7.9966187914218434e+00
1.9436533256886731e+14 5.8038377802650072e-03 8.0159334871614778e+00
1.9437033412138962e+14 5.8012331889765326e-03 8.0352505901165454e+00
1.9437533567391191e+14 5.7986189640341461e-03 8.0545701101011087e+00
1.9438033722643419e+14 5.7959952460817097e-03 8.0738920567655796e+00
1.9438533877895650e+14 5.7933621756921768e-03 8.0932164395996757e+00
1.9439034033147878e+14 5.7907198933560894e-03 8.1125432679339422e+00
1.9439534188400109e+14 5.7880685394692032e-03 8.1318725509433492e+00
1.9440034343652338e+14 5.7854082543220562e-03 8.1512042976492118e+00
1.9440534498904566e+14 5.7827391780887957e-03 8.1705385169218658e+00
1.9441034654156797e+14 5.7800614508166717e-03 8.1898752174836229e+00
1.9441534809409025e+14 5.7773752124167192e-03 8.2092144079102205e+00
1.9442034964661256e+14 5.7746806026533568e-03 8.2285560966349252e+00
1.9442535119913484e+14 5.7719777611361855e-03 8.2479002919493229e+00
1.9443035275165712e+14 5.7692668273100368e-03 8.2672470020075508e+00
1.9443535430417944e+14 5.7665479404477790e-03 8.2865962348274849e+00
1.9444035585670172e+14 5.7638212396417367e-03 8.3059479982939486e+00
1.9444535740922403e+14 5.7610868637961261e-03 8.3253023001610931e+00
1.9445035896174631e+14 5.7583449516202681e-03 8.3446591480544043e+00
1.9445536051426862e+14 5.7555956416214969e-03 8.3640185494743342e+00
1.9446036206679091e+14 5.7528390720989120e-03 8.3833805117971565e+00
1.9446536361931319e+14 5.7500753811373859e-03 8.4027450422789869e+00
1.9447036517183550e+14 5.7473047066023408e-03 8.4221121480570389e+00
1.9447536672435778e+14 5.7445271861338203e-03 8.4414818361525725e+00
1.9448036827688009e+14 5.7417429571426431e-03 8.4608541134731254e+00
1.9448536982940238e+14 5.7389521568049634e-03 8.4802289868148630e+00
1.9449037138192466e+14 5.7361549220592998e-03 8.4996064628648131e+00
1.9449537293444697e+14 5.7333513896020878e-03 8.5189865482036922e+00
1.9450037448696925e+14 5.7305416958848884e-03 8.5383692493070651e+00
1.9450537603949156e+14 5.7277259771112664e-03 8.5577545725486779e+00
1.9451037759201384e+14 5.7249043692344870e-03 8.5771425242021380e+00
1.9451537914453612e+14 5.7220770079550454e-03 8.5965331104430245e+00
1.9452038069705844e+14 5.7192440287191677e-03 8.6159263373515671e+00
1.9452538224958072e+14 5.7164055667174134e-03 8.6353222109136123e+00
1.9453038380210303e+14 5.7135617568832894e-03 8.6547207370242134e+00
1.9453538535462531e+14 5.7107127338929444e-03 8.6741219214879450e+00
1.9454038690714759e+14 5.7078586321641844e-03 8.6935257700224895e+00
1.9454538845966991e+14 5.7049995858572287e-03 8.7129322882593829e+00
1.9455039001219219e+14 5.7021357288745810e-03 8.7323414817464275e+00
1.9455539156471450e+14 5.6992671948614231e-03 8.7517533559494876e+00
1.9456039311723678e+14 5.6963941172071385e-03 8.7711679162537788e+00
1.9456539466975906e+14 5.6935166290459959e-03 8.7905851679666416e+00
1.9457039622228138e+14 5.6906348632593182e-03 8.8100051163182016e+00
1.9457539777480366e+14 5.6877489524769804e-03 8.8294277664634393e+00
1.9458039932732597e+14 5.6848590290797711e-03 8.8488531234837673e+00
1.9458540087984825e+14 5.6819652252017988e-03 8.8682811923884817e+00
1.9459040243237053e+14 5.6790676727332661e-03 8.8877119781160658e+00
1.9459540398489284e+14 5.6761665033238477e-03 8.9071454855362884e+00
1.9460040553741512e+14 5.6732618483855881e-03 8.9265817194502013e+00
1.9460540708993744e+14 5.6703538390968254e-03 8.9460206845931314e+00
1.9461040864245972e+14 5.6674426064058188e-03 8.9654623856342539e+00
1.9461541019498203e+14 5.6645282810352474e-03 8.9849068271789019e+00
1.9462041174750431e+14 5.6616109934862838e-03 9.0043540137692197e+00
1.9462541330002659e+14 5.6586908740432441e-03 9.0238039498850426e+00
1.9463041485254891e+14 5.6557680527784867e-03 9.0432566399455769e+00
1.9463541640507119e+14 5.6528426595576341e-03 9.0627120883089098e+00
1.9464041795759350e+14 5.6499148240445884e-03 9.0821702992745905e+00
1.9464541951011578e+14 5.6469846757073372e-03 9.1016312770826264e+00
1.9465042106263806e+14 5.6440523438234134e-03 9.1210950259157677e+00
1.9465542261516038e+14 5.6411179574858998e-03 9.1405615498988926e+00
1.9466042416768266e+14 5.6381816456095198e-03 9.1600308531001726e+00
1.9466542572020497e+14 5.6352435369367805e-03 9.1795029395314476e+00
1.9467042727272725e+14 5.6323037600447025e-03 9.1989778131481543e+00
("in2","mode 1",1,"out1",1,"transmission")
(500, 3)
1.9217465256410256e+14 0.0000000000000000e+00 0.0000000000000000e+00
1.9217965411662484e+14 0.0000000000000000e+00 0.0000000000000000e+00
1.9218465566914716e+14 0.0000000000000000e+00 0.0000000000000000e+00
1.9218965722166944e+14 0.0000000000000000e+00 0.0000000000000000e+00
1.9219465877419175e+14 0.0000000000000000e+00 0.0000000000000000e+00
1.9219966032671403e+14 0.0000000000000000e+00 0.0000000000000000e+00
1.9220466187923631e+14 0.0000000000000000e+00 0.0000000000000000e+00
1.9220966343175862e+14 0.0000000000000000e+00 0.0000000000000000e+00
1.9221466498428091e+14 0.0000000000000000e+00 0.0000000000000000e+00
1.9221966653680322e+14 0.0000000000000000e+00 0.0000000000000000e+00
1.9222466808932550e+14 0.0000000000000000e+00 0.0000000000000000e+00
1.9222966964184778e+14 0.0000000000000000e+00 0.0000000000000000e+00
1.9223467119437009e+14 0.0000000000000000e+00 0.0000000000000000e+00
1.9223967274689238e+14 0.0000000000000000e+00 0.0000000000000000e+00
1.9224467429941469e+14 0.0000000000000000e+00 0.0000000000000000e+00
1.9224967585193697e+14 0.0000000000000000e+00 0.0000000000000000e+00
1.9225467740445928e+14 0.0000000000000000e+00 0.0000000000000000e+00
1.9225967895698156e+14 0.0000000000000000e+00 0.0000000000000000e+00
1.9226468050950384e+14 0.0000000000000000e+00 0.0000000000000000e+00
1.9226968206202616e+14 0.0000000000000000e+00 0.0000000000000000e+00
1.9227468361454844e+14 0.0000000000000000e+00 0.0000000000000000e+00
1.9227968516707075e+14 0.0000000000000000e+00 0.0000000000000000e+00
1.9228468671959303e+14 0.0000000000000000e+00 0.0000000000000000e+00
1.9228968827211531e+14 0.0000000000000000e+00 0.0000000000000000e+00
1.9229468982463762e+14 0.0000000000000000e+00 0.0000000000000000e+00
1.9229969137715991e+14 0.0000000000000000e+00 0.0000000000000000e+00
1.9230469292968222e+14 0.0000000000000000e+00 0.0000000000000000e+00
1.9230969448220450e+14 0.0000000000000000e+00 0.0000000000000000e+00
1.9231469603472678e+14 0.0000000000000000e+00 0.0000000000000000e+00
1.9231969758724909e+14 0.0000000000000000e+00 0.0000000000000000e+00
1.9232469913977138e+14 0.0000000000000000e+00 0.0000000000000000e+00
1.9232970069229369e+14 0.0000000000000000e+00 0.0000000000000000e+00
1.9233470224481597e+14 0.0000000000000000e+00 0.0000000000000000e+00
1.9233970379733825e+14 0.0000000000000000e+00 0.0000000000000000e+00
1.9234470534986056e+14 0.0000000000000000e+00 0.0000000000000000e+00
1.9234970690238284e+14 0.0000000000000000e+00 0.0000000000000000e+00
1.9235470845490516e+14 0.0000000000000000e+00 0.0000000000000000e+00
1.9235971000742744e+14 0.0000000000000000e+00 0.0000000000000000e+00
1.9236471155994972e+14 0.0000000000000000e+00 0.0000000000000000e+00
1.9236971311247203e+14 0.0000000000000000e+00 0.0000000000000000e+00
1.9237471466499431e+14 0.0000000000000000e+00 0.0000000000000000e+00
1.9237971621751662e+14 0.0000000000000000e+00 0.0000000000000000e+00
1.9238471777003891e+14 0.0000000000000000e+00 0.0000000000000000e+00
1.9238971932256119e+14 0.0000000000000000e+00 0.0000000000000000e+00
1.9239472087508350e+14 0.0000000000000000e+00 0.0000000000000000e+00
1.9239972242760578e+14 0.0000000000000000e+00 0.0000000000000000e+00
1.9240472398012809e+14 0.0000000000000000e+00 0.0000000000000000e+00
1.9240972553265038e+14 0.0000000000000000e+00 0.0000000000000000e+00
1.9241472708517269e+14 0.0000000000000000e+00 0.0000000000000000e+00
1.9241972863769497e+14 0.0000000000000000e+00 0.0000000000000000e+00
1.9242473019021725e+14 0.0000000000000000e+00 0.0000000000000000e+00
1.9242973174273956e+14 0.0000000000000000e+00 0.0000000000000000e+00
1.9243473329526184e+14 0.0000000000000000e+00 0.0000000000000000e+00
1.9243973484778416e+14 0.0000000000000000e+00 0.0000000000000000e+00
1.9244473640030644e+14 0.0000000000000000e+00 0.0000000000000000e+00
1.9244973795282872e+14 0.0000000000000000e+00 0.0000000000000000e+00
1.9245473950535103e+14 0.0000000000000000e+00 0.0000000000000000e+00
1.9245974105787331e+14 0.0000000000000000e+00 0.0000000000000000e+00
1.9246474261039562e+14 0.0000000000000000e+00 0.0000000000000000e+00
1.9246974416291791e+14 0.0000000000000000e+00 0.0000000000000000e+00
1.9247474571544019e+14 0.0000000000000000e+00 0.0000000000000000e+00
1.9247974726796250e+14 0.0000000000000000e+00 0.0000000000000000e+00
1.9248474882048478e+14 0.0000000000000000e+00 0.0000000000000000e+00
1.9248975037300709e+14 0.0000000000000000e+00 0.0000000000000000e+00
1.9249475192552938e+14 0.0000000000000000e+00 0.0000000000000000e+00
1.9249975347805166e+14 0.0000000000000000e+00 0.0000000000000000e+00
1.9250475503057397e+14 0.0000000000000000e+00 0.0000000000000000e+00
1.9250975658309625e+14 0.0000000000000000e+00 0.0000000000000000e+00
1.9251475813561856e+14 0.0000000000000000e+00 0.0000000000000000e+00
1.9251975968814084e+14 0.0000000000000000e+00 0.0000000000000000e+00
1.9252476124066312e+14 0.0000000000000000e+00 0.0000000000000000e+00
1.9252976279318544e+14 0.0000000000000000e+00 0.0000000000000000e+00
1.9253476434570772e+14 0.0000000000000000e+00 0.0000000000000000e+00
1.9253976589823003e+14 0.0000000000000000e+00 0.0000000000000000e+00
1.9254476745075231e+14 0.0000000000000000e+00 0.0000000000000000e+00
1.9254976900327462e+14 0.0000000000000000e+00 0.0000000000000000e+00
1.9255477055579691e+14 0.0000000000000000e+00 0.0000000000000000e+00
1.9255977210831919e+14 0.0000000000000000e+00 0.0000000000000000e+00
1.9256477366084150e+14 0.0000000000000000e+00 0.0000000000000000e+00
1.9256977521336378e+14 0.0000000000000000e+00 0.0000000000000000e+00
1.9257477676588609e+14 0.0000000000000000e+00 0.0000000000000000e+00
1.9257977831840838e+14 0.0000000000000000e+00 0.0000000000000000e+00
1.9258477987093066e+14 0.0000000000000000e+00 0.0000000000000000e+00
1.9258978142345297e+14 0.0000000000000000e+00 0.0000000000000000e+00
1.9259478297597525e+14 0.0000000000000000e+00 0.0000000000000000e+00
1.9259978452849756e+14 0.0000000000000000e+00 0.0000000000000000e+00
1.9260478608101984e+14 0.0000000000000000e+00 0.0000000000000000e+00
1.9260978763354212e+14 0.0000000000000000e+00 0.0000000000000000e+00
1.9261478918606444e+14 0.0000000000000000e+00 0.0000000000000000e+00
1.9261979073858672e+14 0.0000000000000000e+00 0.0000000000000000e+00
1.9262479229110903e+14 0.0000000000000000e+00 0.0000000000000000e+00
1.9262979384363131e+14 0.0000000000000000e+00 0.0000000000000000e+00
1.9263479539615359e+14 0.0000000000000000e+00 0.0000000000000000e+00
1.9263979694867591e+14 0.0000000000000000e+00 0.0000000000000000e+00
1.9264479850119819e+14 0.0000000000000000e+00 0.0000000000000000e+00
1.9264980005372050e+14 0.0000000000000000e+00 0.0000000000000000e+00
1.9265480160624278e+14 0.0000000000000000e+00 0.0000000000000000e+00
1.9265980315876506e+14 0.0000000000000000e+00 0.0000000000000000e+00
1.9266480471128738e+14 0.0000000000000000e+00 0.0000000000000000e+00
1.9266980626380966e+14 0.0000000000000000e+00 0.0000000000000000e+00
1.9267480781633197e+14 0.0000000000000000e+00 0.0000000000000000e+00
1.9267980936885425e+14 0.0000000000000000e+00 0.0000000000000000e+00
1.9268481092137653e+14 0.0000000000000000e+00 0.0000000000000000e+00
1.9268981247389884e+14 0.0000000000000000e+00 0.0000000000000000e+00
1.9269481402642112e+14 0.0000000000000000e+00 0.0000000000000000e+00
1.9269981557894344e+14 0.0000000000000000e+00 0.0000000000000000e+00
1.9270481713146572e+14 0.0000000000000000e+00 0.0000000000000000e+00
1.9270981868398803e+14 0.0000000000000000e+00 0.0000000000000000e+00
1.9271482023651031e+14 0.0000000000000000e+00 0.0000000000000000e+00
1.9271982178903259e+14 0.0000000000000000e+00 0.0000000000000000e+00
1.9272482334155491e+14 0.0000000000000000e+00 0.0000000000000000e+00
1.9272982489407719e+14 0.0000000000000000e+00 0.0000000000000000e+00
1.9273482644659950e+14 0.0000000000000000e+00 0.0000000000000000e+00
1.9273982799912178e+14 0.0000000000000000e+00 0.0000000000000000e+00
1.9274482955164406e+14 0.0000000000000000e+00 0.0000000000000000e+00
1.9274983110416638e+14 0.0000000000000000e+00 0.0000000000000000e+00
1.9275483265668866e+14 0.0000000000000000e+00 0.0000000000000000e+00
1.9275983420921097e+14 0.0000000000000000e+00 0.0000000000000000e+00
1.9276483576173325e+14 0.0000000000000000e+00 0.0000000000000000e+00
1.9276983731425553e+14 0.0000000000000000e+00 0.0000000000000000e+00
1.9277483886677784e+14 0.0000000000000000e+00 0.0000000000000000e+00
1.9277984041930012e+14 0.0000000000000000e+00 0.0000000000000000e+00
1.9278484197182244e+14 0.0000000000000000e+00 0.0000000000000000e+00
1.9278984352434472e+14 0.0000000000000000e+00 0.0000000000000000e+00
1.9279484507686700e+14 0.0000000000000000e+00 0.0000000000000000e+00
1.9279984662938931e+14 0.0000000000000000e+00 0.0000000000000000e+00
1.9280484818191159e+14 0.0000000000000000e+00 0.0000000000000000e+00
1.9280984973443391e+14 0.0000000000000000e+00 0.0000000000000000e+00
1.9281485128695619e+14 0.0000000000000000e+00 0.0000000000000000e+00
1.9281985283947847e+14 0.0000000000000000e+00 0.0000000000000000e+00
1.9282485439200078e+14 0.0000000000000000e+00 0.0000000000000000e+00
1.9282985594452306e+14 0.0000000000000000e+00 0.0000000000000000e+00
1.9283485749704538e+14 0.0000000000000000e+00 0.0000000000000000e+00
1.9283985904956766e+14 0.0000000000000000e+00 0.0000000000000000e+00
1.9284486060208997e+14 0.0000000000000000e+00 0.0000000000000000e+00
1.9284986215461225e+14 0.0000000000000000e+00 0.0000000000000000e+00
1.9285486370713453e+14 0.0000000000000000e+00 0.0000000000000000e+00
1.9285986525965684e+14 0.0000000000000000e+00 0.0000000000000000e+00
1.9286486681217912e+14 0.0000000000000000e+00 0.0000000000000000e+00
1.9286986836470144e+14 0.0000000000000000e+00 0.0000000000000000e+00
1.9287486991722372e+14 0.0000000000000000e+00 0.0000000000000000e+00
1.9287987146974600e+14 0.0000000000000000e+00 0.0000000000000000e+00
1.9288487302226831e+14 0.0000000000000000e+00 0.0000000000000000e+00
1.9288987457479059e+14 0.0000000000000000e+00 0.0000000000000000e+00
1.9289487612731291e+14 0.0000000000000000e+00 0.0000000000000000e+00
1.9289987767983519e+14 0.0000000000000000e+00 0.0000000000000000e+00
1.9290487923235747e+14 0.0000000000000000e+00 0.0000000000000000e+00
1.9290988078487978e+14 0.0000000000000000e+00 0.0000000000000000e+00
1.9291488233740206e+14 0.0000000000000000e+00 0.0000000000000000e+00
1.9291988388992438e+14 0.0000000000000000e+00 0.0000000000000000e+00
1.9292488544244666e+14 0.0000000000000000e+00 0.0000000000000000e+00
1.9292988699496894e+14 0.0000000000000000e+00 0.0000000000000000e+00
1.9293488854749125e+14 0.0000000000000000e+00 0.0000000000000000e+00
1.9293989010001353e+14 0.0000000000000000e+00 0.0000000000000000e+00
1.9294489165253584e+14 0.0000000000000000e+00 0.0000000000000000e+00
1.9294989320505812e+14 0.0000000000000000e+00 0.0000000000000000e+00
1.9295489475758041e+14 0.0000000000000000e+00 0.0000000000000000e+00
1.9295989631010272e+14 0.0000000000000000e+00 0.0000000000000000e+00
1.9296489786262500e+14 0.0000000000000000e+00 0.0000000000000000e+00
1.9296989941514731e+14 0.0000000000000000e+00 0.0000000000000000e+00
1.9297490096766959e+14 0.0000000000000000e+00 0.0000000000000000e+00
1.9297990252019188e+14 0.0000000000000000e+00 0.0000000000000000e+00
1.9298490407271419e+14 0.0000000000000000e+00 0.0000000000000000e+00
1.9298990562523647e+14 0.0000000000000000e+00 0.0000000000000000e+00
1.9299490717775878e+14 0.0000000000000000e+00 0.0000000000000000e+00
1.9299990873028106e+14 0.0000000000000000e+00 0.0000000000000000e+00
1.9300491028280338e+14 0.0000000000000000e+00 0.0000000000000000e+00
1.9300991183532566e+14 0.0000000000000000e+00 0.0000000000000000e+00
1.9301491338784794e+14 0.0000000000000000e+00 0.0000000000000000e+00
1.9301991494037025e+14 0.0000000000000000e+00 0.0000000000000000e+00
1.9302491649289253e+14 0.0000000000000000e+00 0.0000000000000000e+00
1.9302991804541484e+14 0.0000000000000000e+00 0.0000000000000000e+00
1.9303491959793712e+14 0.0000000000000000e+00 0.0000000000000000e+00
1.9303992115045941e+14 0.0000000000000000e+00 0.0000000000000000e+00
1.9304492270298172e+14 0.0000000000000000e+00 0.0000000000000000e+00
1.9304992425550400e+14 0.0000000000000000e+00 0.0000000000000000e+00
1.9305492580802631e+14 0.0000000000000000e+00 0.0000000000000000e+00
1.9305992736054859e+14 0.0000000000000000e+00 0.0000000000000000e+00
1.9306492891307088e+14 0.0000000000000000e+00 0.0000000000000000e+00
1.9306993046559319e+14 0.0000000000000000e+00 0.0000000000000000e+00
1.9307493201811547e+14 0.0000000000000000e+00 0.0000000000000000e+00
1.9307993357063778e+14 0.0000000000000000e+00 0.0000000000000000e+00
1.9308493512316006e+14 0.0000000000000000e+00 0.0000000000000000e+00
1.9308993667568234e+14 0.0000000000000000e+00 0.0000000000000000e+00
1.9309493822820466e+14 0.0000000000000000e+00 0.0000000000000000e+00
1.9309993978072694e+14 0.0000000000000000e+00 0.0000000000000000e+00
1.9310494133324925e+14 0.0000000000000000e+00 0.0000000000000000e+00
1.9310994288577153e+14 0.0000000000000000e+00 0.0000000000000000e+00
1.9311494443829381e+14 0.0000000000000000e+00 0.0000000000000000e+00
1.9311994599081612e+14 0.0000000000000000e+00 0.0000000000000000e+00
1.9312494754333841e+14 0.0000000000000000e+00 0.0000000000000000e+00
1.9312994909586072e+14 0.0000000000000000e+00 0.0000000000000000e+00
1.9313495064838300e+14 0.0000000000000000e+00 0.0000000000000000e+00
1.9313995220090531e+14 0.0000000000000000e+00 0.0000000000000000e+00
1.9314495375342759e+14 0.0000000000000000e+00 0.0000000000000000e+00
1.9314995530594988e+14 0.0000000000000000e+00 0.0000000000000000e+00
1.9315495685847219e+14 0.0000000000000000e+00 0.0000000000000000e+00
1.9315995841099447e+14 0.0000000000000000e+00 0.0000000000000000e+00
1.9316495996351678e+14 0.0000000000000000e+00 0.0000000000000000e+00
1.9316996151603906e+14 0.0000000000000000e+00 0.0000000000000000e+00
1.9317496306856134e+14 0.0000000000000000e+00 0.0000000000000000e+00
1.9317996462108366e+14 0.0000000000000000e+00 0.0000000000000000e+00
1.9318496617360594e+14 0.0000000000000000e+00 0.0000000000000000e+00
1.9318996772612825e+14 0.0000000000000000e+00 0.0000000000000000e+00
1.9319496927865053e+14 0.0000000000000000e+00 0.0000000000000000e+00
1.9319997083117281e+14 0.0000000000000000e+00 0.0000000000000000e+00
1.9320497238369512e+14 0.0000000000000000e+00 0.0000000000000000e+00
1.9320997393621741e+14 0.0000000000000000e+00 0.0000000000000000e+00
1.9321497548873972e+14 0.0000000000000000e+00 0.0000000000000000e+00
1.9321997704126200e+14 0.0000000000000000e+00 0.0000000000000000e+00
1.9322497859378428e+14 0.0000000000000000e+00 0.0000000000000000e+00
1.9322998014630659e+14 0.0000000000000000e+00 0.0000000000000000e+00
1.9323498169882888e+14 0.0000000000000000e+00 0.0000000000000000e+00
1.9323998325135119e+14 0.0000000000000000e+00 0.0000000000000000e+00
1.9324498480387347e+14 0.0000000000000000e+00 0.0000000000000000e+00
1.9324998635639575e+14 0.0000000000000000e+00 0.0000000000000000e+00
1.9325498790891806e+14 0.0000000000000000e+00 0.0000000000000000e+00
1.9325998946144034e+14 0.0000000000000000e+00 0.0000000000000000e+00
1.9326499101396266e+14 0.0000000000000000e+00 0.0000000000000000e+00
1.9326999256648494e+14 0.0000000000000000e+00 0.0000000000000000e+00
1.9327499411900722e+14 0.0000000000000000e+00 0.0000000000000000e+00
1.9327999567152953e+14 0.0000000000000000e+00 0.0000000000000000e+00
1.9328499722405181e+14 0.0000000000000000e+00 0.0000000000000000e+00
1.9328999877657412e+14 0.0000000000000000e+00 0.0000000000000000e+00
1.9329500032909641e+14 0.0000000000000000e+00 0.0000000000000000e+00
1.9330000188161872e+14 0.0000000000000000e+00 0.0000000000000000e+00
1.9330500343414100e+14 0.0000000000000000e+00 0.0000000000000000e+00
1.9331000498666328e+14 0.0000000000000000e+00 0.0000000000000000e+00
1.9331500653918559e+14 0.0000000000000000e+00 0.0000000000000000e+00
1.9332000809170788e+14 0.0000000000000000e+00 0.0000000000000000e+00
1.9332500964423019e+14 0.0000000000000000e+00 0.0000000000000000e+00
1.9333001119675247e+14 0.0000000000000000e+00 0.0000000000000000e+00
1.9333501274927475e+14 0.0000000000000000e+00 0.0000000000000000e+00
1.9334001430179706e+14 0.0000000000000000e+00 0.0000000000000000e+00
1.9334501585431934e+14 0.0000000000000000e+00 0.0000000000000000e+00
1.9335001740684166e+14 0.0000000000000000e+00 0.0000000000000000e+00
1.9335501895936394e+14 0.0000000000000000e+00 0.0000000000000000e+00
1.9336002051188622e+14 0.0000000000000000e+00 0.0000000000000000e+00
1.9336502206440853e+14 0.0000000000000000e+00 0.0000000000000000e+00
1.9337002361693081e+14 0.0000000000000000e+00 0.0000000000000000e+00
1.9337502516945312e+14 0.0000000000000000e+00 0.0000000000000000e+00
1.9338002672197541e+14 0.0000000000000000e+00 0.0000000000000000e+00
1.9338502827449769e+14 0.0000000000000000e+00 0.0000000000000000e+00
1.9339002982702000e+14 0.0000000000000000e+00 0.0000000000000000e+00
1.9339503137954228e+14 0.0000000000000000e+00 0.0000000000000000e+00
1.9340003293206459e+14 0.0000000000000000e+00 0.0000000000000000e+00
1.9340503448458688e+14 0.0000000000000000e+00 0.0000000000000000e+00
1.9341003603710916e+14 0.0000000000000000e+00 0.0000000000000000e+00
1.9341503758963147e+14 0.0000000000000000e+00 0.0000000000000000e+00
1.9342003914215375e+14 0.0000000000000000e+00 0.0000000000000000e+00
1.9342504069467606e+14 0.0000000000000000e+00 0.0000000000000000e+00
1.9343004224719834e+14 0.0000000000000000e+00 0.0000000000000000e+00
1.9343504379972066e+14 0.0000000000000000e+00 0.0000000000000000e+00
1.9344004535224294e+14 0.0000000000000000e+00 0.0000000000000000e+00
1.9344504690476522e+14 0.0000000000000000e+00 0.0000000000000000e+00
1.9345004845728753e+14 0.0000000000000000e+00 0.0000000000000000e+00
1.9345505000980981e+14 0.0000000000000000e+00 0.0000000000000000e+00
1.9346005156233212e+14 0.0000000000000000e+00 0.0000000000000000e+00
1.9346505311485441e+14 0.0000000000000000e+00 0.0000000000000000e+00
1.9347005466737669e+14 0.0000000000000000e+00 0.0000000000000000e+00
1.9347505621989900e+14 0.0000000000000000e+00 0.0000000000000000e+00
1.9348005777242128e+14 0.0000000000000000e+00 0.0000000000000000e+00
1.9348505932494359e+14 0.0000000000000000e+00 0.0000000000000000e+00
1.9349006087746588e+14 0.0000000000000000e+00 0.0000000000000000e+00
1.9349506242998816e+14 0.0000000000000000e+00 0.0000000000000000e+00
1.9350006398251047e+14 0.0000000000000000e+00 0.0000000000000000e+00
1.9350506553503275e+14 0.0000000000000000e+00 0.0000000000000000e+00
1.9351006708755506e+14 0.0000000000000000e+00 0.0000000000000000e+00
1.9351506864007734e+14 0.0000000000000000e+00 0.0000000000000000e+00
1.9352007019259962e+14 0.0000000000000000e+00 0.0000000000000000e+00
1.9352507174512194e+14 0.0000000000000000e+00 0.0000000000000000e+00
1.9353007329764422e+14 0.0000000000000000e+00 0.0000000000000000e+00
1.9353507485016653e+14 0.0000000000000000e+00 0.0000000000000000e+00
1.9354007640268881e+14 0.0000000000000000e+00 0.0000000000000000e+00
1.9354507795521109e+14 0.0000000000000000e+00 0.0000000000000000e+00
1.9355007950773341e+14 0.0000000000000000e+00 0.0000000000000000e+00
1.9355508106025569e+14 0.0000000000000000e+00 0.0000000000000000e+00
1.9356008261277800e+14 0.0000000000000000e+00 0.0000000000000000e+00
1.9356508416530028e+14 0.0000000000000000e+00 0.0000000000000000e+00
1.9357008571782256e+14 0.0000000000000000e+00 0.0000000000000000e+00
1.9357508727034488e+14 0.0000000000000000e+00 0.0000000000000000e+00
1.9358008882286716e+14 0.0000000000000000e+00 0.0000000000000000e+00
1.9358509037538947e+14 0.0000000000000000e+00 0.0000000000000000e+00
1.9359009192791175e+14 0.0000000000000000e+00 0.0000000000000000e+00
1.9359509348043406e+14 0.0000000000000000e+00 0.0000000000000000e+00
1.9360009503295634e+14 0.0000000000000000e+00 0.0000000000000000e+00
1.9360509658547862e+14 0.0000000000000000e+00 0.0000000000000000e+00
1.9361009813800094e+14 0.0000000000000000e+00 0.0000000000000000e+00
1.9361509969052322e+14 0.0000000000000000e+00 0.0000000000000000e+00
1.9362010124304553e+14 0.0000000000000000e+00 0.0000000000000000e+00
1.9362510279556781e+14 0.0000000000000000e+00 0.0000000000000000e+00
1.9363010434809009e+14 0.0000000000000000e+00 0.0000000000000000e+00
1.9363510590061241e+14 0.0000000000000000e+00 0.0000000000000000e+00
1.9364010745313469e+14 0.0000000000000000e+00 0.0000000000000000e+00
1.9364510900565700e+14 0.0000000000000000e+00 0.0000000000000000e+00
1.9365011055817928e+14 0.0000000000000000e+00 0.0000000000000000e+00
1.9365511211070156e+14 0.0000000000000000e+00 0.0000000000000000e+00
1.9366011366322388e+14 0.0000000000000000e+00 0.0000000000000000e+00
1.9366511521574616e+14 0.0000000000000000e+00 0.0000000000000000e+00
1.9367011676826847e+14 0.0000000000000000e+00 0.0000000000000000e+00
1.9367511832079075e+14 0.0000000000000000e+00 0.0000000000000000e+00
1.9368011987331303e+14 0.0000000000000000e+00 0.0000000000000000e+00
1.9368512142583534e+14 0.0000000000000000e+00 0.0000000000000000e+00
1.9369012297835762e+14 0.0000000000000000e+00 0.0000000000000000e+00
1.9369512453087994e+14 0.0000000000000000e+00 0.0000000000000000e+00
1.9370012608340222e+14 0.0000000000000000e+00 0.0000000000000000e+00
1.9370512763592450e+14 0.0000000000000000e+00 0.0000000000000000e+00
1.9371012918844681e+14 0.0000000000000000e+00 0.0000000000000000e+00
1.9371513074096909e+14 0.0000000000000000e+00 0.0000000000000000e+00
1.9372013229349141e+14 0.0000000000000000e+00 0.0000000000000000e+00
1.9372513384601369e+14 0.0000000000000000e+00 0.0000000000000000e+00
1.9373013539853600e+14 0.0000000000000000e+00 0.0000000000000000e+00
1.9373513695105828e+14 0.0000000000000000e+00 0.0000000000000000e+00
1.9374013850358056e+14 0.0000000000000000e+00 0.0000000000000000e+00
1.9374514005610288e+14 0.0000000000000000e+00 0.0000000000000000e+00
1.9375014160862516e+14 0.0000000000000000e+00 0.0000000000000000e+00
1.9375514316114747e+14 0.0000000000000000e+00 0.0000000000000000e+00
1.9376014471366975e+14 0.0000000000000000e+00 0.0000000000000000e+00
1.9376514626619203e+14 0.0000000000000000e+00 0.0000000000000000e+00
1.9377014781871434e+14 0.0000000000000000e+00 0.0000000000000000e+00
1.9377514937123662e+14 0.0000000000000000e+00 0.0000000000000000e+00
1.9378015092375894e+14 0.0000000000000000e+00 0.0000000000000000e+00
1.9378515247628122e+14 0.0000000000000000e+00 0.0000000000000000e+00
1.9379015402880350e+14 0.0000000000000000e+00 0.0000000000000000e+00
1.9379515558132581e+14 0.0000000000000000e+00 0.0000000000000000e+00
1.9380015713384809e+14 0.0000000000000000e+00 0.0000000000000000e+00
1.9380515868637041e+14 0.0000000000000000e+00 0.0000000000000000e+00
1.9381016023889269e+14 0.0000000000000000e+00 0.0000000000000000e+00
1.9381516179141497e+14 0.0000000000000000e+00 0.0000000000000000e+00
1.9382016334393728e+14 0.0000000000000000e+00 0.0000000000000000e+00
1.9382516489645956e+14 0.0000000000000000e+00 0.0000000000000000e+00
1.9383016644898188e+14 0.0000000000000000e+00 0.0000000000000000e+00
1.9383516800150416e+14 0.0000000000000000e+00 0.0000000000000000e+00
1.9384016955402644e+14 0.0000000000000000e+00 0.0000000000000000e+00
1.9384517110654875e+14 0.0000000000000000e+00 0.0000000000000000e+00
1.9385017265907103e+14 0.0000000000000000e+00 0.0000000000000000e+00
1.9385517421159334e+14 0.0000000000000000e+00 0.0000000000000000e+00
1.9386017576411562e+14 0.0000000000000000e+00 0.0000000000000000e+00
1.9386517731663794e+14 0.0000000000000000e+00 0.0000000000000000e+00
1.9387017886916022e+14 0.0000000000000000e+00 0.0000000000000000e+00
1.9387518042168250e+14 0.0000000000000000e+00 0.0000000000000000e+00
1.9388018197420481e+14 0.0000000000000000e+00 0.0000000000000000e+00
1.9388518352672709e+14 0.0000000000000000e+00 0.0000000000000000e+00
1.9389018507924941e+14 0.0000000000000000e+00 0.0000000000000000e+00
1.9389518663177169e+14 0.0000000000000000e+00 0.0000000000000000e+00
1.9390018818429397e+14 0.0000000000000000e+00 0.0000000000000000e+00
1.9390518973681628e+14 0.0000000000000000e+00 0.0000000000000000e+00
1.9391019128933856e+14 0.0000000000000000e+00 0.0000000000000000e+00
1.9391519284186088e+14 0.0000000000000000e+00 0.0000000000000000e+00
1.9392019439438316e+14 0.0000000000000000e+00 0.0000000000000000e+00
1.9392519594690544e+14 0.0000000000000000e+00 0.0000000000000000e+00
1.9393019749942775e+14 0.0000000000000000e+00 0.0000000000000000e+00
1.9393519905195003e+14 0.0000000000000000e+00 0.0000000000000000e+00
1.9394020060447234e+14 0.0000000000000000e+00 0.0000000000000000e+00
1.9394520215699462e+14 0.0000000000000000e+00 0.0000000000000000e+00
1.9395020370951691e+14 0.0000000000000000e+00 0.0000000000000000e+00
1.9395520526203922e+14 0.0000000000000000e+00 0.0000000000000000e+00
1.9396020681456150e+14 0.0000000000000000e+00 0.0000000000000000e+00
1.9396520836708381e+14 0.0000000000000000e+00 0.0000000000000000e+00
1.9397020991960609e+14 0.0000000000000000e+00 0.0000000000000000e+00
1.9397521147212838e+14 0.0000000000000000e+00 0.0000000000000000e+00
1.9398021302465069e+14 0.0000000000000000e+00 0.0000000000000000e+00
1.9398521457717297e+14 0.0000000000000000e+00 0.0000000000000000e+00
1.9399021612969528e+14 0.0000000000000000e+00 0.0000000000000000e+00
1.9399521768221756e+14 0.0000000000000000e+00 0.0000000000000000e+00
1.9400021923473984e+14 0.0000000000000000e+00 0.0000000000000000e+00
1.9400522078726216e+14 0.0000000000000000e+00 0.0000000000000000e+00
1.9401022233978444e+14 0.0000000000000000e+00 0.0000000000000000e+00
1.9401522389230675e+14 0.0000000000000000e+00 0.0000000000000000e+00
1.9402022544482903e+14 0.0000000000000000e+00 0.0000000000000000e+00
1.9402522699735134e+14 0.0000000000000000e+00 0.0000000000000000e+00
1.9403022854987362e+14 0.0000000000000000e+00 0.0000000000000000e+00
1.9403523010239591e+14 0.0000000000000000e+00 0.0000000000000000e+00
1.9404023165491822e+14 0.0000000000000000e+00 0.0000000000000000e+00
1.9404523320744050e+14 0.0000000000000000e+00 0.0000000000000000e+00
1.9405023475996281e+14 0.0000000000000000e+00 0.0000000000000000e+00
1.9405523631248509e+14 0.0000000000000000e+00 0.0000000000000000e+00
1.9406023786500738e+14 0.0000000000000000e+00 0.0000000000000000e+00
1.9406523941752969e+14 0.0000000000000000e+00 0.0000000000000000e+00
1.9407024097005197e+14 0.0000000000000000e+00 0.0000000000000000e+00
1.9407524252257428e+14 0.0000000000000000e+00 0.0000000000000000e+00
1.9408024407509656e+14 0.0000000000000000e+00 0.0000000000000000e+00
1.9408524562761884e+14 0.0000000000000000e+00 0.0000000000000000e+00
1.9409024718014116e+14 0.0000000000000000e+00 0.0000000000000000e+00
1.9409524873266344e+14 0.0000000000000000e+00 0.0000000000000000e+00
1.9410025028518575e+14 0.0000000000000000e+00 0.0000000000000000e+00
1.9410525183770803e+14 0.0000000000000000e+00 0.0000000000000000e+00
1.9411025339023031e+14 0.0000000000000000e+00 0.0000000000000000e+00
1.9411525494275262e+14 0.0000000000000000e+00 0.0000000000000000e+00
1.9412025649527491e+14 0.0000000000000000e+00 0.0000000000000000e+00
1.9412525804779722e+14 0.0000000000000000e+00 0.0000000000000000e+00
1.9413025960031950e+14 0.0000000000000000e+00 0.0000000000000000e+00
1.9413526115284178e+14 0.0000000000000000e+00 0.0000000000000000e+00
1.9414026270536409e+14 0.0000000000000000e+00 0.0000000000000000e+00
1.9414526425788638e+14 0.0000000000000000e+00 0.0000000000000000e+00
1.9415026581040869e+14 0.0000000000000000e+00 0.0000000000000000e+00
1.9415526736293097e+14 0.0000000000000000e+00 0.0000000000000000e+00
1.9416026891545325e+14 0.0000000000000000e+00 0.0000000000000000e+00
1.9416527046797556e+14 0.0000000000000000e+00 0.0000000000000000e+00
1.9417027202049784e+14 0.0000000000000000e+00 0.0000000000000000e+00
1.9417527357302016e+14 0.0000000000000000e+00 0.0000000000000000e+00
1.9418027512554244e+14 0.0000000000000000e+00 0.0000000000000000e+00
1.9418527667806475e+14 0.0000000000000000e+00 0.0000000000000000e+00
1.9419027823058703e+14 0.0000000000000000e+00 0.0000000000000000e+00
1.9419527978310931e+14 0.0000000000000000e+00 0.0000000000000000e+00
1.9420028133563162e+14 0.0000000000000000e+00 0.0000000000000000e+00
1.9420528288815391e+14 0.0000000000000000e+00 0.0000000000000000e+00
1.9421028444067622e+14 0.0000000000000000e+00 0.0000000000000000e+00
1.9421528599319850e+14 0.0000000000000000e+00 0.0000000000000000e+00
1.9422028754572078e+14 0.0000000000000000e+00 0.0000000000000000e+00
1.9422528909824309e+14 0.0000000000000000e+00 0.0000000000000000e+00
1.9423029065076538e+14 0.0000000000000000e+00 0.0000000000000000e+00
1.9423529220328769e+14 0.0000000000000000e+00 0.0000000000000000e+00
1.9424029375580997e+14 0.0000000000000000e+00 0.0000000000000000e+00
1.9424529530833225e+14 0.0000000000000000e+00 0.0000000000000000e+00
1.9425029686085456e+14 0.0000000000000000e+00 0.0000000000000000e+00
1.9425529841337684e+14 0.0000000000000000e+00 0.0000000000000000e+00
1.9426029996589916e+14 0.0000000000000000e+00 0.0000000000000000e+00
1.9426530151842144e+14 0.0000000000000000e+00 0.0000000000000000e+00
1.9427030307094372e+14 0.0000000000000000e+00 0.0000000000000000e+00
1.9427530462346603e+14 0.0000000000000000e+00 0.0000000000000000e+00
1.9428030617598831e+14 0.0000000000000000e+00 0.0000000000000000e+00
1.9428530772851062e+14 0.0000000000000000e+00 0.0000000000000000e+00
1.9429030928103291e+14 0.0000000000000000e+00 0.0000000000000000e+00
1.9429531083355519e+14 0.0000000000000000e+00 0.0000000000000000e+00
1.9430031238607750e+14 0.0000000000000000e+00 0.0000000000000000e+00
1.9430531393859978e+14 0.0000000000000000e+00 0.0000000000000000e+00
1.9431031549112209e+14 0.0000000000000000e+00 0.0000000000000000e+00
1.9431531704364438e+14 0.0000000000000000e+00 0.0000000000000000e+00
1.9432031859616669e+14 0.0000000000000000e+00 0.0000000000000000e+00
1.9432532014868897e+14 0.0000000000000000e+00 0.0000000000000000e+00
1.9433032170121125e+14 0.0000000000000000e+00 0.0000000000000000e+00
1.9433532325373356e+14 0.0000000000000000e+00 0.0000000000000000e+00
1.9434032480625584e+14 0.0000000000000000e+00 0.0000000000000000e+00
1.9434532635877816e+14 0.0000000000000000e+00 0.0000000000000000e+00
1.9435032791130044e+14 0.0000000000000000e+00 0.0000000000000000e+00
1.9435532946382272e+14 0.0000000000000000e+00 0.0000000000000000e+00
1.9436033101634503e+14 0.0000000000000000e+00 0.0000000000000000e+00
1.9436533256886731e+14 0.0000000000000000e+00 0.0000000000000000e+00
1.9437033412138962e+14 0.0000000000000000e+00 0.0000000000000000e+00
1.9437533567391191e+14 0.0000000000000000e+00 0.0000000000000000e+00
1.9438033722643419e+14 0.0000000000000000e+00 0.0000000000000000e+00
1.9438533877895650e+14 0.0000000000000000e+00 0.0000000000000000e+00
1.9439034033147878e+14 0.0000000000000000e+00 0.0000000000000000e+00
1.9439534188400109e+14 0.0000000000000000e+00 0.0000000000000000e+00
1.9440034343652338e+14 0.0000000000000000e+00 0.0000000000000000e+00
1.9440534498904566e+14 0.0000000000000000e+00 0.0000000000000000e+00
1.9441034654156797e+14 0.0000000000000000e+00 0.0000000000000000e+00
1.9441534809409025e+14 0.0000000000000000e+00 0.0000000000000000e+00
1.9442034964661256e+14 0.0000000000000000e+00 0.0000000000000000e+00
1.9442535119913484e+14 0.0000000000000000e+00 0.0000000000000000e+00
1.9443035275165712e+14 0.0000000000000000e+00 0.0000000000000000e+00
1.9443535430417944e+14 0.0000000000000000e+00 0.0000000000000000e+00
1.9444035585670172e+14 0.0000000000000000e+00 0.0000000000000000e+00
1.9444535740922403e+14 0.0000000000000000e+00 0.0000000000000000e+00
1.9445035896174631e+14 0.0000000000000000e+00 0.0000000000000000e+00
1.9445536051426862e+14 0.0000000000000000e+00 0.0000000000000000e+00
1.9446036206679091e+14 0.0000000000000000e+00 0.0000000000000000e+00
1.9446536361931319e+14 0.0000000000000000e+00 0.0000000000000000e+00
1.9447036517183550e+14 0.0000000000000000e+00 0.0000000000000000e+00
1.9447536672435778e+14 0.0000000000000000e+00 0.0000000000000000e+00
1.9448036827688009e+14 0.0000000000000000e+00 0.0000000000000000e+00
1.9448536982940238e+14 0.0000000000000000e+00 0.0000000000000000e+00
1.9449037138192466e+14 0.0000000000000000e+00 0.0000000000000000e+00
1.9449537293444697e+14 0.0000000000000000e+00 0.0000000000000000e+00
1.9450037448696925e+14 0.0000000000000000e+00 0.0000000000000000e+00
1.9450537603949156e+14 0.0000000000000000e+00 0.0000000000000000e+00
1.9451037759201384e+14 0.0000000000000000e+00 0.0000000000000000e+00
1.9451537914453612e+14 0.0000000000000000e+00 0.0000000000000000e+00
1.9452038069705844e+14 0.0000000000000000e+00 0.0000000000000000e+00
1.9452538224958072e+14 0.0000000000000000e+00 0.0000000000000000e+00
1.9453038380210303e+14 0.0000000000000000e+00 0.0000000000000000e+00
1.9453538535462531e+14 0.0000000000000000e+00 0.0000000000000000e+00
1.9454038690714759e+14 0.0000000000000000e+00 0.0000000000000000e+00
1.9454538845966991e+14 0.0000000000000000e+00 0.0000000000000000e+00
1.9455039001219219e+14 0.0000000000000000e+00 0.0000000000000000e+00
1.9455539156471450e+14 0.0000000000000000e+00 0.0000000000000000e+00
1.9456039311723678e+14 0.0000000000000000e+00 0.0000000000000000e+00
1.9456539466975906e+14 0.0000000000000000e+00 0.0000000000000000e+00
1.9457039622228138e+14 0.0000000000000000e+00 0.0000000000000000e+00
1.9457539777480366e+14 0.0000000000000000e+00 0.0000000000000000e+00
1.9458039932732597e+14 0.0000000000000000e+00 0.0000000000000000e+00
1.9458540087984825e+14 0.0000000000000000e+00 0.0000000000000000e+00
1.9459040243237053e+14 0.0000000000000000e+00 0.0000000000000000e+00
1.9459540398489284e+14 0.0000000000000000e+00 0.0000000000000000e+00
1.9460040553741512e+14 0.0000000000000000e+00 0.0000000000000000e+00
1.9460540708993744e+14 0.0000000000000000e+00 0.0000000000000000e+00
1.9461040864245972e+14 0.0000000000000000e+00 0.0000000000000000e+00
1.9461541019498203e+14 0.0000000000000000e+00 0.0000000000000000e+00
1.9462041174750431e+14 0.0000000000000000e+00 0.0000000000000000e+00
1.9462541330002659e+14 0.0000000000000000e+00 0.0000000000000000e+00
1.9463041485254891e+14 0.0000000000000000e+00 0.0000000000000000e+00
1.9463541640507119e+14 0.0000000000000000e+00 0.0000000000000000e+00
1.9464041795759350e+14 0.0000000000000000e+00 0.0000000000000000e+00
1.9464541951011578e+14 0.0000000000000000e+00 0.0000000000000000e+00
1.9465042106263806e+14 0.0000000000000000e+00 0.0000000000000000e+00
1.9465542261516038e+14 0.0000000000000000e+00 0.0000000000000000e+00
1.9466042416768266e+14 0.0000000000000000e+00 0.0000000000000000e+00
1.9466542572020497e+14 0.0000000000000000e+00 0.0000000000000000e+00
1.9467042727272725e+14 0.0000000000000000e+00 0.0000000000000000e+00
("in2","mode 1",1,"in2",1,"transmission")
(500, 3)
1.9217465256410256e+14 0.0000000000000000e+00 0.0000000000000000e+00
1.9217965411662484e+14 0.0000000000000000e+00 0.0000000000000000e+00
1.9218465566914716e+14 0.0000000000000000e+00 0.0000000000000000e+00
1.9218965722166944e+14 0.0000000000000000e+00 0.0000000000000000e+00
1.9219465877419175e+14 0.0000000000000000e+00 0.0000000000000000e+00
1.9219966032671403e+14 0.0000000000000000e+00 0.0000000000000000e+00
1.9220466187923631e+14 0.0000000000000000e+00 0.0000000000000000e+00
1.9220966343175862e+14 0.0000000000000000e+00 0.0000000000000000e+00
1.9221466498428091e+14 0.0000000000000000e+00 0.0000000000000000e+00
1.9221966653680322e+14 0.0000000000000000e+00 0.0000000000000000e+00
1.9222466808932550e+14 0.0000000000000000e+00 0.0000000000000000e+00
1.9222966964184778e+14 0.0000000000000000e+00 0.0000000000000000e+00
1.9223467119437009e+14 0.0000000000000000e+00 0.0000000000000000e+00
1.9223967274689238e+14 0.0000000000000000e+00 0.0000000000000000e+00
1.9224467429941469e+14 0.0000000000000000e+00 0.0000000000000000e+00
1.9224967585193697e+14 0.0000000000000000e+00 0.0000000000000000e+00
1.9225467740445928e+14 0.0000000000000000e+00 0.0000000000000000e+00
1.9225967895698156e+14 0.0000000000000000e+00 0.0000000000000000e+00
1.9226468050950384e+14 0.0000000000000000e+00 0.0000000000000000e+00
1.9226968206202616e+14 0.0000000000000000e+00 0.0000000000000000e+00
1.9227468361454844e+14 0.0000000000000000e+00 0.0000000000000000e+00
1.9227968516707075e+14 0.0000000000000000e+00 0.0000000000000000e+00
1.9228468671959303e+14 0.0000000000000000e+00 0.0000000000000000e+00
1.9228968827211531e+14 0.0000000000000000e+00 0.0000000000000000e+00
1.9229468982463762e+14 0.0000000000000000e+00 0.0000000000000000e+00
1.9229969137715991e+14 0.0000000000000000e+00 0.0000000000000000e+00
1.9230469292968222e+14 0.0000000000000000e+00 0.0000000000000000e+00
1.9230969448220450e+14 0.0000000000000000e+00 0.0000000000000000e+00
1.9231469603472678e+14 0.0000000000000000e+00 0.0000000000000000e+00
1.9231969758724909e+14 0.0000000000000000e+00 0.0000000000000000e+00
1.9232469913977138e+14 0.0000000000000000e+00 0.0000000000000000e+00
1.9232970069229369e+14 0.0000000000000000e+00 0.0000000000000000e+00
1.9233470224481597e+14 0.0000000000000000e+00 0.0000000000000000e+00
1.9233970379733825e+14 0.0000000000000000e+00 0.0000000000000000e+00
1.9234470534986056e+14 0.0000000000000000e+00 0.0000000000000000e+00
1.9234970690238284e+14 0.0000000000000000e+00 0.0000000000000000e+00
1.9235470845490516e+14 0.0000000000000000e+00 0.0000000000000000e+00
1.9235971000742744e+14 0.0000000000000000e+00 0.0000000000000000e+00
1.9236471155994972e+14 0.0000000000000000e+00 0.0000000000000000e+00
1.9236971311247203e+14 0.0000000000000000e+00 0.0000000000000000e+00
1.9237471466499431e+14 0.0000000000000000e+00 0.0000000000000000e+00
1.9237971621751662e+14 0.0000000000000000e+00 0.0000000000000000e+00
1.9238471777003891e+14 0.0000000000000000e+00 0.0000000000000000e+00
1.9238971932256119e+14 0.0000000000000000e+00 0.0000000000000000e+00
1.9239472087508350e+14 0.0000000000000000e+00 0.0000000000000000e+00
1.9239972242760578e+14 0.0000000000000000e+00 0.0000000000000000e+00
1.9240472398012809e+14 0.0000000000000000e+00 0.0000000000000000e+00
1.9240972553265038e+14 0.0000000000000000e+00 0.0000000000000000e+00
1.9241472708517269e+14 0.0000000000000000e+00 0.0000000000000000e+00
1.9241972863769497e+14 0.0000000000000000e+00 0.0000000000000000e+00
1.9242473019021725e+14 0.0000000000000000e+00 0.0000000000000000e+00
1.9242973174273956e+14 0.0000000000000000e+00 0.0000000000000000e+00
1.9243473329526184e+14 0.0000000000000000e+00 0.0000000000000000e+00
1.9243973484778416e+14 0.0000000000000000e+00 0.0000000000000000e+00
1.9244473640030644e+14 0.0000000000000000e+00 0.0000000000000000e+00
1.9244973795282872e+14 0.0000000000000000e+00 0.0000000000000000e+00
1.9245473950535103e+14 0.0000000000000000e+00 0.0000000000000000e+00
1.9245974105787331e+14 0.0000000000000000e+00 0.0000000000000000e+00
1.9246474261039562e+14 0.0000000000000000e+00 0.0000000000000000e+00
1.9246974416291791e+14 0.0000000000000000e+00 0.0000000000000000e+00
1.9247474571544019e+14 0.0000000000000000e+00 0.0000000000000000e+00
1.9247974726796250e+14 0.0000000000000000e+00 0.0000000000000000e+00
1.9248474882048478e+14 0.0000000000000000e+00 0.0000000000000000e+00
1.9248975037300709e+14 0.0000000000000000e+00 0.0000000000000000e+00
1.9249475192552938e+14 0.0000000000000000e+00 0.0000000000000000e+00
1.9249975347805166e+14 0.0000000000000000e+00 0.0000000000000000e+00
1.9250475503057397e+14 0.0000000000000000e+00 0.0000000000000000e+00
1.9250975658309625e+14 0.0000000000000000e+00 0.0000000000000000e+00
1.9251475813561856e+14 0.0000000000000000e+00 0.0000000000000000e+00
1.9251975968814084e+14 0.0000000000000000e+00 0.0000000000000000e+00
1.9252476124066312e+14 0.0000000000000000e+00 0.0000000000000000e+00
1.9252976279318544e+14 0.0000000000000000e+00 0.0000000000000000e+00
1.9253476434570772e+14 0.0000000000000000e+00 0.0000000000000000e+00
1.9253976589823003e+14 0.0000000000000000e+00 0.0000000000000000e+00
1.9254476745075231e+14 0.0000000000000000e+00 0.0000000000000000e+00
1.9254976900327462e+14 0.0000000000000000e+00 0.0000000000000000e+00
1.9255477055579691e+14 0.0000000000000000e+00 0.0000000000000000e+00
1.9255977210831919e+14 0.0000000000000000e+00 0.0000000000000000e+00
1.9256477366084150e+14 0.0000000000000000e+00 0.0000000000000000e+00
1.9256977521336378e+14 0.0000000000000000e+00 0.0000000000000000e+00
1.9257477676588609e+14 0.0000000000000000e+00 0.0000000000000000e+00
1.9257977831840838e+14 0.0000000000000000e+00 0.0000000000000000e+00
1.9258477987093066e+14 0.0000000000000000e+00 0.0000000000000000e+00
1.9258978142345297e+14 0.0000000000000000e+00 0.0000000000000000e+00
1.9259478297597525e+14 0.0000000000000000e+00 0.0000000000000000e+00
1.9259978452849756e+14 0.0000000000000000e+00 0.0000000000000000e+00
1.9260478608101984e+14 0.0000000000000000e+00 0.0000000000000000e+00
1.9260978763354212e+14 0.0000000000000000e+00 0.0000000000000000e+00
1.9261478918606444e+14 0.0000000000000000e+00 0.0000000000000000e+00
1.9261979073858672e+14 0.0000000000000000e+00 0.0000000000000000e+00
1.9262479229110903e+14 0.0000000000000000e+00 0.0000000000000000e+00
1.9262979384363131e+14 0.0000000000000000e+00 0.0000000000000000e+00
1.9263479539615359e+14 0.0000000000000000e+00 0.0000000000000000e+00
1.9263979694867591e+14 0.0000000000000000e+00 0.0000000000000000e+00
1.9264479850119819e+14 0.0000000000000000e+00 0.0000000000000000e+00
1.9264980005372050e+14 0.0000000000000000e+00 0.0000000000000000e+00
1.9265480160624278e+14 0.0000000000000000e+00 0.0000000000000000e+00
1.9265980315876506e+14 0.0000000000000000e+00 0.0000000000000000e+00
1.9266480471128738e+14 0.0000000000000000e+00 0.0000000000000000e+00
1.9266980626380966e+14 0.0000000000000000e+00 0.0000000000000000e+00
1.9267480781633197e+14 0.0000000000000000e+00 0.0000000000000000e+00
1.9267980936885425e+14 0.0000000000000000e+00 0.0000000000000000e+00
1.9268481092137653e+14 0.0000000000000000e+00 0.0000000000000000e+00
1.9268981247389884e+14 0.0000000000000000e+00 0.0000000000000000e+00
1.9269481402642112e+14 0.0000000000000000e+00 0.0000000000000000e+00
1.9269981557894344e+14 0.0000000000000000e+00 0.0000000000000000e+00
1.9270481713146572e+14 0.0000000000000000e+00 0.0000000000000000e+00
1.9270981868398803e+14 0.0000000000000000e+00 0.0000000000000000e+00
1.9271482023651031e+14 0.0000000000000000e+00 0.0000000000000000e+00
1.9271982178903259e+14 0.0000000000000000e+00 0.0000000000000000e+00
1.9272482334155491e+14 0.0000000000000000e+00 0.0000000000000000e+00
1.9272982489407719e+14 0.0000000000000000e+00 0.0000000000000000e+00
1.9273482644659950e+14 0.0000000000000000e+00 0.0000000000000000e+00
1.9273982799912178e+14 0.0000000000000000e+00 0.0000000000000000e+00
1.9274482955164406e+14 0.0000000000000000e+00 0.0000000000000000e+00
1.9274983110416638e+14 0.0000000000000000e+00 0.0000000000000000e+00
1.9275483265668866e+14 0.0000000000000000e+00 0.0000000000000000e+00
1.9275983420921097e+14 0.0000000000000000e+00 0.0000000000000000e+00
1.9276483576173325e+14 0.0000000000000000e+00 0.0000000000000000e+00
1.9276983731425553e+14 0.0000000000000000e+00 0.0000000000000000e+00
1.9277483886677784e+14 0.0000000000000000e+00 0.0000000000000000e+00
1.9277984041930012e+14 0.0000000000000000e+00 0.0000000000000000e+00
1.9278484197182244e+14 0.0000000000000000e+00 0.0000000000000000e+00
1.9278984352434472e+14 0.0000000000000000e+00 0.0000000000000000e+00
1.9279484507686700e+14 0.0000000000000000e+00 0.0000000000000000e+00
1.9279984662938931e+14 0.0000000000000000e+00 0.0000000000000000e+00
1.9280484818191159e+14 0.0000000000000000e+00 0.0000000000000000e+00
1.9280984973443391e+14 0.0000000000000000e+00 0.0000000000000000e+00
1.9281485128695619e+14 0.0000000000000000e+00 0.0000000000000000e+00
1.9281985283947847e+14 0.0000000000000000e+00 0.0000000000000000e+00
1.9282485439200078e+14 0.0000000000000000e+00 0.0000000000000000e+00
1.9282985594452306e+14 0.0000000000000000e+00 0.0000000000000000e+00
1.9283485749704538e+14 0.0000000000000000e+00 0.0000000000000000e+00
1.9283985904956766e+14 0.0000000000000000e+00 0.0000000000000000e+00
1.9284486060208997e+14 0.0000000000000000e+00 0.0000000000000000e+00
1.9284986215461225e+14 0.0000000000000000e+00 0.0000000000000000e+00
1.9285486370713453e+14 0.0000000000000000e+00 0.0000000000000000e+00
1.9285986525965684e+14 0.0000000000000000e+00 0.0000000000000000e+00
1.9286486681217912e+14 0.0000000000000000e+00 0.0000000000000000e+00
1.9286986836470144e+14 0.0000000000000000e+00 0.0000000000000000e+00
1.9287486991722372e+14 0.0000000000000000e+00 0.0000000000000000e+00
1.9287987146974600e+14 0.0000000000000000e+00 0.0000000000000000e+00
1.9288487302226831e+14 0.0000000000000000e+00 0.0000000000000000e+00
1.9288987457479059e+14 0.0000000000000000e+00 0.0000000000000000e+00
1.9289487612731291e+14 0.0000000000000000e+00 0.0000000000000000e+00
1.9289987767983519e+14 0.0000000000000000e+00 0.0000000000000000e+00
1.9290487923235747e+14 0.0000000000000000e+00 0.0000000000000000e+00
1.9290988078487978e+14 0.0000000000000000e+00 0.0000000000000000e+00
1.9291488233740206e+14 0.0000000000000000e+00 0.0000000000000000e+00
1.9291988388992438e+14 0.0000000000000000e+00 0.0000000000000000e+00
1.9292488544244666e+14 0.0000000000000000e+00 0.0000000000000000e+00
1.9292988699496894e+14 0.0000000000000000e+00 0.0000000000000000e+00
1.9293488854749125e+14 0.0000000000000000e+00 0.0000000000000000e+00
1.9293989010001353e+14 0.0000000000000000e+00 0.0000000000000000e+00
1.9294489165253584e+14 0.0000000000000000e+00 0.0000000000000000e+00
1.9294989320505812e+14 0.0000000000000000e+00 0.0000000000000000e+00
1.9295489475758041e+14 0.0000000000000000e+00 0.0000000000000000e+00
1.9295989631010272e+14 0.0000000000000000e+00 0.0000000000000000e+00
1.9296489786262500e+14 0.0000000000000000e+00 0.0000000000000000e+00
1.9296989941514731e+14 0.0000000000000000e+00 0.0000000000000000e+00
1.9297490096766959e+14 0.0000000000000000e+00 0.0000000000000000e+00
1.9297990252019188e+14 0.0000000000000000e+00 0.0000000000000000e+00
1.9298490407271419e+14 0.0000000000000000e+00 0.0000000000000000e+00
1.9298990562523647e+14 0.0000000000000000e+00 0.0000000000000000e+00
1.9299490717775878e+14 0.0000000000000000e+00 0.0000000000000000e+00
1.9299990873028106e+14 0.0000000000000000e+00 0.0000000000000000e+00
1.9300491028280338e+14 0.0000000000000000e+00 0.0000000000000000e+00
1.9300991183532566e+14 0.0000000000000000e+00 0.0000000000000000e+00
1.9301491338784794e+14 0.0000000000000000e+00 0.0000000000000000e+00
1.9301991494037025e+14 0.0000000000000000e+00 0.0000000000000000e+00
1.9302491649289253e+14 0.0000000000000000e+00 0.0000000000000000e+00
1.9302991804541484e+14 0.0000000000000000e+00 0.0000000000000000e+00
1.9303491959793712e+14 0.0000000000000000e+00 0.0000000000000000e+00
1.9303992115045941e+14 0.0000000000000000e+00 0.0000000000000000e+00
1.9304492270298172e+14 0.0000000000000000e+00 0.0000000000000000e+00
1.9304992425550400e+14 0.0000000000000000e+00 0.0000000000000000e+00
1.9305492580802631e+14 0.0000000000000000e+00 0.0000000000000000e+00
1.9305992736054859e+14 0.0000000000000000e+00 0.0000000000000000e+00
1.9306492891307088e+14 0.0000000000000000e+00 0.0000000000000000e+00
1.9306993046559319e+14 0.0000000000000000e+00 0.0000000000000000e+00
1.9307493201811547e+14 0.0000000000000000e+00 0.0000000000000000e+00
1.9307993357063778e+14 0.0000000000000000e+00 0.0000000000000000e+00
1.9308493512316006e+14 0.0000000000000000e+00 0.0000000000000000e+00
1.9308993667568234e+14 0.0000000000000000e+00 0.0000000000000000e+00
1.9309493822820466e+14 0.0000000000000000e+00 0.0000000000000000e+00
1.9309993978072694e+14 0.0000000000000000e+00 0.0000000000000000e+00
1.9310494133324925e+14 0.0000000000000000e+00 0.0000000000000000e+00
1.9310994288577153e+14 0.0000000000000000e+00 0.0000000000000000e+00
1.9311494443829381e+14 0.0000000000000000e+00 0.0000000000000000e+00
1.9311994599081612e+14 0.0000000000000000e+00 0.0000000000000000e+00
1.9312494754333841e+14 0.0000000000000000e+00 0.0000000000000000e+00
1.9312994909586072e+14 0.0000000000000000e+00 0.0000000000000000e+00
1.9313495064838300e+14 0.0000000000000000e+00 0.0000000000000000e+00
1.9313995220090531e+14 0.0000000000000000e+00 0.0000000000000000e+00
1.9314495375342759e+14 0.0000000000000000e+00 0.0000000000000000e+00
1.9314995530594988e+14 0.0000000000000000e+00 0.0000000000000000e+00
1.9315495685847219e+14 0.0000000000000000e+00 0.0000000000000000e+00
1.9315995841099447e+14 0.0000000000000000e+00 0.0000000000000000e+00
1.9316495996351678e+14 0.0000000000000000e+00 0.0000000000000000e+00
1.9316996151603906e+14 0.0000000000000000e+00 0.0000000000000000e+00
1.9317496306856134e+14 0.0000000000000000e+00 0.0000000000000000e+00
1.9317996462108366e+14 0.0000000000000000e+00 0.0000000000000000e+00
1.9318496617360594e+14 0.0000000000000000e+00 0.0000000000000000e+00
1.9318996772612825e+14 0.0000000000000000e+00 0.0000000000000000e+00
1.9319496927865053e+14 0.0000000000000000e+00 0.0000000000000000e+00
1.9319997083117281e+14 0.0000000000000000e+00 0.0000000000000000e+00
1.9320497238369512e+14 0.0000000000000000e+00 0.0000000000000000e+00
1.9320997393621741e+14 0.0000000000000000e+00 0.0000000000000000e+00
1.9321497548873972e+14 0.0000000000000000e+00 0.0000000000000000e+00
1.9321997704126200e+14 0.0000000000000000e+00 0.0000000000000000e+00
1.9322497859378428e+14 0.0000000000000000e+00 0.0000000000000000e+00
1.9322998014630659e+14 0.0000000000000000e+00 0.0000000000000000e+00
1.9323498169882888e+14 0.0000000000000000e+00 0.0000000000000000e+00
1.9323998325135119e+14 0.0000000000000000e+00 0.0000000000000000e+00
1.9324498480387347e+14 0.0000000000000000e+00 0.0000000000000000e+00
1.9324998635639575e+14 0.0000000000000000e+00 0.0000000000000000e+00
1.9325498790891806e+14 0.0000000000000000e+00 0.0000000000000000e+00
1.9325998946144034e+14 0.0000000000000000e+00 0.0000000000000000e+00
1.9326499101396266e+14 0.0000000000000000e+00 0.0000000000000000e+00
1.9326999256648494e+14 0.0000000000000000e+00 0.0000000000000000e+00
1.9327499411900722e+14 0.0000000000000000e+00 0.0000000000000000e+00
1.9327999567152953e+14 0.0000000000000000e+00 0.0000000000000000e+00
1.9328499722405181e+14 0.0000000000000000e+00 0.0000000000000000e+00
1.9328999877657412e+14 0.0000000000000000e+00 0.0000000000000000e+00
1.9329500032909641e+14 0.0000000000000000e+00 0.0000000000000000e+00
1.9330000188161872e+14 0.0000000000000000e+00 0.0000000000000000e+00
1.9330500343414100e+14 0.0000000000000000e+00 0.0000000000000000e+00
1.9331000498666328e+14 0.0000000000000000e+00 0.0000000000000000e+00
1.9331500653918559e+14 0.0000000000000000e+00 0.0000000000000000e+00
1.9332000809170788e+14 0.0000000000000000e+00 0.0000000000000000e+00
1.9332500964423019e+14 0.0000000000000000e+00 0.0000000000000000e+00
1.9333001119675247e+14 0.0000000000000000e+00 0.0000000000000000e+00
1.9333501274927475e+14 0.0000000000000000e+00 0.0000000000000000e+00
1.9334001430179706e+14 0.0000000000000000e+00 0.0000000000000000e+00
1.9334501585431934e+14 0.0000000000000000e+00 0.0000000000000000e+00
1.9335001740684166e+14 0.0000000000000000e+00 0.0000000000000000e+00
1.9335501895936394e+14 0.0000000000000000e+00 0.0000000000000000e+00
1.9336002051188622e+14 0.0000000000000000e+00 0.0000000000000000e+00
1.9336502206440853e+14 0.0000000000000000e+00 0.0000000000000000e+00
1.9337002361693081e+14 0.0000000000000000e+00 0.0000000000000000e+00
1.9337502516945312e+14 0.0000000000000000e+00 0.0000000000000000e+00
1.9338002672197541e+14 0.0000000000000000e+00 0.0000000000000000e+00
1.9338502827449769e+14 0.0000000000000000e+00 0.0000000000000000e+00
1.9339002982702000e+14 0.0000000000000000e+00 0.0000000000000000e+00
1.9339503137954228e+14 0.0000000000000000e+00 0.0000000000000000e+00
1.9340003293206459e+14 0.0000000000000000e+00 0.0000000000000000e+00
1.9340503448458688e+14 0.0000000000000000e+00 0.0000000000000000e+00
1.9341003603710916e+14 0.0000000000000000e+00 0.0000000000000000e+00
1.9341503758963147e+14 0.0000000000000000e+00 0.0000000000000000e+00
1.9342003914215375e+14 0.0000000000000000e+00 0.0000000000000000e+00
1.9342504069467606e+14 0.0000000000000000e+00 0.0000000000000000e+00
1.9343004224719834e+14 0.0000000000000000e+00 0.0000000000000000e+00
1.9343504379972066e+14 0.0000000000000000e+00 0.0000000000000000e+00
1.9344004535224294e+14 0.0000000000000000e+00 0.0000000000000000e+00
1.9344504690476522e+14 0.0000000000000000e+00 0.0000000000000000e+00
1.9345004845728753e+14 0.0000000000000000e+00 0.0000000000000000e+00
1.9345505000980981e+14 0.0000000000000000e+00 0.0000000000000000e+00
1.9346005156233212e+14 0.0000000000000000e+00 0.0000000000000000e+00
1.9346505311485441e+14 0.0000000000000000e+00 0.0000000000000000e+00
1.9347005466737669e+14 0.0000000000000000e+00 0.0000000000000000e+00
1.9347505621989900e+14 0.0000000000000000e+00 0.0000000000000000e+00
1.9348005777242128e+14 0.0000000000000000e+00 0.0000000000000000e+00
1.9348505932494359e+14 0.0000000000000000e+00 0.0000000000000000e+00
1.9349006087746588e+14 0.0000000000000000e+00 0.0000000000000000e+00
1.9349506242998816e+14 0.0000000000000000e+00 0.0000000000000000e+00
1.9350006398251047e+14 0.0000000000000000e+00 0.0000000000000000e+00
1.9350506553503275e+14 0.0000000000000000e+00 0.0000000000000000e+00
1.9351006708755506e+14 0.0000000000000000e+00 0.0000000000000000e+00
1.9351506864007734e+14 0.0000000000000000e+00 0.0000000000000000e+00
1.9352007019259962e+14 0.0000000000000000e+00 0.0000000000000000e+00
1.9352507174512194e+14 0.0000000000000000e+00 0.0000000000000000e+00
1.9353007329764422e+14 0.0000000000000000e+00 0.0000000000000000e+00
1.9353507485016653e+14 0.0000000000000000e+00 0.0000000000000000e+00
1.9354007640268881e+14 0.0000000000000000e+00 0.0000000000000000e+00
1.9354507795521109e+14 0.0000000000000000e+00 0.0000000000000000e+00
1.9355007950773341e+14 0.0000000000000000e+00 0.0000000000000000e+00
1.9355508106025569e+14 0.0000000000000000e+00 0.0000000000000000e+00
1.9356008261277800e+14 0.0000000000000000e+00 0.0000000000000000e+00
1.9356508416530028e+14 0.0000000000000000e+00 0.0000000000000000e+00
1.9357008571782256e+14 0.0000000000000000e+00 0.0000000000000000e+00
1.9357508727034488e+14 0.0000000000000000e+00 0.0000000000000000e+00
1.9358008882286716e+14 0.0000000000000000e+00 0.0000000000000000e+00
1.9358509037538947e+14 0.0000000000000000e+00 0.0000000000000000e+00
1.9359009192791175e+14 0.0000000000000000e+00 0.0000000000000000e+00
1.9359509348043406e+14 0.0000000000000000e+00 0.0000000000000000e+00
1.9360009503295634e+14 0.0000000000000000e+00 0.0000000000000000e+00
1.9360509658547862e+14 0.0000000000000000e+00 0.0000000000000000e+00
1.9361009813800094e+14 0.0000000000000000e+00 0.0000000000000000e+00
1.9361509969052322e+14 0.0000000000000000e+00 0.0000000000000000e+00
1.9362010124304553e+14 0.0000000000000000e+00 0.0000000000000000e+00
1.9362510279556781e+14 0.0000000000000000e+00 0.0000000000000000e+00
1.9363010434809009e+14 0.0000000000000000e+00 0.0000000000000000e+00
1.9363510590061241e+14 0.0000000000000000e+00 0.0000000000000000e+00
1.9364010745313469e+14 0.0000000000000000e+00 0.0000000000000000e+00
1.9364510900565700e+14 0.0000000000000000e+00 0.0000000000000000e+00
1.9365011055817928e+14 0.0000000000000000e+00 0.0000000000000000e+00
1.9365511211070156e+14 0.0000000000000000e+00 0.0000000000000000e+00
1.9366011366322388e+14 0.0000000000000000e+00 0.0000000000000000e+00
1.9366511521574616e+14 0.0000000000000000e+00 0.0000000000000000e+00
1.9367011676826847e+14 0.0000000000000000e+00 0.0000000000000000e+00
1.9367511832079075e+14 0.0000000000000000e+00 0.0000000000000000e+00
1.9368011987331303e+14 0.0000000000000000e+00 0.0000000000000000e+00
1.9368512142583534e+14 0.0000000000000000e+00 0.0000000000000000e+00
1.9369012297835762e+14 0.0000000000000000e+00 0.0000000000000000e+00
1.9369512453087994e+14 0.0000000000000000e+00 0.0000000000000000e+00
1.9370012608340222e+14 0.0000000000000000e+00 0.0000000000000000e+00
1.9370512763592450e+14 0.0000000000000000e+00 0.0000000000000000e+00
1.9371012918844681e+14 0.0000000000000000e+00 0.0000000000000000e+00
1.9371513074096909e+14 0.0000000000000000e+00 0.0000000000000000e+00
1.9372013229349141e+14 0.0000000000000000e+00 0.0000000000000000e+00
1.9372513384601369e+14 0.0000000000000000e+00 0.0000000000000000e+00
1.9373013539853600e+14 0.0000000000000000e+00 0.0000000000000000e+00
1.9373513695105828e+14 0.0000000000000000e+00 0.0000000000000000e+00
1.9374013850358056e+14 0.0000000000000000e+00 0.0000000000000000e+00
1.9374514005610288e+14 0.0000000000000000e+00 0.0000000000000000e+00
1.9375014160862516e+14 0.0000000000000000e+00 0.0000000000000000e+00
1.9375514316114747e+14 0.0000000000000000e+00 0.0000000000000000e+00
1.9376014471366975e+14 0.0000000000000000e+00 0.0000000000000000e+00
1.9376514626619203e+14 0.0000000000000000e+00 0.0000000000000000e+00
1.9377014781871434e+14 0.0000000000000000e+00 0.0000000000000000e+00
1.9377514937123662e+14 0.0000000000000000e+00 0.0000000000000000e+00
1.9378015092375894e+14 0.0000000000000000e+00 0.0000000000000000e+00
1.9378515247628122e+14 0.0000000000000000e+00 0.0000000000000000e+00
1.9379015402880350e+14 0.0000000000000000e+00 0.0000000000000000e+00
1.9379515558132581e+14 0.0000000000000000e+00 0.0000000000000000e+00
1.9380015713384809e+14 0.0000000000000000e+00 0.0000000000000000e+00
1.9380515868637041e+14 0.0000000000000000e+00 0.0000000000000000e+00
1.9381016023889269e+14 0.0000000000000000e+00 0.0000000000000000e+00
1.9381516179141497e+14 0.0000000000000000e+00 0.0000000000000000e+00
1.9382016334393728e+14 0.0000000000000000e+00 0.0000000000000000e+00
1.9382516489645956e+14 0.0000000000000000e+00 0.0000000000000000e+00
1.9383016644898188e+14 0.0000000000000000e+00 0.0000000000000000e+00
1.9383516800150416e+14 0.0000000000000000e+00 0.0000000000000000e+00
1.9384016955402644e+14 0.0000000000000000e+00 0.0000000000000000e+00
1.9384517110654875e+14 0.0000000000000000e+00 0.0000000000000000e+00
1.9385017265907103e+14 0.0000000000000000e+00 0.0000000000000000e+00
1.9385517421159334e+14 0.0000000000000000e+00 0.0000000000000000e+00
1.9386017576411562e+14 0.0000000000000000e+00 0.0000000000000000e+00
1.9386517731663794e+14 0.0000000000000000e+00 0.0000000000000000e+00
1.9387017886916022e+14 0.0000000000000000e+00 0.0000000000000000e+00
1.9387518042168250e+14 0.0000000000000000e+00 0.0000000000000000e+00
1.9388018197420481e+14 0.0000000000000000e+00 0.0000000000000000e+00
1.9388518352672709e+14 0.0000000000000000e+00 0.0000000000000000e+00
1.9389018507924941e+14 0.0000000000000000e+00 0.0000000000000000e+00
1.9389518663177169e+14 0.0000000000000000e+00 0.0000000000000000e+00
1.9390018818429397e+14 0.0000000000000000e+00 0.0000000000000000e+00
1.9390518973681628e+14 0.0000000000000000e+00 0.0000000000000000e+00
1.9391019128933856e+14 0.0000000000000000e+00 0.0000000000000000e+00
1.9391519284186088e+14 0.0000000000000000e+00 0.0000000000000000e+00
1.9392019439438316e+14 0.0000000000000000e+00 0.0000000000000000e+00
1.9392519594690544e+14 0.0000000000000000e+00 0.0000000000000000e+00
1.9393019749942775e+14 0.0000000000000000e+00 0.0000000000000000e+00
1.9393519905195003e+14 0.0000000000000000e+00 0.0000000000000000e+00
1.9394020060447234e+14 0.0000000000000000e+00 0.0000000000000000e+00
1.9394520215699462e+14 0.0000000000000000e+00 0.0000000000000000e+00
1.9395020370951691e+14 0.0000000000000000e+00 0.0000000000000000e+00
1.9395520526203922e+14 0.0000000000000000e+00 0.0000000000000000e+00
1.9396020681456150e+14 0.0000000000000000e+00 0.0000000000000000e+00
1.9396520836708381e+14 0.0000000000000000e+00 0.0000000000000000e+00
1.9397020991960609e+14 0.0000000000000000e+00 0.0000000000000000e+00
1.9397521147212838e+14 0.0000000000000000e+00 0.0000000000000000e+00
1.9398021302465069e+14 0.0000000000000000e+00 0.0000000000000000e+00
1.9398521457717297e+14 0.0000000000000000e+00 0.0000000000000000e+00
1.9399021612969528e+14 0.0000000000000000e+00 0.0000000000000000e+00
1.9399521768221756e+14 0.0000000000000000e+00 0.0000000000000000e+00
1.9400021923473984e+14 0.0000000000000000e+00 0.0000000000000000e+00
1.9400522078726216e+14 0.0000000000000000e+00 0.0000000000000000e+00
1.9401022233978444e+14 0.0000000000000000e+00 0.0000000000000000e+00
1.9401522389230675e+14 0.0000000000000000e+00 0.0000000000000000e+00
1.9402022544482903e+14 0.0000000000000000e+00 0.0000000000000000e+00
1.9402522699735134e+14 0.0000000000000000e+00 0.0000000000000000e+00
1.9403022854987362e+14 0.0000000000000000e+00 0.0000000000000000e+00
1.9403523010239591e+14 0.0000000000000000e+00 0.0000000000000000e+00
1.9404023165491822e+14 0.0000000000000000e+00 0.0000000000000000e+00
1.9404523320744050e+14 0.0000000000000000e+00 0.0000000000000000e+00
1.9405023475996281e+14 0.0000000000000000e+00 0.0000000000000000e+00
1.9405523631248509e+14 0.0000000000000000e+00 0.0000000000000000e+00
1.9406023786500738e+14 0.0000000000000000e+00 0.0000000000000000e+00
1.9406523941752969e+14 0.0000000000000000e+00 0.0000000000000000e+00
1.9407024097005197e+14 0.0000000000000000e+00 0.0000000000000000e+00
1.9407524252257428e+14 0.0000000000000000e+00 0.0000000000000000e+00
1.9408024407509656e+14 0.0000000000000000e+00 0.0000000000000000e+00
1.9408524562761884e+14 0.0000000000000000e+00 0.0000000000000000e+00
1.9409024718014116e+14 0.0000000000000000e+00 0.0000000000000000e+00
1.9409524873266344e+14 0.0000000000000000e+00 0.0000000000000000e+00
1.9410025028518575e+14 0.0000000000000000e+00 0.0000000000000000e+00
1.9410525183770803e+14 0.0000000000000000e+00 0.0000000000000000e+00
1.9411025339023031e+14 0.0000000000000000e+00 0.0000000000000000e+00
1.9411525494275262e+14 0.0000000000000000e+00 0.0000000000000000e+00
1.9412025649527491e+14 0.0000000000000000e+00 0.0000000000000000e+00
1.9412525804779722e+14 0.0000000000000000e+00 0.0000000000000000e+00
1.9413025960031950e+14 0.0000000000000000e+00 0.0000000000000000e+00
1.9413526115284178e+14 0.0000000000000000e+00 0.0000000000000000e+00
1.9414026270536409e+14 0.0000000000000000e+00 0.0000000000000000e+00
1.9414526425788638e+14 0.0000000000000000e+00 0.0000000000000000e+00
1.9415026581040869e+14 0.0000000000000000e+00 0.0000000000000000e+00
1.9415526736293097e+14 0.0000000000000000e+00 0.0000000000000000e+00
1.9416026891545325e+14 0.0000000000000000e+00 0.0000000000000000e+00
1.9416527046797556e+14 0.0000000000000000e+00 0.0000000000000000e+00
1.9417027202049784e+14 0.0000000000000000e+00 0.0000000000000000e+00
1.9417527357302016e+14 0.0000000000000000e+00 0.0000000000000000e+00
1.9418027512554244e+14 0.0000000000000000e+00 0.0000000000000000e+00
1.9418527667806475e+14 0.0000000000000000e+00 0.0000000000000000e+00
1.9419027823058703e+14 0.0000000000000000e+00 0.0000000000000000e+00
1.9419527978310931e+14 0.0000000000000000e+00 0.0000000000000000e+00
1.9420028133563162e+14 0.0000000000000000e+00 0.0000000000000000e+00
1.9420528288815391e+14 0.0000000000000000e+00 0.0000000000000000e+00
1.9421028444067622e+14 0.0000000000000000e+00 0.0000000000000000e+00
1.9421528599319850e+14 0.0000000000000000e+00 0.0000000000000000e+00
1.9422028754572078e+14 0.0000000000000000e+00 0.0000000000000000e+00
1.9422528909824309e+14 0.0000000000000000e+00 0.0000000000000000e+00
1.9423029065076538e+14 0.0000000000000000e+00 0.0000000000000000e+00
1.9423529220328769e+14 0.0000000000000000e+00 0.0000000000000000e+00
1.9424029375580997e+14 0.0000000000000000e+00 0.0000000000000000e+00
1.9424529530833225e+14 0.0000000000000000e+00 0.0000000000000000e+00
1.9425029686085456e+14 0.0000000000000000e+00 0.0000000000000000e+00
1.9425529841337684e+14 0.0000000000000000e+00 0.0000000000000000e+00
1.9426029996589916e+14 0.0000000000000000e+00 0.0000000000000000e+00
1.9426530151842144e+14 0.0000000000000000e+00 0.0000000000000000e+00
1.9427030307094372e+14 0.0000000000000000e+00 0.0000000000000000e+00
1.9427530462346603e+14 0.0000000000000000e+00 0.0000000000000000e+00
1.9428030617598831e+14 0.0000000000000000e+00 0.0000000000000000e+00
1.9428530772851062e+14 0.0000000000000000e+00 0.0000000000000000e+00
1.9429030928103291e+14 0.0000000000000000e+00 0.0000000000000000e+00
1.9429531083355519e+14 0.0000000000000000e+00 0.0000000000000000e+00
1.9430031238607750e+14 0.0000000000000000e+00 0.0000000000000000e+00
1.9430531393859978e+14 0.0000000000000000e+00 0.0000000000000000e+00
1.9431031549112209e+14 0.0000000000000000e+00 0.0000000000000000e+00
1.9431531704364438e+14 0.0000000000000000e+00 0.0000000000000000e+00
1.9432031859616669e+14 0.0000000000000000e+00 0.0000000000000000e+00
1.9432532014868897e+14 0.0000000000000000e+00 0.0000000000000000e+00
1.9433032170121125e+14 0.0000000000000000e+00 0.0000000000000000e+00
1.9433532325373356e+14 0.0000000000000000e+00 0.0000000000000000e+00
1.9434032480625584e+14 0.0000000000000000e+00 0.0000000000000000e+00
1.9434532635877816e+14 0.0000000000000000e+00 0.0000000000000000e+00
1.9435032791130044e+14 0.0000000000000000e+00 0.0000000000000000e+00
1.9435532946382272e+14 0.0000000000000000e+00 0.0000000000000000e+00
1.9436033101634503e+14 0.0000000000000000e+00 0.0000000000000000e+00
1.9436533256886731e+14 0.0000000000000000e+00 0.0000000000000000e+00
1.9437033412138962e+14 0.0000000000000000e+00 0.0000000000000000e+00
1.9437533567391191e+14 0.0000000000000000e+00 0.0000000000000000e+00
1.9438033722643419e+14 0.0000000000000000e+00 0.0000000000000000e+00
1.9438533877895650e+14 0.0000000000000000e+00 0.0000000000000000e+00
1.9439034033147878e+14 0.0000000000000000e+00 0.0000000000000000e+00
1.9439534188400109e+14 0.0000000000000000e+00 0.0000000000000000e+00
1.9440034343652338e+14 0.0000000000000000e+00 0.0000000000000000e+00
1.9440534498904566e+14 0.0000000000000000e+00 0.0000000000000000e+00
1.9441034654156797e+14 0.0000000000000000e+00 0.0000000000000000e+00
1.9441534809409025e+14 0.0000000000000000e+00 0.0000000000000000e+00
1.9442034964661256e+14 0.0000000000000000e+00 0.0000000000000000e+00
1.9442535119913484e+14 0.0000000000000000e+00 0.0000000000000000e+00
1.9443035275165712e+14 0.0000000000000000e+00 0.0000000000000000e+00
1.9443535430417944e+14 0.0000000000000000e+00 0.0000000000000000e+00
1.9444035585670172e+14 0.0000000000000000e+00 0.0000000000000000e+00
1.9444535740922403e+14 0.0000000000000000e+00 0.0000000000000000e+00
1.9445035896174631e+14 0.0000000000000000e+00 0.0000000000000000e+00
1.9445536051426862e+14 0.0000000000000000e+00 0.0000000000000000e+00
1.9446036206679091e+14 0.0000000000000000e+00 0.0000000000000000e+00
1.9446536361931319e+14 0.0000000000000000e+00 0.0000000000000000e+00
1.9447036517183550e+14 0.0000000000000000e+00 0.0000000000000000e+00
1.9447536672435778e+14 0.0000000000000000e+00 0.0000000000000000e+00
1.9448036827688009e+14 0.0000000000000000e+00 0.0000000000000000e+00
1.9448536982940238e+14 0.0000000000000000e+00 0.0000000000000000e+00
1.9449037138192466e+14 0.0000000000000000e+00 0.0000000000000000e+00
1.9449537293444697e+14 0.0000000000000000e+00 0.0000000000000000e+00
1.9450037448696925e+14 0.0000000000000000e+00 0.0000000000000000e+00
1.9450537603949156e+14 0.0000000000000000e+00 0.0000000000000000e+00
1.9451037759201384e+14 0.0000000000000000e+00 0.0000000000000000e+00
1.9451537914453612e+14 0.0000000000000000e+00 0.0000000000000000e+00
1.9452038069705844e+14 0.0000000000000000e+00 0.0000000000000000e+00
1.9452538224958072e+14 0.0000000000000000e+00 0.0000000000000000e+00
1.9453038380210303e+14 0.0000000000000000e+00 0.0000000000000000e+00
1.9453538535462531e+14 0.0000000000000000e+00 0.0000000000000000e+00
1.9454038690714759e+14 0.0000000000000000e+00 0.0000000000000000e+00
1.9454538845966991e+14 0.0000000000000000e+00 0.0000000000000000e+00
1.9455039001219219e+14 0.0000000000000000e+00 0.0000000000000000e+00
1.9455539156471450e+14 0.0000000000000000e+00 0.0000000000000000e+00
1.9456039311723678e+14 0.0000000000000000e+00 0.0000000000000000e+00
1.9456539466975906e+14 0.0000000000000000e+00 0.0000000000000000e+00
1.9457039622228138e+14 0.0000000000000000e+00 0.0000000000000000e+00
1.9457539777480366e+14 0.0000000000000000e+00 0.0000000000000000e+00
1.9458039932732597e+14 0.0000000000000000e+00 0.0000000000000000e+00
1.9458540087984825e+14 0.0000000000000000e+00 0.0000000000000000e+00
1.9459040243237053e+14 0.0000000000000000e+00 0.0000000000000000e+00
1.9459540398489284e+14 0.0000000000000000e+00 0.0000000000000000e+00
1.9460040553741512e+14 0.0000000000000000e+00 0.0000000000000000e+00
1.9460540708993744e+14 0.0000000000000000e+00 0.0000000000000000e+00
1.9461040864245972e+14 0.0000000000000000e+00 0.0000000000000000e+00
1.9461541019498203e+14 0.0000000000000000e+00 0.0000000000000000e+00
1.9462041174750431e+14 0.0000000000000000e+00 0.0000000000000000e+00
1.9462541330002659e+14 0.0000000000000000e+00 0.0000000000000000e+00
1.9463041485254891e+14 0.0000000000000000e+00 0.0000000000000000e+00
1.9463541640507119e+14 0.0000000000000000e+00 0.0000000000000000e+00
1.9464041795759350e+14 0.0000000000000000e+00 0.0000000000000000e+00
1.9464541951011578e+14 0.0000000000000000e+00 0.0000000000000000e+00
1.9465042106263806e+14 0.0000000000000000e+00 0.0000000000000000e+00
1.9465542261516038e+14 0.0000000000000000e+00 0.0000000000000000e+00
1.9466042416768266e+14 0.0000000000000000e+00 0.0000000000000000e+00
1.9466542572020497e+14 0.0000000000000000e+00 0.0000000000000000e+00
1.9467042727272725e+14 0.0000000000000000e+00 0.0000000000000000e+00
("in2","mode 1",1,"out2",1,"transmission")
(500, 3)
1.9217465256410256e+14 0.0000000000000000e+00 0.0000000000000000e+00
1.9217965411662484e+14 0.0000000000000000e+00 0.0000000000000000e+00
1.9218465566914716e+14 0.0000000000000000e+00 0.0000000000000000e+00
1.9218965722166944e+14 0.0000000000000000e+00 0.0000000000000000e+00
1.9219465877419175e+14 0.0000000000000000e+00 0.0000000000000000e+00
1.9219966032671403e+14 0.0000000000000000e+00 0.0000000000000000e+00
1.9220466187923631e+14 0.0000000000000000e+00 0.0000000000000000e+00
1.9220966343175862e+14 0.0000000000000000e+00 0.0000000000000000e+00
1.9221466498428091e+14 0.0000000000000000e+00 0.0000000000000000e+00
1.9221966653680322e+14 0.0000000000000000e+00 0.0000000000000000e+00
1.9222466808932550e+14 0.0000000000000000e+00 0.0000000000000000e+00
1.9222966964184778e+14 0.0000000000000000e+00 0.0000000000000000e+00
1.9223467119437009e+14 0.0000000000000000e+00 0.0000000000000000e+00
1.9223967274689238e+14 0.0000000000000000e+00 0.0000000000000000e+00
1.9224467429941469e+14 0.0000000000000000e+00 0.0000000000000000e+00
1.9224967585193697e+14 0.0000000000000000e+00 0.0000000000000000e+00
1.9225467740445928e+14 0.0000000000000000e+00 0.0000000000000000e+00
1.9225967895698156e+14 0.0000000000000000e+00 0.0000000000000000e+00
1.9226468050950384e+14 0.0000000000000000e+00 0.0000000000000000e+00
1.9226968206202616e+14 0.0000000000000000e+00 0.0000000000000000e+00
1.9227468361454844e+14 0.0000000000000000e+00 0.0000000000000000e+00
1.9227968516707075e+14 0.0000000000000000e+00 0.0000000000000000e+00
1.9228468671959303e+14 0.0000000000000000e+00 0.0000000000000000e+00
1.9228968827211531e+14 0.0000000000000000e+00 0.0000000000000000e+00
1.9229468982463762e+14 0.0000000000000000e+00 0.0000000000000000e+00
1.9229969137715991e+14 0.0000000000000000e+00 0.0000000000000000e+00
1.9230469292968222e+14 0.0000000000000000e+00 0.0000000000000000e+00
1.9230969448220450e+14 0.0000000000000000e+00 0.0000000000000000e+00
1.9231469603472678e+14 0.0000000000000000e+00 0.0000000000000000e+00
1.9231969758724909e+14 0.0000000000000000e+00 0.0000000000000000e+00
1.9232469913977138e+14 0.0000000000000000e+00 0.0000000000000000e+00
1.9232970069229369e+14 0.0000000000000000e+00 0.0000000000000000e+00
1.9233470224481597e+14 0.0000000000000000e+00 0.0000000000000000e+00
1.9233970379733825e+14 0.0000000000000000e+00 0.0000000000000000e+00
1.9234470534986056e+14 0.0000000000000000e+00 0.0000000000000000e+00
1.9234970690238284e+14 0.0000000000000000e+00 0.0000000000000000e+00
1.9235470845490516e+14 0.0000000000000000e+00 0.0000000000000000e+00
1.9235971000742744e+14 0.0000000000000000e+00 0.0000000000000000e+00
1.9236471155994972e+14 0.0000000000000000e+00 0.0000000000000000e+00
1.9236971311247203e+14 0.0000000000000000e+00 0.0000000000000000e+00
1.9237471466499431e+14 0.0000000000000000e+00 0.0000000000000000e+00
1.9237971621751662e+14 0.0000000000000000e+00 0.0000000000000000e+00
1.9238471777003891e+14 0.0000000000000000e+00 0.0000000000000000e+00
1.9238971932256119e+14 0.0000000000000000e+00 0.0000000000000000e+00
1.9239472087508350e+14 0.0000000000000000e+00 0.0000000000000000e+00
1.9239972242760578e+14 0.0000000000000000e+00 0.0000000000000000e+00
1.9240472398012809e+14 0.0000000000000000e+00 0.0000000000000000e+00
1.9240972553265038e+14 0.0000000000000000e+00 0.0000000000000000e+00
1.9241472708517269e+14 0.0000000000000000e+00 0.0000000000000000e+00
1.9241972863769497e+14 0.0000000000000000e+00 0.0000000000000000e+00
1.9242473019021725e+14 0.0000000000000000e+00 0.0000000000000000e+00
1.9242973174273956e+14 0.0000000000000000e+00 0.0000000000000000e+00
1.9243473329526184e+14 0.0000000000000000e+00 0.0000000000000000e+00
1.9243973484778416e+14 0.0000000000000000e+00 0.0000000000000000e+00
1.9244473640030644e+14 0.0000000000000000e+00 0.0000000000000000e+00
1.9244973795282872e+14 0.0000000000000000e+00 0.0000000000000000e+00
1.9245473950535103e+14 0.0000000000000000e+00 0.0000000000000000e+00
1.9245974105787331e+14 0.0000000000000000e+00 0.0000000000000000e+00
1.9246474261039562e+14 0.0000000000000000e+00 0.0000000000000000e+00
1.9246974416291791e+14 0.0000000000000000e+00 0.0000000000000000e+00
1.9247474571544019e+14 0.0000000000000000e+00 0.0000000000000000e+00
1.9247974726796250e+14 0.0000000000000000e+00 0.0000000000000000e+00
1.9248474882048478e+14 0.0000000000000000e+00 0.0000000000000000e+00
1.9248975037300709e+14 0.0000000000000000e+00 0.0000000000000000e+00
1.9249475192552938e+14 0.0000000000000000e+00 0.0000000000000000e+00
1.9249975347805166e+14 0.0000000000000000e+00 0.0000000000000000e+00
1.9250475503057397e+14 0.0000000000000000e+00 0.0000000000000000e+00
1.9250975658309625e+14 0.0000000000000000e+00 0.0000000000000000e+00
1.9251475813561856e+14 0.0000000000000000e+00 0.0000000000000000e+00
1.9251975968814084e+14 0.0000000000000000e+00 0.0000000000000000e+00
1.9252476124066312e+14 0.0000000000000000e+00 0.0000000000000000e+00
1.9252976279318544e+14 0.0000000000000000e+00 0.0000000000000000e+00
1.9253476434570772e+14 0.0000000000000000e+00 0.0000000000000000e+00
1.9253976589823003e+14 0.0000000000000000e+00 0.0000000000000000e+00
1.9254476745075231e+14 0.0000000000000000e+00 0.0000000000000000e+00
1.9254976900327462e+14 0.0000000000000000e+00 0.0000000000000000e+00
1.9255477055579691e+14 0.0000000000000000e+00 0.0000000000000000e+00
1.9255977210831919e+14 0.0000000000000000e+00 0.0000000000000000e+00
1.9256477366084150e+14 0.0000000000000000e+00 0.0000000000000000e+00
1.9256977521336378e+14 0.0000000000000000e+00 0.0000000000000000e+00
1.9257477676588609e+14 0.0000000000000000e+00 0.0000000000000000e+00
1.9257977831840838e+14 0.0000000000000000e+00 0.0000000000000000e+00
1.9258477987093066e+14 0.0000000000000000e+00 0.0000000000000000e+00
1.9258978142345297e+14 0.0000000000000000e+00 0.0000000000000000e+00
1.9259478297597525e+14 0.0000000000000000e+00 0.0000000000000000e+00
1.9259978452849756e+14 0.0000000000000000e+00 0.0000000000000000e+00
1.9260478608101984e+14 0.0000000000000000e+00 0.0000000000000000e+00
1.9260978763354212e+14 0.0000000000000000e+00 0.0000000000000000e+00
1.9261478918606444e+14 0.0000000000000000e+00 0.0000000000000000e+00
1.9261979073858672e+14 0.0000000000000000e+00 0.0000000000000000e+00
1.9262479229110903e+14 0.0000000000000000e+00 0.0000000000000000e+00
1.9262979384363131e+14 0.0000000000000000e+00 0.0000000000000000e+00
1.9263479539615359e+14 0.0000000000000000e+00 0.0000000000000000e+00
1.9263979694867591e+14 0.0000000000000000e+00 0.0000000000000000e+00
1.9264479850119819e+14 0.0000000000000000e+00 0.0000000000000000e+00
1.9264980005372050e+14 0.0000000000000000e+00 0.0000000000000000e+00
1.9265480160624278e+14 0.0000000000000000e+00 0.0000000000000000e+00
1.9265980315876506e+14 0.0000000000000000e+00 0.0000000000000000e+00
1.9266480471128738e+14 0.0000000000000000e+00 0.0000000000000000e+00
1.9266980626380966e+14 0.0000000000000000e+00 0.0000000000000000e+00
1.9267480781633197e+14 0.0000000000000000e+00 0.0000000000000000e+00
1.9267980936885425e+14 0.0000000000000000e+00 0.0000000000000000e+00
1.9268481092137653e+14 0.0000000000000000e+00 0.0000000000000000e+00
1.9268981247389884e+14 0.0000000000000000e+00 0.0000000000000000e+00
1.9269481402642112e+14 0.0000000000000000e+00 0.0000000000000000e+00
1.9269981557894344e+14 0.0000000000000000e+00 0.0000000000000000e+00
1.9270481713146572e+14 0.0000000000000000e+00 0.0000000000000000e+00
1.9270981868398803e+14 0.0000000000000000e+00 0.0000000000000000e+00
1.9271482023651031e+14 0.0000000000000000e+00 0.0000000000000000e+00
1.9271982178903259e+14 0.0000000000000000e+00 0.0000000000000000e+00
1.9272482334155491e+14 0.0000000000000000e+00 0.0000000000000000e+00
1.9272982489407719e+14 0.0000000000000000e+00 0.0000000000000000e+00
1.9273482644659950e+14 0.0000000000000000e+00 0.0000000000000000e+00
1.9273982799912178e+14 0.0000000000000000e+00 0.0000000000000000e+00
1.9274482955164406e+14 0.0000000000000000e+00 0.0000000000000000e+00
1.9274983110416638e+14 0.0000000000000000e+00 0.0000000000000000e+00
1.9275483265668866e+14 0.0000000000000000e+00 0.0000000000000000e+00
1.9275983420921097e+14 0.0000000000000000e+00 0.0000000000000000e+00
1.9276483576173325e+14 0.0000000000000000e+00 0.0000000000000000e+00
1.9276983731425553e+14 0.0000000000000000e+00 0.0000000000000000e+00
1.9277483886677784e+14 0.0000000000000000e+00 0.0000000000000000e+00
1.9277984041930012e+14 0.0000000000000000e+00 0.0000000000000000e+00
1.9278484197182244e+14 0.0000000000000000e+00 0.0000000000000000e+00
1.9278984352434472e+14 0.0000000000000000e+00 0.0000000000000000e+00
1.9279484507686700e+14 0.0000000000000000e+00 0.0000000000000000e+00
1.9279984662938931e+14 0.0000000000000000e+00 0.0000000000000000e+00
1.9280484818191159e+14 0.0000000000000000e+00 0.0000000000000000e+00
1.9280984973443391e+14 0.0000000000000000e+00 0.0000000000000000e+00
1.9281485128695619e+14 0.0000000000000000e+00 0.0000000000000000e+00
1.9281985283947847e+14 0.0000000000000000e+00 0.0000000000000000e+00
1.9282485439200078e+14 0.0000000000000000e+00 0.0000000000000000e+00
1.9282985594452306e+14 0.0000000000000000e+00 0.0000000000000000e+00
1.9283485749704538e+14 0.0000000000000000e+00 0.0000000000000000e+00
1.9283985904956766e+14 0.0000000000000000e+00 0.0000000000000000e+00
1.9284486060208997e+14 0.0000000000000000e+00 0.0000000000000000e+00
1.9284986215461225e+14 0.0000000000000000e+00 0.0000000000000000e+00
1.9285486370713453e+14 0.0000000000000000e+00 0.0000000000000000e+00
1.9285986525965684e+14 0.0000000000000000e+00 0.0000000000000000e+00
1.9286486681217912e+14 0.0000000000000000e+00 0.0000000000000000e+00
1.9286986836470144e+14 0.0000000000000000e+00 0.0000000000000000e+00
1.9287486991722372e+14 0.0000000000000000e+00 0.0000000000000000e+00
1.9287987146974600e+14 0.0000000000000000e+00 0.0000000000000000e+00
1.9288487302226831e+14 0.0000000000000000e+00 0.0000000000000000e+00
1.9288987457479059e+14 0.0000000000000000e+00 0.0000000000000000e+00
1.9289487612731291e+14 0.0000000000000000e+00 0.0000000000000000e+00
1.9289987767983519e+14 0.0000000000000000e+00 0.0000000000000000e+00
1.9290487923235747e+14 0.0000000000000000e+00 0.0000000000000000e+00
1.9290988078487978e+14 0.0000000000000000e+00 0.0000000000000000e+00
1.9291488233740206e+14 0.0000000000000000e+00 0.0000000000000000e+00
1.9291988388992438e+14 0.0000000000000000e+00 0.0000000000000000e+00
1.9292488544244666e+14 0.0000000000000000e+00 0.0000000000000000e+00
1.9292988699496894e+14 0.0000000000000000e+00 0.0000000000000000e+00
1.9293488854749125e+14 0.0000000000000000e+00 0.0000000000000000e+00
1.9293989010001353e+14 0.0000000000000000e+00 0.0000000000000000e+00
1.9294489165253584e+14 0.0000000000000000e+00 0.0000000000000000e+00
1.9294989320505812e+14 0.0000000000000000e+00 0.0000000000000000e+00
1.9295489475758041e+14 0.0000000000000000e+00 0.0000000000000000e+00
1.9295989631010272e+14 0.0000000000000000e+00 0.0000000000000000e+00
1.9296489786262500e+14 0.0000000000000000e+00 0.0000000000000000e+00
1.9296989941514731e+14 0.0000000000000000e+00 0.0000000000000000e+00
1.9297490096766959e+14 0.0000000000000000e+00 0.0000000000000000e+00
1.9297990252019188e+14 0.0000000000000000e+00 0.0000000000000000e+00
1.9298490407271419e+14 0.0000000000000000e+00 0.0000000000000000e+00
1.9298990562523647e+14 0.0000000000000000e+00 0.0000000000000000e+00
1.9299490717775878e+14 0.0000000000000000e+00 0.0000000000000000e+00
1.9299990873028106e+14 0.0000000000000000e+00 0.0000000000000000e+00
1.9300491028280338e+14 0.0000000000000000e+00 0.0000000000000000e+00
1.9300991183532566e+14 0.0000000000000000e+00 0.0000000000000000e+00
1.9301491338784794e+14 0.0000000000000000e+00 0.0000000000000000e+00
1.9301991494037025e+14 0.0000000000000000e+00 0.0000000000000000e+00
1.9302491649289253e+14 0.0000000000000000e+00 0.0000000000000000e+00
1.9302991804541484e+14 0.0000000000000000e+00 0.0000000000000000e+00
1.9303491959793712e+14 0.0000000000000000e+00 0.0000000000000000e+00
1.9303992115045941e+14 0.0000000000000000e+00 0.0000000000000000e+00
1.9304492270298172e+14 0.0000000000000000e+00 0.0000000000000000e+00
1.9304992425550400e+14 0.0000000000000000e+00 0.0000000000000000e+00
1.9305492580802631e+14 0.0000000000000000e+00 0.0000000000000000e+00
1.9305992736054859e+14 0.0000000000000000e+00 0.0000000000000000e+00
1.9306492891307088e+14 0.0000000000000000e+00 0.0000000000000000e+00
1.9306993046559319e+14 0.0000000000000000e+00 0.0000000000000000e+00
1.9307493201811547e+14 0.0000000000000000e+00 0.0000000000000000e+00
1.9307993357063778e+14 0.0000000000000000e+00 0.0000000000000000e+00
1.9308493512316006e+14 0.0000000000000000e+00 0.0000000000000000e+00
1.9308993667568234e+14 0.0000000000000000e+00 0.0000000000000000e+00
1.9309493822820466e+14 0.0000000000000000e+00 0.0000000000000000e+00
1.9309993978072694e+14 0.0000000000000000e+00 0.0000000000000000e+00
1.9310494133324925e+14 0.0000000000000000e+00 0.0000000000000000e+00
1.9310994288577153e+14 0.0000000000000000e+00 0.0000000000000000e+00
1.9311494443829381e+14 0.0000000000000000e+00 0.0000000000000000e+00
1.9311994599081612e+14 0.0000000000000000e+00 0.0000000000000000e+00
1.9312494754333841e+14 0.0000000000000000e+00 0.0000000000000000e+00
1.9312994909586072e+14 0.0000000000000000e+00 0.0000000000000000e+00
1.9313495064838300e+14 0.0000000000000000e+00 0.0000000000000000e+00
1.9313995220090531e+14 0.0000000000000000e+00 0.0000000000000000e+00
1.9314495375342759e+14 0.0000000000000000e+00 0.0000000000000000e+00
1.9314995530594988e+14 0.0000000000000000e+00 0.0000000000000000e+00
1.9315495685847219e+14 0.0000000000000000e+00 0.0000000000000000e+00
1.9315995841099447e+14 0.0000000000000000e+00 0.0000000000000000e+00
1.9316495996351678e+14 0.0000000000000000e+00 0.0000000000000000e+00
1.9316996151603906e+14 0.0000000000000000e+00 0.0000000000000000e+00
1.9317496306856134e+14 0.0000000000000000e+00 0.0000000000000000e+00
1.9317996462108366e+14 0.0000000000000000e+00 0.0000000000000000e+00
1.9318496617360594e+14 0.0000000000000000e+00 0.0000000000000000e+00
1.9318996772612825e+14 0.0000000000000000e+00 0.0000000000000000e+00
1.9319496927865053e+14 0.0000000000000000e+00 0.0000000000000000e+00
1.9319997083117281e+14 0.0000000000000000e+00 0.0000000000000000e+00
1.9320497238369512e+14 0.0000000000000000e+00 0.0000000000000000e+00
1.9320997393621741e+14 0.0000000000000000e+00 0.0000000000000000e+00
1.9321497548873972e+14 0.0000000000000000e+00 0.0000000000000000e+00
1.9321997704126200e+14 0.0000000000000000e+00 0.0000000000000000e+00
1.9322497859378428e+14 0.0000000000000000e+00 0.0000000000000000e+00
1.9322998014630659e+14 0.0000000000000000e+00 0.0000000000000000e+00
1.9323498169882888e+14 0.0000000000000000e+00 0.0000000000000000e+00
1.9323998325135119e+14 0.0000000000000000e+00 0.0000000000000000e+00
1.9324498480387347e+14 0.0000000000000000e+00 0.0000000000000000e+00
1.9324998635639575e+14 0.0000000000000000e+00 0.0000000000000000e+00
1.9325498790891806e+14 0.0000000000000000e+00 0.0000000000000000e+00
1.9325998946144034e+14 0.0000000000000000e+00 0.0000000000000000e+00
1.9326499101396266e+14 0.0000000000000000e+00 0.0000000000000000e+00
1.9326999256648494e+14 0.0000000000000000e+00 0.0000000000000000e+00
1.9327499411900722e+14 0.0000000000000000e+00 0.0000000000000000e+00
1.9327999567152953e+14 0.0000000000000000e+00 0.0000000000000000e+00
1.9328499722405181e+14 0.0000000000000000e+00 0.0000000000000000e+00
1.9328999877657412e+14 0.0000000000000000e+00 0.0000000000000000e+00
1.9329500032909641e+14 0.0000000000000000e+00 0.0000000000000000e+00
1.9330000188161872e+14 0.0000000000000000e+00 0.0000000000000000e+00
1.9330500343414100e+14 0.0000000000000000e+00 0.0000000000000000e+00
1.9331000498666328e+14 0.0000000000000000e+00 0.0000000000000000e+00
1.9331500653918559e+14 0.0000000000000000e+00 0.0000000000000000e+00
1.9332000809170788e+14 0.0000000000000000e+00 0.0000000000000000e+00
1.9332500964423019e+14 0.0000000000000000e+00 0.0000000000000000e+00
1.9333001119675247e+14 0.0000000000000000e+00 0.0000000000000000e+00
1.9333501274927475e+14 0.0000000000000000e+00 0.0000000000000000e+00
1.9334001430179706e+14 0.0000000000000000e+00 0.0000000000000000e+00
1.9334501585431934e+14 0.0000000000000000e+00 0.0000000000000000e+00
1.9335001740684166e+14 0.0000000000000000e+00 0.0000000000000000e+00
1.9335501895936394e+14 0.0000000000000000e+00 0.0000000000000000e+00
1.9336002051188622e+14 0.0000000000000000e+00 0.0000000000000000e+00
1.9336502206440853e+14 0.0000000000000000e+00 0.0000000000000000e+00
1.9337002361693081e+14 0.0000000000000000e+00 0.0000000000000000e+00
1.9337502516945312e+14 0.0000000000000000e+00 0.0000000000000000e+00
1.9338002672197541e+14 0.0000000000000000e+00 0.0000000000000000e+00
1.9338502827449769e+14 0.0000000000000000e+00 0.0000000000000000e+00
1.9339002982702000e+14 0.0000000000000000e+00 0.0000000000000000e+00
1.9339503137954228e+14 0.0000000000000000e+00 0.0000000000000000e+00
1.9340003293206459e+14 0.0000000000000000e+00 0.0000000000000000e+00
1.9340503448458688e+14 0.0000000000000000e+00 0.0000000000000000e+00
1.9341003603710916e+14 0.0000000000000000e+00 0.0000000000000000e+00
1.9341503758963147e+14 0.0000000000000000e+00 0.0000000000000000e+00
1.9342003914215375e+14 0.0000000000000000e+00 0.0000000000000000e+00
1.9342504069467606e+14 0.0000000000000000e+00 0.0000000000000000e+00
1.9343004224719834e+14 0.0000000000000000e+00 0.0000000000000000e+00
1.9343504379972066e+14 0.0000000000000000e+00 0.0000000000000000e+00
1.9344004535224294e+14 0.0000000000000000e+00 0.0000000000000000e+00
1.9344504690476522e+14 0.0000000000000000e+00 0.0000000000000000e+00
1.9345004845728753e+14 0.0000000000000000e+00 0.0000000000000000e+00
1.9345505000980981e+14 0.0000000000000000e+00 0.0000000000000000e+00
1.9346005156233212e+14 0.0000000000000000e+00 0.0000000000000000e+00
1.9346505311485441e+14 0.0000000000000000e+00 0.0000000000000000e+00
1.9347005466737669e+14 0.0000000000000000e+00 0.0000000000000000e+00
1.9347505621989900e+14 0.0000000000000000e+00 0.0000000000000000e+00
1.9348005777242128e+14 0.0000000000000000e+00 0.0000000000000000e+00
1.9348505932494359e+14 0.0000000000000000e+00 0.0000000000000000e+00
1.9349006087746588e+14 0.0000000000000000e+00 0.0000000000000000e+00
1.9349506242998816e+14 0.0000000000000000e+00 0.0000000000000000e+00
1.9350006398251047e+14 0.0000000000000000e+00 0.0000000000000000e+00
1.9350506553503275e+14 0.0000000000000000e+00 0.0000000000000000e+00
1.9351006708755506e+14 0.0000000000000000e+00 0.0000000000000000e+00
1.9351506864007734e+14 0.0000000000000000e+00 0.0000000000000000e+00
1.9352007019259962e+14 0.0000000000000000e+00 0.0000000000000000e+00
1.9352507174512194e+14 0.0000000000000000e+00 0.0000000000000000e+00
1.9353007329764422e+14 0.0000000000000000e+00 0.0000000000000000e+00
1.9353507485016653e+14 0.0000000000000000e+00 0.0000000000000000e+00
1.9354007640268881e+14 0.0000000000000000e+00 0.0000000000000000e+00
1.9354507795521109e+14 0.0000000000000000e+00 0.0000000000000000e+00
1.9355007950773341e+14 0.0000000000000000e+00 0.0000000000000000e+00
1.9355508106025569e+14 0.0000000000000000e+00 0.0000000000000000e+00
1.9356008261277800e+14 0.0000000000000000e+00 0.0000000000000000e+00
1.9356508416530028e+14 0.0000000000000000e+00 0.0000000000000000e+00
1.9357008571782256e+14 0.0000000000000000e+00 0.0000000000000000e+00
1.9357508727034488e+14 0.0000000000000000e+00 0.0000000000000000e+00
1.9358008882286716e+14 0.0000000000000000e+00 0.0000000000000000e+00
1.9358509037538947e+14 0.0000000000000000e+00 0.0000000000000000e+00
1.9359009192791175e+14 0.0000000000000000e+00 0.0000000000000000e+00
1.9359509348043406e+14 0.0000000000000000e+00 0.0000000000000000e+00
[truncated: 153,046 more chars]
